# Supplementary material for: Epigenetic Regulation by BAF Complexes Limits Neural Stem Cell Proliferation by Suppressing Wnt Signaling in Late Embryonic Development
Source: Stem Cell Reports. 2018 May 17;10(6):1734–50. doi: 10.1016/j.stemcr.2018.04.014 (PMC5993560; doi:10.1016/j.stemcr.2018.04.014)
Supplement: Table S1. H3K27me3 ChIP-Seq and H3K4me2 ChIP-Seq Data of dcKO_hGFAP-Cre Pallium versus Control at E17.5, Related to Figure 1 [file mmc2.xlsx]

## Sheet: H3K27me3 ChIP-seq 
	seqnames	start	end	width	Conc_K	Conc_C	Fold	p.value	FDR	GeneName	geneType	ensemblID	distanceToLocation	Annotation	Distance.to.TSS	Nearest.Ensembl	Nearest.Ensembl.Fuller	Nearest.Gene.Name	K1	K2	K3	K4	C1	C2	C3	C4
27863	chr17	47877902	47880655	2754	4.19435	-0.999566	5.19392	2.76347e-07	0.00403324	Foxp4	processed_transcript	ENSMUST00000136314	NA	intron (NM_028767, intron 5 of 16)	-44588	ENSMUSG00000032717	ENSMUSG00000032717	Mdfi	17.8806	4	12.36	38.9888	0.623511	0.293664	0.899878	0.183549
1204	chr1	74393191	74397817	4627	4.05959	-0.999566	5.05916	3.3515e-06	0.0285324	Ctdsp1	protein_coding	ENSMUST00000027367	NA	exon (NM_153088, exon 7 of 7)	1194		ENSMUSG00000065468	Mir26b	17.8806	1	10.3735	37.4447	0.623511	0.293664	0.899878	0.183549
24656	chr16	31883411	31884865	1455	4.15654	-0.205483	4.36202	8.17711e-06	0.0348072	Mfi2	protein_coding	ENSMUST00000023464	NA	intron (NM_013900, intron 4 of 15)	5328	ENSMUSG00000022780	ENSMUSG00000022780	Mfi2	21.792	25	4.8557	19.6874	0.623511	0.293664	0.899878	1.65194
64257	chr9	4795623	4796434	812	3.72007	-0.999566	4.71964	1.55522e-05	0.0496504	Gria4	protein_coding	ENSMUST00000027020	NA	5' UTR (NM_019691, exon 1 of 17)	205	ENSMUSG00000025892	ENSMUSG00000025892	Gria4	31.8499	2	4.19356	14.669	0.623511	0.293664	0.899878	0.183549
8663	chr11	57651047	57652396	1350	3.82434	-0.283912	4.10825	2.09189e-05	0.0593632	Galnt10	protein_coding	ENSMUST00000066987	NA	intron (NM_134189, intron 1 of 11)	6280	ENSMUSG00000020520	ENSMUSG00000020520	Galnt10	25.1446	11	6.62141	13.897	0.623511	0.293664	0.899878	1.46839
37712	chr2	168741391	168743839	2449	3.87764	-0.473133	4.35077	4.15891e-05	0.0817066	Atp9a	protein_coding	ENSMUST00000151610	NA	promoter-TSS (NM_015731)	-479	ENSMUSG00000027546	ENSMUSG00000027546	Atp9a	34.085	8	2.42785	14.283	0.623511	1.17466	0.899878	0.183549
48791	chr5	112256032	112257918	1887	3.74977	-0.375184	4.12495	5.15113e-05	0.0822249	Crybb1	protein_coding	ENSMUST00000031286	NA	intron (NM_023695, intron 1 of 5)	1154	ENSMUSG00000029343	ENSMUSG00000029343	Crybb1	10.0579	2	8.16641	33.5844	0.623511	0.293664	1.79976	0.367098
1650	chr1	88205192	88205997	806	2.87826	-0.999566	3.87782	6.22323e-05	1	Dnajb3	protein_coding	ENSMUST00000119972	NA	exon (NM_008299, exon 1 of 1)	153	ENSMUSG00000081984	ENSMUSG00000081984	Dnajb3	6.14647	6	5.29713	11.9668	0.623511	0.293664	0.899878	0.183549
10193	chr11	88877330	88877642	313	3.54378	-0.999566	4.54334	6.47984e-05	0.0918012	4930556N13Rik	antisense	ENSMUST00000173677	NA	Intergenic	-12900	ENSMUSG00000018428	ENSMUSG00000018428	Akap1	31.2911	11	2.42785	1.93014	0.623511	0.293664	0.899878	0.183549
8884	chr11	60503225	60504094	870	4.53461	0.728109	3.8065	6.82938e-05	0.0918012	Myo15	protein_coding	ENSMUST00000081823	NA	exon (NM_182698, exon 33 of 63)	-34023	ENSMUSG00000042650	ENSMUSG00000042650	Alkbh5	48.613	19	4.63499	20.4595	0.623511	3.81763	0.899878	1.28484
19807	chr14	57534027	57535481	1455	3.80707	-0.454849	4.26192	7.26845e-05	0.0922053	Il17d	protein_coding	ENSMUST00000089494	NA	intron (NM_145837, intron 2 of 2)	9925	ENSMUSG00000050222	ENSMUSG00000050222	Il17d	8.38155	1	14.5671	32.0403	0.623511	0.293664	0.899878	1.10129
53527	chr6	113890202	113892571	2370	3.6648	-0.41927	4.08407	7.58148e-05	0.0922053	Atp2b2	retained_intron	ENSMUST00000135199	NA	promoter-TSS (NM_001036684)	-11	ENSMUSG00000030302	ENSMUSG00000030302	Atp2b2	15.6456	1	8.60783	25.4778	1.24702	0.293664	0.899878	0.550646
36788	chr2	153491508	153493352	1845	3.31266	-0.999566	4.31223	8.49489e-05	0.0944825	4930404H24Rik	protein_coding	ENSMUST00000109783	NA	intron (NM_001134300, intron 1 of 10)	37541	ENSMUSG00000061411	ENSMUSG00000061411	Nol4l	10.6166	1	4.19356	23.9337	0.623511	0.293664	0.899878	0.183549
11786	chr11	118992345	118992984	640	3.36155	-0.999566	4.36112	8.5086e-05	0.0944825	Enpp7	protein_coding	ENSMUST00000092373	NA	intron (NM_001030291, intron 5 of 5)	4477	ENSMUSG00000046697	ENSMUSG00000046697	Enpp7	26.821	1	4.41427	8.87863	0.623511	0.293664	0.899878	0.183549
51996	chr6	49395327	49395914	588	3.35052	-0.999566	4.35008	0.000108998	0.109684	Stk31	protein_coding	ENSMUST00000024171	NA	promoter-TSS (NM_029916)	17	ENSMUSG00000023403	ENSMUSG00000023403	Stk31	24.0271	1	2.64856	13.1249	0.623511	0.293664	0.899878	0.183549
14727	chr12	111669868	111672536	2669	3.16074	-0.999566	4.1603	0.000116281	1	Ckb	protein_coding	ENSMUST00000001304	NA	intron (NM_021273, intron 4 of 7)	1136	ENSMUSG00000001270	ENSMUSG00000001270	Ckb	6.14647	1	6.62141	22.0036	0.623511	0.293664	0.899878	0.183549
3574	chr1	176230461	176230831	371	0.0223799	4.19605	-4.17367	0.000117261	0.109684	Pld5	protein_coding	ENSMUST00000065967	NA	intron (NM_176916, intron 1 of 9)	-16704	ENSMUSG00000055214	ENSMUSG00000055214	Pld5	2.23508	1	0.441427	0.386027	33.6696	1.76199	33.2955	4.58872
38862	chr3	34634572	34635473	902	4.43233	0.872289	3.56004	0.000122354	0.109684	Sox2ot	sense_overlapping	ENSMUST00000172725	NA	intron (NR_015580, intron 2 of 4)	-3441		ENSMUSG00000084530	Mir1897	52.5244	19	5.95927	8.87863	3.11756	0.587328	2.69963	0.917744
29670	chr18	37955625	37956433	809	3.41929	-0.999566	4.41886	0.000124363	0.109684	Rell2	nonsense_mediated_decay	ENSMUST00000163128	NA	intron (NM_153793, intron 1 of 7)	470	ENSMUSG00000044024	ENSMUSG00000044024	Rell2	24.5859	1	1.76571	15.4411	0.623511	0.293664	0.899878	0.183549
17387	chr13	88820968	88822294	1327	3.50279	-0.236351	3.73914	0.000127891	0.109684	Edil3	processed_transcript	ENSMUST00000133761	NA	5' UTR (NM_001037987, exon 1 of 11)	159	ENSMUSG00000034488	ENSMUSG00000034488	Edil3	5.02893	7	8.60783	24.7058	0.623511	0.587328	0.899878	1.28484
9652	chr11	76494076	76494871	796	2.83443	-0.999566	3.834	0.000129855	1	Abr	processed_transcript	ENSMUST00000137261	NA	intron (NM_198894, intron 2 of 22)	14945	ENSMUSG00000017631	ENSMUSG00000017631	Abr	12.2929	3	3.97285	9.26466	0.623511	0.293664	0.899878	0.183549
37807	chr2	169979370	169979672	303	3.45772	-0.999566	4.45728	0.000130041	0.109684	Tshz2	protein_coding	ENSMUST00000123300	NA	Intergenic	91150	ENSMUSG00000097065	ENSMUSG00000097065	A630075F10Rik	14.528	26	1.10357	2.31616	0.623511	0.293664	0.899878	0.183549
5191	chr10	58812649	58814154	1506	3.2352	-0.999566	4.23476	0.000134737	1	Gm9987	pseudogene	ENSMUST00000069768	NA	promoter-TSS (NM_172788)	43	ENSMUSG00000037990	ENSMUSG00000037990	Sh3rf3	3.35262	1	8.60783	24.7058	0.623511	0.293664	0.899878	0.183549
29239	chr18	21147776	21148306	531	3.19473	-0.454849	3.64958	0.000139274	1	Garem	protein_coding	ENSMUST00000049260	NA	exon (NM_001033445, exon 4 of 6)	75697	ENSMUSG00000024313	ENSMUSG00000024313	Mep1b	10.0579	5	7.28355	14.283	0.623511	0.293664	0.899878	1.10129
52705	chr6	85265667	85266402	736	3.11153	-0.999566	4.1111	0.000141233	1	Sfxn5	protein_coding	ENSMUST00000045846	NA	intron (NM_178639, intron 9 of 13)	67387	ENSMUSG00000033720	ENSMUSG00000033720	Sfxn5	7.26401	1	5.07641	21.2315	0.623511	0.293664	0.899878	0.183549
48849	chr5	113120158	113121024	867	2.86036	-0.999566	3.85993	0.000145268	1	2900026A02Rik	protein_coding	ENSMUST00000050125	NA	intron (NM_172884, intron 1 of 7)	-39007	ENSMUSG00000029352	ENSMUSG00000029352	Crybb3	11.7342	7	2.20714	8.10658	0.623511	0.293664	0.899878	0.183549
23166	chr15	92686441	92686713	273	-0.885293	3.91708	-4.80237	0.000146016	0.109684	Pdzrn4	protein_coding	ENSMUST00000169942	NA	intron (NM_001164594, intron 3 of 7)	89468	ENSMUSG00000036218	ENSMUSG00000036218	Pdzrn4	0.55877	1	0.220714	0.386027	34.2931	1.46832	24.2967	0.367098
51934	chr6	47904233	47905033	801	2.92666	-0.999566	3.92622	0.000157117	1	Zfp282	protein_coding	ENSMUST00000061890	NA	exon (NM_146175, exon 8 of 8)	-15935	ENSMUSG00000052763	ENSMUSG00000052763	Zfp212	13.9692	1	6.17998	9.26466	0.623511	0.293664	0.899878	0.183549
14498	chr12	107915594	107916988	1395	4.61847	0.168208	4.45027	0.000159195	0.112399	Bcl11b	protein_coding	ENSMUST00000066060	NA	exon (NM_001286343, exon 2 of 2)	87123	ENSMUSG00000048251	ENSMUSG00000048251	Bcl11b	69.8462	1	3.08999	24.3197	3.11756	0.293664	0.899878	0.183549
31366	chr19	10237137	10237396	260	-0.885293	3.58945	-4.47475	0.000164041	0.112399	Myrf	protein_coding	ENSMUST00000088013	NA	intron (NM_001033481, intron 1 of 25)	3481	ENSMUSG00000036098	ENSMUSG00000036098	Myrf	0.55877	1	0.220714	0.386027	13.7172	1.46832	31.4957	1.46839
5252	chr10	60630554	60631455	902	3.6121	-0.205483	3.81759	0.000167235	0.112399	Cdh23	processed_transcript	ENSMUST00000153677	NA	intron (NM_023370, intron 4 of 68)	65485	ENSMUSG00000012819	ENSMUSG00000012819	Cdh23	24.5859	8	3.97285	12.3529	0.623511	0.293664	0.899878	1.65194
15382	chr13	21659413	21659773	361	-0.885293	3.65879	-4.54409	0.000179466	0.117527	Olfr1361	protein_coding	ENSMUST00000055615	-92	promoter-TSS (NM_146541)	-272	ENSMUSG00000049737	ENSMUSG00000049737	Olfr1361	0.55877	1	0.220714	0.386027	25.564	1.17466	22.4969	1.28484
11230	chr11	105974166	105974708	543	2.69219	-0.999566	3.69175	0.000184187	1	Gm11651	antisense	ENSMUST00000152925	NA	promoter-TSS (NM_009598)	-771	ENSMUSG00000020681	ENSMUSG00000020681	Ace	5.5877	3	5.29713	11.9668	0.623511	0.293664	0.899878	0.183549
34126	chr2	31900020	31900353	334	3.4796	-0.999566	4.47916	0.000186373	0.118999	Lamc3	protein_coding	ENSMUST00000138325	NA	intron (NM_011836, intron 2 of 27)	12906	ENSMUSG00000026840	ENSMUSG00000026840	Lamc3	24.0271	18	0.662141	1.93014	0.623511	0.293664	0.899878	0.183549
61060	chr8	34808639	34810032	1394	3.66967	-0.436828	4.1065	0.00019694	0.120465	Dusp4	protein_coding	ENSMUST00000033930	NA	intron (NM_176933, intron 1 of 3)	1726	ENSMUSG00000031530	ENSMUSG00000031530	Dusp4	3.35262	1	11.0357	35.5145	0.623511	0.880993	0.899878	0.550646
21639	chr15	39659317	39659918	602	3.7561	-0.102409	3.85851	0.000198102	0.120465	Rims2	protein_coding	ENSMUST00000082054	NA	5' UTR (NM_001256384, exon 1 of 6)	107		ENSMUSG00000037386	Rims2	24.5859	1	6.84212	21.6175	0.623511	1.46832	0.899878	0.734195
63679	chr8	120517831	120518764	934	2.94211	-0.872928	3.81504	0.000213749	1	Gse1	protein_coding	ENSMUST00000034279	NA	intron (NM_198671, intron 1 of 15)	-17559	ENSMUSG00000031822	ENSMUSG00000031822	Gse1	9.49909	1	5.95927	14.283	0.623511	0.293664	0.899878	0.367098
20407	chr14	79161834	79162400	567	3.15475	-0.999566	4.15432	0.000215309	1	Vwa8	protein_coding	ENSMUST00000040990	NA	intron (NM_027906, intron 39 of 44)	85250	ENSMUSG00000071262	ENSMUSG00000071262	Zfp957	21.792	6	0.882855	6.94849	0.623511	0.293664	0.899878	0.183549
41832	chr4	43631509	43632341	833	3.271	-0.999566	4.27057	0.000221168	0.131364	Gm25262	miRNA	ENSMUST00000174934	NA	promoter-TSS (NM_173788)	-10	ENSMUSG00000028469	ENSMUSG00000028469	Npr2	21.2333	1	1.32428	15.0551	0.623511	0.293664	0.899878	0.183549
63669	chr8	120460948	120462668	1721	3.07691	-0.872928	3.94984	0.000232732	1	Gse1	protein_coding	ENSMUST00000180448	NA	Intergenic	-27058	ENSMUSG00000031822	ENSMUSG00000031822	Gse1	3.35262	1	11.2564	18.1433	0.623511	0.293664	0.899878	0.367098
47356	chr5	43235059	43235427	369	3.06159	-0.756514	3.8181	0.000238972	1	Gm7854	protein_coding	ENSMUST00000140650	NA	non-coding (NR_028417, exon 1 of 8)	111		ENSMUSG00000085720	Gm7854	10.0579	1	5.73856	16.5992	0.623511	0.293664	0.899878	0.550646
59321	chr7	132315065	132316170	1106	3.09376	-0.999566	4.09333	0.000258586	1	Chst15	protein_coding	ENSMUST00000077472	NA	promoter-TSS (NR_028578)	-46		NA	Gm10584	4.47016	1	3.97285	24.7058	0.623511	0.293664	0.899878	0.183549
32220	chr19	42306127	42307288	1162	3.12491	-0.999566	4.12448	0.000261637	1	Crtac1	protein_coding	ENSMUST00000048630	NA	intron (NM_145123, intron 6 of 14)	-26538	miRBase:MI0014048	ENSMUSG00000093234	Mir3085	0.55877	4	7.94569	22.3896	0.623511	0.293664	0.899878	0.183549
22836	chr15	84167704	84168956	1253	3.48214	-0.436828	3.91897	0.000287196	0.14432	Pnpla3	protein_coding	ENSMUST00000045289	NA	promoter-TSS (NR_105816)	60		ENSMUSG00000098882	Mir6392	5.5877	1	6.84212	31.2682	0.623511	0.880993	0.899878	0.550646
1659	chr1	88267869	88269156	1288	3.0882	-0.999566	4.08777	0.000287303	1	Hjurp	protein_coding	ENSMUST00000127446	NA	intron (NM_172505, intron 3 of 4)	895		NA	6430706D22Rik	2.79385	1	5.51784	24.7058	0.623511	0.293664	0.899878	0.183549
65799	chr9	57939614	57941636	2023	3.70601	-0.283912	3.98992	0.000293839	0.14432	Sema7a	protein_coding	ENSMUST00000043059	NA	intron (NM_011352, intron 1 of 13)	490	ENSMUSG00000038264	ENSMUSG00000038264	Sema7a	10.0579	1	6.4007	34.7425	0.623511	0.293664	0.899878	1.46839
47896	chr5	77281455	77283055	1601	3.99278	0.436266	3.55652	0.000303208	0.146112	Rest	protein_coding	ENSMUST00000080359	NA	exon (NM_011263, exon 4 of 4)	9498		ENSMUSG00000093061	Mir5098	21.2333	5	4.63499	32.8123	3.11756	0.293664	0.899878	1.10129
31822	chr19	26606051	26608024	1974	4.68144	1.56503	3.11641	0.000309993	0.146615	Smarca2	protein_coding	ENSMUST00000025862	NA	intron (NM_011416, intron 1 of 32)	1878	ENSMUSG00000024921	ENSMUSG00000024921	Smarca2	16.2043	9	15.6707	61.7644	4.36458	3.81763	0.899878	2.75323
66318	chr9	69122558	69122806	249	3.15284	-0.999566	4.15241	0.000310839	1	Rora	protein_coding	ENSMUST00000034766	NA	intron (NM_013646, intron 1 of 10)	-167159	ENSMUSG00000032238	ENSMUSG00000032238	Rora	17.3219	15	1.32428	1.93014	0.623511	0.293664	0.899878	0.183549
11227	chr11	105952507	105953322	816	2.89327	-0.999566	3.89283	0.000317948	1	Cyb561	protein_coding	ENSMUST00000143251	NA	Intergenic	-8768	ENSMUSG00000019590	ENSMUSG00000019590	Cyb561	7.26401	1	3.3107	18.1433	0.623511	0.293664	0.899878	0.183549
5220	chr10	60332668	60332965	298	3.01529	-0.999566	4.01485	0.000326658	1	Cdh23	protein_coding	ENSMUST00000073242	NA	intron (NM_023370, intron 40 of 68)	-14034	ENSMUSG00000020101	ENSMUSG00000020101	4632428N05Rik	16.7631	11	1.10357	3.47425	0.623511	0.293664	0.899878	0.183549
4929	chr10	43093354	43094728	1375	2.72112	-0.999566	3.72069	0.000337992	1	Sobp	protein_coding	ENSMUST00000040275	NA	intron (NM_175407, intron 4 of 6)	80489	ENSMUSG00000038248	ENSMUSG00000038248	Sobp	4.47016	1	8.16641	12.7389	0.623511	0.293664	0.899878	0.183549
31249	chr19	7066345	7067202	858	2.73877	-0.999566	3.73834	0.000338977	1	Macrod1	protein_coding	ENSMUST00000040261	NA	intron (NM_134147, intron 3 of 10)	10006	ENSMUSG00000036278	ENSMUSG00000036278	Macrod1	8.38155	1	4.19356	13.1249	0.623511	0.293664	0.899878	0.183549
63676	chr8	120509384	120510335	952	3.15613	-0.999566	4.1557	0.000341492	1	Gse1	protein_coding	ENSMUST00000034279	NA	intron (NM_198671, intron 1 of 15)	20994	ENSMUSG00000031822	ENSMUSG00000031822	Gse1	1.67631	1	5.95927	27.0219	0.623511	0.293664	0.899878	0.183549
2782	chr1	135283337	135284182	846	3.1445	-0.999566	4.14406	0.000342263	1	Rnpep	protein_coding	ENSMUST00000077340	NA	exon (NM_145417, exon 1 of 11)	324	ENSMUSG00000041926	ENSMUSG00000041926	Rnpep	9.49909	1	1.32428	23.5477	0.623511	0.293664	0.899878	0.183549
1266	chr1	75398987	75399904	918	2.87114	-0.872928	3.74407	0.000353495	1	Speg	protein_coding	ENSMUST00000087122	NA	promoter-TSS (NM_001173477)	-639	ENSMUSG00000026207	ENSMUSG00000026207	Speg	10.6166	1	3.75213	13.897	0.623511	0.293664	0.899878	0.367098
63665	chr8	120437049	120438383	1335	3.27554	-0.999566	4.27511	0.000354911	0.148014	Gse1	protein_coding	ENSMUST00000180448	NA	Intergenic	-51150	ENSMUSG00000031822	ENSMUSG00000031822	Gse1	0.55877	1	11.6978	25.4778	0.623511	0.293664	0.899878	0.183549
9174	chr11	67600505	67602060	1556	3.29082	-0.756514	4.04733	0.000355532	0.148014	Gas7	processed_transcript	ENSMUST00000145496	NA	intron (NM_001277079, intron 1 of 13)	4728	ENSMUSG00000033066	ENSMUSG00000033066	Gas7	0.55877	5	6.17998	27.4079	0.623511	0.293664	0.899878	0.550646
25605	chr16	93713627	93714049	423	3.31069	-0.756514	4.0672	0.000362132	0.148014	Dopey2	protein_coding	ENSMUST00000045004	NA	intron (NM_027293, intron 1 of 36)	1931	ENSMUSG00000022946	ENSMUSG00000022946	Dopey2	27.3797	9	1.76571	1.54411	0.623511	0.293664	0.899878	0.550646
9788	chr11	80477932	80479122	1191	2.77181	-0.999566	3.77137	0.000366968	1	Cdk5r1	protein_coding	ENSMUST00000053413	NA	3' UTR (NM_009871, exon 1 of 1)	1481	ENSMUSG00000048895	ENSMUSG00000048895	Cdk5r1	5.02893	1	5.07641	16.2132	0.623511	0.293664	0.899878	0.183549
31675	chr19	20919382	20919811	430	-0.885293	3.71814	-4.60343	0.00037137	0.148014	Tmc1	protein_coding	ENSMUST00000039500	NA	intron (NM_028953, intron 2 of 20)	34605	ENSMUSG00000024749	ENSMUSG00000024749	Tmc1	0.55877	1	0.220714	0.386027	6.23511	0.293664	44.094	2.01904
53362	chr6	104730592	104730822	231	-0.74527	3.02249	-3.76776	0.000377046	1	Cntn6	protein_coding	ENSMUST00000161070	NA	intron (NM_017383, intron 7 of 22)	237663	ENSMUSG00000030092	ENSMUSG00000030092	Cntn6	0.55877	1	0.441427	0.386027	12.4702	1.76199	13.4982	4.77227
37600	chr2	167581469	167583462	1994	2.91485	-0.999566	3.91442	0.000378339	1	Gm11476	processed_transcript	ENSMUST00000127006	NA	Intergenic	44239	ENSMUSG00000042821	ENSMUSG00000042821	Snai1	7.82278	1	2.42785	18.9153	0.623511	0.293664	0.899878	0.183549
59765	chr7	140221127	140222516	1390	2.863	-0.548566	3.41156	0.000384155	1	Cd163l1	protein_coding	ENSMUST00000084460	NA	intron (NM_172909, intron 2 of 13)	3555	ENSMUSG00000025461	ENSMUSG00000025461	Cd163l1	7.26401	7	4.41427	10.4227	0.623511	0.293664	0.899878	0.917744
11723	chr11	118440108	118440494	387	3.35607	-0.491616	3.84769	0.000388493	0.148014	C1qtnf1	protein_coding	ENSMUST00000124861	NA	intron (NM_019959, intron 1 of 3)	-3233		ENSMUSG00000017446	C1qtnf1	28.4973	7	1.98642	3.47425	0.623511	0.587328	0.899878	0.734195
40860	chr3	145761744	145762019	276	-0.337472	3.36706	-3.70453	0.000413461	0.149862	Ddah1	protein_coding	ENSMUST00000029845	NA	intron (NM_026993, intron 1 of 5)	3190	ENSMUSG00000028194	ENSMUSG00000028194	Ddah1	1.11754	1	0.662141	0.386027	19.3288	3.52397	15.2979	3.12033
54474	chr6	144582796	144583861	1066	-0.885293	3.60787	-4.49316	0.00042556	0.149862	Sox5	retained_intron	ENSMUST00000141102	NA	Intergenic	-89539	ENSMUSG00000085785	ENSMUSG00000085785	Sox5os3	0.55877	1	0.220714	0.386027	31.1756	0.293664	16.1978	1.10129
47361	chr5	43890532	43890955	424	0.164038	4.26318	-4.09914	0.000428345	0.149862	Cd38	protein_coding	ENSMUST00000030964	NA	intron (NM_007646, intron 1 of 7)	21917	ENSMUSG00000029084	ENSMUSG00000029084	Cd38	0.55877	1	0.220714	2.70219	45.5163	1.17466	26.9963	3.12033
63681	chr8	120525669	120526760	1092	2.7439	-0.999566	3.74346	0.000457199	1	Gse1	protein_coding	ENSMUST00000034279	NA	intron (NM_198671, intron 1 of 15)	-9642	ENSMUSG00000031822	ENSMUSG00000031822	Gse1	7.26401	1	3.08999	15.4411	0.623511	0.293664	0.899878	0.183549
19580	chr14	50740027	50741288	1262	0.13298	3.35008	-3.2171	0.000468732	0.157519	Olfr749	protein_coding	ENSMUST00000074674	NA	intron (NM_020288, intron 1 of 1)	3666	ENSMUSG00000059069	ENSMUSG00000059069	Olfr749	0.55877	3	0.441427	0.386027	7.48213	7.63527	19.7973	5.87356
4273	chr10	4552374	4553395	1022	3.88474	-0.0603635	3.94511	0.000476548	0.158065	Ccdc170	protein_coding	ENSMUST00000138112	NA	intron (NM_001195672, intron 9 of 10)	43013	ENSMUSG00000019767	ENSMUSG00000019767	Ccdc170	27.9385	21	0.882855	9.26466	0.623511	0.293664	0.899878	2.01904
67963	chr9	124132212	124133161	950	-0.74527	2.85037	-3.59564	0.000481812	1	Ccr5	processed_transcript	ENSMUST00000097855	NA	Intergenic	11144	ENSMUSG00000079227	ENSMUSG00000079227	Ccr5	0.55877	1	0.441427	0.386027	12.4702	4.99229	8.99878	2.38613
60891	chr8	26975964	26977155	1192	3.04756	-0.548566	3.59612	0.000498744	1	Zfp703	protein_coding	ENSMUST00000154256	-180	promoter-TSS (NM_001110508)	-776	ENSMUSG00000085795	ENSMUSG00000085795	Zfp703	10.6166	1	6.4007	15.0551	0.623511	0.293664	0.899878	0.917744
43332	chr4	112027177	112027462	286	2.71846	-0.999566	3.71802	0.000500894	1	Skint1	protein_coding	ENSMUST00000162158	NA	intron (NM_001102662, intron 5 of 7)	21051	ENSMUSG00000089773	ENSMUSG00000089773	Skint1	15.0868	6	1.76571	3.47425	0.623511	0.293664	0.899878	0.183549
5317	chr10	61719627	61720053	427	-0.885293	3.256	-4.14129	0.000509409	0.161104	Aifm2	retained_intron	ENSMUST00000131361	NA	promoter-TSS (NM_153779)	-809	ENSMUSG00000020085	ENSMUSG00000020085	Aifm2	0.55877	1	0.220714	0.386027	27.4345	1.76199	8.0989	0.917744
63675	chr8	120504892	120506209	1318	3.26924	-0.999566	4.26881	0.000520696	0.161104	Gse1	protein_coding	ENSMUST00000034279	NA	intron (NM_198671, intron 1 of 15)	16685	ENSMUSG00000031822	ENSMUSG00000031822	Gse1	0.55877	1	5.73856	31.2682	0.623511	0.293664	0.899878	0.183549
35259	chr2	90579217	90580891	1675	3.54029	-0.116905	3.6572	0.000544417	0.161104	Ptprj	protein_coding	ENSMUST00000168621	NA	intron (NM_008982, intron 1 of 23)	593	ENSMUSG00000025314	ENSMUSG00000025314	Ptprj	24.0271	1	3.75213	17.7573	1.24702	1.17466	0.899878	0.367098
21836	chr15	55458104	55458583	480	-0.885293	3.57592	-4.46122	0.000556301	0.161104	Col14a1	protein_coding	ENSMUST00000125416	NA	intron (NM_181277, intron 34 of 47)	98968		ENSMUSG00000022370	Mrpl13	0.55877	1	0.220714	0.386027	20.5759	0.293664	26.0965	0.734195
3557	chr1	175490536	175491281	746	0.438274	3.97602	-3.53775	0.000564031	0.161104	Rgs7	protein_coding	ENSMUST00000027812	NA	intron (NM_001199003, intron 2 of 17)	1636		ENSMUSG00000026527	Rgs7	0.55877	1	1.545	2.31616	28.6815	4.1113	25.1966	4.95582
24553	chr16	29303570	29304238	669	-0.500395	4.069	-4.5694	0.000566881	0.161104	Atp13a5	protein_coding	ENSMUST00000075806	NA	intron (NM_175650, intron 14 of 29)	74828	ENSMUSG00000048939	ENSMUSG00000048939	Atp13a5	0.55877	1	0.882855	0.386027	55.4925	0.293664	10.7985	0.550646
40076	chr3	101092169	101092501	333	3.32505	-0.999566	4.32462	0.000570008	0.161104	Ptgfrn	protein_coding	ENSMUST00000102694	NA	intron (NM_011197, intron 1 of 8)	17831	ENSMUSG00000027864	ENSMUSG00000027864	Ptgfrn	17.3219	21	0.220714	1.54411	0.623511	0.293664	0.899878	0.183549
19860	chr14	60040472	60041756	1285	-0.0582099	4.3869	-4.44511	0.000598077	0.161104	Gm9013	processed_pseudogene	ENSMUST00000132939	NA	intron (NM_015803, intron 5 of 35)	45720	ENSMUSG00000021983	ENSMUSG00000021983	Atp8a2	2.23508	1	0.220714	0.386027	66.0922	0.293664	16.1978	1.10129
67846	chr9	121951156	121951922	767	2.69537	-0.872928	3.5683	0.000608471	1	Fam198a	protein_coding	ENSMUST00000043011	NA	intron (NM_001199927, intron 1 of 4)	519	ENSMUSG00000038233	ENSMUSG00000038233	Fam198a	11.1754	1	3.3107	10.4227	0.623511	0.293664	0.899878	0.367098
64929	chr9	37254717	37255993	1277	4.06612	0.271186	3.79493	0.000609881	0.161104	Slc37a2	protein_coding	ENSMUST00000115068	NA	exon (NM_020258, exon 1 of 18)	383	ENSMUSG00000032122	ENSMUSG00000032122	Slc37a2	2.79385	1	16.1121	47.0953	0.623511	1.46832	0.899878	1.83549
30463	chr18	76084065	76085377	1313	2.94352	-0.756514	3.70003	0.000619959	1	Zbtb7c	protein_coding	ENSMUST00000167921	NA	intron (NM_145356, intron 3 of 4)	13750		NA	2900057B20Rik	3.35262	1	5.95927	20.4595	0.623511	0.293664	0.899878	0.550646
63673	chr8	120489299	120490207	909	3.47662	-0.205512	3.68213	0.000623038	0.161104	Gse1	protein_coding	ENSMUST00000034279	NA	intron (NM_198671, intron 1 of 15)	887	ENSMUSG00000031822	ENSMUSG00000031822	Gse1	17.8806	1	5.95927	19.6874	0.623511	1.76199	0.899878	0.183549
26949	chr17	29491026	29492127	1102	2.7998	-0.756514	3.55632	0.00062624	1	AC163629.1	lincRNA	ENSMUST00000181920	NA	intron (NM_008842, intron 3 of 5)	532		ENSMUSG00000024014	Pim1	12.2929	1	3.75213	10.8088	0.623511	0.293664	0.899878	0.550646
22783	chr15	82996974	82999301	2328	3.99442	0.50375	3.49067	0.000639332	0.161669	Nfam1	protein_coding	ENSMUST00000109503	NA	3' UTR (NM_001271413, exon 6 of 6)	25000		ENSMUSG00000058099	Nfam1	5.5877	12	12.5807	33.5844	0.623511	0.293664	0.899878	3.85452
19728	chr14	54972565	54973983	1419	2.87277	-0.690932	3.5637	0.000642779	1	D830015G02Rik	protein_coding	ENSMUST00000181782	NA	intron (NM_080728, intron 36 of 40)	2502		ENSMUSG00000077928	Mir208b	8.94032	1	3.53142	15.8271	0.623511	0.587328	0.899878	0.367098
21194	chr15	11066070	11066422	353	2.94078	-0.756514	3.69729	0.000652007	1	Adamts12	protein_coding	ENSMUST00000061318	NA	intron (NM_175501, intron 1 of 23)	1456	ENSMUSG00000047497	ENSMUSG00000047497	Adamts12	13.4105	13	1.98642	2.31616	0.623511	0.293664	0.899878	0.550646
61647	chr8	70111966	70113043	1078	3.07067	-0.548566	3.61924	0.000653668	1	Ncan	protein_coding	ENSMUST00000002412	NA	exon (NM_007789, exon 5 of 15)	8339	ENSMUSG00000002341	ENSMUSG00000002341	Ncan	5.02893	1	7.50426	20.0734	0.623511	0.293664	0.899878	0.917744
49656	chr5	125057653	125058743	1091	2.8041	-0.999566	3.80367	0.000661871	1	Ncor2	protein_coding	ENSMUST00000111398	NA	intron (NM_011424, intron 17 of 46)	54723	ENSMUSG00000037962	ENSMUSG00000037962	Fam101a	1.67631	1	5.95927	19.3014	0.623511	0.293664	0.899878	0.183549
11733	chr11	118512201	118513970	1770	3.36869	-0.283912	3.6526	0.000694048	0.168819	Rbfox3	protein_coding	ENSMUST00000136551	NA	intron (NM_001285436, intron 4 of 13)	36126	ENSMUSG00000033857	ENSMUSG00000033857	Engase	12.8517	1	5.07641	22.3896	0.623511	0.293664	0.899878	1.46839
2789	chr1	135583584	135585083	1500	3.04183	-0.999566	4.04139	0.000708895	1	Gm4793	protein_coding	ENSMUST00000067468	NA	intron (NM_173437, intron 1 of 28)	1021	ENSMUSG00000009418	ENSMUSG00000009418	Nav1	0.55877	1	7.06284	24.3197	0.623511	0.293664	0.899878	0.183549
66414	chr9	70140430	70143715	3286	5.70572	2.98307	2.72265	0.000736772	0.172634	Fam81a	protein_coding	ENSMUST00000123206	NA	promoter-TSS (NM_029784)	-516	ENSMUSG00000032224	ENSMUSG00000032224	Fam81a	60.9059	36	33.107	78.7496	0.623511	14.3895	4.49939	12.1142
39581	chr3	85323924	85325132	1209	3.00596	-0.648797	3.65476	0.000741309	1	Arfip1	protein_coding	ENSMUST00000154148	NA	intron (NR_040542, intron 1 of 2)	7009		NA	1700036G14Rik	10.0579	17	1.98642	3.08822	0.623511	0.293664	0.899878	0.734195
41218	chr4	8751503	8752359	857	3.50667	0.132774	3.3739	0.000750777	0.172881	Chd7	retained_intron	ENSMUST00000170457	NA	exon (NM_001277149, exon 2 of 38)	61525	ENSMUSG00000041235	ENSMUSG00000041235	Chd7	17.8806	1	5.73856	20.8455	1.87053	0.880993	0.899878	0.734195
61288	chr8	48228508	48229246	739	3.24119	-0.300615	3.5418	0.000760452	0.172881	Tenm3	protein_coding	ENSMUST00000033965	NA	exon (NM_001145937, exon 27 of 27)	118864	ENSMUSG00000031562	ENSMUSG00000031562	Dctd	11.7342	8	1.10357	16.9852	1.87053	0.293664	0.899878	0.183549
30096	chr18	61347985	61348470	486	2.51765	-0.999566	3.51722	0.00077169	1	Ppargc1b	protein_coding	ENSMUST00000075299	NA	intron (NM_133249, intron 1 of 11)	52203	ENSMUSG00000033871	ENSMUSG00000033871	Ppargc1b	5.02893	1	3.75213	13.1249	0.623511	0.293664	0.899878	0.183549
4563	chr10	20170616	20171931	1316	3.36655	-0.205512	3.57207	0.000780159	0.173263	Map7	protein_coding	ENSMUST00000020173	NA	intron (NM_001198635, intron 1 of 17)	22354	ENSMUSG00000019996	ENSMUSG00000019996	Map7	12.2929	1	7.50426	20.4595	0.623511	1.76199	0.899878	0.183549
37497	chr2	165986881	165987285	405	3.11088	-0.872928	3.98381	0.000781668	1	Gm11464	lincRNA	ENSMUST00000146963	NA	Intergenic	-5554	ENSMUSG00000027678	ENSMUSG00000027678	Ncoa3	0.55877	26	2.20714	5.79041	0.623511	0.293664	0.899878	0.367098
63671	chr8	120476179	120478228	2050	3.65633	-0.190308	3.84664	0.000788999	0.173716	Gse1	protein_coding	ENSMUST00000180448	NA	Intergenic	-11662	ENSMUSG00000031822	ENSMUSG00000031822	Gse1	0.55877	2	13.905	33.9704	0.623511	0.880993	0.899878	1.10129
2596	chr1	131752132	131753150	1019	2.94663	-0.756514	3.70314	0.000822828	1	Slc26a9	protein_coding	ENSMUST00000147800	NA	intron (NM_177243, intron 2 of 20)	8619	ENSMUSG00000042268	ENSMUSG00000042268	Slc26a9	12.8517	1	1.545	15.4411	0.623511	0.293664	0.899878	0.550646
11852	chr11	120045933	120047011	1079	2.47007	-0.999566	3.46963	0.000838646	1	Aatk	protein_coding	ENSMUST00000064307	NA	intron (NM_001198785, intron 1 of 13)	673	ENSMUSG00000025375	ENSMUSG00000025375	Aatk	7.26401	1	3.08999	10.8088	0.623511	0.293664	0.899878	0.183549
54746	chr7	5008477	5009174	698	2.76346	-0.999566	3.76302	0.00083868	1	Fiz1	protein_coding	ENSMUST00000077385	NA	exon (NM_001110329, exon 3 of 3)	4416	ENSMUSG00000061374	ENSMUSG00000061374	Fiz1	18.4394	1	1.545	6.17644	0.623511	0.293664	0.899878	0.183549
63661	chr8	120416458	120416816	359	2.37212	-0.999566	3.37169	0.000870079	1	Gse1	protein_coding	ENSMUST00000180448	NA	Intergenic	-72229	ENSMUSG00000031822	ENSMUSG00000031822	Gse1	5.5877	1	4.8557	9.26466	0.623511	0.293664	0.899878	0.183549
54775	chr7	6189322	6190410	1089	3.14527	-0.454849	3.60012	0.000871194	1	Zfp444	protein_coding	ENSMUST00000108567	NA	exon (NM_001146024, exon 5 of 5)	-7224	ENSMUSG00000034660	ENSMUSG00000034660	Galp	15.0868	1	3.08999	16.2132	0.623511	0.293664	0.899878	1.10129
31258	chr19	7157042	7158248	1207	3.58734	0.260181	3.32716	0.000880538	0.189138	Macrod1	protein_coding	ENSMUST00000040261	NA	intron (NM_134147, intron 3 of 10)	48639	ENSMUSG00000024767	ENSMUSG00000024767	Otub1	4.47016	5	10.815	27.794	0.623511	0.880993	0.899878	2.38613
39918	chr3	95585431	95586470	1040	0.05863	3.16998	-3.11135	0.000888666	0.189138	Hormad1	protein_coding	ENSMUST00000090797	NA	TTS (NM_001289537)	-2983	ENSMUSG00000046519	ENSMUSG00000046519	Golph3l	1.67631	1	1.10357	0.386027	16.2113	6.16695	7.19902	6.42421
18077	chr13	117024672	117025875	1204	2.69734	-0.999566	3.69691	0.000893242	1	Parp8	protein_coding	ENSMUST00000022239	NA	exon (NM_001081009, exon 2 of 27)	242	ENSMUSG00000021725	ENSMUSG00000021725	Parp8	13.9692	1	1.32428	9.65069	0.623511	0.293664	0.899878	0.183549
62127	chr8	84566027	84566401	375	2.79749	-0.756514	3.55401	0.000904402	1	Cacna1a	protein_coding	ENSMUST00000121390	NA	exon (NM_001252059, exon 19 of 46)	96638	ENSMUSG00000053560	ENSMUSG00000053560	Ier2	8.94032	1	2.42785	15.4411	0.623511	0.293664	0.899878	0.550646
58375	chr7	109840491	109840779	289	3.50776	-0.41927	3.92703	0.000910838	0.19028	Scube2	protein_coding	ENSMUST00000007423	NA	intron (NM_020052, intron 7 of 21)	25044	ENSMUSG00000007279	ENSMUSG00000007279	Scube2	13.9692	28	0.441427	3.08822	1.24702	0.293664	0.899878	0.550646
39434	chr3	73708178	73708405	228	2.3649	-0.999566	3.36447	0.000929566	1	Bche	processed_transcript	ENSMUST00000138216	NA	5' UTR (NM_009738, exon 1 of 4)	123	ENSMUSG00000027792	ENSMUSG00000027792	Bche	6.14647	1	4.19356	9.26466	0.623511	0.293664	0.899878	0.183549
40113	chr3	102130533	102131263	731	-0.108384	3.61137	-3.71976	0.000936039	0.19028	Casq2	processed_transcript	ENSMUST00000159521	NA	intron (NM_009814, intron 7 of 10)	44443	ENSMUSG00000027861	ENSMUSG00000027861	Casq2	0.55877	1	1.76571	0.386027	36.1636	4.40496	6.29915	2.01904
29238	chr18	21129255	21129970	716	3.21154	-0.205483	3.41702	0.00095306	0.19028	Garem	protein_coding	ENSMUST00000049260	NA	exon (NM_001033445, exon 6 of 6)	57269	ENSMUSG00000024313	ENSMUSG00000024313	Mep1b	5.02893	5	4.63499	22.3896	0.623511	0.293664	0.899878	1.65194
30197	chr18	64655943	64656202	260	0.240215	3.71096	-3.47075	0.000969369	0.19028	Atp8b1	protein_coding	ENSMUST00000025482	NA	intron (NM_001001488, intron 1 of 27)	4927	ENSMUSG00000039529	ENSMUSG00000039529	Atp8b1	2.23508	1	1.10357	0.386027	19.9524	2.64298	25.1966	4.58872
31776	chr19	25320107	25320755	649	4.00376	0.474874	3.52889	0.000970961	0.19028	Kank1	protein_coding	ENSMUST00000049400	NA	intron (NM_181404, intron 3 of 13)	83229	ENSMUSG00000032702	ENSMUSG00000032702	Kank1	23.4683	30	0.662141	10.0367	3.11756	1.17466	0.899878	0.367098
42973	chr4	97588920	97589245	326	-0.885293	3.46323	-4.34852	0.000973246	0.19028	E130114P18Rik	protein_coding	ENSMUST00000146447	NA	intron (NM_001122952, intron 1 of 10)	-4492		ENSMUSG00000048747	E130114P18Rik	0.55877	1	0.220714	0.386027	9.97618	0.293664	33.2955	0.550646
48853	chr5	113163093	113165123	2031	2.98341	-0.548566	3.53198	0.000975426	1	2900026A02Rik	protein_coding	ENSMUST00000050125	NA	promoter-TSS (NM_172884)	-795	ENSMUSG00000051339	ENSMUSG00000051339	2900026A02Rik	6.14647	1	4.41427	20.0734	0.623511	0.293664	0.899878	0.917744
63956	chr8	122769215	122770660	1446	3.32412	-0.102409	3.42653	0.000975983	0.19028	Gm20388	protein_coding	ENSMUST00000127664	NA	Intergenic	-5567	ENSMUSG00000015016	ENSMUSG00000015016	Acsf3	5.02893	1	11.2564	22.7756	0.623511	1.46832	0.899878	0.734195
30352	chr18	71941625	71941927	303	-0.885293	3.68925	-4.57455	0.000983998	0.190389	Dcc	protein_coding	ENSMUST00000114943	NA	intron (NM_007831, intron 2 of 28)	409293		ENSMUSG00000060534	Dcc	0.55877	1	0.220714	0.386027	43.0223	0.293664	8.0989	0.183549
55123	chr7	16843673	16845130	1458	2.5945	-0.999566	3.59406	0.000984198	1	Prkd2	protein_coding	ENSMUST00000168093	NA	intron (NM_001252458, intron 2 of 18)	1337	ENSMUSG00000041187	ENSMUSG00000041187	Prkd2	3.91139	1	2.64856	16.5992	0.623511	0.293664	0.899878	0.183549
31252	chr19	7087787	7089108	1322	2.85378	-0.999566	3.85335	0.000984887	1	Macrod1	protein_coding	ENSMUST00000040261	NA	intron (NM_134147, intron 3 of 10)	17281	ENSMUSG00000047787	ENSMUSG00000047787	Flrt1	0.55877	1	7.28355	20.0734	0.623511	0.293664	0.899878	0.183549
48747	chr5	111417582	111418776	1195	2.4313	-0.999566	3.43087	0.000992949	1	Mn1	processed_transcript	ENSMUST00000138784	NA	promoter-TSS (NM_001081235)	13	ENSMUSG00000070576	ENSMUSG00000070576	Mn1	4.47016	1	3.75213	12.3529	0.623511	0.293664	0.899878	0.183549
51687	chr6	31792294	31792572	279	3.01056	-0.999566	4.01013	0.00099441	1	Gm13849	lincRNA	ENSMUST00000153328	NA	Intergenic	-228496	ENSMUSG00000025608	ENSMUSG00000025608	Podxl	5.02893	25	0.662141	1.54411	0.623511	0.293664	0.899878	0.183549
6457	chr10	103013341	103013542	202	-0.885293	2.92871	-3.81401	0.00101245	1	Alx1	processed_transcript	ENSMUST00000164226	NA	intron (NM_172553, intron 3 of 3)	15335	ENSMUSG00000036602	ENSMUSG00000036602	Alx1	0.55877	1	0.220714	0.386027	18.7053	1.46832	8.99878	1.28484
33844	chr2	27222729	27223434	706	2.46317	-0.999566	3.46274	0.00102506	1	Sardh	processed_transcript	ENSMUST00000091224	NA	intron (NM_138665, intron 13 of 20)	24221	ENSMUSG00000009614	ENSMUSG00000009614	Sardh	3.35262	1	4.19356	13.511	0.623511	0.293664	0.899878	0.183549
41920	chr4	44690837	44691054	218	-0.0250228	3.45434	-3.47936	0.00102545	0.192745	Pax5	protein_coding	ENSMUST00000107825	NA	intron (NM_008782, intron 3 of 9)	-11854		NA	5730488B01Rik	0.55877	1	1.98642	0.386027	16.8348	3.52397	18.8974	4.58872
23156	chr15	92051089	92052284	1196	4.28785	0.611621	3.67623	0.00103495	0.192938	Cntn1	retained_intron	ENSMUST00000141187	NA	intron (NM_001159648, intron 1 of 23)	522	ENSMUSG00000055022	ENSMUSG00000055022	Cntn1	23.4683	1	10.815	42.849	0.623511	4.40496	0.899878	0.183549
44281	chr4	130080877	130082091	1215	2.62353	-0.801967	3.4255	0.00103828	1	Col16a1	protein_coding	ENSMUST00000044565	NA	intron (NM_028266, intron 48 of 69)	-26072	ENSMUSG00000028779	ENSMUSG00000028779	Pef1	3.35262	1	6.4007	13.897	0.623511	0.587328	0.899878	0.183549
63683	chr8	120535742	120538478	2737	4.72519	1.46294	3.26225	0.00106207	0.195145	Gse1	protein_coding	ENSMUST00000034279	NA	promoter-TSS (NM_001145896)	-299	ENSMUSG00000031822	ENSMUSG00000031822	Gse1	24.5859	4	13.905	63.3085	5.6116	0.293664	0.899878	4.22162
34859	chr2	70535266	70535495	230	-0.885293	3.24088	-4.12617	0.00106538	1	1500002O10Rik	antisense	ENSMUST00000151851	NA	intron (NM_025744, intron 10 of 12)	26562	ENSMUSG00000075302	ENSMUSG00000075302	Erich2	0.55877	1	0.220714	0.386027	11.2232	0.293664	25.1966	1.10129
5487	chr10	68136548	68136925	378	2.78643	-0.454849	3.24128	0.00106707	1	Arid5b	protein_coding	ENSMUST00000020106	NA	intron (NM_023598, intron 4 of 9)	141989	ENSMUSG00000019947	ENSMUSG00000019947	Arid5b	3.91139	3	9.49069	11.1948	0.623511	0.293664	0.899878	1.10129
24748	chr16	36494754	36495766	1013	2.72766	-0.999566	3.72722	0.00114101	1	Casr	protein_coding	ENSMUST00000114847	NA	exon (NM_013803, exon 7 of 7)	-39868	ENSMUSG00000054905	ENSMUSG00000054905	Stfa3	0.55877	2	4.63499	19.3014	0.623511	0.293664	0.899878	0.183549
864	chr1	55333790	55334059	270	-0.885293	3.40457	-4.28986	0.0011501	0.202738	Boll	protein_coding	ENSMUST00000173983	NA	intron (NM_029267, intron 6 of 9)	28782	ENSMUSG00000025977	ENSMUSG00000025977	Boll	0.55877	1	0.220714	0.386027	6.23511	0.293664	35.0952	0.734195
45844	chr4	152476434	152477077	644	3.29946	-0.1311	3.43056	0.00115417	0.202738	Nphp4	processed_transcript	ENSMUST00000142027	NA	intron (NM_010598, intron 1 of 15)	793	ENSMUSG00000028931	ENSMUSG00000028931	Kcnab2	12.2929	1	7.94569	18.1433	0.623511	0.293664	0.899878	1.83549
55221	chr7	18960898	18961227	330	3.50436	-0.205512	3.70987	0.00116187	0.202738	Nova2	protein_coding	ENSMUST00000172835	NA	3' UTR (NM_001029877, exon 4 of 4)	-26461	ENSMUSG00000051965	ENSMUSG00000051965	Nanos2	25.1446	16	1.545	2.70219	0.623511	1.76199	0.899878	0.183549
32560	chr19	47786953	47787288	336	3.25413	-0.999566	4.25369	0.00117113	0.202738	Wdr96	protein_coding	ENSMUST00000160247	NA	intron (NM_027559, intron 13 of 37)	50240	ENSMUSG00000044948	NA	Cfap43	19.5569	18	0.220714	0.386027	0.623511	0.293664	0.899878	0.183549
33849	chr2	27424725	27426903	2179	4.2394	0.5497	3.6897	0.00118428	0.202953	Vav2	protein_coding	ENSMUST00000056176	NA	intron (NM_009500, intron 1 of 27)	1011	ENSMUSG00000009621	ENSMUSG00000009621	Vav2	11.7342	1	9.93211	52.8858	0.623511	0.293664	0.899878	4.03807
10535	chr11	96577272	96577836	565	1.63077	4.54757	-2.9168	0.00119621	0.202953	Skap1	retained_intron	ENSMUST00000127639	NA	intron (NM_001177898, intron 4 of 10)	112963	ENSMUSG00000057058	ENSMUSG00000057058	Skap1	5.5877	2	2.86928	1.93014	38.0342	5.87328	42.2943	7.34195
61660	chr8	70329519	70331044	1526	3.67217	0.366684	3.30549	0.00119992	0.202953	Gdf1	protein_coding	ENSMUST00000046516	NA	intron (NM_001163282, intron 7 of 7)	517	ENSMUSG00000055694	ENSMUSG00000055694	Gdf1	10.0579	1	12.1393	27.794	0.623511	2.34931	0.899878	1.28484
39626	chr3	87437621	87437835	215	-0.885293	3.10364	-3.98894	0.00120503	1	Fcrl5	protein_coding	ENSMUST00000178261	NA	intron (NM_183222, intron 1 of 12)	1946	ENSMUSG00000048031	ENSMUSG00000048031	Fcrl5	0.55877	1	0.220714	0.386027	21.8229	0.293664	10.7985	1.46839
46079	chr4	154517753	154519140	1388	2.59035	-0.999566	3.58992	0.00122216	1	Prdm16	processed_transcript	ENSMUST00000135064	NA	intron (NM_001291029, intron 2 of 15)	117920		NA	5930403L14Rik	0.55877	5	3.08999	15.4411	0.623511	0.293664	0.899878	0.183549
13718	chr12	80259713	80261117	1405	3.51577	0.376612	3.13915	0.0012245	0.204819	Actn1	protein_coding	ENSMUST00000021554	NA	promoter-TSS (NM_134156)	-44	ENSMUSG00000015143	ENSMUSG00000015143	Actn1	13.4105	3	6.17998	23.1616	1.87053	2.05565	0.899878	0.367098
63904	chr8	122260589	122263628	3040	4.68171	1.56542	3.11629	0.00122699	0.204819	Gm20388	protein_coding	ENSMUST00000127664	NA	Intergenic	-20032	ENSMUSG00000049577	ENSMUSG00000049577	Zfpm1	28.4973	5	12.8014	56.36	0.623511	6.46061	0.899878	3.85452
62258	chr8	87756217	87756578	362	2.55119	-0.999566	3.55076	0.00123074	1	Zfp423	protein_coding	ENSMUST00000165770	NA	intron (NM_033327, intron 5 of 7)	192491		ENSMUSG00000069971	4933402J07Rik	8.38155	1	1.32428	12.7389	0.623511	0.293664	0.899878	0.183549
60080	chr7	143783978	143784766	789	2.543	-0.872928	3.41593	0.00125791	1	Mrgpre	protein_coding	ENSMUST00000054048	NA	5' UTR (NM_175534, exon 1 of 2)	128	ENSMUSG00000048965	ENSMUSG00000048965	Mrgpre	2.23508	1	6.17998	13.897	0.623511	0.293664	0.899878	0.367098
67941	chr9	123478756	123479624	869	2.50532	-0.999566	3.50488	0.00128401	1	Limd1	protein_coding	ENSMUST00000026269	NA	5' UTR (NM_013860, exon 1 of 8)	489	ENSMUSG00000025239	ENSMUSG00000025239	Limd1	2.79385	1	3.08999	15.8271	0.623511	0.293664	0.899878	0.183549
40666	chr3	134216116	134216505	390	-0.885293	2.85068	-3.73597	0.00129842	1	AC123608.1	lincRNA	ENSMUST00000181952	NA	Intergenic	-20184	ENSMUSG00000044365	ENSMUSG00000044365	Cxxc4	0.55877	1	0.220714	0.386027	21.1994	5.28596	0.899878	1.46839
10389	chr11	94950205	94951058	854	2.69836	-0.999566	3.69792	0.00131259	1	Col1a1	protein_coding	ENSMUST00000001547	NA	intron (NM_007742, intron 48 of 50)	14362		ENSMUSG00000001506	Col1a1	11.1754	1	0.662141	13.1249	0.623511	0.293664	0.899878	0.183549
6302	chr10	93031109	93031384	276	3.0153	-0.999566	4.01486	0.00131366	1	Gm872	nonsense_mediated_decay	ENSMUST00000170065	NA	Intergenic	-129629	ENSMUSG00000020015	ENSMUSG00000020015	Cdk17	12.2929	19	0.662141	0.386027	0.623511	0.293664	0.899878	0.183549
26839	chr17	27499113	27500131	1019	2.39293	-0.999566	3.3925	0.00132122	1	Grm4	protein_coding	ENSMUST00000118489	NA	intron (NM_001013385, intron 1 of 8)	3911	ENSMUSG00000063239	ENSMUSG00000063239	Grm4	3.35262	1	3.53142	13.1249	0.623511	0.293664	0.899878	0.183549
57926	chr7	96213826	96214133	308	2.29469	-0.999566	3.29425	0.00136046	1	Tenm4	processed_transcript	ENSMUST00000144263	NA	intron (NM_011858, intron 1 of 32)	3343	ENSMUSG00000048078	ENSMUSG00000048078	Tenm4	7.26401	1	2.86928	8.4926	0.623511	0.293664	0.899878	0.183549
23951	chr16	8623096	8623765	670	2.37303	-0.999566	3.3726	0.00136834	1	Gm22137	miRNA	ENSMUST00000102085	NA	Intergenic	14270	ENSMUSG00000043140	ENSMUSG00000043140	Tmem186	6.70524	1	2.20714	10.8088	0.623511	0.293664	0.899878	0.183549
36685	chr2	152080939	152082389	1451	3.17554	-0.60817	3.78371	0.00137045	1	Scrt2	protein_coding	ENSMUST00000064061	NA	5' UTR (NM_001160410, exon 1 of 2)	135	ENSMUSG00000060257	ENSMUSG00000060257	Scrt2	0.55877	1	7.94569	26.6359	1.24702	0.293664	0.899878	0.183549
6094	chr10	84854299	84855972	1674	4.41979	1.08713	3.33266	0.00137093	0.22021	Rfx4	protein_coding	ENSMUST00000166696	NA	intron (NM_001024918, intron 8 of 17)	16988	ENSMUSG00000020037	ENSMUSG00000020037	Rfx4	40.2314	37	2.20714	6.17644	0.623511	4.40496	0.899878	2.56968
62252	chr8	87687322	87687925	604	2.64031	-0.801967	3.44228	0.00138425	1	Zfp423	protein_coding	ENSMUST00000165770	NA	intron (NM_033327, intron 6 of 7)	123717		ENSMUSG00000069971	4933402J07Rik	4.47016	1	2.86928	16.5992	0.623511	0.587328	0.899878	0.183549
60024	chr7	143295340	143295761	422	2.45542	-0.999566	3.45499	0.00141548	1	Kcnq1	protein_coding	ENSMUST00000009689	NA	non-coding (NR_001461, exon 1 of 1)	996		ENSMUSG00000101609	Kcnq1ot1	2.79385	1	3.08999	15.0551	0.623511	0.293664	0.899878	0.183549
63670	chr8	120466353	120468018	1666	3.09869	-0.648797	3.74749	0.00141985	1	Gse1	protein_coding	ENSMUST00000180448	NA	Intergenic	-21680	ENSMUSG00000031822	ENSMUSG00000031822	Gse1	0.55877	1	8.38712	24.3197	0.623511	0.293664	0.899878	0.734195
42245	chr4	56990031	56990481	451	2.62785	-0.648797	3.27664	0.00144088	1	Frrs1l	protein_coding	ENSMUST00000053681	NA	exon (NM_001142965, exon 1 of 5)	135		ENSMUSG00000045589	Frrs1l	10.6166	6	1.545	6.56247	0.623511	0.293664	0.899878	0.734195
41946	chr4	45246602	45246850	249	3.154	-0.999566	4.15357	0.00144954	1	Frmpd1	protein_coding	ENSMUST00000134280	NA	intron (NM_001081172, intron 4 of 15)	-2736	ENSMUSG00000086284	ENSMUSG00000086284	Frmpd1os	18.9982	16	0.220714	0.386027	0.623511	0.293664	0.899878	0.183549
9952	chr11	83580025	83580384	360	0.203932	3.90854	-3.70461	0.00144991	0.228584	Ccl9	protein_coding	ENSMUST00000019266	-1389	Intergenic	-1569	ENSMUSG00000019122	ENSMUSG00000019122	Ccl9	1.67631	1	1.545	0.386027	39.2812	2.05565	17.9976	0.734195
45516	chr4	148713802	148714904	1103	3.81829	0.872201	2.94609	0.00147936	0.228986	Gm13203	lincRNA	ENSMUST00000139895	NA	Intergenic	71036	ENSMUSG00000070577	ENSMUSG00000070577	Gm572	25.1446	9	3.75213	18.5293	2.49404	1.17466	0.899878	2.75323
39713	chr3	89277204	89278109	906	3.04056	-0.36685	3.40741	0.00148606	1	Efna1	protein_coding	ENSMUST00000029566	NA	intron (NM_001162425, intron 1 of 4)	1988	ENSMUSG00000027954	ENSMUSG00000027954	Efna1	19.5569	1	4.63499	7.72055	0.623511	0.293664	0.899878	1.28484
31368	chr19	10247852	10248489	638	2.47839	-0.999566	3.47795	0.00150999	1	Dagla	protein_coding	ENSMUST00000039327	NA	exon (NM_198114, exon 20 of 20)	-7423	ENSMUSG00000036098	ENSMUSG00000036098	Myrf	4.47016	1	1.76571	15.0551	0.623511	0.293664	0.899878	0.183549
44805	chr4	137727952	137729806	1855	3.85369	0.558694	3.295	0.00154249	0.2359	Rap1gap	retained_intron	ENSMUST00000148054	NA	3' UTR (NM_001081155, exon 25 of 25)	37596	ENSMUSG00000028766	ENSMUSG00000028766	Alpl	10.0579	1	9.7114	37.0586	0.623511	2.34931	0.899878	2.01904
46052	chr4	154247867	154248471	605	2.45893	-0.999566	3.45849	0.00154685	1	Megf6	protein_coding	ENSMUST00000152159	NA	intron (NM_001162977, intron 5 of 36)	51726	ENSMUSG00000029032	ENSMUSG00000029032	Arhgef16	11.1754	1	1.32428	8.4926	0.623511	0.293664	0.899878	0.183549
27538	chr17	37050105	37051054	950	2.28762	-0.999566	3.28718	0.00154842	1	Gabbr1	processed_transcript	ENSMUST00000173564	NA	intron (NM_019439, intron 5 of 22)	4614	ENSMUSG00000024462	ENSMUSG00000024462	Gabbr1	8.38155	1	2.42785	7.72055	0.623511	0.293664	0.899878	0.183549
15193	chr13	11659169	11659365	197	-0.885293	3.13493	-4.02022	0.00155828	1	Ryr2	protein_coding	ENSMUST00000021750	NA	intron (NM_023868, intron 69 of 104)	137215		NA	Zp4-ps	0.55877	1	0.220714	0.386027	8.72916	0.293664	25.1966	0.917744
16160	chr13	53156430	53157247	818	2.52983	-0.756514	3.28634	0.0015739	1	Ror2	protein_coding	ENSMUST00000130235	NA	intron (NM_013846, intron 1 of 8)	129270	ENSMUSG00000021464	ENSMUSG00000021464	Ror2	7.26401	1	2.86928	11.9668	0.623511	0.293664	0.899878	0.550646
67310	chr9	107477341	107477704	364	3.9536	0.549543	3.40405	0.00157859	0.238726	Cacna2d2	protein_coding	ENSMUST00000010210	NA	intron (NM_020263, intron 3 of 38)	40787		ENSMUSG00000092761	Mir5120	44.1428	10	0.882855	6.94849	1.24702	2.05565	0.899878	1.65194
63684	chr8	120548142	120549630	1489	2.97252	-0.756514	3.72904	0.00160417	1	Gse1	protein_coding	ENSMUST00000034279	NA	intron (NM_001145896, intron 1 of 15)	10190		ENSMUSG00000098280	Mir7687	0.55877	1	5.51784	24.3197	0.623511	0.293664	0.899878	0.550646
37781	chr2	169776565	169777003	439	3.74508	-0.175291	3.92037	0.00161621	0.241392	Tshz2	protein_coding	ENSMUST00000109159	NA	intron (NM_080455, intron 1 of 1)	143138	ENSMUSG00000047907	ENSMUSG00000047907	Tshz2	25.1446	27	1.10357	0.386027	0.623511	1.46832	0.899878	0.550646
29795	chr18	43434920	43435168	249	2.76751	-0.999566	3.76707	0.00161762	1	Dpysl3	protein_coding	ENSMUST00000121805	NA	intron (NM_001291455, intron 1 of 13)	3242	ENSMUSG00000024501	ENSMUSG00000024501	Dpysl3	18.9982	3	0.220714	5.01836	0.623511	0.293664	0.899878	0.183549
10640	chr11	98004852	98005423	572	2.54026	-0.999566	3.53982	0.00162169	1	Cacnb1	protein_coding	ENSMUST00000017552	NA	exon (NM_001282978, exon 12 of 12)	-8965	ENSMUSG00000038352	ENSMUSG00000038352	Arl5c	11.7342	1	0.882855	9.65069	0.623511	0.293664	0.899878	0.183549
49551	chr5	121869042	121869642	601	2.94792	-0.999566	3.94749	0.00162844	1	Cux2	protein_coding	ENSMUST00000111752	NA	exon (NM_007804, exon 18 of 23)	20314	ENSMUSG00000044134	ENSMUSG00000044134	Fam109a	23.4683	1	0.220714	6.17644	0.623511	0.293664	0.899878	0.183549
16111	chr13	51846636	51848283	1648	3.53558	0.416846	3.11874	0.00164074	0.242223	Gadd45g	protein_coding	ENSMUST00000021903	NA	intron (NM_011817, intron 2 of 3)	785	ENSMUSG00000021453	ENSMUSG00000021453	Gadd45g	12.2929	1	6.84212	26.2499	1.87053	1.46832	0.899878	1.10129
11970	chr12	3426961	3427949	989	2.95597	-0.999566	3.95554	0.00164692	1	Asxl2	protein_coding	ENSMUST00000092003	NA	promoter-TSS (NR_030694)	598	ENSMUSG00000037486	ENSMUSG00000037486	Asxl2	24.0271	1	0.220714	5.79041	0.623511	0.293664	0.899878	0.183549
44907	chr4	138724585	138725517	933	3.06189	-0.1311	3.19299	0.00164906	1	Ubxn10	nonsense_mediated_decay	ENSMUST00000146415	NA	promoter-TSS (NM_008868)	-195	ENSMUSG00000043621	ENSMUSG00000043621	Ubxn10	9.49909	3	5.07641	15.8271	0.623511	0.293664	0.899878	1.83549
31208	chr19	6484244	6485109	866	2.23401	-0.999566	3.23357	0.00165796	1	Nrxn2	protein_coding	ENSMUST00000137166	NA	intron (NM_020253, intron 11 of 22)	58393	ENSMUSG00000061742	ENSMUSG00000061742	Slc22a12	4.47016	1	3.3107	10.0367	0.623511	0.293664	0.899878	0.183549
63899	chr8	122225580	122226600	1021	3.28115	-0.0603635	3.34151	0.00168544	0.247334	Gm20388	protein_coding	ENSMUST00000127664	NA	Intergenic	-56051	ENSMUSG00000049577	ENSMUSG00000049577	Zfpm1	12.2929	1	7.06284	18.5293	0.623511	0.293664	0.899878	2.01904
56759	chr7	45193990	45194345	356	2.32141	-0.999566	3.32097	0.001686	1	Ccdc155	protein_coding	ENSMUST00000121017	NA	intron (NM_201374, intron 6 of 19)	10724	ENSMUSG00000038292	ENSMUSG00000038292	Ccdc155	10.0579	1	1.98642	6.94849	0.623511	0.293664	0.899878	0.183549
7790	chr11	33769984	33770195	212	2.53833	-0.587834	3.12617	0.00169919	1	Kcnip1	protein_coding	ENSMUST00000101368	NA	intron (NM_001190885, intron 1 of 8)	73495	ENSMUSG00000053519	ENSMUSG00000053519	Kcnip1	2.79385	5	3.08999	12.3529	0.623511	0.587328	0.899878	0.550646
7937	chr11	36019318	36019668	351	-0.885293	3.01861	-3.9039	0.00173005	1	Tenm2	protein_coding	ENSMUST00000102801	NA	intron (NM_001290702, intron 26 of 27)	-39404		ENSMUSG00000018849	Wwc1	0.55877	1	0.220714	0.386027	11.2232	0.293664	19.7973	1.10129
28056	chr17	56131047	56131378	332	2.27408	-0.999566	3.27364	0.00174879	1	Sema6b	protein_coding	ENSMUST00000001256	NA	exon (NM_013662, exon 6 of 17)	2639	ENSMUSG00000001227	ENSMUSG00000001227	Sema6b	2.79385	1	3.97285	11.5808	0.623511	0.293664	0.899878	0.183549
63943	chr8	122709830	122710717	888	2.38456	-0.801967	3.18652	0.00175154	1	Gm20388	protein_coding	ENSMUST00000127664	NA	Intergenic	-11165	ENSMUSG00000006362	ENSMUSG00000006362	Cbfa2t3	6.70524	1	3.53142	9.65069	0.623511	0.587328	0.899878	0.183549
60175	chr8	3360529	3361447	919	3.10789	0.133125	2.97476	0.00176846	1	A430078G23Rik	protein_coding	ENSMUST00000098966	NA	intron (NM_001033378, intron 1 of 10)	7573	ENSMUSG00000074497	ENSMUSG00000074497	A430078G23Rik	7.82278	3	7.06284	16.5992	0.623511	1.76199	0.899878	1.10129
8676	chr11	57800535	57802761	2227	3.69608	0.540599	3.15548	0.00181298	0.260046	2010001A14Rik	processed_transcript	ENSMUST00000152790	NA	promoter-TSS (NM_001081168)	11		ENSMUSG00000020519	Sap30l	7.26401	2	10.1528	32.4263	0.623511	2.64298	0.899878	1.65194
26766	chr17	27075481	27076093	613	2.72598	-0.548566	3.27455	0.00181716	1	Itpr3	protein_coding	ENSMUST00000049308	NA	intron (NM_080553, intron 2 of 57)	-15458		ENSMUSG00000098826	Mir7677	7.26401	1	3.53142	14.669	0.623511	0.293664	0.899878	0.917744
62677	chr8	95352175	95353624	1450	4.03812	0.812808	3.22531	0.00183511	0.260382	Mmp15	protein_coding	ENSMUST00000034243	NA	exon (NM_008609, exon 1 of 10)	563	ENSMUSG00000031790	ENSMUSG00000031790	Mmp15	18.4394	1	10.3735	35.9005	4.36458	0.293664	0.899878	1.46839
887	chr1	56801995	56803117	1123	-0.885293	2.83698	-3.72227	0.0018497	1	Satb2	protein_coding	ENSMUST00000114415	NA	intron (NM_139146, intron 10 of 10)	-165105	ENSMUSG00000045336	ENSMUSG00000045336	Hsfy2	0.55877	1	0.220714	0.386027	21.1994	0.880993	5.39927	1.10129
2574	chr1	130808279	130808625	347	-0.885293	2.77113	-3.65642	0.00185573	1	Fcamr	protein_coding	ENSMUST00000112477	NA	intron (NM_144960, intron 3 of 6)	7550	ENSMUSG00000026415	ENSMUSG00000026415	Fcamr	0.55877	1	0.220714	0.386027	13.7172	2.05565	10.7985	0.734195
9651	chr11	76467062	76468436	1375	2.97059	-0.205512	3.1761	0.00186325	1	Abr	protein_coding	ENSMUST00000094012	NA	intron (NM_198894, intron 6 of 22)	716	ENSMUSG00000017631	ENSMUSG00000017631	Abr	8.94032	3	3.97285	15.4411	0.623511	1.76199	0.899878	0.183549
44695	chr4	136632808	136633452	645	3.04499	-0.316524	3.36151	0.00186641	1	Lactbl1	protein_coding	ENSMUST00000178843	NA	exon (NM_001243262, exon 6 of 8)	10509	ENSMUSG00000070683	ENSMUSG00000070683	Lactbl1	15.0868	8	0.662141	9.26466	0.623511	0.587328	0.899878	1.10129
15450	chr13	24411124	24411526	403	2.79225	-0.999566	3.79181	0.00186654	1	Cmah	processed_transcript	ENSMUST00000131691	NA	intron (NM_001284519, intron 3 of 17)	-3797	ENSMUSG00000016756	ENSMUSG00000016756	Cmah	18.4394	8	0.882855	0.386027	0.623511	0.293664	0.899878	0.183549
57787	chr7	85175200	85176390	1191	2.41633	-0.999566	3.41589	0.00189634	1	Gm20413	processed_pseudogene	ENSMUST00000174523	NA	Intergenic	-19893	ENSMUSG00000095664	ENSMUSG00000095664	Vmn2r67	12.8517	1	1.32428	6.17644	0.623511	0.293664	0.899878	0.183549
5330	chr10	61910134	61910382	249	2.73347	-0.999566	3.73304	0.00192228	1	Col13a1	protein_coding	ENSMUST00000105453	NA	intron (NM_007731, intron 4 of 40)	68850	ENSMUSG00000058806	ENSMUSG00000058806	Col13a1	10.6166	14	0.441427	1.54411	0.623511	0.293664	0.899878	0.183549
63645	chr8	120298728	120299249	522	2.24028	-0.999566	3.23985	0.00192482	1	Gse1	protein_coding	ENSMUST00000180448	NA	Intergenic	-70759		ENSMUSG00000097960	A330074K22Rik	2.23508	1	4.8557	10.8088	0.623511	0.293664	0.899878	0.183549
22538	chr15	78679742	78681607	1866	3.26984	-0.0472433	3.31708	0.00195117	0.263666	Elfn2	protein_coding	ENSMUST00000088592	NA	intron (NM_183141, intron 1 of 1)	37438	ENSMUSG00000043460	ENSMUSG00000043460	Elfn2	14.528	1	3.75213	19.3014	2.49404	0.293664	0.899878	0.183549
9715	chr11	77846182	77847290	1109	2.57771	-0.587834	3.16554	0.00196442	1	Myo18a	protein_coding	ENSMUST00000108375	NA	intron (NM_001291215, intron 32 of 41)	45438	ENSMUSG00000000631	ENSMUSG00000000631	Myo18a	7.82278	1	3.08999	11.9668	0.623511	0.587328	0.899878	0.550646
23974	chr16	9883458	9884105	648	2.59103	-0.491616	3.08265	0.00197232	1	Grin2a	protein_coding	ENSMUST00000115835	NA	intron (NM_008170, intron 1 of 11)	108751	ENSMUSG00000059003	ENSMUSG00000059003	Grin2a	7.82278	1	4.8557	10.4227	0.623511	0.587328	0.899878	0.734195
28620	chr17	81417447	81417695	249	2.89952	-0.999566	3.89909	0.00200691	1	Slc8a1	protein_coding	ENSMUST00000163680	NA	intron (NM_001286684, intron 9 of 11)	320816		ENSMUSG00000054640	Slc8a1	23.4683	5	0.220714	1.15808	0.623511	0.293664	0.899878	0.183549
2355	chr1	120503682	120504229	548	4.47233	1.22355	3.24878	0.00203295	0.271841	Marco	protein_coding	ENSMUST00000027639	NA	intron (NM_010766, intron 1 of 16)	1128	ENSMUSG00000026390	ENSMUSG00000026390	Marco	40.2314	34	0.662141	13.897	2.49404	1.17466	0.899878	4.77227
63672	chr8	120484556	120486864	2309	3.74447	0.602953	3.14151	0.00204946	0.272267	Gse1	protein_coding	ENSMUST00000180448	NA	Intergenic	-3156	ENSMUSG00000031822	ENSMUSG00000031822	Gse1	12.2929	1	10.5943	29.7241	0.623511	2.34931	0.899878	2.20259
45177	chr4	142041727	142042096	370	2.33891	-0.999566	3.33848	0.00207687	1	Tmem51	protein_coding	ENSMUST00000036572	NA	intron (NM_145402, intron 1 of 2)	-30261	ENSMUSG00000051435	ENSMUSG00000051435	Fhad1	0.55877	6	2.86928	10.8088	0.623511	0.293664	0.899878	0.183549
53046	chr6	93180953	93181285	333	2.50036	-0.648797	3.14915	0.00207986	1	AC136008.1	lincRNA	ENSMUST00000181121	NA	Intergenic	240537	ENSMUSG00000097462	ENSMUSG00000097462	9530026P05Rik	4.47016	10	1.98642	6.17644	0.623511	0.293664	0.899878	0.734195
46272	chr5	4194262	4194611	350	-0.885293	3.07984	-3.96513	0.00208123	1	Gm9897	protein_coding	ENSMUST00000177258	NA	intron (NM_001042670, intron 1 of 1)	2070	ENSMUSG00000053178	ENSMUSG00000053178	Mterf1b	0.55877	1	0.220714	0.386027	17.4583	0.880993	15.2979	0.183549
65540	chr9	50560854	50561552	699	3.56851	0.314405	3.2541	0.00211013	0.272581	Tex12	protein_coding	ENSMUST00000034568	NA	promoter-TSS (NM_025687)	65	ENSMUSG00000032065	ENSMUSG00000032065	Tex12	26.821	1	4.19356	15.4411	0.623511	2.34931	0.899878	1.10129
28049	chr17	55970540	55971662	1123	2.76261	-0.548566	3.31117	0.00211383	1	Shd	protein_coding	ENSMUST00000044216	NA	intron (NM_001159523, intron 1 of 6)	619	ENSMUSG00000039154	ENSMUSG00000039154	Shd	4.47016	1	3.53142	18.1433	0.623511	0.293664	0.899878	0.917744
18756	chr14	22120399	22120732	334	-0.554125	3.02952	-3.58364	0.00211745	1	1700112E06Rik	protein_coding	ENSMUST00000075639	NA	intron (NM_028275, intron 2 of 6)	100854	ENSMUSG00000063458	ENSMUSG00000063458	1700112E06Rik	1.11754	1	0.220714	0.386027	5.6116	1.46832	24.2967	1.28484
11368	chr11	113422091	113422707	617	2.49608	-0.60817	3.10425	0.00212311	1	Slc39a11	protein_coding	ENSMUST00000125890	NA	intron (NM_027216, intron 5 of 9)	143416	ENSMUSG00000041654	ENSMUSG00000041654	Slc39a11	10.6166	5	1.545	5.40438	1.24702	0.293664	0.899878	0.183549
69125	chrX	41656831	41657068	238	2.73431	-0.999566	3.73387	0.00216428	1	Gria3	protein_coding	ENSMUST00000115103	NA	intron (NM_001290451, intron 14 of 14)	254951	ENSMUSG00000037475	ENSMUSG00000037475	Thoc2	1.67631	17	0.220714	7.72055	0.623511	0.293664	0.899878	0.183549
21106	chr15	6608042	6608654	613	3.04805	-0.0738648	3.12191	0.00217346	1	Fyb	protein_coding	ENSMUST00000090461	NA	intron (NM_011815, intron 1 of 17)	28501		ENSMUSG00000022148	Fyb	15.6456	9	1.10357	7.33452	0.623511	0.293664	2.69963	0.183549
22504	chr15	78383033	78383600	568	2.17873	-0.999566	3.1783	0.00217443	1	Tex33	protein_coding	ENSMUST00000074380	NA	intron (NM_028522, intron 5 of 6)	5452	ENSMUSG00000062154	ENSMUSG00000062154	Tex33	8.38155	3	1.32428	5.40438	0.623511	0.293664	0.899878	0.183549
41447	chr4	20777885	20778681	797	2.53474	-0.999566	3.53431	0.0021797	1	Nkain3	protein_coding	ENSMUST00000119374	NA	exon (NM_172987, exon 1 of 5)	385	ENSMUSG00000055761	ENSMUSG00000055761	Nkain3	0.55877	1	4.63499	16.9852	0.623511	0.293664	0.899878	0.183549
18840	chr14	23369033	23369579	547	-0.885293	2.95247	-3.83776	0.00220908	1	Kcnma1	protein_coding	ENSMUST00000179836	NA	intron (NM_001253369, intron 21 of 29)	-274735	ENSMUSG00000068680	ENSMUSG00000068680	Gm10248	0.55877	1	0.220714	0.386027	12.4702	0.293664	17.0977	1.10129
39586	chr3	85472904	85473179	276	3.1861	-0.60817	3.79427	0.00221272	1	Arfip1	protein_coding	ENSMUST00000154148	NA	Intergenic	-101087	ENSMUSG00000028085	ENSMUSG00000028085	Pet112	24.0271	11	0.220714	1.15808	1.24702	0.293664	0.899878	0.183549
37575	chr2	166712918	166713633	716	2.63467	-0.756514	3.39118	0.00221728	1	Prex1	retained_intron	ENSMUST00000127553	NA	intron (NR_105783, intron 2 of 2)	556	ENSMUSG00000039621	ENSMUSG00000039621	Prex1	1.11754	1	5.73856	16.9852	0.623511	0.293664	0.899878	0.550646
66095	chr9	62420755	62421480	726	2.25076	-0.999566	3.25033	0.00221997	1	Coro2b	protein_coding	ENSMUST00000048043	NA	3' UTR (NM_175484, exon 12 of 12)	79775	ENSMUSG00000032249	ENSMUSG00000032249	Anp32a	4.47016	1	1.98642	11.5808	0.623511	0.293664	0.899878	0.183549
28353	chr17	68455116	68455685	570	-0.291116	3.03221	-3.32332	0.00222224	1	L3mbtl4	nonsense_mediated_decay	ENSMUST00000139383	NA	intron (NM_177278, intron 5 of 20)	181604		ENSMUSG00000041565	L3mbtl4	0.55877	1	1.32428	0.386027	13.0937	1.17466	13.4982	4.95582
47390	chr5	45638903	45639644	742	4.04161	1.12405	2.91755	0.00224795	0.279512	AC093341.1	lincRNA	ENSMUST00000181335	NA	promoter-TSS (NR_102378)	-1	ENSMUSG00000097825	ENSMUSG00000097825	9630001P10Rik	28.4973	5	7.28355	25.0918	0.623511	3.52397	0.899878	3.67098
16472	chr13	58273479	58275332	1854	3.58459	0.512907	3.07168	0.00225448	0.279512	Gkap1	protein_coding	ENSMUST00000091579	NA	promoter-TSS (NM_019832)	-218	ENSMUSG00000021552	ENSMUSG00000021552	Gkap1	16.7631	1	7.06284	23.1616	1.24702	1.17466	0.899878	2.38613
37006	chr2	158272183	158272923	741	2.11563	-0.999566	3.1152	0.00226512	1	Bpi	protein_coding	ENSMUST00000109499	NA	intron (NM_177850, intron 8 of 14)	14312	ENSMUSG00000052922	ENSMUSG00000052922	Bpi	4.47016	2	1.98642	8.87863	0.623511	0.293664	0.899878	0.183549
5961	chr10	81634847	81635230	384	2.20837	-0.999566	3.20793	0.0022706	1	Ankrd24	protein_coding	ENSMUST00000123896	NA	intron (NM_027480, intron 3 of 19)	6499	ENSMUSG00000054708	ENSMUSG00000054708	Ankrd24	4.47016	1	2.20714	10.8088	0.623511	0.293664	0.899878	0.183549
29253	chr18	21892011	21892408	398	-0.885293	2.9964	-3.8817	0.00227522	1	Ccdc178	protein_coding	ENSMUST00000025160	NA	intron (NM_027616, intron 21 of 22)	-239842	ENSMUSG00000042514	ENSMUSG00000042514	Klhl14	0.55877	1	0.220714	0.386027	23.6934	0.293664	7.19902	0.734195
64998	chr9	40268868	40269608	741	2.45722	-0.999566	3.45679	0.00228205	1	Scn3b	protein_coding	ENSMUST00000114956	NA	promoter-TSS (NM_001083917)	22	ENSMUSG00000049281	ENSMUSG00000049281	Scn3b	0.55877	1	5.73856	14.669	0.623511	0.293664	0.899878	0.183549
20234	chr14	70209716	70210090	375	-0.243407	3.43032	-3.67373	0.00229716	0.282242	AC151836.1	lincRNA	ENSMUST00000181856	NA	Intergenic	-2232	ENSMUSG00000022091	ENSMUSG00000022091	Sorbs3	0.55877	1	0.662141	1.15808	24.3169	2.05565	16.1978	0.550646
13630	chr12	76160234	76161168	935	0.0560551	3.5099	-3.45384	0.00230127	0.282242	Esr2	protein_coding	ENSMUST00000110421	NA	intron (NR_104386, intron 3 of 7)	16558	ENSMUSG00000021055	ENSMUSG00000021055	Esr2	1.11754	1	0.882855	1.15808	34.9166	0.880993	7.19902	2.56968
35594	chr2	105625219	105625535	317	3.40735	-0.0472433	3.45459	0.00230966	0.282242	Pax6os1	antisense	ENSMUST00000149133	NA	intron (NR_002867, intron 1 of 3)	35966		NA	Paupar	22.3508	17	1.545	1.54411	2.49404	0.293664	0.899878	0.183549
38253	chr2	179671291	179671536	246	-0.885293	3.06708	-3.95237	0.00231573	1	Cdh4	protein_coding	ENSMUST00000000314	NA	intron (NM_009867, intron 2 of 15)	228936	ENSMUSG00000000305	ENSMUSG00000000305	Cdh4	0.55877	1	0.220714	0.386027	7.48213	0.293664	25.1966	0.550646
36375	chr2	144057367	144057840	474	-0.554125	3.06658	-3.62071	0.00233561	1	Banf2	protein_coding	ENSMUST00000037722	NA	intron (NM_001044750, intron 1 of 2)	24502	ENSMUSG00000037307	ENSMUSG00000037307	Banf2	1.11754	1	0.220714	0.386027	14.9643	0.880993	16.1978	1.46839
32007	chr19	37173834	37175208	1375	4.20907	1.04285	3.16621	0.00237238	0.2853	Cpeb3	protein_coding	ENSMUST00000128642	NA	exon (NM_001290826, exon 2 of 11)	678	ENSMUSG00000097591	ENSMUSG00000097591	A330032B11Rik	13.4105	1	19.4228	40.1469	0.623511	1.76199	0.899878	4.95582
32193	chr19	42023189	42023443	255	2.48162	-0.999566	3.48118	0.00238442	1	Ubtd1	protein_coding	ENSMUST00000026170	NA	intron (NM_145500, intron 1 of 2)	-12722	ENSMUSG00000025172	ENSMUSG00000025172	Ankrd2	16.7631	1	1.10357	3.47425	0.623511	0.293664	0.899878	0.183549
60106	chr7	144329788	144330788	1001	2.12388	-0.872928	2.99681	0.00241352	1	Shank2	protein_coding	ENSMUST00000105902	NA	intron (NM_001113373, intron 7 of 15)	45903	ENSMUSG00000037541	ENSMUSG00000037541	Shank2	6.14647	5	2.42785	3.86027	0.623511	0.293664	0.899878	0.367098
49950	chr5	131855622	131855829	208	2.24882	-0.872928	3.12174	0.00241572	1	Auts2	processed_transcript	ENSMUST00000160071	NA	intron (NM_177047, intron 4 of 18)	-24543		NA	4930563F08Rik	6.70524	1	2.42785	8.87863	0.623511	0.293664	0.899878	0.367098
62139	chr8	84775138	84775984	847	3.41144	0.12101	3.29043	0.00242719	0.287586	Nfix	protein_coding	ENSMUST00000076715	NA	intron (NM_001081982, intron 1 of 9)	-1192	ENSMUSG00000001911	ENSMUSG00000001911	Nfix	6.70524	1	3.97285	30.8822	0.623511	1.17466	0.899878	1.65194
54034	chr6	125957156	125958220	1065	2.40332	-0.999566	3.40289	0.00243619	1	Ano2	protein_coding	ENSMUST00000160496	NA	intron (NM_153589, intron 16 of 25)	207272	ENSMUSG00000049107	ENSMUSG00000049107	Ntf3	13.4105	4	0.662141	3.08822	0.623511	0.293664	0.899878	0.183549
63667	chr8	120448426	120450469	2044	4.39754	1.31708	3.08046	0.00243735	0.287586	Gse1	protein_coding	ENSMUST00000180448	NA	Intergenic	-39418	ENSMUSG00000031822	ENSMUSG00000031822	Gse1	18.4394	1	21.6299	43.2351	0.623511	4.40496	0.899878	4.03807
51944	chr6	48182479	48182795	317	0.171194	3.48576	-3.31456	0.00244347	0.287586	AC162464.1	lincRNA	ENSMUST00000180741	NA	Intergenic	-96044	ENSMUSG00000057691	ENSMUSG00000057691	Zfp746	2.23508	1	0.882855	0.386027	23.6934	0.880993	16.1978	4.03807
67320	chr9	107554689	107554983	295	2.84723	-0.999566	3.8468	0.00244827	1	Rassf1	protein_coding	ENSMUST00000093786	NA	exon (NM_019713, exon 1 of 5)	253	ENSMUSG00000010067	ENSMUSG00000010067	Rassf1	21.792	6	0.220714	0.772055	0.623511	0.293664	0.899878	0.183549
58672	chr7	119480475	119480750	276	2.73827	-0.872928	3.6112	0.00245107	1	Umod	protein_coding	ENSMUST00000033263	-1220	Intergenic	-1351	ENSMUSG00000030963	ENSMUSG00000030963	Umod	6.70524	18	0.441427	1.54411	0.623511	0.293664	0.899878	0.367098
65325	chr9	46328226	46328952	727	2.34861	-0.999566	3.34818	0.00246084	1	AC164105.1	lincRNA	ENSMUST00000181712	NA	Intergenic	-8603	ENSMUSG00000056617	ENSMUSG00000056617	4931429L15Rik	1.11754	1	3.97285	14.283	0.623511	0.293664	0.899878	0.183549
72504	chrX	140976495	140977109	615	-0.885293	2.86204	-3.74733	0.00246254	1	Atg4a	processed_transcript	ENSMUST00000153742	NA	Intergenic	-20091	ENSMUSG00000031429	ENSMUSG00000031429	Psmd10	0.55877	1	0.220714	0.386027	11.8467	16.1515	0.899878	0.183549
58011	chr7	99467331	99468144	814	4.06998	0.8875	3.18248	0.00246264	0.288512	Klhl35	protein_coding	ENSMUST00000037359	NA	intron (NM_028145, intron 1 of 6)	1734	ENSMUSG00000035298	ENSMUSG00000035298	Klhl35	11.1754	34	3.08999	18.9153	0.623511	0.293664	6.29915	0.183549
45406	chr4	147130704	147131023	320	-0.885293	2.57981	-3.4651	0.00246311	1	AL731663.2	lincRNA	ENSMUST00000181084	NA	Intergenic	-45002	ENSMUSG00000078496	ENSMUSG00000078496	Gm13152	0.55877	1	0.220714	0.386027	9.35267	1.76199	11.6984	1.10129
32190	chr19	41846432	41847393	962	3.15513	-0.0882484	3.24338	0.00246591	1	Frat2	protein_coding	ENSMUST00000059231	NA	3' UTR (NM_177603, exon 1 of 1)	1219	ENSMUSG00000047604	ENSMUSG00000047604	Frat2	3.91139	1	7.94569	22.7756	0.623511	0.587328	0.899878	1.65194
40763	chr3	141958377	141958713	337	3.19161	-0.756514	3.94813	0.00246874	1	Bmpr1b	protein_coding	ENSMUST00000029948	NA	intron (NM_001277216, intron 2 of 11)	23719	ENSMUSG00000052430	ENSMUSG00000052430	Bmpr1b	27.9385	8	0.220714	0.386027	0.623511	0.293664	0.899878	0.550646
60059	chr7	143487232	143487644	413	1.09851	3.98527	-2.88677	0.00247957	0.28917	Slc22a18	protein_coding	ENSMUST00000052348	NA	intron (NM_008767, intron 5 of 10)	12322	ENSMUSG00000000154	ENSMUSG00000000154	Slc22a18	0.55877	1	5.07641	1.93014	24.9404	10.5719	21.5971	6.24066
62911	chr8	106517992	106518272	281	2.80488	-0.401415	3.2063	0.0024899	1	Cdh3	protein_coding	ENSMUST00000080797	NA	intron (NM_007665, intron 2 of 15)	7280	ENSMUSG00000061048	ENSMUSG00000061048	Cdh3	15.6456	1	2.42785	8.87863	0.623511	0.587328	0.899878	0.917744
51514	chr6	24954893	24956072	1180	4.50153	1.66897	2.83256	0.00250919	0.289976	Tmem229a	protein_coding	ENSMUST00000127247	NA	exon (NM_177013, exon 1 of 1)	642	ENSMUSG00000048022	ENSMUSG00000048022	Tmem229a	32.9674	8	11.0357	38.6027	0.623511	7.3416	0.899878	3.85452
35993	chr2	126426836	126427127	292	2.89208	-0.999566	3.89164	0.00254755	1	Atp8b4	protein_coding	ENSMUST00000040128	NA	intron (NM_001080944, intron 8 of 27)	64571	ENSMUSG00000060131	ENSMUSG00000060131	Atp8b4	15.0868	14	0.220714	0.386027	0.623511	0.293664	0.899878	0.183549
33283	chr2	10185796	10186151	356	-0.025348	3.84158	-3.86693	0.00255569	0.29402	Itih5	protein_coding	ENSMUST00000026886	NA	intron (NM_172471, intron 3 of 13)	32431	ENSMUSG00000025780	ENSMUSG00000025780	Itih5	0.55877	1	0.441427	1.93014	18.7053	0.293664	37.7949	0.550646
40195	chr3	105571886	105572162	277	2.11783	-0.999566	3.11739	0.00256823	1	Kcnd3	protein_coding	ENSMUST00000098761	NA	intron (NM_001039347, intron 2 of 6)	113208	ENSMUSG00000040896	ENSMUSG00000040896	Kcnd3	1.67631	3	2.64856	10.0367	0.623511	0.293664	0.899878	0.183549
4003	chr1	189760032	189760315	284	2.76868	-0.756514	3.52519	0.00258546	1	Ptpn14	protein_coding	ENSMUST00000097442	NA	intron (NM_008976, intron 1 of 18)	31906	ENSMUSG00000026604	ENSMUSG00000026604	Ptpn14	20.1157	4	0.441427	2.70219	0.623511	0.293664	0.899878	0.550646
29019	chr18	7626340	7627035	696	3.46092	0.366684	3.09423	0.00260105	0.297895	Mpp7	protein_coding	ENSMUST00000115869	NA	intron (NM_001081287, intron 1 of 16)	175	ENSMUSG00000057440	ENSMUSG00000057440	Mpp7	18.9982	1	5.51784	18.5293	0.623511	2.34931	0.899878	1.28484
66306	chr9	68845982	68846257	276	2.76284	-0.999566	3.76241	0.00260365	1	Rora	protein_coding	ENSMUST00000034766	NA	intron (NM_013646, intron 1 of 10)	80774		NA	9530091C08Rik	17.3219	9	0.441427	0.386027	0.623511	0.293664	0.899878	0.183549
58383	chr7	110526213	110526468	256	2.60288	-0.999566	3.60245	0.00261012	1	Sbf2	protein_coding	ENSMUST00000164759	NA	intron (NM_177324, intron 2 of 40)	88579	ENSMUSG00000038371	ENSMUSG00000038371	Sbf2	16.7631	5	0.220714	2.31616	0.623511	0.293664	0.899878	0.183549
53540	chr6	114164859	114165558	700	2.22442	-0.872928	3.09735	0.00264014	1	Slc6a11	protein_coding	ENSMUST00000032451	NA	intron (NM_172890, intron 5 of 13)	33968	ENSMUSG00000030307	ENSMUSG00000030307	Slc6a11	1.11754	5	3.3107	9.26466	0.623511	0.293664	0.899878	0.367098
13413	chr12	67220541	67222999	2459	4.53099	1.81861	2.71238	0.00265535	0.302758	Mdga2	processed_transcript	ENSMUST00000179025	NA	5' UTR (NM_001193266, exon 1 of 17)	779		ENSMUSG00000034912	Mdga2	35.2025	3	14.1257	40.1469	6.23511	4.40496	0.899878	2.56968
7544	chr11	19781927	19782235	309	-0.885293	2.54578	-3.43107	0.00265703	1	Gm12029	processed_pseudogene	ENSMUST00000120073	-1416	Intergenic	-142361	ENSMUSG00000045671	ENSMUSG00000045671	Spred2	0.55877	1	0.220714	0.386027	13.7172	0.587328	6.29915	2.75323
44231	chr4	129227238	129227903	666	3.22116	-0.0603635	3.28153	0.00267471	0.30283	C77080	protein_coding	ENSMUST00000146376	NA	intron (NM_001285867, intron 1 of 6)	340	ENSMUSG00000050390	ENSMUSG00000050390	C77080	5.02893	1	7.72498	23.5477	0.623511	0.293664	0.899878	2.01904
56002	chr7	30776041	30776507	467	3.26003	-0.0603635	3.32039	0.00267971	0.30283	Dmkn	protein_coding	ENSMUST00000041703	NA	promoter-TSS (NM_028618)	-131	ENSMUSG00000060962	ENSMUSG00000060962	Dmkn	13.9692	19	2.64856	2.70219	0.623511	0.293664	0.899878	2.01904
65815	chr9	58133655	58134437	783	2.36758	-0.999566	3.36714	0.00268919	1	Stra6	protein_coding	ENSMUST00000136338	NA	promoter-TSS (NM_001162476)	-29	ENSMUSG00000032327	ENSMUSG00000032327	Stra6	0.55877	1	5.95927	13.1249	0.623511	0.293664	0.899878	0.183549
36234	chr2	133558190	133558534	345	0.668816	4.14458	-3.47576	0.00270056	0.303843	Bmp2	protein_coding	ENSMUST00000028836	NA	intron (NM_007553, intron 2 of 2)	6203	ENSMUSG00000027358	ENSMUSG00000027358	Bmp2	0.55877	1	4.41427	0.386027	46.1398	2.05565	19.7973	2.75323
56749	chr7	44842809	44843593	785	2.56002	-0.648797	3.20882	0.0027406	1	Tbc1d17	retained_intron	ENSMUST00000149921	NA	intron (NM_001042655, intron 10 of 16)	5878	ENSMUSG00000038520	ENSMUSG00000038520	Tbc1d17	6.70524	1	1.98642	13.897	0.623511	0.293664	0.899878	0.734195
43517	chr4	117424681	117425128	448	-0.337562	3.59069	-3.92825	0.00276429	0.307893	Rnf220	protein_coding	ENSMUST00000030439	NA	intron (NM_025739, intron 2 of 14)	72010	ENSMUSG00000028677	ENSMUSG00000028677	Rnf220	0.55877	2	0.220714	0.386027	24.3169	0.293664	23.3968	0.183549
59138	chr7	128611218	128611921	704	2.11503	-0.999566	3.1146	0.00277385	1	Inpp5f	protein_coding	ENSMUST00000098007	NA	5' UTR (NM_178641, exon 1 of 20)	205	ENSMUSG00000042105	ENSMUSG00000042105	Inpp5f	4.47016	1	2.20714	9.65069	0.623511	0.293664	0.899878	0.183549
24421	chr16	22517438	22518801	1364	2.94547	-0.36685	3.31232	0.00278066	1	9230117E06Rik	antisense	ENSMUST00000159309	NA	intron (NM_138650, intron 21 of 24)	14064		ENSMUSG00000099071	Mir8095	0.55877	4	7.72498	18.5293	0.623511	0.293664	0.899878	1.28484
66005	chr9	61409930	61410464	535	2.27862	-0.999566	3.27819	0.00278831	1	Tle3	processed_transcript	ENSMUST00000162281	NA	intron (NM_009389, intron 13 of 19)	37831	ENSMUSG00000032280	ENSMUSG00000032280	Tle3	3.35262	1	1.545	13.511	0.623511	0.293664	0.899878	0.183549
63641	chr8	120275252	120277806	2555	5.36138	2.53479	2.82659	0.00281476	0.310351	Gse1	protein_coding	ENSMUST00000180448	NA	Intergenic	-48299		ENSMUSG00000097960	A330074K22Rik	37.9963	3	36.197	87.2422	3.11756	5.57962	0.899878	13.5826
11517	chr11	115171381	115171853	473	3.17018	0.465881	2.7043	0.00281917	0.310351	Slc9a3r1	protein_coding	ENSMUST00000021077	NA	intron (NM_012030, intron 1 of 5)	8276	ENSMUSG00000020733	ENSMUSG00000020733	Slc9a3r1	12.2929	7	7.06284	9.65069	0.623511	2.34931	0.899878	1.65194
29362	chr18	31197462	31197658	197	-0.885293	2.90694	-3.79223	0.0028334	1	Rit2	nonsense_mediated_decay	ENSMUST00000082070	NA	intron (NM_009065, intron 3 of 4)	119568	ENSMUSG00000057455	ENSMUSG00000057455	Rit2	0.55877	1	0.220714	0.386027	17.4583	0.293664	11.6984	0.550646
42050	chr4	46735945	46736379	435	4.27045	0.901549	3.3689	0.00284143	0.311459	Gabbr2	protein_coding	ENSMUST00000107749	NA	intron (NM_001081141, intron 10 of 18)	-85963	ENSMUSG00000039813	ENSMUSG00000039813	Tbc1d2	36.8788	38	1.545	0.772055	0.623511	0.880993	4.49939	1.46839
62398	chr8	90869639	90869894	256	2.03545	-0.999566	3.03502	0.00286962	1	Chd9	protein_coding	ENSMUST00000109614	NA	intron (NM_177224, intron 2 of 39)	40932	ENSMUSG00000056608	ENSMUSG00000056608	Chd9	5.02893	1	2.64856	7.72055	0.623511	0.293664	0.899878	0.183549
52398	chr6	72230880	72231141	262	2.24062	-0.999566	3.24019	0.00287265	1	Atoh8	protein_coding	ENSMUST00000042646	NA	intron (NM_153778, intron 1 of 2)	4566	ENSMUSG00000037621	ENSMUSG00000037621	Atoh8	11.1754	1	1.32428	5.40438	0.623511	0.293664	0.899878	0.183549
63366	chr8	115062842	115063111	270	2.37627	-0.999566	3.37583	0.00291108	1	Wwox	protein_coding	ENSMUST00000004756	NA	intron (NM_019573, intron 8 of 8)	623325	ENSMUSG00000004637	ENSMUSG00000004637	Wwox	11.1754	7	0.662141	1.93014	0.623511	0.293664	0.899878	0.183549
31033	chr19	3997417	3999113	1697	3.64609	0.407211	3.23888	0.00291457	0.316758	Tbx10	protein_coding	ENSMUST00000041871	NA	intron (NM_001001320, intron 6 of 7)	-2315	ENSMUSG00000024869	ENSMUSG00000024869	Nudt8	16.2043	1	9.7114	23.1616	0.623511	0.293664	0.899878	3.48743
44345	chr4	130949472	130950240	769	2.43228	-0.548566	2.98085	0.00294909	1	Matn1	protein_coding	ENSMUST00000102576	NA	intron (NM_010769, intron 2 of 7)	5471	ENSMUSG00000040533	ENSMUSG00000040533	Matn1	5.02893	2	3.75213	10.8088	0.623511	0.293664	0.899878	0.917744
57609	chr7	79464615	79465842	1228	3.48987	0.366246	3.12362	0.00295176	0.319441	Polg	processed_transcript	ENSMUST00000125562	NA	5' UTR (NM_017462, exon 2 of 23)	1044	ENSMUSG00000039176	ENSMUSG00000039176	Polg	15.6456	1	3.97285	24.3197	2.49404	0.293664	0.899878	1.46839
43227	chr4	107751489	107752568	1080	2.50483	-0.548566	3.0534	0.00296922	1	1700047F07Rik	lincRNA	ENSMUST00000143064	NA	Intergenic	-50230		ENSMUSG00000028613	Lrp8	10.6166	1	3.75213	7.33452	0.623511	0.293664	0.899878	0.917744
42449	chr4	62621262	62622466	1205	3.49571	0.192284	3.30342	0.00298166	0.321314	Rgs3	processed_transcript	ENSMUST00000146083	NA	intron (NM_001081650, intron 1 of 10)	2192	ENSMUSG00000059810	ENSMUSG00000059810	Rgs3	8.38155	1	6.4007	29.3381	0.623511	0.293664	0.899878	2.75323
73830	chrX	166568824	166569123	300	-0.885293	3.10446	-3.98975	0.00298703	1	Egfl6	protein_coding	ENSMUST00000000412	NA	intron (NM_019397, intron 1 of 11)	16742	ENSMUSG00000000402	ENSMUSG00000000402	Egfl6	0.55877	1	0.220714	0.386027	8.72916	0.293664	25.1966	0.183549
71681	chrX	106221914	106222231	318	3.08776	-0.628201	3.71596	0.002994	1	Taf9b	protein_coding	ENSMUST00000113495	-756	promoter-TSS (NM_001167988)	-915	ENSMUSG00000047242	ENSMUSG00000047242	Taf9b	4.47016	27	0.220714	2.31616	0.623511	0.880993	0.899878	0.183549
33014	chr19	61026133	61026979	847	-0.885293	2.68281	-3.56811	0.00303278	1	Grk5	protein_coding	ENSMUST00000003313	NA	intron (NM_018869, intron 2 of 15)	136807	ENSMUSG00000003228	ENSMUSG00000003228	Grk5	0.55877	1	0.220714	0.386027	4.98809	0.880993	18.8974	0.917744
67633	chr9	117354196	117354392	197	-0.885293	2.94032	-3.82561	0.00306001	1	Rbms3	protein_coding	ENSMUST00000164018	NA	intron (NM_001172121, intron 1 of 14)	-101811	ENSMUSG00000039607	ENSMUSG00000039607	Rbms3	0.55877	1	0.220714	0.386027	14.3408	0.880993	15.2979	0.183549
31227	chr19	6651367	6652993	1627	2.32054	-0.999566	3.32011	0.00307325	1	2410152P15Rik	processed_transcript	ENSMUST00000137405	NA	Intergenic	-109110	ENSMUSG00000061742	ENSMUSG00000061742	Slc22a12	0.55877	1	5.29713	13.1249	0.623511	0.293664	0.899878	0.183549
16434	chr13	56887276	56888094	819	2.85017	-0.283912	3.13408	0.00311423	1	Trpc7	protein_coding	ENSMUST00000022023	NA	exon (NM_012035, exon 2 of 12)	7903	ENSMUSG00000021541	ENSMUSG00000021541	Trpc7	7.82278	1	4.19356	15.8271	0.623511	0.293664	0.899878	1.46839
31027	chr19	3963160	3963472	313	3.56007	0.298517	3.26155	0.00311504	0.330117	1700055N04Rik	protein_coding	ENSMUST00000179433	NA	intron (NM_028545, intron 1 of 9)	4508	ENSMUSG00000037263	ENSMUSG00000037263	1700055N04Rik	26.2622	17	1.98642	1.93014	0.623511	0.293664	1.79976	2.20259
44542	chr4	134496935	134497185	251	2.23753	-0.999566	3.23709	0.00316532	1	Paqr7	protein_coding	ENSMUST00000081525	NA	promoter-TSS (NM_001285849)	19	ENSMUSG00000037348	ENSMUSG00000037348	Paqr7	12.2929	1	1.32428	4.2463	0.623511	0.293664	0.899878	0.183549
55277	chr7	19691733	19692363	631	3.58151	0.73223	2.84928	0.00317036	0.332088	Apoc1	protein_coding	ENSMUST00000045035	NA	intron (NM_001110009, intron 2 of 3)	611	ENSMUSG00000040564	ENSMUSG00000040564	Apoc1	25.1446	10	3.08999	9.65069	0.623511	1.46832	1.79976	2.75323
27354	chr17	34817007	34820116	3110	3.93053	1.05562	2.87492	0.00317209	0.332088	C4a	processed_transcript	ENSMUST00000160679	NA	intron (NM_011413, intron 13 of 40)	4892		ENSMUSG00000015451	C4a	11.1754	17	6.17998	26.6359	0.623511	5.87328	0.899878	0.917744
46842	chr5	30614300	30615608	1309	3.94655	1.52872	2.41783	0.00318278	0.332088	Kcnk3	protein_coding	ENSMUST00000066295	NA	intron (NM_010608, intron 1 of 1)	-26335		ENSMUSG00000053214	Gm9899	18.9982	13	8.82855	20.8455	4.98809	2.34931	0.899878	3.30388
49648	chr5	124861618	124862938	1321	3.5765	0.366246	3.21025	0.00319866	0.332088	Ccdc92	nonsense_mediated_decay	ENSMUST00000135495	NA	promoter-TSS (NM_001081750)	-57	ENSMUSG00000037979	ENSMUSG00000037979	Ccdc92	30.1736	1	2.64856	13.897	2.49404	0.293664	0.899878	1.46839
68444	chrX	13112177	13112633	457	3.22273	-0.628201	3.85093	0.00323927	1	Usp9x	protein_coding	ENSMUST00000169594	NA	intron (NM_009481, intron 11 of 44)	40907	ENSMUSG00000031010	ENSMUSG00000031010	Usp9x	0.55877	30	0.220714	6.56247	0.623511	0.880993	0.899878	0.183549
46651	chr5	25760202	25760782	581	3.16533	-0.0472433	3.21258	0.00326244	1	Actr3b	protein_coding	ENSMUST00000128727	NA	intron (NM_001004365, intron 1 of 11)	466	ENSMUSG00000056367	ENSMUSG00000056367	Actr3b	23.4683	1	3.3107	8.10658	2.49404	0.293664	0.899878	0.183549
36207	chr2	132149193	132149514	322	-0.391964	3.03434	-3.42631	0.00326546	1	Gm14051	antisense	ENSMUST00000131603	NA	Intergenic	-4246	ENSMUSG00000027340	ENSMUSG00000027340	Slc23a2	0.55877	1	1.10357	0.386027	18.7053	2.34931	10.7985	0.917744
16952	chr13	69737577	69740485	2909	4.79014	2.01171	2.77843	0.0032767	0.337447	Ube2ql1	protein_coding	ENSMUST00000065118	NA	exon (NM_001145162, exon 1 of 2)	866	ENSMUSG00000052981	ENSMUSG00000052981	Ube2ql1	31.2911	2	16.7742	60.6063	4.36458	3.52397	0.899878	7.34195
46166	chr4	155055184	155055655	472	2.56042	-0.548566	3.10899	0.00329548	1	Plch2	protein_coding	ENSMUST00000131173	NA	Intergenic	-11610	ENSMUSG00000029047	ENSMUSG00000029047	Pex10	13.9692	4	1.76571	3.86027	0.623511	0.293664	0.899878	0.917744
63365	chr8	115056457	115056756	300	-0.267256	3.12962	-3.39687	0.00329943	1	Wwox	protein_coding	ENSMUST00000004756	NA	intron (NM_019573, intron 8 of 8)	616955	ENSMUSG00000004637	ENSMUSG00000004637	Wwox	0.55877	1	0.220714	1.54411	21.1994	1.17466	10.7985	1.83549
10622	chr11	97685666	97686981	1316	3.32576	0.145139	3.18062	0.00332002	0.339964	Cisd3	protein_coding	ENSMUST00000107584	NA	TTS (NM_139311)	372	ENSMUSG00000078695	ENSMUSG00000078695	Cisd3	4.47016	1	6.84212	27.794	0.623511	2.34931	0.899878	0.550646
62385	chr8	90314141	90314418	278	3.22905	-0.300615	3.52967	0.00334138	0.339995	Tox3	protein_coding	ENSMUST00000109621	NA	intron (NM_172913, intron 1 of 6)	33972	ENSMUSG00000043668	ENSMUSG00000043668	Tox3	13.9692	21	0.220714	2.31616	1.87053	0.293664	0.899878	0.183549
44698	chr4	136732737	136734078	1342	2.81692	-0.283912	3.10083	0.00334612	1	Ephb2	protein_coding	ENSMUST00000105845	NA	intron (NM_001290753, intron 3 of 15)	102603	ENSMUSG00000028664	ENSMUSG00000028664	Ephb2	3.35262	2	5.07641	17.7573	0.623511	0.293664	0.899878	1.46839
27908	chr17	48310262	48310492	231	-0.885293	2.88363	-3.76892	0.00337566	1	Treml2	protein_coding	ENSMUST00000170941	NA	3' UTR (NM_001033405, exon 5 of 5)	-5785	ENSMUSG00000043740	ENSMUSG00000043740	B430306N03Rik	0.55877	1	0.220714	0.386027	6.85862	0.880993	21.5971	0.183549
29490	chr18	35832468	35832717	250	2.22236	-0.801967	3.02433	0.00337935	1	Cxxc5	protein_coding	ENSMUST00000060722	NA	intron (NM_133687, intron 1 of 2)	2775	ENSMUSG00000046668	ENSMUSG00000046668	Cxxc5	5.5877	1	2.42785	9.65069	0.623511	0.587328	0.899878	0.183549
24789	chr16	38742693	38742900	208	2.09618	-0.999566	3.09574	0.00338389	1	B4galt4	protein_coding	ENSMUST00000023482	NA	intron (NM_001285793, intron 1 of 6)	538	ENSMUSG00000022793	ENSMUSG00000022793	B4galt4	8.38155	1	1.545	6.17644	0.623511	0.293664	0.899878	0.183549
67685	chr9	118649940	118650501	562	2.74476	-0.999566	3.74432	0.0034022	1	Itga9	protein_coding	ENSMUST00000044165	NA	intron (NM_133721, intron 4 of 27)	43512	ENSMUSG00000039115	ENSMUSG00000039115	Itga9	16.2043	10	0.220714	0.386027	0.623511	0.293664	0.899878	0.183549
10053	chr11	84828714	84829294	581	3.02468	-0.1311	3.15578	0.00340554	1	Dhrs11	protein_coding	ENSMUST00000047560	NA	promoter-TSS (NM_177564)	-1	ENSMUSG00000034449	ENSMUSG00000034449	Dhrs11	17.3219	1	4.19356	10.0367	0.623511	0.293664	0.899878	1.83549
64894	chr9	35558135	35558504	370	-0.617644	2.66562	-3.28327	0.00343172	1	Ddx25	protein_coding	ENSMUST00000034612	NA	intron (NM_013932, intron 1 of 11)	150	ENSMUSG00000032101	ENSMUSG00000032101	Ddx25	0.55877	1	0.662141	0.386027	11.2232	3.52397	9.89866	0.734195
49603	chr5	123291092	123291364	273	1.99288	-0.999566	2.99245	0.0034727	1	Wdr66	protein_coding	ENSMUST00000121964	NA	Intergenic	-53220	ENSMUSG00000029438	ENSMUSG00000029438	Bcl7a	2.23508	1	4.19356	8.4926	0.623511	0.293664	0.899878	0.183549
6216	chr10	89070811	89071041	231	-0.885293	2.76223	-3.64752	0.00348184	1	Ano4	nonsense_mediated_decay	ENSMUST00000182462	NA	intron (NR_102339, intron 6 of 26)	184934	ENSMUSG00000020062	ENSMUSG00000020062	Slc5a8	0.55877	1	0.220714	0.386027	16.2113	0.293664	9.89866	0.734195
59198	chr7	130624155	130625037	883	2.02802	-0.999566	3.02759	0.00348929	1	Tacc2	protein_coding	ENSMUST00000059145	NA	exon (NM_001004468, exon 3 of 22)	47112	ENSMUSG00000030852	ENSMUSG00000030852	Tacc2	2.79385	1	2.86928	9.65069	0.623511	0.293664	0.899878	0.183549
62253	chr8	87690190	87691201	1012	4.19418	1.60916	2.58502	0.00350152	0.350123	Zfp423	protein_coding	ENSMUST00000165770	NA	intron (NM_033327, intron 5 of 7)	126789		ENSMUSG00000069971	4933402J07Rik	37.4376	21	7.06284	7.72055	3.74107	3.52397	0.899878	4.03807
53043	chr6	92949485	92949702	218	-0.885293	2.88119	-3.76648	0.00350608	1	AC136008.1	lincRNA	ENSMUST00000181121	NA	intron (NR_015530, intron 1 of 2)	9012	ENSMUSG00000097462	ENSMUSG00000097462	9530026P05Rik	0.55877	1	0.220714	0.386027	16.2113	0.293664	12.5983	0.367098
10703	chr11	98658037	98658423	387	3.81513	0.334938	3.48019	0.00350945	0.350123	Gsdma2	protein_coding	ENSMUST00000093938	73	TTS (NM_029727)	-6121	ENSMUSG00000017204	ENSMUSG00000017204	Gsdma	27.3797	26	0.220714	2.70219	3.11756	0.293664	0.899878	0.734195
69439	chrX	56955657	56955879	223	-0.885293	2.69929	-3.58459	0.0035182	1	Gpr112	protein_coding	ENSMUST00000136396	NA	Intergenic	-87306	ENSMUSG00000031130	ENSMUSG00000031130	Brs3	0.55877	1	0.220714	0.386027	16.8348	1.76199	7.19902	0.183549
26999	chr17	30839945	30840210	266	2.48442	-0.401415	2.88583	0.00360494	1	Dnahc8	protein_coding	ENSMUST00000170651	NA	intron (NM_013811, intron 87 of 92)	-61789	ENSMUSG00000024027	ENSMUSG00000024027	Glp1r	7.26401	1	4.8557	9.26466	0.623511	0.587328	0.899878	0.917744
46221	chr4	156196596	156197080	485	2.09874	-0.999566	3.09831	0.00362381	1	Agrn	protein_coding	ENSMUST00000075787	NA	intron (NM_021604, intron 1 of 35)	650	ENSMUSG00000041936	ENSMUSG00000041936	Agrn	1.11754	3	2.20714	10.8088	0.623511	0.293664	0.899878	0.183549
53225	chr6	99666289	99666749	461	2.82717	-0.236351	3.06352	0.00363446	1	Eif4e3	protein_coding	ENSMUST00000032151	NA	intron (NM_025829, intron 1 of 6)	252	ENSMUSG00000093661	ENSMUSG00000093661	Eif4e3	6.70524	1	3.3107	17.3712	0.623511	0.587328	0.899878	1.28484
52703	chr6	85251511	85252425	915	2.23441	-0.999566	3.23397	0.00364344	1	Sfxn5	processed_transcript	ENSMUST00000134392	NA	intron (NM_178639, intron 10 of 13)	64037		ENSMUSG00000033726	Emx1	0.55877	1	5.29713	11.9668	0.623511	0.293664	0.899878	0.183549
63657	chr8	120382486	120384140	1655	2.51057	-0.756514	3.26708	0.00368669	1	Gse1	protein_coding	ENSMUST00000180448	NA	Intergenic	-105553	ENSMUSG00000031822	ENSMUSG00000031822	Gse1	0.55877	1	6.17998	15.0551	0.623511	0.293664	0.899878	0.550646
73276	chrX	159096532	159096888	357	-0.885293	2.33752	-3.22281	0.00369404	1	Gm15185	processed_pseudogene	ENSMUST00000117397	NA	Intergenic	-159072	ENSMUSG00000031309	ENSMUSG00000031309	Rps6ka3	0.55877	1	0.220714	0.386027	13.0937	2.05565	3.59951	1.46839
38910	chr3	36579927	36580648	722	-0.885293	2.95822	-3.84351	0.00369753	1	Bbs7	protein_coding	ENSMUST00000040148	NA	intron (NM_027810, intron 14 of 18)	-8292	ENSMUSG00000027715	ENSMUSG00000027715	Ccna2	0.55877	1	0.220714	0.386027	16.2113	0.293664	14.398	0.183549
34944	chr2	73585693	73586636	944	3.47769	0.703946	2.77375	0.00371594	0.367175	Gm13705	antisense	ENSMUST00000125413	NA	Intergenic	-5827	ENSMUSG00000027107	ENSMUSG00000027107	Chrna1	13.9692	5	5.51784	20.0734	0.623511	2.05565	0.899878	2.93678
11386	chr11	113934821	113935875	1055	2.25535	-0.999566	3.25491	0.00374434	1	Sdk2	protein_coding	ENSMUST00000041627	NA	intron (NM_172800, intron 2 of 44)	130603	ENSMUSG00000041592	ENSMUSG00000041592	Sdk2	0.55877	1	4.41427	13.1249	0.623511	0.293664	0.899878	0.183549
34645	chr2	58581482	58581700	219	-0.885293	2.70049	-3.58578	0.00375632	1	Upp2	processed_transcript	ENSMUST00000137007	NA	intron (NM_001289660, intron 1 of 7)	14257	ENSMUSG00000026839	ENSMUSG00000026839	Upp2	0.55877	1	0.220714	0.386027	14.9643	0.587328	9.89866	0.550646
42052	chr4	46747176	46747866	691	1.91659	-0.999566	2.91616	0.00378769	1	Gabbr2	protein_coding	ENSMUST00000107749	NA	intron (NM_001081141, intron 8 of 18)	-97322	ENSMUSG00000039813	ENSMUSG00000039813	Tbc1d2	2.79385	1	3.97285	7.33452	0.623511	0.293664	0.899878	0.183549
40089	chr3	101604980	101605187	208	2.23892	-0.999566	3.23849	0.00379062	1	Atp1a1	protein_coding	ENSMUST00000036493	-377	promoter-TSS (NM_144900)	-377	ENSMUSG00000033161	ENSMUSG00000033161	Atp1a1	9.49909	1	0.662141	7.72055	0.623511	0.293664	0.899878	0.183549
37422	chr2	165135978	165136185	208	1.95698	-0.999566	2.95655	0.00380217	1	Cdh22	protein_coding	ENSMUST00000065438	NA	intron (NM_174988, intron 7 of 11)	-45332	ENSMUSG00000078935	ENSMUSG00000078935	1700025C18Rik	3.35262	6	1.545	4.63233	0.623511	0.293664	0.899878	0.183549
67132	chr9	103032225	103032855	631	2.19565	-0.801967	2.99762	0.0038096	1	Slco2a1	protein_coding	ENSMUST00000035148	NA	intron (NM_033314, intron 1 of 13)	24051	ENSMUSG00000032548	ENSMUSG00000032548	Slco2a1	8.94032	1	2.20714	6.17644	0.623511	0.587328	0.899878	0.183549
13746	chr12	81299698	81299950	253	-0.885293	2.86934	-3.75463	0.00381632	1	Slc8a3	protein_coding	ENSMUST00000085238	NA	intron (NM_080440, intron 2 of 7)	33356	ENSMUSG00000079055	ENSMUSG00000079055	Slc8a3	0.55877	1	0.220714	0.386027	4.98809	0.293664	23.3968	0.550646
36415	chr2	145296236	145296555	320	0.699758	3.51816	-2.8184	0.00382104	0.368543	Slc24a3	protein_coding	ENSMUST00000110007	NA	intron (NM_053195, intron 2 of 16)	53785	ENSMUSG00000063873	ENSMUSG00000063873	Slc24a3	2.79385	1	1.545	1.15808	29.305	3.81763	7.19902	5.50646
16681	chr13	64169753	64170104	352	2.11282	-0.999566	3.11238	0.00382563	1	Habp4	protein_coding	ENSMUST00000021929	NA	intron (NM_019986, intron 1 of 7)	8063	ENSMUSG00000021476	ENSMUSG00000021476	Habp4	6.70524	1	1.10357	8.4926	0.623511	0.293664	0.899878	0.183549
15929	chr13	47158591	47158994	404	4.018	1.21525	2.80276	0.00382913	0.368543	Rnf144b	protein_coding	ENSMUST00000068891	NA	intron (NM_146042, intron 1 of 7)	-35210	ENSMUSG00000038068	ENSMUSG00000038068	Rnf144b	21.792	22	1.32428	19.6874	1.24702	4.40496	1.79976	1.83549
53299	chr6	101311106	101311302	197	-0.648633	2.79566	-3.44429	0.00383806	1	Pdzrn3	protein_coding	ENSMUST00000075994	NA	intron (NM_018884, intron 3 of 9)	66693	ENSMUSG00000035357	ENSMUSG00000035357	Pdzrn3	0.55877	1	0.220714	0.772055	20.5759	0.880993	5.39927	0.917744
53223	chr6	99534159	99534355	197	0.299568	3.60286	-3.30329	0.00385303	0.368543	Gm20696	nonsense_mediated_decay	ENSMUST00000155466	NA	Intergenic	-98912	ENSMUSG00000030067	ENSMUSG00000030067	Foxp1	0.55877	1	0.662141	2.70219	20.5759	1.17466	25.1966	1.65194
44881	chr4	138595300	138595680	381	-0.885293	2.95985	-3.84515	0.00386255	1	Vwa5b1	processed_transcript	ENSMUST00000154312	NA	intron (NM_029401, intron 8 of 21)	28502		ENSMUSG00000028753	Vwa5b1	0.55877	1	0.220714	0.386027	4.36458	0.293664	26.0965	0.367098
69035	chrX	37191378	37191876	499	2.12354	-0.999566	3.12311	0.00386698	1	Rnf113a1	protein_coding	ENSMUST00000046433	NA	promoter-TSS (NM_019443)	284	ENSMUSG00000036537	ENSMUSG00000036537	Rnf113a1	3.91139	1	1.32428	11.1948	0.623511	0.293664	0.899878	0.183549
43052	chr4	100406163	100406377	215	-0.885293	2.70456	-3.58985	0.0038742	1	Ror1	protein_coding	ENSMUST00000039630	NA	intron (NM_013845, intron 4 of 8)	-72597	ENSMUSG00000069733	ENSMUSG00000069733	Ube2u	0.55877	1	0.220714	0.386027	14.9643	0.293664	9.89866	0.917744
66233	chr9	65141528	65142199	672	2.91745	-0.300615	3.21807	0.00387494	1	Igdcc3	protein_coding	ENSMUST00000034961	NA	intron (NM_008988, intron 1 of 13)	675	ENSMUSG00000032394	ENSMUSG00000032394	Igdcc3	7.82278	1	1.32428	20.0734	1.87053	0.293664	0.899878	0.183549
31984	chr19	35888763	35889870	1108	2.703	-0.999566	3.70256	0.00387707	1	A830019P07Rik	lincRNA	ENSMUST00000178904	NA	Intergenic	168043	ENSMUSG00000024798	ENSMUSG00000024798	Htr7	18.4394	7	0.220714	0.386027	0.623511	0.293664	0.899878	0.183549
19162	chr14	34548694	34549669	976	3.1348	-0.1311	3.2659	0.00388902	1	Ldb3	protein_coding	ENSMUST00000090040	NA	intron (NM_001039071, intron 8 of 12)	-26381	ENSMUSG00000021797	ENSMUSG00000021797	9230112D13Rik	3.91139	1	3.97285	26.2499	0.623511	0.293664	0.899878	1.83549
32626	chr19	50474152	50474769	618	-0.391964	3.15366	-3.54562	0.00389812	1	Sorcs1	protein_coding	ENSMUST00000072685	NA	intron (NM_001252501, intron 2 of 25)	204185	ENSMUSG00000043531	ENSMUSG00000043531	Sorcs1	0.55877	1	1.10357	0.386027	21.1994	0.880993	12.5983	0.917744
51493	chr6	23525079	23525776	698	-0.885293	2.72593	-3.61122	0.00389971	1	Cadps2	protein_coding	ENSMUST00000115358	NA	intron (NM_001252106, intron 7 of 28)	124877	ENSMUSG00000051956	ENSMUSG00000051956	Rnf133	0.55877	1	0.220714	0.386027	12.4702	0.293664	12.5983	1.10129
32862	chr19	58216462	58216658	197	-0.391964	2.85937	-3.25133	0.00401569	1	Gm16277	antisense	ENSMUST00000143595	NA	Intergenic	-79644		NA	Gm10007	0.55877	1	1.10357	0.386027	16.2113	0.880993	8.99878	2.93678
8017	chr11	43159460	43159659	200	-0.885293	2.71626	-3.60155	0.00403506	1	Atp10b	processed_transcript	ENSMUST00000148911	NA	intron (NM_176999, intron 3 of 22)	9683	ENSMUSG00000055415	ENSMUSG00000055415	Atp10b	0.55877	1	0.220714	0.386027	20.5759	0.293664	4.49939	0.917744
43205	chr4	107449516	107449723	208	1.94466	-0.999566	2.94422	0.00403923	1	Glis1	protein_coding	ENSMUST00000135835	NA	intron (NM_147221, intron 2 of 10)	14901	ENSMUSG00000034762	ENSMUSG00000034762	Glis1	4.47016	1	2.20714	7.72055	0.623511	0.293664	0.899878	0.183549
52119	chr6	54039510	54040279	770	3.07257	0.0195895	3.05298	0.00404549	1	Chn2	processed_transcript	ENSMUST00000138930	NA	promoter-TSS (NM_001163640)	-37	ENSMUSG00000004633	ENSMUSG00000004633	Chn2	12.8517	1	2.42785	17.3712	2.49404	0.293664	0.899878	0.367098
23789	chr16	5107736	5108461	726	3.69719	1.02324	2.67396	0.00404581	0.381932	Ppl	protein_coding	ENSMUST00000035672	NA	intron (NM_008909, intron 2 of 21)	24382	ENSMUSG00000039457	ENSMUSG00000039457	Ppl	15.6456	23	3.97285	9.26466	3.11756	0.293664	2.69963	2.01904
41941	chr4	45208918	45209438	521	2.07306	-0.999566	3.07263	0.0040987	1	Frmpd1	protein_coding	ENSMUST00000134280	NA	intron (NM_001081172, intron 1 of 15)	24272	ENSMUSG00000035615	ENSMUSG00000035615	Frmpd1	4.47016	1	1.32428	10.0367	0.623511	0.293664	0.899878	0.183549
57677	chr7	81092717	81093773	1057	2.40446	-0.548566	2.95302	0.00412332	1	Alpk3	protein_coding	ENSMUST00000107348	NA	exon (NM_054085, exon 6 of 14)	-21554	ENSMUSG00000025726	ENSMUSG00000025726	Slc28a1	7.82278	1	3.08999	9.26466	0.623511	0.293664	0.899878	0.917744
66426	chr9	70866024	70866220	197	-0.617644	2.53883	-3.15647	0.0041581	1	Lipc	protein_coding	ENSMUST00000034731	NA	intron (NM_008280, intron 1 of 8)	68686	ENSMUSG00000032207	ENSMUSG00000032207	Lipc	0.55877	1	0.662141	0.386027	14.9643	1.76199	4.49939	2.01904
16977	chr13	70760347	70760703	357	3.46164	0.0070409	3.4546	0.00416143	0.387894	Adamts16	protein_coding	ENSMUST00000080145	NA	intron (NM_172053, intron 17 of 22)	81285	ENSMUSG00000049538	ENSMUSG00000049538	Adamts16	25.1446	16	0.220714	2.70219	0.623511	1.76199	0.899878	0.734195
37469	chr2	165494269	165494819	551	2.03246	-0.999566	3.03202	0.00416999	1	2810408M09Rik	protein_coding	ENSMUST00000039007	-945	Intergenic	-1230	ENSMUSG00000039725	ENSMUSG00000039725	2810408M09Rik	6.70524	1	1.32428	7.33452	0.623511	0.293664	0.899878	0.183549
32739	chr19	55671067	55672148	1082	2.84967	-0.0603635	2.91003	0.00417176	1	AC112962.1	lincRNA	ENSMUST00000181198	NA	intron (NR_045318, intron 2 of 3)	30596	ENSMUSG00000097632	ENSMUSG00000097632	4930552P12Rik	10.6166	2	6.17998	10.0367	0.623511	0.293664	0.899878	2.01904
49452	chr5	120509285	120509764	480	4.42564	1.4877	2.93795	0.00420052	0.388701	Slc24a6	protein_coding	ENSMUST00000068326	-1403	Intergenic	-1667	ENSMUSG00000032754	ENSMUSG00000032754	Slc8b1	51.4068	27	1.76571	5.79041	0.623511	1.17466	6.29915	3.12033
67239	chr9	106475307	106475998	692	2.19252	-0.999566	3.19208	0.00420077	1	Parp3	protein_coding	ENSMUST00000067218	NA	intron (NM_145619, intron 2 of 10)	998	ENSMUSG00000023249	ENSMUSG00000023249	Parp3	0.55877	3	1.98642	12.7389	0.623511	0.293664	0.899878	0.183549
39725	chr3	89366992	89367268	277	2.20783	-0.872928	3.08076	0.00424809	1	Dcst1	protein_coding	ENSMUST00000070820	-1739	Intergenic	-1891	ENSMUSG00000042672	ENSMUSG00000042672	Dcst1	0.55877	7	2.42785	8.4926	0.623511	0.293664	0.899878	0.367098
48670	chr5	109556007	109556297	291	2.40054	-0.999566	3.4001	0.00425474	1	Crlf2	protein_coding	ENSMUST00000044579	NA	exon (NM_016715, exon 5 of 8)	2841	ENSMUSG00000033467	ENSMUSG00000033467	Crlf2	16.2043	1	0.441427	3.47425	0.623511	0.293664	0.899878	0.183549
30145	chr18	62655952	62656432	481	2.2418	-0.872928	3.11473	0.00429409	1	Spink10	protein_coding	ENSMUST00000055725	NA	intron (NM_177829, intron 5 of 8)	-59928	ENSMUSG00000060201	ENSMUSG00000060201	Spink7	8.94032	7	2.20714	0.772055	0.623511	0.293664	0.899878	0.367098
65463	chr9	48691858	48692208	351	2.95857	-0.146115	3.10469	0.0043265	1	Zbtb16	protein_coding	ENSMUST00000093852	NA	intron (NM_001033324, intron 4 of 6)	-86956	ENSMUSG00000032271	ENSMUSG00000032271	Nnmt	20.6745	7	1.10357	2.31616	1.87053	0.293664	0.899878	0.550646
59836	chr7	141129061	141129276	216	-0.74527	2.60112	-3.34639	0.00433279	1	Ptdss2	nonsense_mediated_decay	ENSMUST00000174373	NA	Intergenic	-2117		ENSMUSG00000025495	Ptdss2	0.55877	1	0.441427	0.386027	17.4583	1.76199	4.49939	0.550646
55625	chr7	25379955	25381036	1082	3.14968	0.203817	2.94587	0.00434331	1	Lipe	protein_coding	ENSMUST00000054301	NA	intron (NM_010719, intron 9 of 9)	3677		ENSMUSG00000053714	4732471J01Rik	10.6166	1	5.73856	18.1433	0.623511	0.880993	0.899878	2.20259
24950	chr16	52414688	52414936	249	2.45599	-0.999566	3.45556	0.00436367	1	Alcam	protein_coding	ENSMUST00000023312	NA	intron (NM_009655, intron 1 of 15)	38185	ENSMUSG00000022636	ENSMUSG00000022636	Alcam	11.7342	9	0.441427	0.772055	0.623511	0.293664	0.899878	0.183549
69377	chrX	53715018	53717053	2036	3.1231	0.192262	2.93084	0.00436741	1	AW822252	antisense	ENSMUST00000138201	NA	intron (NR_110489, intron 1 of 6)	542		ENSMUSG00000085998	AW822252	11.7342	1	3.97285	18.1433	0.623511	1.76199	0.899878	1.28484
47112	chr5	35970597	35971179	583	2.3905	-0.801967	3.19247	0.00438306	1	Afap1	protein_coding	ENSMUST00000064571	NA	intron (NM_027373, intron 9 of 16)	77569	ENSMUSG00000029094	ENSMUSG00000029094	Afap1	0.55877	1	5.51784	13.897	0.623511	0.587328	0.899878	0.183549
54134	chr6	127627190	127627664	475	2.82495	0.157076	2.66787	0.00439961	1	Efcab4b	protein_coding	ENSMUST00000071563	NA	intron (NM_001033464, intron 6 of 6)	49452	ENSMUSG00000061414	NA	Cracr2a	10.0579	4	4.63499	9.65069	0.623511	1.46832	0.899878	1.46839
14730	chr12	111758733	111759367	635	2.27441	-0.999566	3.27398	0.00447037	1	Klc1	protein_coding	ENSMUST00000118471	NA	intron (NM_001025360, intron 1 of 15)	182	ENSMUSG00000021288	ENSMUSG00000021288	Klc1	11.7342	1	0.441427	6.17644	0.623511	0.293664	0.899878	0.183549
33553	chr2	22643262	22643645	384	2.3751	-0.548566	2.92367	0.00448188	1	Gad2	protein_coding	ENSMUST00000028123	NA	intron (NM_008078, intron 7 of 15)	-10829		NA	Mir3967	8.94032	1	3.08999	7.72055	0.623511	0.293664	0.899878	0.917744
28607	chr17	80479585	80479833	249	2.34968	-0.999566	3.34925	0.00448897	1	Sos1	protein_coding	ENSMUST00000068714	NA	intron (NM_009231, intron 1 of 21)	744	ENSMUSG00000024241	ENSMUSG00000024241	Sos1	15.0868	1	0.441427	3.86027	0.623511	0.293664	0.899878	0.183549
27429	chr17	35619156	35621472	2317	2.80158	-0.36685	3.16843	0.00450397	1	Sfta2	protein_coding	ENSMUST00000174521	NA	exon (NM_001244654, exon 2 of 3)	6323	ENSMUSG00000090588	ENSMUSG00000090588	Gm9573	2.23508	1	4.19356	20.4595	0.623511	0.293664	0.899878	1.28484
44954	chr4	139084085	139084583	499	2.53739	-0.648797	3.18618	0.00450734	1	Nbl1	protein_coding	ENSMUST00000042844	NA	intron (NM_008675, intron 3 of 3)	8636	ENSMUSG00000041120	ENSMUSG00000041120	Nbl1	0.55877	7	1.76571	13.897	0.623511	0.293664	0.899878	0.734195
49559	chr5	121982330	121983072	743	1.88738	-0.999566	2.88695	0.00451279	1	Cux2	protein_coding	ENSMUST00000111752	NA	intron (NM_007804, intron 2 of 22)	65124	ENSMUSG00000042589	ENSMUSG00000042589	Cux2	5.02893	1	2.20714	6.56247	0.623511	0.293664	0.899878	0.183549
59139	chr7	128687358	128687665	308	2.54316	-0.999566	3.54273	0.00451336	1	Inpp5f	protein_coding	ENSMUST00000043138	NA	intron (NM_178641, intron 15 of 19)	52917	ENSMUSG00000048170	ENSMUSG00000048170	Mcmbp	17.3219	5	0.220714	0.772055	0.623511	0.293664	0.899878	0.183549
42445	chr4	62609987	62610360	374	2.32868	-0.491616	2.8203	0.00453207	1	Rgs3	processed_transcript	ENSMUST00000146083	NA	intron (NM_019492, intron 7 of 19)	-9498	ENSMUSG00000059810	ENSMUSG00000059810	Rgs3	5.02893	1	4.41427	9.65069	0.623511	0.587328	0.899878	0.734195
52042	chr6	51620808	51621188	381	0.523702	3.49881	-2.97511	0.00453674	0.408412	Gm22914	miRNA	ENSMUST00000175195	-443	Intergenic	76475	ENSMUSG00000038301	ENSMUSG00000038301	Snx10	0.55877	1	1.10357	3.08822	20.5759	4.99229	17.9976	1.65194
66950	chr9	98296550	98297670	1121	4.12294	1.33051	2.79242	0.00455745	0.408412	Nmnat3	processed_transcript	ENSMUST00000134253	NA	intron (NM_144533, intron 1 of 4)	527	ENSMUSG00000032456	ENSMUSG00000032456	Nmnat3	40.2314	1	9.93211	18.5293	0.623511	3.81763	3.59951	2.01904
31361	chr19	10217600	10218713	1114	2.90884	-0.205483	3.11433	0.00458622	1	Myrf	protein_coding	ENSMUST00000088013	NA	exon (NM_001033481, exon 13 of 26)	12124	ENSMUSG00000036372	ENSMUSG00000036372	Tmem258	5.02893	4	1.32428	19.6874	0.623511	0.293664	0.899878	1.65194
56979	chr7	49353571	49354580	1010	2.74924	0.0588138	2.69043	0.004594	1	Nav2	protein_coding	ENSMUST00000064395	NA	intron (NM_175272, intron 1 of 37)	107887	ENSMUSG00000052512	ENSMUSG00000052512	Nav2	6.70524	8	3.3107	8.87863	0.623511	1.17466	0.899878	1.46839
38250	chr2	179664422	179664750	329	3.03635	-0.0738648	3.11022	0.00459851	1	Cdh4	protein_coding	ENSMUST00000000314	NA	intron (NM_009867, intron 2 of 15)	222108	ENSMUSG00000000305	ENSMUSG00000000305	Cdh4	10.6166	19	2.42785	0.772055	0.623511	0.293664	2.69963	0.183549
50630	chr5	141992471	141992719	249	2.26478	-0.999566	3.26435	0.00460047	1	Sdk1	protein_coding	ENSMUST00000074546	NA	intron (NM_177879, intron 14 of 44)	-408902	ENSMUSG00000056493	ENSMUSG00000056493	Foxk1	12.8517	4	0.441427	1.93014	0.623511	0.293664	0.899878	0.183549
9278	chr11	69470495	69470929	435	4.21757	1.45384	2.76372	0.00462472	0.411148	Dnahc2	protein_coding	ENSMUST00000035539	NA	intron (NM_001081330, intron 39 of 85)	-57037	ENSMUSG00000018476	ENSMUSG00000018476	Kdm6b	41.9077	26	4.19356	2.31616	1.87053	3.81763	2.69963	2.56968
52701	chr6	85223911	85224746	836	2.96327	0.020147	2.94312	0.00463932	1	Sfxn5	protein_coding	ENSMUST00000045846	NA	intron (NM_178639, intron 13 of 13)	36398		ENSMUSG00000033726	Emx1	1.67631	9	8.16641	12.3529	0.623511	2.34931	0.899878	0.183549
60366	chr8	11561372	11562191	820	3.54791	0.020147	3.52776	0.00465364	0.411259	Ing1	protein_coding	ENSMUST00000054399	NA	exon (NM_011919, exon 2 of 2)	5716	ENSMUSG00000045969	ENSMUSG00000045969	Ing1	0.55877	1	6.62141	38.6027	0.623511	2.34931	0.899878	0.183549
63861	chr8	121777269	121778086	818	2.29871	-0.548566	2.84728	0.00466746	1	Jph3	processed_transcript	ENSMUST00000169735	NA	intron (NM_020605, intron 2 of 4)	47119	ENSMUSG00000025318	ENSMUSG00000025318	Jph3	5.5877	4	1.98642	8.10658	0.623511	0.293664	0.899878	0.917744
20033	chr14	66213210	66213621	412	2.21302	-0.999566	3.21258	0.00470448	1	Ptk2b	protein_coding	ENSMUST00000022622	NA	exon (NM_172498, exon 2 of 30)	136	ENSMUSG00000059456	ENSMUSG00000059456	Ptk2b	0.55877	1	3.08999	13.897	0.623511	0.293664	0.899878	0.183549
8498	chr11	53841508	53842322	815	1.86833	-0.999566	2.8679	0.00470601	1	Gm12216	processed_transcript	ENSMUST00000135815	NA	intron (NR_033332, intron 2 of 3)	17341	ENSMUSG00000081769	ENSMUSG00000081769	Gm12216	2.79385	1	3.08999	7.72055	0.623511	0.293664	0.899878	0.183549
23623	chr15	102231105	102232041	937	3.62374	0.751903	2.87183	0.00470966	0.414775	Itgb7	protein_coding	ENSMUST00000127014	NA	intron (NM_013566, intron 1 of 14)	362	ENSMUSG00000001281	ENSMUSG00000001281	Itgb7	20.6745	1	7.94569	19.6874	0.623511	2.64298	0.899878	2.56968
57467	chr7	72650570	72654680	4111	2.18715	-0.999566	3.18672	0.00471308	1	Gm10294	processed_pseudogene	ENSMUST00000119383	-1259	Intergenic	-346030	ENSMUSG00000032776	ENSMUSG00000032776	Mctp2	13.4105	1	1.10357	2.70219	0.623511	0.293664	0.899878	0.183549
27847	chr17	47756653	47757080	428	2.13372	-0.999566	3.13328	0.00471357	1	Tfeb	protein_coding	ENSMUST00000086932	NA	intron (NM_001161723, intron 1 of 8)	18936	ENSMUSG00000023990	ENSMUSG00000023990	Tfeb	0.55877	1	4.41427	11.5808	0.623511	0.293664	0.899878	0.183549
73110	chrX	152625073	152625548	476	-0.885293	2.6526	-3.53789	0.00474054	1	Shroom2	processed_transcript	ENSMUST00000137217	NA	intron (NM_172441, intron 5 of 9)	18838	ENSMUSG00000045180	ENSMUSG00000045180	Shroom2	0.55877	1	0.220714	0.386027	0.623511	11.7466	12.5983	0.183549
34496	chr2	45807163	45807854	692	2.586	-0.999566	3.58556	0.00475615	1	Gm13466	processed_pseudogene	ENSMUST00000121515	-1617	Intergenic	110904	ENSMUSG00000086202	ENSMUSG00000086202	1700019E08Rik	13.4105	10	0.220714	0.386027	0.623511	0.293664	0.899878	0.183549
29301	chr18	24709316	24710587	1272	3.618	0.703695	2.91431	0.00475739	0.415112	Gm9955	protein_coding	ENSMUST00000067987	NA	intron (NM_001289654, intron 1 of 24)	1329	ENSMUSG00000034295	ENSMUSG00000034295	Fhod3	10.0579	1	4.8557	33.1984	1.87053	2.64298	0.899878	1.10129
10638	chr11	98001567	98002245	679	2.87539	-0.0603896	2.93578	0.00477346	1	Cacnb1	protein_coding	ENSMUST00000017552	NA	3' UTR (NM_145121, exon 14 of 14)	-5733	ENSMUSG00000038352	ENSMUSG00000038352	Arl5c	4.47016	1	5.73856	18.1433	0.623511	1.76199	0.899878	0.550646
57617	chr7	79710051	79711190	1140	3.01596	-0.0330329	3.04899	0.00478669	1	9330171B17Rik	protein_coding	ENSMUST00000035939	NA	intron (NM_010626, intron 3 of 17)	3565	ENSMUSG00000050382	ENSMUSG00000050382	Kif7	2.23508	1	5.95927	23.1616	0.623511	1.46832	0.899878	0.917744
12904	chr12	31472235	31472582	348	2.754	-0.648797	3.4028	0.00478748	1	Slc26a3	nonsense_mediated_decay	ENSMUST00000171616	NA	intron (NM_021353, intron 20 of 20)	27207	ENSMUSG00000020659	ENSMUSG00000020659	Cbll1	20.6745	3	0.220714	3.08822	0.623511	0.293664	0.899878	0.734195
58008	chr7	99381654	99382460	807	3.9837	1.24053	2.74317	0.0047913	0.415112	Gdpd5	protein_coding	ENSMUST00000037528	NA	5' UTR (NM_201352, exon 1 of 18)	508	ENSMUSG00000035314	ENSMUSG00000035314	Gdpd5	17.8806	1	12.36	32.0403	1.87053	4.1113	0.899878	2.56968
72267	chrX	137688592	137688892	301	-0.885293	2.71695	-3.60225	0.00481796	1	Il1rapl2	protein_coding	ENSMUST00000113063	NA	intron (NM_030688, intron 2 of 10)	117193	ENSMUSG00000059203	ENSMUSG00000059203	Il1rapl2	0.55877	1	0.220714	0.386027	11.8467	0.587328	13.4982	0.367098
28732	chr17	85446986	85447517	532	0.331677	3.3677	-3.03602	0.00482737	0.415112	Camkmt	protein_coding	ENSMUST00000095188	NA	intron (NM_028576, intron 9 of 10)	171144	ENSMUSG00000093460	ENSMUSG00000093460	Six3os1	0.55877	1	1.545	1.93014	19.9524	2.93664	16.1978	2.20259
65513	chr9	49407191	49407398	208	2.01648	-0.999566	3.01605	0.0048406	1	Drd2	protein_coding	ENSMUST00000075764	NA	TTS (NM_010077)	19726	ENSMUSG00000032257	ENSMUSG00000032257	Ankk1	5.5877	1	1.10357	8.4926	0.623511	0.293664	0.899878	0.183549
1208	chr1	74549201	74549534	334	2.21814	-0.628201	2.84634	0.00485311	1	Plcd4	nonsense_mediated_decay	ENSMUST00000141412	NA	exon (NM_148937, exon 4 of 18)	5008	ENSMUSG00000026173	ENSMUSG00000026173	Plcd4	5.5877	1	3.53142	8.4926	0.623511	0.880993	0.899878	0.183549
61406	chr8	55873734	55874170	437	-0.885293	2.73876	-3.62406	0.00486558	1	Adam29	protein_coding	ENSMUST00000053441	NA	intron (NM_175939, intron 1 of 1)	33012	ENSMUSG00000046258	ENSMUSG00000046258	Adam29	0.55877	1	0.220714	0.386027	14.3408	0.293664	11.6984	0.367098
30462	chr18	76063246	76063580	335	3.94742	1.32487	2.62254	0.00487602	0.415112	Zbtb7c	protein_coding	ENSMUST00000167921	NA	intron (NM_145356, intron 3 of 4)	35058		NA	2900057B20Rik	17.3219	29	2.64856	12.7389	2.49404	2.05565	1.79976	3.67098
22614	chr15	79955625	79955951	327	1.92768	-0.999566	2.92724	0.00487617	1	Cbx7	protein_coding	ENSMUST00000128931	NA	Intergenic	-23142	ENSMUSG00000053411	ENSMUSG00000053411	Cbx7	3.35262	1	1.98642	8.87863	0.623511	0.293664	0.899878	0.183549
44320	chr4	130814293	130815147	855	1.92768	-0.999566	2.92724	0.00487617	1	Sdc3	protein_coding	ENSMUST00000152591	NA	intron (NM_011520, intron 1 of 4)	22183	ENSMUSG00000025743	ENSMUSG00000025743	Sdc3	3.35262	1	1.98642	8.87863	0.623511	0.293664	0.899878	0.183549
15652	chr13	36205887	36206606	720	2.70667	-0.510631	3.2173	0.00497931	1	Fars2	protein_coding	ENSMUST00000021857	NA	intron (NM_024274, intron 2 of 6)	88604	ENSMUSG00000021420	ENSMUSG00000021420	Fars2	15.6456	6	0.220714	4.2463	1.24702	0.293664	0.899878	0.367098
4288	chr10	5482483	5482753	271	-0.885293	2.66494	-3.55023	0.00499239	1	Syne1	protein_coding	ENSMUST00000041639	NA	intron (NM_153399, intron 2 of 31)	68074	ENSMUSG00000019769	ENSMUSG00000096054	Syne1	0.55877	1	0.220714	0.386027	8.10564	0.880993	16.1978	0.183549
31253	chr19	7102702	7103147	446	1.8657	-0.999566	2.86527	0.00502605	1	Flrt1	protein_coding	ENSMUST00000113383	NA	intron (NM_201411, intron 1 of 1)	2804	ENSMUSG00000047787	ENSMUSG00000047787	Flrt1	5.02893	1	1.98642	6.56247	0.623511	0.293664	0.899878	0.183549
29315	chr18	25753150	25753357	208	2.34149	-0.801967	3.14345	0.0050327	1	Celf4	protein_coding	ENSMUST00000025117	NA	intron (NM_001146293, intron 1 of 12)	729	ENSMUSG00000024268	ENSMUSG00000024268	Celf4	0.55877	11	1.76571	6.94849	0.623511	0.587328	0.899878	0.183549
10388	chr11	94947851	94948419	569	1.85808	-0.999566	2.85765	0.00507223	1	Col1a1	protein_coding	ENSMUST00000001547	NA	intron (NM_007742, intron 40 of 50)	11865		ENSMUSG00000001506	Col1a1	3.35262	1	2.42785	7.72055	0.623511	0.293664	0.899878	0.183549
53675	chr6	116696858	116697065	208	1.98972	-0.999566	2.98928	0.00507479	1	Tmem72	protein_coding	ENSMUST00000056623	NA	intron (NM_178768, intron 3 of 4)	19796	ENSMUSG00000048108	ENSMUSG00000048108	Tmem72	3.91139	1	1.32428	9.65069	0.623511	0.293664	0.899878	0.183549
27625	chr17	43016879	43017525	647	2.18455	-0.999566	3.18411	0.005092	1	Tnfrsf21	protein_coding	ENSMUST00000024708	NA	intron (NM_178589, intron 1 of 5)	647	ENSMUSG00000023915	ENSMUSG00000023915	Tnfrsf21	6.70524	1	0.441427	10.0367	0.623511	0.293664	0.899878	0.183549
36349	chr2	142712444	142712993	550	2.63986	-0.236351	2.87622	0.00510753	1	Kif16b	protein_coding	ENSMUST00000043589	NA	exon (NM_001081133, exon 19 of 26)	188745	ENSMUSG00000038844	ENSMUSG00000038844	Kif16b	12.2929	1	3.53142	8.10658	0.623511	0.587328	0.899878	1.28484
344	chr1	24197457	24197659	203	-0.418424	3.12767	-3.54609	0.00513272	1	Col9a1	processed_transcript	ENSMUST00000124600	NA	intron (NM_007740, intron 10 of 37)	2355	ENSMUSG00000026147	ENSMUSG00000026147	Col9a1	0.55877	1	0.662141	0.772055	16.2113	1.46832	17.0977	0.183549
5160	chr10	57794702	57795218	517	2.94567	-0.0603635	3.00603	0.00513988	1	Smpdl3a	protein_coding	ENSMUST00000151623	NA	intron (NM_020561, intron 1 of 7)	416	ENSMUSG00000019872	ENSMUSG00000019872	Smpdl3a	11.1754	1	3.97285	14.669	0.623511	0.293664	0.899878	2.01904
42499	chr4	63279059	63279344	286	2.85697	-0.019534	2.8765	0.00514241	1	Col27a1	retained_intron	ENSMUST00000125504	NA	intron (NM_025685, intron 19 of 60)	22351		ENSMUSG00000070102	Mir455	13.9692	1	5.51784	8.4926	0.623511	0.587328	0.899878	1.83549
29457	chr18	34372791	34373006	216	2.24372	-0.756514	3.00023	0.00517037	1	Reep5	protein_coding	ENSMUST00000006027	NA	intron (NM_007874, intron 1 of 4)	516	ENSMUSG00000005873	ENSMUSG00000005873	Reep5	10.0579	1	1.32428	6.56247	0.623511	0.293664	0.899878	0.550646
29309	chr18	25576473	25577506	1034	2.67261	-0.401415	3.07402	0.00518212	1	Celf4	protein_coding	ENSMUST00000025117	NA	intron (NM_001146293, intron 2 of 12)	176993	ENSMUSG00000024268	ENSMUSG00000024268	Celf4	0.55877	2	5.95927	16.9852	0.623511	0.587328	0.899878	0.917744
61911	chr8	76697045	76697439	395	-0.171556	2.7295	-2.90105	0.0051906	1	Gm10649	processed_transcript	ENSMUST00000143324	NA	Intergenic	202931	ENSMUSG00000074235	ENSMUSG00000074235	Gm10649	0.55877	2	0.220714	0.772055	16.8348	2.64298	5.39927	1.65194
62676	chr8	95328167	95328589	423	2.46584	-0.872928	3.33877	0.00522531	1	Zfp319	protein_coding	ENSMUST00000057717	NA	exon (NM_024467, exon 2 of 2)	3572	ENSMUSG00000046556	ENSMUSG00000074140	Zfp319	15.0868	1	0.220714	5.79041	0.623511	0.293664	0.899878	0.367098
23587	chr15	101865337	101865654	318	1.83185	-0.999566	2.83142	0.00523073	1	Krt77	protein_coding	ENSMUST00000087996	NA	exon (NM_001003667, exon 2 of 9)	4122		ENSMUSG00000067594	Krt77	4.47016	1	2.20714	6.56247	0.623511	0.293664	0.899878	0.183549
11617	chr11	116661596	116662207	612	2.05935	-0.999566	3.05891	0.0052346	1	Gm11744	protein_coding	ENSMUST00000116318	NA	intron (NM_001163318, intron 4 of 4)	4794	ENSMUSG00000075410	ENSMUSG00000075410	Gm11744	0.55877	1	5.07641	10.0367	0.623511	0.293664	0.899878	0.183549
63674	chr8	120493093	120494394	1302	2.12458	-0.999566	3.12415	0.00524816	1	Gse1	protein_coding	ENSMUST00000034279	NA	intron (NM_198671, intron 1 of 15)	4878	ENSMUSG00000031822	ENSMUSG00000031822	Gse1	0.55877	1	3.53142	12.3529	0.623511	0.293664	0.899878	0.183549
33205	chr2	5702288	5702646	359	-0.885293	2.43248	-3.31777	0.00525785	1	Camk1d	protein_coding	ENSMUST00000044009	NA	intron (NM_177343, intron 1 of 10)	12295	ENSMUSG00000039145	ENSMUSG00000039145	Camk1d	0.55877	1	0.220714	0.386027	14.9643	0.293664	4.49939	1.83549
15832	chr13	42709798	42710287	490	2.15167	-0.999566	3.15124	0.00529616	1	Phactr1	retained_intron	ENSMUST00000132050	NA	intron (NM_001005740, intron 1 of 12)	462	ENSMUSG00000054728	ENSMUSG00000054728	Phactr1	0.55877	1	3.08999	13.1249	0.623511	0.293664	0.899878	0.183549
47131	chr5	36459912	36460142	231	-0.528942	2.7881	-3.31704	0.0053084	1	2210406O10Rik	processed_transcript	ENSMUST00000122882	NA	Intergenic	-5158	ENSMUSG00000029198	ENSMUSG00000029198	Grpel1	0.55877	1	0.441427	0.772055	6.23511	0.293664	18.8974	2.20259
55081	chr7	16244379	16244678	300	-0.391964	3.07504	-3.46701	0.00531159	1	C5ar2	protein_coding	ENSMUST00000171425	-225	promoter-TSS (NM_176912)	-375	ENSMUSG00000074361	ENSMUSG00000074361	C5ar2	0.55877	1	1.10357	0.386027	18.7053	0.587328	13.4982	0.917744
27985	chr17	52600966	52603139	2174	4.26473	1.64758	2.61715	0.00532617	0.444544	Kcnh8	protein_coding	ENSMUST00000039366	NA	promoter-TSS (NM_001031811)	-656	ENSMUSG00000035580	ENSMUSG00000035580	Kcnh8	6.70524	4	15.2292	50.9556	4.98809	3.52397	0.899878	3.12033
32804	chr19	56325749	56326302	554	2.96136	0.260181	2.70118	0.00534042	1	Nrap	protein_coding	ENSMUST00000167239	NA	intron (NM_001286552, intron 36 of 39)	38088	ENSMUSG00000025075	ENSMUSG00000025075	Habp2	3.35262	8	7.06284	12.7389	0.623511	0.880993	0.899878	2.38613
33382	chr2	13574417	13575176	760	2.60924	-0.384045	2.99329	0.00534407	1	Vim	protein_coding	ENSMUST00000141365	NA	exon (NM_011701, exon 1 of 9)	486	ENSMUSG00000026728	ENSMUSG00000026728	Vim	1.67631	1	5.51784	16.2132	0.623511	1.17466	0.899878	0.367098
3461	chr1	171251170	171252119	950	2.9151	-0.0466335	2.96173	0.00539118	1	Adamts4	protein_coding	ENSMUST00000111315	NA	intron (NM_172845, intron 1 of 8)	1223	ENSMUSG00000006403	ENSMUSG00000006403	Adamts4	3.91139	1	4.41427	20.8455	0.623511	0.880993	0.899878	1.46839
72455	chrX	140709523	140709904	382	-0.149225	2.71309	-2.86232	0.00541204	1	Mid2	protein_coding	ENSMUST00000112990	NA	intron (NM_011845, intron 2 of 8)	31686	ENSMUSG00000000266	ENSMUSG00000000266	Mid2	0.55877	2	0.662141	0.386027	5.6116	9.98458	9.89866	0.734195
17854	chr13	109048955	109049253	299	-0.337562	2.95905	-3.29661	0.00541438	1	Pde4d	protein_coding	ENSMUST00000122041	NA	intron (NM_011056, intron 3 of 16)	-275640		ENSMUSG00000076946	Mir582	0.55877	2	0.220714	0.386027	16.2113	0.293664	13.4982	1.10129
67640	chr9	117421707	117421958	252	0.796137	4.03632	-3.24018	0.00543058	0.447237	Rbms3	protein_coding	ENSMUST00000164018	NA	intron (NM_001172121, intron 1 of 14)	-169350	ENSMUSG00000039607	ENSMUSG00000039607	Rbms3	3.35262	1	2.20714	0.386027	40.5282	0.587328	22.4969	2.01904
28519	chr17	75464636	75466490	1855	3.63922	0.843297	2.79593	0.00546351	0.447237	Rasgrp3	protein_coding	ENSMUST00000164192	NA	promoter-TSS (NM_207246)	25	ENSMUSG00000071042	ENSMUSG00000071042	Rasgrp3	5.5877	2	16.7742	25.4778	0.623511	2.34931	0.899878	3.30388
43191	chr4	107094907	107095166	260	2.32002	-0.999566	3.31959	0.00547809	1	Cdcp2	protein_coding	ENSMUST00000062495	-1724	Intergenic	-1854	ENSMUSG00000047636	ENSMUSG00000047636	Cdcp2	7.82278	10	0.220714	1.93014	0.623511	0.293664	0.899878	0.183549
32265	chr19	42798438	42798788	351	2.77036	-0.131127	2.90148	0.00553677	1	Hpse2	protein_coding	ENSMUST00000099428	NA	intron (NM_001081257, intron 11 of 11)	-18637	ENSMUSG00000025188	ENSMUSG00000025188	Hps1	8.94032	13	2.64856	2.70219	0.623511	1.76199	0.899878	0.367098
2637	chr1	132517372	132518089	718	2.02202	-0.999566	3.02159	0.00554813	1	Cntn2	protein_coding	ENSMUST00000086521	NA	intron (NM_177129, intron 19 of 22)	11501	ENSMUSG00000048174	ENSMUSG00000048174	Tmem81	4.47016	4	0.441427	7.33452	0.623511	0.293664	0.899878	0.183549
10643	chr11	98042635	98044176	1542	3.57465	0.662707	2.91194	0.00554961	0.451392	Stac2	protein_coding	ENSMUST00000017544	NA	intron (NM_146028, intron 2 of 10)	10056	ENSMUSG00000017400	ENSMUSG00000017400	Stac2	8.38155	1	8.16641	30.1101	0.623511	3.52397	0.899878	1.28484
16854	chr13	66967955	66968346	392	2.53018	-0.999566	3.52975	0.00558541	1	Ptdss1	protein_coding	ENSMUST00000021990	NA	intron (NM_008959, intron 6 of 12)	-35079	ENSMUSG00000021519	NA	Mterf3	9.49909	13	0.220714	0.386027	0.623511	0.293664	0.899878	0.183549
10957	chr11	101467904	101468835	932	3.27933	0.249091	3.03024	0.00559503	0.453642	Rnd2	protein_coding	ENSMUST00000001347	NA	promoter-TSS (NM_009708)	32		ENSMUSG00000001313	Rnd2	12.8517	1	5.29713	19.6874	0.623511	0.293664	0.899878	2.93678
63825	chr8	121484843	121485197	355	3.14308	-0.0670984	3.21018	0.00562287	1	Gm20388	protein_coding	ENSMUST00000127664	NA	Intergenic	56934	ENSMUSG00000031809	ENSMUSG00000031809	1700018B08Rik	22.3508	11	0.441427	1.54411	0.623511	0.293664	1.79976	1.10129
44952	chr4	139066516	139067184	669	2.56779	-0.116683	2.68448	0.00563347	1	Htr6	protein_coding	ENSMUST00000105802	NA	intron (NM_021358, intron 1 of 2)	7939	ENSMUSG00000028747	ENSMUSG00000028747	Htr6	2.79385	10	5.51784	5.40438	0.623511	0.880993	0.899878	1.28484
69510	chrX	60409012	60409336	325	2.92147	-0.473133	3.3946	0.00564058	1	Atp11c	protein_coding	ENSMUST00000154051	NA	Intergenic	-5193	ENSMUSG00000062949	ENSMUSG00000062949	Atp11c	6.70524	22	0.441427	1.15808	0.623511	1.17466	0.899878	0.183549
2650	chr1	132880834	132881508	675	2.04973	-0.999566	3.04929	0.00564081	1	Lrrn2	protein_coding	ENSMUST00000027706	NA	intron (NM_010732, intron 1 of 1)	816	ENSMUSG00000026443	ENSMUSG00000026443	Lrrn2	0.55877	1	4.19356	10.8088	0.623511	0.293664	0.899878	0.183549
32069	chr19	38930875	38931210	336	1.94045	-0.999566	2.94002	0.00564782	1	Hells	retained_intron	ENSMUST00000138292	NA	promoter-TSS (NM_008234)	53		ENSMUSG00000025001	Hells	9.49909	1	1.76571	3.08822	0.623511	0.293664	0.899878	0.183549
44316	chr4	130569801	130569997	197	-0.885293	2.51235	-3.39764	0.00565973	1	Nkain1	nonsense_mediated_decay	ENSMUST00000180884	NA	intron (NM_025998, intron 1 of 6)	4137		ENSMUSG00000078532	Nkain1	0.55877	1	0.220714	0.386027	16.2113	0.293664	5.39927	0.917744
5168	chr10	58236575	58238020	1446	4.06461	1.30643	2.75819	0.00570115	0.458478	Gm4981	protein_coding	ENSMUST00000099726	NA	promoter-TSS (NM_001034869)	-638	ENSMUSG00000075045	ENSMUSG00000075045	Gm4981	21.792	3	12.8014	29.3381	0.623511	1.76199	0.899878	6.60776
67631	chr9	117265332	117266023	692	2.00378	4.71166	-2.70787	0.00571297	0.458478	Rbms3	protein_coding	ENSMUST00000164018	NA	intron (NM_001172121, intron 2 of 14)	-13195	ENSMUSG00000039607	ENSMUSG00000039607	Rbms3	5.5877	4	3.75213	2.70219	59.2336	3.23031	39.5946	2.75323
31673	chr19	20803607	20803815	209	-0.885293	2.73649	-3.62179	0.00572948	1	Tmc1	protein_coding	ENSMUST00000039500	NA	intron (NM_028953, intron 16 of 20)	-76155	ENSMUSG00000024747	ENSMUSG00000024747	Aldh1a7	0.55877	1	0.220714	0.386027	18.0818	0.293664	8.0989	0.183549
67619	chr9	117157929	117158163	235	-0.885293	2.68534	-3.57063	0.00575799	1	Rbms3	protein_coding	ENSMUST00000111773	NA	intron (NM_001172122, intron 1 of 13)	94437	ENSMUSG00000039607	ENSMUSG00000039607	Rbms3	0.55877	1	0.220714	0.386027	12.4702	0.293664	12.5983	0.367098
34055	chr2	31335205	31336039	835	3.26396	0.456288	2.80767	0.00575817	0.459415	Hmcn2	protein_coding	ENSMUST00000113532	NA	Intergenic	89699	ENSMUSG00000062661	ENSMUSG00000062661	Ncs1	10.0579	10	4.8557	13.511	0.623511	0.293664	0.899878	3.67098
48929	chr5	113821009	113821460	452	-0.315774	2.89645	-3.21222	0.0057679	1	Selplg	protein_coding	ENSMUST00000100874	NA	intron (NM_009151, intron 1 of 1)	9266	ENSMUSG00000048163	ENSMUSG00000048163	Selplg	0.55877	1	0.882855	0.772055	0.623511	2.64298	23.3968	3.12033
67326	chr9	107697176	107700860	3685	4.51253	1.21812	3.29441	0.00577416	0.459415	Sema3f	protein_coding	ENSMUST00000080560	NA	intron (NM_011349, intron 2 of 17)	11457	ENSMUSG00000034684	ENSMUSG00000034684	Sema3f	0.55877	1	29.1342	60.6063	0.623511	2.64298	0.899878	5.13937
63367	chr8	115069586	115070138	553	-0.0582099	3.62775	-3.68595	0.00580058	0.460084	Wwox	protein_coding	ENSMUST00000004756	NA	intron (NM_019573, intron 8 of 8)	630210	ENSMUSG00000004637	ENSMUSG00000004637	Wwox	2.23508	1	0.220714	0.386027	33.6696	0.293664	15.2979	0.183549
17417	chr13	91972904	91973285	382	-0.441735	3.08853	-3.53027	0.00582885	1	Rasgrf2	protein_coding	ENSMUST00000142378	NA	intron (NM_009027, intron 3 of 14)	14947		ENSMUSG00000021708	Rasgrf2	1.11754	1	0.441427	0.386027	28.6815	0.293664	4.49939	0.550646
40039	chr3	99270616	99270909	294	1.40702	4.43685	-3.02984	0.00584488	0.462161	Tbx15	processed_transcript	ENSMUST00000151606	NA	intron (NM_009323, intron 1 of 7)	17003	ENSMUSG00000027868	ENSMUSG00000027868	Tbx15	2.23508	6	1.98642	0.386027	32.4226	0.880993	50.3932	2.93678
73349	chrX	160110655	160111005	351	2.64106	-0.333126	2.97418	0.00587042	1	Map3k15	protein_coding	ENSMUST00000033665	NA	intron (NM_001163085, intron 18 of 28)	27506	ENSMUSG00000031299	ENSMUSG00000031299	Pdha1	11.7342	5	0.882855	7.33452	0.623511	1.46832	0.899878	0.183549
17274	chr13	77006357	77006660	304	-0.648633	2.63322	-3.28185	0.00594036	1	Mctp1	protein_coding	ENSMUST00000109583	NA	intron (NM_030174, intron 17 of 20)	128959	ENSMUSG00000021597	ENSMUSG00000021597	Ankrd32	0.55877	1	0.220714	0.772055	8.10564	1.76199	14.398	0.550646
51443	chr6	21685387	21685707	321	-0.885293	2.58325	-3.46854	0.00594598	1	Kcnd2	protein_coding	ENSMUST00000081542	NA	intron (NM_019697, intron 1 of 5)	166968	ENSMUSG00000029669	ENSMUSG00000029669	Tspan12	0.55877	1	0.220714	0.386027	8.72916	0.293664	14.398	0.550646
2471	chr1	124040259	124040466	208	-0.885293	2.75894	-3.64423	0.00595252	1	Dpp10	protein_coding	ENSMUST00000112603	NA	intron (NM_199021, intron 1 of 25)	5196	ENSMUSG00000036815	ENSMUSG00000036815	Dpp10	0.55877	1	0.220714	0.386027	21.1994	0.293664	5.39927	0.183549
58966	chr7	125933262	125933656	395	3.03767	0.203796	2.83387	0.00598587	1	Gsg1l	protein_coding	ENSMUST00000073935	NA	intron (NM_001101488, intron 3 of 6)	148952	ENSMUSG00000046182	ENSMUSG00000046182	Gsg1l	14.528	1	4.19356	13.1249	0.623511	2.34931	0.899878	0.734195
56742	chr7	44773402	44773598	197	-0.885293	2.60087	-3.48616	0.00602019	1	Vrk3	protein_coding	ENSMUST00000002275	NA	intron (NM_133945, intron 13 of 14)	24871	ENSMUSG00000002205	ENSMUSG00000002205	Vrk3	0.55877	1	0.220714	0.386027	19.9524	3.23031	0.899878	0.183549
4017	chr1	189857371	189857957	587	1.83886	-0.999566	2.83843	0.00607339	1	Ptpn14	protein_coding	ENSMUST00000097442	NA	intron (NM_008976, intron 15 of 18)	64624	ENSMUSG00000026603	ENSMUSG00000026603	Smyd2	5.5877	1	1.545	6.17644	0.623511	0.293664	0.899878	0.183549
48597	chr5	107330903	107331373	471	2.41429	-0.267893	2.68218	0.00607389	1	Brdt	processed_transcript	ENSMUST00000161377	NA	promoter-TSS (NM_054054)	-56	ENSMUSG00000029279	ENSMUSG00000029279	Brdt	6.14647	1	5.29713	8.87863	0.623511	0.880993	0.899878	0.917744
59050	chr7	127137192	127137399	208	1.75656	-0.999566	2.75613	0.0060862	1	Spn	nonsense_mediated_decay	ENSMUST00000143713	NA	non-coding (NR_110337, exon 2 of 4)	527	ENSMUSG00000051457	ENSMUSG00000051457	Spn	3.91139	1	2.42785	6.17644	0.623511	0.293664	0.899878	0.183549
33229	chr2	7113532	7114016	485	1.85956	-0.872928	2.73249	0.00610418	1	Celf2	protein_coding	ENSMUST00000002176	NA	intron (NM_001110232, intron 2 of 15)	-32472	ENSMUSG00000002107	ENSMUSG00000002107	Celf2	4.47016	1	2.86928	6.17644	0.623511	0.293664	0.899878	0.367098
5414	chr10	64139706	64139902	197	0.0174098	3.0619	-3.04449	0.00610533	1	Ctnna3	protein_coding	ENSMUST00000105441	NA	intron (NM_001164519, intron 2 of 12)	-49549	ENSMUSG00000042846	ENSMUSG00000042846	Lrrtm3	1.11754	1	1.545	0.386027	13.0937	1.17466	16.1978	2.93678
24652	chr16	31428638	31429215	578	2.86793	-0.088275	2.9562	0.00612135	1	Gm15743	antisense	ENSMUST00000182690	NA	5' UTR (NM_001122683, exon 1 of 7)	174	ENSMUSG00000046598	ENSMUSG00000046598	Bdh1	5.5877	1	4.8557	17.7573	0.623511	2.05565	0.899878	0.183549
50623	chr5	141723462	141724219	758	2.04788	-0.999566	3.04745	0.00614308	1	Sdk1	protein_coding	ENSMUST00000085774	NA	intron (NM_177879, intron 4 of 44)	482307	ENSMUSG00000039683	ENSMUSG00000039683	Sdk1	11.7342	1	1.10357	2.70219	0.623511	0.293664	0.899878	0.183549
63640	chr8	120268356	120269829	1474	3.42916	0.356406	3.07275	0.00619208	0.476793	Gse1	protein_coding	ENSMUST00000180448	NA	Intergenic	-40863		ENSMUSG00000097960	A330074K22Rik	4.47016	1	10.5943	27.0219	0.623511	0.293664	0.899878	3.30388
42646	chr4	72210025	72210257	233	-0.196859	2.73741	-2.93427	0.00622458	1	C630043F03Rik	processed_transcript	ENSMUST00000122923	NA	Intergenic	8897		ENSMUSG00000084910	C630043F03Rik	0.55877	1	1.545	0.386027	16.8348	2.93664	3.59951	3.30388
63648	chr8	120306349	120308953	2605	4.21982	1.72147	2.49835	0.00624371	0.478044	Gse1	protein_coding	ENSMUST00000180448	NA	Intergenic	-79421		ENSMUSG00000097960	A330074K22Rik	12.2929	3	22.9542	36.2866	7.48213	2.05565	0.899878	2.75323
53831	chr6	121424214	121425153	940	2.89559	-0.088275	2.98387	0.0062556	1	Iqsec3	protein_coding	ENSMUST00000046373	NA	intron (NM_001289685, intron 2 of 12)	48994	ENSMUSG00000040797	ENSMUSG00000040797	Iqsec3	6.70524	1	3.53142	18.5293	0.623511	2.05565	0.899878	0.183549
69674	chrX	71492550	71493121	572	2.42546	-0.801967	3.22743	0.00626428	1	Cd99l2	processed_transcript	ENSMUST00000148177	NA	promoter-TSS (NM_001199349)	13	ENSMUSG00000035776	ENSMUSG00000035776	Cd99l2	10.6166	1	0.220714	9.65069	0.623511	0.587328	0.899878	0.183549
37706	chr2	168579463	168580941	1479	3.81141	0.99715	2.81426	0.00627035	0.478044	Nfatc2	retained_intron	ENSMUST00000138546	NA	intron (NM_001291169, intron 1 of 10)	10163	ENSMUSG00000027544	ENSMUSG00000027544	Nfatc2	25.7034	1	10.1528	19.3014	0.623511	2.05565	0.899878	4.40517
63493	chr8	117114408	117115275	868	1.85042	-0.999566	2.84999	0.00627805	1	Bcmo1	protein_coding	ENSMUST00000034308	NA	intron (NM_021486, intron 6 of 10)	18977	ENSMUSG00000031845	NA	Bco1	1.67631	1	2.86928	8.87863	0.623511	0.293664	0.899878	0.183549
25196	chr16	72671635	72672040	406	-0.885293	2.47511	-3.36041	0.00628735	1	Robo1	protein_coding	ENSMUST00000023600	NA	intron (NM_019413, intron 1 of 28)	8689	ENSMUSG00000022883	ENSMUSG00000022883	Robo1	0.55877	1	0.220714	0.386027	11.8467	0.293664	8.99878	1.10129
43477	chr4	116597237	116597679	443	2.04004	-0.999566	3.03961	0.00629486	1	C530005A16Rik	processed_transcript	ENSMUST00000142815	NA	non-coding (NR_029450, exon 1 of 3)	172	ENSMUSG00000085408	ENSMUSG00000085408	C530005A16Rik	0.55877	1	3.3107	11.5808	0.623511	0.293664	0.899878	0.183549
51946	chr6	48200342	48200538	197	-0.885293	2.29121	-3.1765	0.00631207	1	AC162464.1	lincRNA	ENSMUST00000180741	NA	Intergenic	-113847	ENSMUSG00000057691	ENSMUSG00000057691	Zfp746	0.55877	1	0.220714	0.386027	10.5997	0.293664	6.29915	2.38613
60378	chr8	11726992	11727811	820	2.05447	-0.999566	3.05403	0.0063141	1	Arhgef7	protein_coding	ENSMUST00000110909	-293	promoter-TSS (NM_001113517)	-703	ENSMUSG00000031511	ENSMUSG00000031511	Arhgef7	0.55877	1	3.08999	11.9668	0.623511	0.293664	0.899878	0.183549
19986	chr14	63992226	63992753	528	2.00398	-0.999566	3.00355	0.00635716	1	Rp1l1	protein_coding	ENSMUST00000058229	NA	promoter-TSS (NM_146246)	59	ENSMUSG00000046049	ENSMUSG00000046049	Rp1l1	3.35262	1	0.882855	10.8088	0.623511	0.293664	0.899878	0.183549
51902	chr6	45564514	45564710	197	-0.554125	2.863	-3.41713	0.00636375	1	Cntnap2	protein_coding	ENSMUST00000114641	NA	intron (NM_001004357, intron 1 of 23)	504551	ENSMUSG00000039419	ENSMUSG00000039419	Cntnap2	1.11754	1	0.220714	0.386027	17.4583	0.293664	10.7985	0.550646
55264	chr7	19506978	19507436	459	2.39536	-0.548566	2.94393	0.00637358	1	Bloc1s3	protein_coding	ENSMUST00000077408	NA	exon (NM_177692, exon 2 of 2)	1124	ENSMUSG00000057667	ENSMUSG00000057667	Bloc1s3	6.14647	1	1.545	12.3529	0.623511	0.293664	0.899878	0.917744
36805	chr2	153945684	153945895	212	2.24856	-0.529344	2.7779	0.00637675	1	Bpifb4	protein_coding	ENSMUST00000109757	NA	intron (NM_001034875, intron 5 of 15)	4928	ENSMUSG00000074665	ENSMUSG00000074665	Bpifb4	10.6166	1	3.53142	3.86027	0.623511	0.880993	0.899878	0.367098
9708	chr11	77737911	77738477	567	2.09657	-0.872928	2.9695	0.00641114	1	Nufip2	protein_coding	ENSMUST00000181023	NA	Intergenic	-12901	ENSMUSG00000000724	ENSMUSG00000000724	Cryba1	0.55877	8	1.98642	6.56247	0.623511	0.293664	0.899878	0.367098
22112	chr15	73774700	73775595	896	2.79566	-0.283912	3.07958	0.00642617	1	Mroh5	nonsense_mediated_decay	ENSMUST00000151999	NA	Intergenic	27122	ENSMUSG00000059895	ENSMUSG00000059895	Ptp4a3	5.5877	17	4.41427	0.772055	0.623511	0.293664	0.899878	1.46839
31362	chr19	10222874	10223509	636	2.48829	-0.548566	3.03686	0.00647385	1	Myrf	protein_coding	ENSMUST00000088013	NA	exon (NM_001033481, exon 7 of 26)	17159	ENSMUSG00000036372	ENSMUSG00000036372	Tmem258	7.82278	1	0.882855	12.7389	0.623511	0.293664	0.899878	0.917744
48244	chr5	99416050	99417326	1277	2.99885	0.133125	2.86572	0.00648422	1	A930011G23Rik	protein_coding	ENSMUST00000146396	NA	intron (NR_030692, intron 2 of 3)	-163761	ENSMUSG00000029333	ENSMUSG00000029333	Rasgef1b	11.1754	1	2.42785	17.3712	0.623511	1.76199	0.899878	1.10129
43500	chr4	117229662	117229910	249	2.08525	-0.872928	2.95818	0.00649427	1	Gm1661	protein_coding	ENSMUST00000165128	NA	intron (NM_001033774, intron 6 of 7)	22131	ENSMUSG00000060268	ENSMUSG00000060268	Gm1661	11.1754	1	1.32428	3.47425	0.623511	0.293664	0.899878	0.367098
33334	chr2	11240850	11241304	455	1.51714	4.36771	-2.85056	0.00653122	0.492057	Prkcq	protein_coding	ENSMUST00000114853	NA	intron (NM_008859, intron 4 of 17)	68695	ENSMUSG00000026778	ENSMUSG00000026778	Prkcq	3.35262	6	1.32428	0.772055	41.7752	3.52397	35.9951	1.28484
50104	chr5	135744149	135745211	1063	2.13994	-0.756514	2.89646	0.00654975	1	Tmem120a	protein_coding	ENSMUST00000043378	NA	promoter-TSS (NM_172541)	-508	ENSMUSG00000039886	ENSMUSG00000039886	Tmem120a	2.23508	1	2.42785	11.9668	0.623511	0.293664	0.899878	0.550646
53281	chr6	100729492	100729688	197	-0.885293	2.52847	-3.41376	0.00656262	1	Gxylt2	protein_coding	ENSMUST00000032157	NA	intron (NM_198612, intron 1 of 6)	24856	ENSMUSG00000030074	ENSMUSG00000030074	Gxylt2	0.55877	1	0.220714	0.386027	16.8348	0.293664	5.39927	0.550646
24416	chr16	22438314	22439513	1200	3.9657	1.3112	2.6545	0.00656435	0.493099	Etv5	protein_coding	ENSMUST00000079601	NA	intron (NM_023794, intron 1 of 12)	656	ENSMUSG00000013089	ENSMUSG00000013089	Etv5	21.2333	1	10.1528	30.1101	4.98809	2.93664	0.899878	1.10129
8457	chr11	52919383	52920008	626	2.00637	-0.999566	3.00594	0.00656632	1	Fstl4	protein_coding	ENSMUST00000036796	NA	intron (NM_177059, intron 3 of 15)	154990		ENSMUSG00000036264	Fstl4	1.11754	1	1.98642	11.9668	0.623511	0.293664	0.899878	0.183549
7194	chr11	4259699	4259906	208	2.40083	-0.628201	3.02903	0.00657593	1	Lif	protein_coding	ENSMUST00000066283	NA	intron (NM_008501, intron 1 of 3)	2235	ENSMUSG00000034394	ENSMUSG00000034394	Lif	12.2929	1	0.882855	6.94849	0.623511	0.880993	0.899878	0.183549
53674	chr6	116673604	116674286	683	2.73108	-0.190308	2.92139	0.00658539	1	Rassf4	protein_coding	ENSMUST00000035842	NA	promoter-TSS (NM_178045)	-109	ENSMUSG00000042129	ENSMUSG00000042129	Rassf4	1.67631	1	5.73856	18.1433	0.623511	0.880993	0.899878	1.10129
67345	chr9	108112587	108112883	297	1.76673	-0.999566	2.76629	0.00660337	1	AC137678.1	lincRNA	ENSMUST00000181473	NA	exon (NM_007567, exon 5 of 12)	-18255	ENSMUSG00000032590	ENSMUSG00000032590	Apeh	1.67631	3	1.98642	6.94849	0.623511	0.293664	0.899878	0.183549
49106	chr5	116216736	116218169	1434	2.74217	-0.454849	3.19702	0.00662175	1	Ccdc60	protein_coding	ENSMUST00000050178	NA	intron (NM_177759, intron 2 of 13)	71532		ENSMUSG00000043913	Ccdc60	0.55877	1	3.97285	21.2315	0.623511	0.293664	0.899878	1.10129
3219	chr1	162856951	162857245	295	2.949	0.427028	2.52197	0.00664198	1	Fmo1	protein_coding	ENSMUST00000046049	NA	intron (NM_010231, intron 2 of 8)	9450	ENSMUSG00000040181	ENSMUSG00000040181	Fmo1	10.0579	5	6.17998	9.65069	0.623511	1.46832	0.899878	2.38613
5958	chr10	81628086	81628723	638	1.9213	-0.999566	2.92086	0.00666928	1	Ankrd24	protein_coding	ENSMUST00000123896	NA	promoter-TSS (NM_181586)	-135	ENSMUSG00000054708	ENSMUSG00000054708	Ankrd24	6.70524	1	0.882855	6.56247	0.623511	0.293664	0.899878	0.183549
56701	chr7	44429527	44430257	731	1.87182	-0.999566	2.87139	0.00667785	1	Lrrc4b	protein_coding	ENSMUST00000127790	NA	Intergenic	-12595	ENSMUSG00000047085	ENSMUSG00000047085	Lrrc4b	5.5877	1	1.10357	6.94849	0.623511	0.293664	0.899878	0.183549
41259	chr4	9269359	9269753	395	2.33998	-0.454849	2.79483	0.00671027	1	AL844180.1	lincRNA	ENSMUST00000181165	NA	intron (NM_028940, intron 1 of 5)	239	ENSMUSG00000041216	ENSMUSG00000041216	Clvs1	4.47016	1	3.97285	10.8088	0.623511	0.293664	0.899878	1.10129
42769	chr4	84739154	84739627	474	0.19955	3.15081	-2.95126	0.00671197	0.496611	Gm12415	lincRNA	ENSMUST00000141637	-1847	Intergenic	-64305		ENSMUSG00000028487	Bnc2	0.55877	1	2.64856	0.386027	17.4583	2.34931	12.5983	3.12033
26918	chr17	28905504	28905751	248	2.1554	-0.756514	2.91191	0.00673678	1	1700030A11Rik	antisense	ENSMUST00000125317	NA	intron (NM_172450, intron 4 of 11)	363	ENSMUSG00000085333	ENSMUSG00000085333	1700030A11Rik	8.38155	1	1.10357	7.33452	0.623511	0.293664	0.899878	0.550646
9434	chr11	71942047	71942295	249	2.24854	-0.548566	2.7971	0.00674386	1	4930401O10Rik	lincRNA	ENSMUST00000128489	-1925	Intergenic	-2049	ENSMUSG00000085528	ENSMUSG00000085528	4930401O10Rik	7.26401	7	2.42785	2.31616	0.623511	0.293664	0.899878	0.917744
13788	chr12	83301967	83302624	658	2.03517	-0.999566	3.03474	0.00674839	1	Dpf3	protein_coding	ENSMUST00000144237	NA	intron (NM_058212, intron 6 of 8)	185440	ENSMUSG00000021221	ENSMUSG00000021221	Dpf3	0.55877	1	2.86928	11.9668	0.623511	0.293664	0.899878	0.183549
26928	chr17	29159467	29160288	822	1.87297	-0.999566	2.87254	0.00676013	1	Cpne5	processed_transcript	ENSMUST00000126993	NA	intron (NM_153166, intron 20 of 20)	24822	ENSMUSG00000064147	ENSMUSG00000064147	Rab44	2.23508	1	1.76571	9.65069	0.623511	0.293664	0.899878	0.183549
71790	chrX	114519393	114519723	331	-0.337562	3.2558	-3.59337	0.00676379	0.496611	Klhl4	protein_coding	ENSMUST00000113371	NA	intron (NM_172781, intron 1 of 10)	45225	ENSMUSG00000025597	ENSMUSG00000025597	Klhl4	0.55877	2	0.220714	0.386027	6.23511	0.293664	31.4957	0.183549
37638	chr2	167984206	167987505	3300	4.95318	2.50723	2.44595	0.00677019	0.496611	Fam65c	processed_transcript	ENSMUST00000123782	NA	intron (NM_001080708, intron 14 of 21)	24737	ENSMUSG00000074577	ENSMUSG00000074577	Fam65c	43.584	26	16.1121	38.2167	0.623511	12.0402	0.899878	9.17744
33508	chr2	19653424	19653699	276	3.19834	0.12101	3.07733	0.00678143	0.496611	Gm13343	processed_pseudogene	ENSMUST00000116474	-1076	Intergenic	4335		NA	Gm3230	0.55877	27	5.29713	3.86027	0.623511	1.17466	0.899878	1.65194
42452	chr4	62652027	62653094	1068	2.83286	0.0714838	2.76137	0.00680092	1	Rgs3	retained_intron	ENSMUST00000127254	NA	intron (NM_019492, intron 18 of 19)	32889	ENSMUSG00000059810	ENSMUSG00000059810	Rgs3	5.5877	3	6.4007	13.511	0.623511	0.293664	0.899878	2.38613
3453	chr1	171176135	171176458	324	1.38791	4.01887	-2.63096	0.00680696	0.496611	Pcp4l1	protein_coding	ENSMUST00000111332	NA	intron (NM_025557, intron 1 of 2)	19971	ENSMUSG00000038370	ENSMUSG00000038370	Pcp4l1	2.79385	1	2.42785	4.2463	11.2232	6.75428	43.1941	3.67098
10729	chr11	99147761	99148213	453	2.20086	-0.648797	2.84966	0.00681924	1	Ccr7	protein_coding	ENSMUST00000103134	NA	intron (NM_007719, intron 2 of 2)	7090	ENSMUSG00000037944	ENSMUSG00000037944	Ccr7	5.5877	1	1.76571	10.0367	0.623511	0.293664	0.899878	0.734195
52250	chr6	63460157	63461164	1008	0.600015	3.61279	-3.01277	0.00686611	0.498183	Grid2	retained_intron	ENSMUST00000160408	NA	intron (NM_008167, intron 1 of 15)	203804		ENSMUSG00000071424	Grid2	3.35262	1	1.32428	0.386027	16.8348	1.46832	28.7961	1.83549
23293	chr15	97827202	97828106	905	3.0498	0.121348	2.92845	0.00687554	1	Hdac7	protein_coding	ENSMUST00000079838	NA	intron (NM_001204276, intron 1 of 25)	4113	ENSMUSG00000022475	ENSMUSG00000022475	Hdac7	13.4105	11	0.220714	8.4926	0.623511	0.293664	2.69963	0.734195
48098	chr5	92681963	92683838	1876	4.67381	2.42703	2.24679	0.00689344	0.498444	Shroom3	protein_coding	ENSMUST00000113055	NA	promoter-TSS (NM_015756)	-534	ENSMUSG00000029381	ENSMUSG00000029381	Shroom3	27.9385	27	15.8914	31.2682	1.24702	9.10359	1.79976	9.36099
31760	chr19	25179698	25180133	436	-0.617644	2.70174	-3.31939	0.00690435	1	Dock8	protein_coding	ENSMUST00000025831	NA	intron (NM_028785, intron 39 of 47)	-57286	ENSMUSG00000032702	ENSMUSG00000032702	Kank1	0.55877	1	0.662141	0.386027	11.8467	0.293664	12.5983	1.28484
55320	chr7	20030206	20030402	197	-0.284963	3.06642	-3.35138	0.0069291	1	Nlrp9b	protein_coding	ENSMUST00000073151	NA	intron (NM_194058, intron 5 of 9)	22281	ENSMUSG00000060508	ENSMUSG00000060508	Nlrp9b	1.67631	1	0.220714	0.386027	18.0818	0.293664	14.398	0.734195
30414	chr18	74945425	74945676	252	1.92908	-0.801967	2.73105	0.00695664	1	Lipg	protein_coding	ENSMUST00000066532	NA	intron (NM_010720, intron 8 of 9)	15712	ENSMUSG00000053846	ENSMUSG00000053846	Lipg	4.47016	1	2.42785	7.33452	0.623511	0.587328	0.899878	0.183549
8388	chr11	51755970	51756332	363	1.97129	-0.999566	2.97086	0.00699985	1	Sec24a	protein_coding	ENSMUST00000109097	NA	exon (NM_175255, exon 1 of 23)	683	ENSMUSG00000036391	ENSMUSG00000036391	Sec24a	1.11754	1	1.98642	11.5808	0.623511	0.293664	0.899878	0.183549
52957	chr6	90809138	90810335	1198	3.22396	0.436854	2.78711	0.00702667	0.504104	Iqsec1	protein_coding	ENSMUST00000101151	NA	intron (NM_001134384, intron 1 of 13)	386	ENSMUSG00000034312	ENSMUSG00000034312	Iqsec1	10.0579	2	6.4007	18.9153	0.623511	0.587328	0.899878	3.30388
65999	chr9	61385964	61386191	228	2.50688	-0.316524	2.8234	0.00702848	1	Tle3	protein_coding	ENSMUST00000178113	NA	intron (NM_009389, intron 4 of 19)	13712	ENSMUSG00000032280	ENSMUSG00000032280	Tle3	8.94032	1	1.98642	10.8088	0.623511	0.587328	0.899878	1.10129
34791	chr2	67994958	67995154	197	-0.885293	2.37767	-3.26296	0.00704038	1	B3galt1	protein_coding	ENSMUST00000180887	NA	Intergenic	-109616	ENSMUSG00000034780	ENSMUSG00000034780	B3galt1	0.55877	1	0.220714	0.386027	13.0937	0.293664	6.29915	1.10129
48793	chr5	112260984	112262537	1554	3.0347	5.14301	-2.1083	0.00709296	0.506017	Crybb1	protein_coding	ENSMUST00000031286	NA	intron (NM_023695, intron 3 of 5)	5940	ENSMUSG00000029343	ENSMUSG00000029343	Crybb1	8.94032	9	7.50426	7.33452	78.5624	13.8022	38.6947	10.2787
53901	chr6	122819885	122820496	612	2.67325	-0.175726	2.84897	0.00709852	1	Foxj2	protein_coding	ENSMUST00000003238	NA	promoter-TSS (NM_021899)	7	ENSMUSG00000003154	ENSMUSG00000003154	Foxj2	10.6166	1	1.545	12.3529	1.87053	0.587328	0.899878	0.183549
63653	chr8	120339857	120340388	532	1.91384	-0.999566	2.9134	0.00711175	1	Gse1	protein_coding	ENSMUST00000180448	NA	Intergenic	-111893		ENSMUSG00000097960	A330074K22Rik	0.55877	1	4.63499	8.87863	0.623511	0.293664	0.899878	0.183549
6892	chr10	122853371	122853632	262	-0.885293	2.3185	-3.20379	0.00713389	1	Ppm1h	retained_intron	ENSMUST00000161065	NA	intron (NM_176919, intron 4 of 8)	132222	miRBase:MI0000138	ENSMUSG00000065406	Mirlet7i	0.55877	1	0.220714	0.386027	6.23511	1.46832	11.6984	0.550646
60892	chr8	26978348	26979957	1610	5.18082	2.50195	2.67887	0.00716738	0.50618	Zfp703	protein_coding	ENSMUST00000154256	NA	exon (NM_001101502, exon 2 of 2)	1817	ENSMUSG00000085795	ENSMUSG00000085795	Zfp703	32.4087	1	17.8778	93.8047	11.8467	5.87328	0.899878	4.03807
64586	chr9	21943314	21944337	1024	2.95838	0.292653	2.66572	0.00717238	1	BC018242	protein_coding	ENSMUST00000046371	NA	intron (NM_001290299, intron 6 of 9)	5552	ENSMUSG00000040563	NA	Lppr2	3.35262	7	3.75213	16.9852	1.87053	0.293664	0.899878	1.83549
11846	chr11	119654189	119654537	349	-0.885293	2.63565	-3.52094	0.00717768	1	Rptor	retained_intron	ENSMUST00000125583	NA	intron (NM_028898, intron 1 of 33)	51368	ENSMUSG00000025583	ENSMUSG00000025583	Rptor	0.55877	1	0.220714	0.386027	18.0818	0.293664	6.29915	0.183549
72207	chrX	136143061	136143875	815	-0.171556	2.68384	-2.8554	0.00718452	1	Gm26459	misc_RNA	ENSMUST00000175059	NA	Intergenic	4423	ENSMUSG00000047844	ENSMUSG00000047844	Bex4	0.55877	2	0.220714	0.772055	0.623511	10.2782	12.5983	2.20259
33955	chr2	28864633	28864908	276	2.9359	-0.0738648	3.00976	0.00722155	1	Ddx31	protein_coding	ENSMUST00000113853	NA	intron (NM_001033294, intron 14 of 19)	24365	ENSMUSG00000026806	ENSMUSG00000026806	Ddx31	12.8517	15	0.441427	2.31616	0.623511	0.293664	2.69963	0.183549
10621	chr11	97676408	97677007	600	2.88854	-0.088275	2.97682	0.00724859	1	Mllt6	processed_transcript	ENSMUST00000151729	NA	promoter-TSS (NR_105892)	-352		ENSMUSG00000098881	Mir6927	16.7631	1	2.20714	9.65069	0.623511	2.05565	0.899878	0.183549
35968	chr2	124609688	124611200	1513	4.24573	1.24072	3.00501	0.00724951	0.50618	Sema6d	protein_coding	ENSMUST00000103241	NA	5' UTR (NM_199238, exon 1 of 17)	148	ENSMUSG00000027200	ENSMUSG00000027200	Sema6d	41.349	1	10.3735	23.1616	0.623511	0.587328	0.899878	7.34195
66196	chr9	64478535	64478943	409	-0.0199046	3.26885	-3.28875	0.00725288	0.50618	Megf11	protein_coding	ENSMUST00000093829	NA	intron (NM_172522, intron 1 of 22)	93113	ENSMUSG00000036466	ENSMUSG00000036466	Megf11	1.67631	1	0.882855	0.386027	19.9524	0.587328	17.0977	0.917744
3753	chr1	182747501	182748311	811	2.22804	-0.648797	2.87684	0.00726271	1	4922505E12Rik	protein_coding	ENSMUST00000060041	NA	exon (NM_001033547, exon 1 of 1)	1274	ENSMUSG00000043429	ENSMUSG00000043429	Ccdc185	2.79385	1	2.20714	12.7389	0.623511	0.293664	0.899878	0.734195
62733	chr8	99466660	99467360	701	2.15622	-0.999566	3.15579	0.00726787	1	Gm15680	processed_transcript	ENSMUST00000161597	NA	Intergenic	-50539	ENSMUSG00000036510	ENSMUSG00000036510	Cdh8	12.2929	3	0.220714	2.31616	0.623511	0.293664	0.899878	0.183549
66518	chr9	73865641	73865991	351	2.14309	-0.999566	3.14266	0.00727886	1	Unc13c	protein_coding	ENSMUST00000075245	NA	intron (NM_001081153, intron 1 of 30)	67751	ENSMUSG00000062151	ENSMUSG00000062151	Unc13c	9.49909	1	0.220714	6.94849	0.623511	0.293664	0.899878	0.183549
37457	chr2	165380502	165381064	563	1.83445	-0.999566	2.83402	0.00728596	1	Zfp334	protein_coding	ENSMUST00000103084	NA	exon (NM_178411, exon 5 of 5)	7476		ENSMUSG00000017667	Zfp334	2.23508	1	1.76571	9.26466	0.623511	0.293664	0.899878	0.183549
59638	chr7	138968335	138968552	218	1.83445	-0.999566	2.83402	0.00728596	1	Jakmip3	protein_coding	ENSMUST00000106111	NA	intron (NM_028708, intron 1 of 19)	27714		ENSMUSG00000056856	Jakmip3	2.23508	1	1.76571	9.26466	0.623511	0.293664	0.899878	0.183549
54540	chr6	146935799	146936220	422	2.40159	-0.756514	3.1581	0.00728985	1	Ppfibp1	protein_coding	ENSMUST00000016631	NA	intron (NM_001170433, intron 1 of 27)	18411	ENSMUSG00000040163	ENSMUSG00000040163	1700034J05Rik	16.2043	3	1.545	0.386027	0.623511	0.293664	0.899878	0.550646
46318	chr5	6827886	6828290	405	-0.885293	2.33516	-3.22045	0.00729689	1	Zfp804b	protein_coding	ENSMUST00000164784	NA	intron (NM_001163223, intron 2 of 3)	-476076	ENSMUSG00000040514	ENSMUSG00000040514	4921511H03Rik	0.55877	1	0.220714	0.386027	11.2232	0.293664	7.19902	1.46839
3936	chr1	187974631	187974861	231	0.0340917	2.97405	-2.93996	0.00730641	1	Esrrg	protein_coding	ENSMUST00000127489	NA	intron (NM_001243792, intron 2 of 7)	-23081	ENSMUSG00000026610	ENSMUSG00000026610	Esrrg	0.55877	1	0.220714	2.31616	4.98809	4.99229	19.7973	1.65194
29140	chr18	13882100	13882296	197	-0.267256	2.66506	-2.93231	0.00732837	1	Zfp521	protein_coding	ENSMUST00000025288	NA	intron (NM_145492, intron 3 of 7)	90535	ENSMUSG00000024420	ENSMUSG00000024420	Zfp521	0.55877	1	0.220714	1.54411	16.8348	4.69863	0.899878	2.93678
7288	chr11	6660549	6661160	612	3.11346	0.260181	2.85328	0.00733293	1	Ramp3	protein_coding	ENSMUST00000045374	NA	promoter-TSS (NR_028586)	-619	ENSMUSG00000086373	ENSMUSG00000086373	Gm11978	17.8806	11	4.19356	1.54411	0.623511	0.880993	0.899878	2.38613
61948	chr8	78268491	78269059	569	1.02713	3.6374	-2.61028	0.00734437	0.508788	Ttc29	retained_intron	ENSMUST00000143157	NA	intron (NM_183096, intron 7 of 13)	55433	ENSMUSG00000037101	ENSMUSG00000037101	Ttc29	2.79385	1	2.42785	1.93014	16.8348	4.99229	25.1966	2.75323
63485	chr8	117009570	117009931	362	2.13383	-0.756514	2.89034	0.007362	1	Pkd1l2	retained_intron	ENSMUST00000162080	NA	intron (NM_029686, intron 38 of 42)	-16302	ENSMUSG00000034424	ENSMUSG00000034424	Gcsh	5.02893	1	1.10357	10.4227	0.623511	0.293664	0.899878	0.550646
28484	chr17	73570158	73570406	249	2.44951	-0.401415	2.85093	0.00740178	1	Galnt14	protein_coding	ENSMUST00000024858	NA	intron (NM_027864, intron 2 of 14)	140169	ENSMUSG00000024064	ENSMUSG00000024064	Galnt14	7.82278	10	1.32428	2.70219	0.623511	0.587328	0.899878	0.917744
10391	chr11	95033711	95034018	308	1.80284	-0.999566	2.8024	0.00747541	1	Pdk2	processed_transcript	ENSMUST00000141712	NA	intron (NM_133667, intron 2 of 10)	7506	ENSMUSG00000038967	ENSMUSG00000038967	Pdk2	3.91139	1	1.32428	7.72055	0.623511	0.293664	0.899878	0.183549
40374	chr3	117575244	117576689	1446	3.96983	1.72577	2.24406	0.00748442	0.514265	4833424O15Rik	protein_coding	ENSMUST00000106473	NA	intron (NM_029425, intron 1 of 5)	506	ENSMUSG00000033342	NA	Lppr5	17.3219	10	7.94569	27.4079	4.36458	4.1113	0.899878	3.85452
51693	chr6	31884929	31885740	812	3.54666	1.09335	2.45331	0.00749046	0.514265	Gm13849	lincRNA	ENSMUST00000153328	NA	Intergenic	-164953	ENSMUSG00000029766	ENSMUSG00000029766	1700012A03Rik	29.6148	4	4.63499	8.4926	1.87053	1.76199	2.69963	2.20259
40712	chr3	138065068	138067321	2254	3.63553	0.594232	3.04129	0.00753487	0.514547	Gm5105	protein_coding	ENSMUST00000053318	NA	intron (NR_037975, intron 1 of 3)	1193	ENSMUSG00000049349	ENSMUSG00000049349	Gm5105	9.49909	1	6.4007	32.8123	0.623511	0.293664	0.899878	4.22162
14177	chr12	102382299	102382651	353	1.84627	-0.999566	2.84584	0.00756423	1	Rin3	protein_coding	ENSMUST00000056950	NA	intron (NM_177620, intron 7 of 9)	57222	ENSMUSG00000021190	ENSMUSG00000021190	Lgmn	2.79385	1	1.32428	9.26466	0.623511	0.293664	0.899878	0.183549
10724	chr11	99077530	99077726	197	0.445928	3.59643	-3.1505	0.0075879	0.515412	Tns4	protein_coding	ENSMUST00000017751	NA	intron (NM_172564, intron 4 of 12)	11678	ENSMUSG00000017607	ENSMUSG00000017607	Tns4	2.79385	1	0.882855	0.772055	18.0818	0.587328	28.7961	0.917744
35283	chr2	91327220	91327416	197	-0.885293	2.61912	-3.50442	0.00759658	1	1110051M20Rik	protein_coding	ENSMUST00000064652	NA	intron (NM_175123, intron 3 of 8)	62203	ENSMUSG00000027255	ENSMUSG00000027255	Arfgap2	0.55877	1	0.220714	0.386027	10.5997	0.293664	13.4982	0.183549
31162	chr19	5695178	5696155	978	3.09348	0.168915	2.92457	0.00760129	1	Map3k11	protein_coding	ENSMUST00000004156	NA	intron (NM_022012, intron 5 of 11)	6536	ENSMUSG00000004054	ENSMUSG00000004054	Map3k11	3.91139	1	5.29713	23.9337	0.623511	0.587328	0.899878	2.38613
31987	chr19	35987230	35987426	197	-0.885293	2.51695	-3.40224	0.00761261	1	Htr7	protein_coding	ENSMUST00000164639	NA	intron (NM_008315, intron 1 of 2)	70032	ENSMUSG00000024798	ENSMUSG00000024798	Htr7	0.55877	1	0.220714	0.386027	16.8348	0.293664	5.39927	0.367098
64880	chr9	34981873	34982080	208	2.13287	-0.872928	3.00579	0.00762242	1	Kirrel3	protein_coding	ENSMUST00000045091	NA	intron (NM_001190914, intron 5 of 16)	-134751	ENSMUSG00000070315	ENSMUSG00000070315	4930581F22Rik	8.38155	1	0.441427	7.72055	0.623511	0.293664	0.899878	0.367098
22784	chr15	83001360	83002130	771	1.93473	-0.999566	2.93429	0.00763302	1	Nfam1	protein_coding	ENSMUST00000109503	NA	intron (NM_028728, intron 4 of 5)	21393		ENSMUSG00000058099	Nfam1	0.55877	1	3.3107	10.4227	0.623511	0.293664	0.899878	0.183549
54323	chr6	137792117	137792365	249	2.37111	-0.999566	3.37067	0.00767025	1	Dera	protein_coding	ENSMUST00000087675	NA	intron (NM_172733, intron 5 of 8)	37664	ENSMUSG00000030225	ENSMUSG00000030225	Dera	15.0868	5	0.220714	0.386027	0.623511	0.293664	0.899878	0.183549
26763	chr17	27068432	27068709	278	-0.885293	2.27609	-3.16138	0.00767121	1	Itpr3	protein_coding	ENSMUST00000049308	NA	intron (NM_080553, intron 1 of 57)	11267	ENSMUSG00000042644	ENSMUSG00000042644	Itpr3	0.55877	1	0.220714	0.386027	12.4702	0.587328	5.39927	0.917744
42018	chr4	46409989	46410185	197	-0.391964	2.70014	-3.0921	0.00768781	1	Hemgn	protein_coding	ENSMUST00000071096	NA	Intergenic	-5904	ENSMUSG00000028332	ENSMUSG00000028332	Hemgn	0.55877	1	1.10357	0.386027	18.7053	2.05565	4.49939	0.734195
55270	chr7	19609918	19610166	249	2.69324	-0.131127	2.82437	0.00769471	1	Relb	protein_coding	ENSMUST00000094762	NA	intron (NM_009046, intron 10 of 10)	-5574	ENSMUSG00000061028	ENSMUSG00000061028	Clasrp	14.528	5	1.32428	5.01836	0.623511	1.76199	0.899878	0.367098
43456	chr4	115877626	115878567	942	3.42743	0.929231	2.4982	0.00771462	0.5194	Mknk1	protein_coding	ENSMUST00000019677	NA	exon (NM_001285488, exon 14 of 14)	-6303	ENSMUSG00000073774	ENSMUSG00000073774	Kncn	6.14647	6	10.815	20.0734	0.623511	3.52397	0.899878	2.56968
10955	chr11	101451814	101452118	305	3.05889	0.203958	2.85493	0.00772394	1	Ifi35	protein_coding	ENSMUST00000010502	NA	intron (NM_027320, intron 1 of 6)	3554	ENSMUSG00000010358	ENSMUSG00000010358	Ifi35	15.6456	13	0.441427	4.2463	1.24702	0.293664	2.69963	0.367098
7118	chr11	3443993	3444238	246	-0.885293	2.5986	-3.48389	0.00774191	1	Rnf185	protein_coding	ENSMUST00000077078	NA	intron (NM_145355, intron 1 of 7)	-8321	ENSMUSG00000034587	ENSMUSG00000034587	8430429K09Rik	0.55877	1	0.220714	0.386027	9.35267	0.293664	14.398	0.183549
40536	chr3	127716981	127717188	208	1.63551	-0.999566	2.63507	0.00774582	1	Alpk1	retained_intron	ENSMUST00000160586	NA	intron (NM_027808, intron 3 of 13)	63442	ENSMUSG00000028028	ENSMUSG00000028028	Alpk1	5.02893	1	3.3107	3.08822	0.623511	0.293664	0.899878	0.183549
7869	chr11	35351746	35352147	402	1.79728	4.1829	-2.38562	0.00778207	0.5194	Slit3	processed_transcript	ENSMUST00000153098	NA	intron (NM_011412, intron 4 of 35)	230491	ENSMUSG00000056427	ENSMUSG00000056427	Slit3	3.91139	1	3.97285	5.01836	33.0461	4.1113	24.2967	11.1965
66003	chr9	61400835	61402181	1347	3.20173	0.0070658	3.19467	0.00778249	0.5194	Tle3	protein_coding	ENSMUST00000178113	NA	intron (NM_001083927, intron 6 of 19)	29142	ENSMUSG00000032280	ENSMUSG00000032280	Tle3	0.55877	1	8.60783	26.6359	0.623511	0.293664	0.899878	2.20259
28258	chr17	64703423	64703714	292	2.35368	-0.648797	3.00247	0.00778972	1	Man2a1	protein_coding	ENSMUST00000086723	NA	intron (NM_008549, intron 12 of 21)	-63542		NA	Dreh	1.67631	10	0.662141	8.10658	0.623511	0.293664	0.899878	0.734195
1447	chr1	84932088	84932654	567	0.05863	3.24215	-3.18352	0.00779907	0.5194	Slc16a14	protein_coding	ENSMUST00000027422	NA	intron (NM_027921, intron 1 of 4)	2712	ENSMUSG00000026220	ENSMUSG00000026220	Slc16a14	1.67631	1	1.10357	0.386027	26.1875	0.293664	9.89866	1.46839
66110	chr9	62734726	62735017	292	2.15637	-0.491616	2.64798	0.00783248	1	Itga11	retained_intron	ENSMUST00000159012	NA	intron (NM_176922, intron 5 of 29)	57017	ENSMUSG00000032243	ENSMUSG00000032243	Itga11	3.35262	4	1.98642	8.4926	0.623511	0.587328	0.899878	0.734195
2818	chr1	135956799	135957714	916	3.91392	1.48201	2.43191	0.0078567	0.5194	Igfn1	processed_transcript	ENSMUST00000140703	NA	intron (NM_177642, intron 23 of 26)	-38233	ENSMUSG00000026413	ENSMUSG00000026413	Pkp1	32.4087	12	3.53142	12.3529	5.6116	2.64298	0.899878	2.01904
15910	chr13	45965360	45966118	759	3.42344	0.679357	2.74408	0.00785774	0.5194	5033430I15Rik	protein_coding	ENSMUST00000038032	NA	promoter-TSS (NM_001199304)	-748	ENSMUSG00000046876	ENSMUSG00000046876	Atxn1	8.38155	1	8.82855	24.7058	0.623511	1.76199	0.899878	3.12033
52709	chr6	85347953	85348715	763	1.98145	-0.872928	2.85438	0.00786383	1	Rab11fip5	protein_coding	ENSMUST00000060837	NA	exon (NM_001003955, exon 3 of 6)	-11961	miRBase:MI0004689	ENSMUSG00000076012	Mir705	1.11754	1	2.86928	10.8088	0.623511	0.293664	0.899878	0.367098
26879	chr17	28341159	28341728	570	2.26281	-0.454849	2.71766	0.00786608	1	Tead3	protein_coding	ENSMUST00000080572	NA	exon (NM_001098226, exon 2 of 13)	8902	ENSMUSG00000002249	ENSMUSG00000002249	Tead3	3.91139	1	4.63499	9.65069	0.623511	0.293664	0.899878	1.10129
39655	chr3	87823499	87823869	371	2.47742	-0.648797	3.12621	0.00786856	1	Pear1	protein_coding	ENSMUST00000090981	NA	Intergenic	-23071	ENSMUSG00000028071	ENSMUSG00000028071	Sh2d2a	0.55877	6	0.662141	15.0551	0.623511	0.293664	0.899878	0.734195
27035	chr17	31855261	31855742	482	2.21683	-0.756514	2.97334	0.00787679	1	Sik1	protein_coding	ENSMUST00000024839	NA	intron (NM_010831, intron 1 of 13)	290	ENSMUSG00000024042	ENSMUSG00000024042	Sik1	12.8517	1	0.882855	3.86027	0.623511	0.293664	0.899878	0.550646
42123	chr4	49542331	49542663	333	-0.617644	2.45652	-3.07416	0.00789022	1	Aldob	protein_coding	ENSMUST00000029987	NA	intron (NM_144903, intron 4 of 8)	6986	ENSMUSG00000028307	ENSMUSG00000028307	Aldob	0.55877	1	0.662141	0.386027	17.4583	1.76199	0.899878	1.83549
26866	chr17	28082209	28083712	1504	4.37078	1.83415	2.53664	0.00790887	0.5194	Tcp11	protein_coding	ENSMUST00000043925	-1570	Intergenic	-2322	ENSMUSG00000062859	ENSMUSG00000062859	Tcp11	52.5244	16	5.73856	8.4926	0.623511	4.69863	2.69963	6.24066
45631	chr4	150156139	150156370	232	-0.885293	2.27465	-3.15994	0.0079255	1	Slc2a7	protein_coding	ENSMUST00000059893	NA	intron (NM_001085529, intron 4 of 11)	7283	ENSMUSG00000062064	ENSMUSG00000062064	Slc2a7	0.55877	1	0.220714	0.386027	13.0937	0.293664	4.49939	1.46839
12053	chr12	8983219	8984045	827	1.91741	-0.999566	2.91698	0.00795987	1	Wdr35	protein_coding	ENSMUST00000085745	NA	intron (NM_172470, intron 6 of 27)	9631	ENSMUSG00000066643	ENSMUSG00000066643	Wdr35	7.26401	2	0.441427	5.40438	0.623511	0.293664	0.899878	0.183549
5298	chr10	61512341	61512846	506	2.23858	-0.690932	2.92951	0.00796962	1	Lrrc20	protein_coding	ENSMUST00000049242	NA	intron (NM_153542, intron 2 of 4)	36761	ENSMUSG00000037151	ENSMUSG00000037151	Lrrc20	0.55877	1	4.19356	13.1249	0.623511	0.587328	0.899878	0.367098
59670	chr7	139253032	139253518	487	2.168	-0.648797	2.8168	0.00798551	1	Pwwp2b	protein_coding	ENSMUST00000093993	NA	intron (NM_001033206, intron 1 of 2)	4793	ENSMUSG00000060260	ENSMUSG00000060260	Pwwp2b	0.55877	6	3.3107	8.10658	0.623511	0.293664	0.899878	0.734195
10859	chr11	100383293	100383723	431	1.76519	-0.999566	2.76476	0.00800414	1	Jup	protein_coding	ENSMUST00000001592	NA	exon (NM_010593, exon 3 of 14)	14282	ENSMUSG00000001552	ENSMUSG00000001552	Jup	1.67631	1	2.42785	8.4926	0.623511	0.293664	0.899878	0.183549
1091	chr1	68565680	68565926	247	-0.885293	2.33373	-3.21903	0.00800878	1	Erbb4	protein_coding	ENSMUST00000153432	NA	intron (NM_010154, intron 2 of 26)	542256	ENSMUSG00000062209	ENSMUSG00000062209	Erbb4	0.55877	1	0.220714	0.386027	12.4702	0.293664	6.29915	1.10129
51819	chr6	39871916	39872708	793	2.35997	-0.300615	2.66059	0.00801363	1	RP23-380O16.4	antisense	ENSMUST00000180899	NA	Intergenic	-61376	ENSMUSG00000029918	ENSMUSG00000029918	Mrps33	5.02893	1	3.3107	11.1948	1.87053	0.293664	0.899878	0.183549
35063	chr2	77465848	77466498	651	0.362839	3.83411	-3.47127	0.00803655	0.5194	Zfp385b	protein_coding	ENSMUST00000111830	NA	intron (NR_040368, intron 1 of 2)	3529	ENSMUSG00000085845	ENSMUSG00000085845	Gm13944	0.55877	1	0.882855	2.70219	20.5759	0.293664	35.9951	0.183549
64707	chr9	28803262	28803623	362	0.137697	3.44767	-3.30997	0.00804222	0.5194	Opcml	protein_coding	ENSMUST00000073822	NA	intron (NM_177906, intron 3 of 7)	1012174	ENSMUSG00000062257	ENSMUSG00000062257	Opcml	2.79385	1	0.220714	0.386027	32.4226	0.587328	9.89866	0.734195
65137	chr9	43743405	43744394	990	2.5649	-0.36685	2.93175	0.00805018	1	Pvrl1	protein_coding	ENSMUST00000034510	-181	promoter-TSS (NM_021424)	-676	ENSMUSG00000032012	ENSMUSG00000032012	Pvrl1	12.8517	1	1.32428	8.4926	0.623511	0.293664	0.899878	1.28484
11811	chr11	119174656	119174946	291	2.05744	-0.999566	3.057	0.0080667	1	Tbc1d16	protein_coding	ENSMUST00000036113	NA	intron (NM_172443, intron 3 of 11)	-20664		ENSMUSG00000098704	Mir6934	11.7342	1	0.441427	3.47425	0.623511	0.293664	0.899878	0.183549
26091	chr17	8600981	8601971	991	1.29159	3.74293	-2.45134	0.00811375	0.5194	Pde10a	protein_coding	ENSMUST00000115715	NA	intron (NM_001290707, intron 1 of 22)	74675	ENSMUSG00000023868	ENSMUSG00000023868	Pde10a	1.67631	1	2.86928	4.2463	31.1756	6.75428	8.0989	7.5255
44545	chr4	134567096	134568872	1777	4.03326	1.47784	2.55543	0.00812418	0.5194	Man1c1	protein_coding	ENSMUST00000054096	NA	promoter-TSS (NR_105829)	-133		ENSMUSG00000099289	Mir6403	24.5859	5	10.815	25.0918	0.623511	2.64298	0.899878	6.97485
63382	chr8	115154017	115154359	343	1.92103	-0.999566	2.92059	0.00813424	1	Wwox	protein_coding	ENSMUST00000004756	NA	intron (NM_019573, intron 8 of 8)	552706		ENSMUSG00000055435	Maf	0.55877	4	1.32428	9.26466	0.623511	0.293664	0.899878	0.183549
66286	chr9	67935218	67935455	238	-0.885293	2.58205	-3.46734	0.00814328	1	Vps13c	protein_coding	ENSMUST00000077879	NA	intron (NM_177184, intron 49 of 84)	90377		NA	Gm20745	0.55877	1	0.220714	0.386027	9.97618	0.293664	13.4982	0.183549
7376	chr11	11392641	11393500	860	2.62598	-0.0742518	2.70024	0.00814867	1	Zpbp	protein_coding	ENSMUST00000020413	NA	intron (NM_015785, intron 6 of 7)	69348	ENSMUSG00000020193	ENSMUSG00000020193	Zpbp	6.70524	1	3.08999	13.897	0.623511	1.17466	0.899878	1.10129
1821	chr1	90794522	90796017	1496	3.64772	0.990481	2.65724	0.00815725	0.519542	Col6a3	retained_intron	ENSMUST00000145750	NA	intron (NM_001243009, intron 13 of 40)	48701	ENSMUSG00000048126	ENSMUSG00000048126	Col6a3	20.1157	2	6.4007	21.6175	0.623511	4.40496	0.899878	2.01904
45570	chr4	149457424	149458280	857	2.15044	-0.41927	2.56971	0.00818176	1	Trmt112-ps2	processed_pseudogene	ENSMUST00000177777	NA	Intergenic	-2884	ENSMUSG00000028996	ENSMUSG00000028996	Rbp7	7.82278	1	3.53142	5.40438	1.24702	0.293664	0.899878	0.550646
95	chr1	9860918	9862070	1153	2.37485	-0.36685	2.7417	0.0082177	1	Sgk3	protein_coding	ENSMUST00000171265	NA	intron (NM_001037759, intron 1 of 16)	13213	ENSMUSG00000025915	ENSMUSG00000025915	Sgk3	3.35262	3	2.42785	11.9668	0.623511	0.293664	0.899878	1.28484
62575	chr8	92831424	92831672	249	2.62758	-0.36685	2.99443	0.00822858	1	Mmp2	protein_coding	ENSMUST00000034187	NA	intron (NM_008610, intron 2 of 12)	4220	ENSMUSG00000031740	ENSMUSG00000031740	Mmp2	13.9692	7	0.662141	3.08822	0.623511	0.293664	0.899878	1.28484
31059	chr19	4220783	4221598	816	3.07085	0.133125	2.93772	0.00823987	1	Clcf1	protein_coding	ENSMUST00000046506	NA	intron (NM_019952, intron 2 of 2)	6799		ENSMUSG00000040663	Clcf1	0.55877	2	7.50426	23.5477	0.623511	1.76199	0.899878	1.10129
62887	chr8	105978959	105979423	465	2.66511	0.0710934	2.59402	0.00825659	1	Dpep3	protein_coding	ENSMUST00000034371	NA	exon (NM_027960, exon 1 of 10)	228	ENSMUSG00000031898	ENSMUSG00000031898	Dpep3	11.1754	3	1.545	9.65069	1.87053	0.880993	0.899878	0.550646
10335	chr11	94394328	94395171	844	3.73788	1.38448	2.35339	0.00830215	0.524844	Abcc3	processed_transcript	ENSMUST00000126566	-1331	Intergenic	-1774	ENSMUSG00000020865	ENSMUSG00000020865	Abcc3	11.1754	15	7.50426	19.6874	1.24702	3.52397	0.899878	4.77227
14197	chr12	103168583	103169241	659	2.42587	-0.236351	2.66222	0.00834066	1	Unc79	protein_coding	ENSMUST00000101099	NA	intron (NM_001081017, intron 44 of 48)	73234	ENSMUSG00000041669	ENSMUSG00000041669	Prima1	6.70524	1	3.75213	10.0367	0.623511	0.587328	0.899878	1.28484
63534	chr8	118283575	118285657	2083	4.40953	1.67728	2.73225	0.00834146	0.526027	Cdh13	protein_coding	ENSMUST00000117160	NA	intron (NM_019707, intron 1 of 13)	861	ENSMUSG00000031841	ENSMUSG00000031841	Cdh13	8.38155	2	22.5128	52.1137	0.623511	7.04794	0.899878	4.22162
64666	chr9	25502497	25503013	517	-0.885293	2.45445	-3.33974	0.00835056	1	Eepd1	protein_coding	ENSMUST00000040677	NA	intron (NM_026189, intron 2 of 7)	21158	ENSMUSG00000036611	ENSMUSG00000036611	Eepd1	0.55877	1	0.220714	0.386027	14.9643	0.293664	6.29915	0.367098
1142	chr1	71102582	71103205	624	2.78804	0.0201717	2.76787	0.0083556	1	Bard1	protein_coding	ENSMUST00000027393	NA	promoter-TSS (NM_007525)	78	ENSMUSG00000026196	ENSMUSG00000026196	Bard1	3.35262	1	5.51784	17.7573	0.623511	0.880993	0.899878	1.65194
49182	chr5	117936360	117937065	706	2.17474	-0.454849	2.62959	0.00837446	1	RP23-42D10.1	antisense	ENSMUST00000182216	NA	intron (NM_008712, intron 20 of 27)	-40057	ENSMUSG00000032898	ENSMUSG00000032898	Fbxo21	5.02893	2	3.3107	7.72055	0.623511	0.293664	0.899878	1.10129
24459	chr16	23455531	23455785	255	2.26371	-0.999566	3.26328	0.00839266	1	Masp1	protein_coding	ENSMUST00000089883	NA	intron (NM_008555, intron 13 of 15)	26525	ENSMUSG00000033383	ENSMUSG00000033383	Rtp1	8.38155	10	0.441427	0.386027	0.623511	0.293664	0.899878	0.183549
14950	chr12	117257151	117257609	459	2.04004	-0.872928	2.91297	0.00840176	1	Ptprn2	protein_coding	ENSMUST00000070733	NA	intron (NM_011215, intron 21 of 22)	6563		ENSMUSG00000065538	Mir153	0.55877	1	3.3107	11.5808	0.623511	0.293664	0.899878	0.367098
48390	chr5	103998435	103998840	406	0.091479	3.17388	-3.0824	0.00840586	0.526643	Hsd17b11	protein_coding	ENSMUST00000031251	NA	intron (NM_053262, intron 5 of 6)	-21250	ENSMUSG00000034528	ENSMUSG00000034528	Hsd17b13	0.55877	1	1.545	1.15808	16.2113	0.587328	17.0977	2.20259
54717	chr7	4767833	4768209	377	0.537754	3.49779	-2.96004	0.00840586	0.526643	Fam71e2	nonsense_mediated_decay	ENSMUST00000163574	NA	intron (NM_172895, intron 3 of 10)	3249	ENSMUSG00000092518	ENSMUSG00000092518	Fam71e2	0.55877	1	3.08999	1.15808	31.1756	2.64298	9.89866	1.46839
11207	chr11	104814602	104815187	586	1.90967	-0.999566	2.90924	0.00844137	1	Gm11623	processed_pseudogene	ENSMUST00000120176	NA	Intergenic	206895	ENSMUSG00000020689	ENSMUSG00000020689	Itgb3	10.0579	1	0.882855	3.08822	0.623511	0.293664	0.899878	0.183549
18798	chr14	22528595	22528791	197	-0.0250228	2.93746	-2.96248	0.00847245	1	1700112E06Rik	processed_transcript	ENSMUST00000159107	NA	intron (NR_046307, intron 3 of 3)	14105		NA	4930405A10Rik	0.55877	1	1.98642	0.386027	16.8348	3.52397	8.99878	1.28484
55546	chr7	24533318	24534377	1060	2.9102	-0.088275	2.99847	0.00847625	1	Irgq	protein_coding	ENSMUST00000049020	NA	exon (NM_153134, exon 3 of 3)	3200	ENSMUSG00000041037	ENSMUSG00000041037	Irgq	17.3219	1	1.32428	10.4227	0.623511	2.05565	0.899878	0.183549
52130	chr6	54565884	54566293	410	2.17391	-0.756514	2.93043	0.00848131	1	Scrn1	protein_coding	ENSMUST00000019268	NA	intron (NM_027268, intron 1 of 7)	293		ENSMUSG00000019124	Scrn1	0.55877	1	3.75213	12.7389	0.623511	0.293664	0.899878	0.550646
7567	chr11	21335049	21335782	734	-0.885293	2.5735	-3.45879	0.00848285	1	Ugp2	protein_coding	ENSMUST00000102875	NA	intron (NM_001290634, intron 3 of 9)	9259		ENSMUSG00000089555	Mir1933	0.55877	1	0.220714	0.386027	6.23511	0.293664	17.0977	0.183549
45102	chr4	140937715	140939305	1591	3.15487	0.366704	2.78817	0.00848433	0.528974	Padi2	protein_coding	ENSMUST00000030765	NA	intron (NM_008812, intron 12 of 15)	19392	ENSMUSG00000087698	ENSMUSG00000087698	Gm13031	1.11754	5	9.04926	20.4595	0.623511	0.880993	0.899878	2.75323
14543	chr12	109037665	109039238	1574	3.475	0.662723	2.81228	0.00849175	0.528974	Begain	protein_coding	ENSMUST00000073156	NA	intron (NM_001163175, intron 3 of 6)	29765	ENSMUSG00000040867	ENSMUSG00000040867	Begain	5.5877	1	6.62141	31.2682	0.623511	2.05565	0.899878	2.75323
11715	chr11	118070781	118071178	398	2.05724	-0.648797	2.70604	0.00849243	1	Dnahc17	protein_coding	ENSMUST00000106308	NA	intron (NM_001167746, intron 48 of 80)	58239	ENSMUSG00000033987	ENSMUSG00000033987	Dnah17	7.26401	1	2.20714	6.17644	0.623511	0.293664	0.899878	0.734195
58781	chr7	121447558	121447806	249	2.39351	-0.628201	3.02171	0.00849388	1	Hs3st2	protein_coding	ENSMUST00000084628	NA	intron (NM_001081327, intron 1 of 1)	55386	ENSMUSG00000046321	ENSMUSG00000046321	Hs3st2	16.2043	2	0.882855	1.93014	0.623511	0.880993	0.899878	0.183549
18871	chr14	25759558	25760268	711	2.51165	-0.205512	2.71717	0.00853561	1	Zcchc24	protein_coding	ENSMUST00000069180	NA	intron (NM_001101433, intron 1 of 3)	8943	ENSMUSG00000055538	ENSMUSG00000055538	Zcchc24	6.14647	1	4.8557	10.8088	0.623511	1.76199	0.899878	0.183549
43564	chr4	118479721	118480529	809	2.47796	-0.333126	2.81109	0.00857224	1	Tie1	protein_coding	ENSMUST00000047421	NA	exon (NM_011587, exon 11 of 23)	9724	ENSMUSG00000033191	ENSMUSG00000033191	Tie1	3.91139	1	3.08999	14.283	0.623511	1.46832	0.899878	0.183549
51767	chr6	37430227	37430471	245	1.87906	-0.999566	2.87863	0.00857923	1	Creb3l2	protein_coding	ENSMUST00000041093	NA	intron (NM_178661, intron 1 of 11)	11799		ENSMUSG00000038648	Creb3l2	2.79385	1	0.882855	10.0367	0.623511	0.293664	0.899878	0.183549
49114	chr5	116277609	116278141	533	2.71922	0.0964479	2.62277	0.00859729	1	Ccdc60	protein_coding	ENSMUST00000050178	NA	intron (NM_177759, intron 1 of 13)	11110		ENSMUSG00000043913	Ccdc60	6.14647	1	5.29713	13.897	0.623511	1.46832	0.899878	1.28484
36661	chr2	151866141	151867301	1161	3.19517	0.10877	3.0864	0.00864411	0.531978	Gm14157	antisense	ENSMUST00000152229	NA	intron (NM_001040689, intron 1 of 4)	23794	ENSMUSG00000032852	ENSMUSG00000032852	Rspo4	0.55877	1	5.73856	29.3381	0.623511	2.05565	0.899878	0.734195
6235	chr10	89682520	89682740	221	-0.885293	2.54441	-3.4297	0.00870045	1	Scyl2	retained_intron	ENSMUST00000174575	NA	intron (NM_198021, intron 1 of 17)	3655	ENSMUSG00000069539	ENSMUSG00000069539	Scyl2	0.55877	1	0.220714	0.386027	17.4583	0.293664	5.39927	0.183549
44650	chr4	135730264	135730901	638	2.4062	-0.36685	2.77305	0.00871029	1	Il22ra1	protein_coding	ENSMUST00000102546	NA	intron (NM_178257, intron 1 of 6)	2424		ENSMUSG00000037157	Il22ra1	5.5877	1	2.64856	11.9668	0.623511	0.293664	0.899878	1.28484
4920	chr10	42949856	42950752	897	2.98125	0.192284	2.78897	0.00871616	1	Scml4	protein_coding	ENSMUST00000105494	NA	intron (NM_172938, intron 7 of 8)	89792	ENSMUSG00000044770	ENSMUSG00000044770	Scml4	6.14647	2	5.29713	18.1433	0.623511	0.293664	0.899878	2.75323
9747	chr11	78496351	78497337	987	1.89247	-0.999566	2.89203	0.00872306	1	Sarm1	protein_coding	ENSMUST00000108287	NA	intron (NM_001168521, intron 1 of 8)	910	ENSMUSG00000050132	ENSMUSG00000050132	Sarm1	0.55877	1	2.86928	10.4227	0.623511	0.293664	0.899878	0.183549
30861	chr18	84209279	84210206	928	2.70278	-0.0332172	2.736	0.00874387	1	Zfp407	protein_coding	ENSMUST00000125450	NA	exon (NM_001033341, exon 9 of 9)	121585	ENSMUSG00000049090	ENSMUSG00000049090	Zadh2	4.47016	1	3.97285	16.5992	1.24702	0.293664	0.899878	1.46839
547	chr1	36782990	36783535	546	1.94007	-0.999566	2.93964	0.0087447	1	Zap70	protein_coding	ENSMUST00000027291	174	TTS (NM_001289765)	4279	ENSMUSG00000026117	ENSMUSG00000026117	Zap70	5.02893	1	0.441427	8.87863	0.623511	0.293664	0.899878	0.183549
11035	chr11	102437376	102439172	1797	2.66403	-0.205483	2.86952	0.00877607	1	Fam171a2	protein_coding	ENSMUST00000049057	NA	exon (NM_199200, exon 8 of 8)	7952	ENSMUSG00000034708	ENSMUSG00000034708	Grn	2.23508	1	5.51784	16.5992	0.623511	0.293664	0.899878	1.65194
67350	chr9	108597225	108597564	340	2.1168	-0.60817	2.72497	0.00879551	1	P4htm	protein_coding	ENSMUST00000006853	NA	exon (NM_028944, exon 1 of 9)	205	ENSMUSG00000006675	ENSMUSG00000006675	P4htm	5.5877	2	0.882855	8.87863	1.24702	0.293664	0.899878	0.183549
53450	chr6	111377131	111377327	197	-0.391964	3.0487	-3.44066	0.00880014	1	Grm7	nonsense_mediated_decay	ENSMUST00000174018	NA	intron (NM_177328, intron 8 of 9)	731631	ENSMUSG00000056755	ENSMUSG00000056755	Grm7	0.55877	1	1.10357	0.386027	21.8229	0.293664	10.7985	0.183549
31143	chr19	5473747	5475216	1470	3.97479	1.30642	2.66837	0.00881898	0.539704	Efemp2	protein_coding	ENSMUST00000167304	NA	promoter-TSS (NM_001164352)	-208	ENSMUSG00000024909	ENSMUSG00000024909	Efemp2	21.792	1	13.4635	26.6359	0.623511	3.23031	0.899878	5.13937
61648	chr8	70114640	70115331	692	3.08493	0.465881	2.61905	0.00882591	1	Ncan	protein_coding	ENSMUST00000002412	NA	intron (NM_007789, intron 3 of 14)	5858	ENSMUSG00000002341	ENSMUSG00000002341	Ncan	9.49909	1	6.84212	16.5992	0.623511	2.34931	0.899878	1.65194
39567	chr3	84634004	84634200	197	-0.885293	2.14274	-3.02803	0.0088272	1	Arfip1	protein_coding	ENSMUST00000154148	NA	Intergenic	-32090	ENSMUSG00000056498	ENSMUSG00000056498	Tmem154	0.55877	1	0.220714	0.386027	13.7172	1.76199	0.899878	1.28484
40216	chr3	107035986	107037543	1558	3.27414	0.567648	2.70649	0.00883803	0.539704	Kcna3	protein_coding	ENSMUST00000052718	NA	exon (NM_008418, exon 1 of 1)	603	ENSMUSG00000047959	ENSMUSG00000047959	Kcna3	10.6166	1	5.07641	22.0036	0.623511	2.93664	0.899878	1.46839
17214	chr13	74008299	74010959	2661	4.65286	2.17039	2.48247	0.00884565	0.539704	Gm15912	antisense	ENSMUST00000128914	NA	intron (NM_182839, intron 1 of 3)	210	ENSMUSG00000021573	ENSMUSG00000021573	Tppp	17.8806	9	24.7199	49.0255	0.623511	5.28596	0.899878	11.1965
59216	chr7	131109862	131110059	198	-0.500395	2.61311	-3.1135	0.00885975	1	Fgfr2	protein_coding	ENSMUST00000124096	NA	intron (NM_007769, intron 42 of 46)	36322		ENSMUSG00000013668	4933402N03Rik	0.55877	1	0.882855	0.386027	17.4583	0.880993	5.39927	0.734195
9249	chr11	68975102	68975986	885	2.97999	0.522292	2.4577	0.0088848	1	Rangrf	processed_transcript	ENSMUST00000150017	NA	promoter-TSS (NM_001285441)	-359	ENSMUSG00000032892	ENSMUSG00000032892	Rangrf	11.1754	4	9.04926	7.33452	0.623511	1.46832	0.899878	2.75323
63567	chr8	119436941	119437686	746	2.59759	0.0201717	2.57742	0.00889157	1	Osgin1	protein_coding	ENSMUST00000131448	NA	intron (NM_027950, intron 1 of 5)	152	ENSMUSG00000074063	ENSMUSG00000074063	Osgin1	7.26401	2	3.75213	11.1948	0.623511	0.880993	0.899878	1.65194
34035	chr2	30643801	30644555	755	1.8617	-0.999566	2.86127	0.00889367	1	9330198N18Rik	lincRNA	ENSMUST00000146702	NA	Intergenic	49134	ENSMUSG00000047363	ENSMUSG00000047363	Cstad	1.67631	9	1.545	2.31616	0.623511	0.293664	0.899878	0.183549
64866	chr9	34488741	34489334	594	3.16993	0.407211	2.76272	0.00890781	0.539704	Kirrel3	protein_coding	ENSMUST00000115148	NA	5' UTR (NM_001190912, exon 1 of 16)	307		ENSMUSG00000032036	Kirrel3	5.5877	3	7.72498	19.6874	0.623511	0.293664	0.899878	3.48743
689	chr1	42704057	42704487	431	2.28711	-0.333126	2.62024	0.00893422	1	Gm20646	sense_overlapping	ENSMUST00000176807	NA	Intergenic	3936		NA	2900092D14Rik	4.47016	7	2.64856	5.40438	0.623511	1.46832	0.899878	0.183549
55315	chr7	19942863	19944939	2077	3.6329	0.81348	2.81942	0.00894781	0.540253	Igsf23	protein_coding	ENSMUST00000043440	NA	intron (NM_027308, intron 2 of 4)	6842	ENSMUSG00000040498	ENSMUSG00000040498	Igsf23	19.5569	1	3.97285	25.0918	0.623511	1.46832	0.899878	4.03807
8981	chr11	61996559	61996807	249	2.41163	-0.300615	2.71225	0.00896349	1	Specc1	protein_coding	ENSMUST00000049836	NA	intron (NM_001281818, intron 1 of 14)	39920	ENSMUSG00000042331	ENSMUSG00000042331	Specc1	11.7342	1	1.98642	6.56247	1.87053	0.293664	0.899878	0.183549
41067	chr3	157603921	157604169	249	2.27358	-0.999566	3.27315	0.00898044	1	Ptger3	protein_coding	ENSMUST00000041175	NA	intron (NM_011196, intron 1 of 2)	37153	ENSMUSG00000040016	ENSMUSG00000040016	Ptger3	11.7342	7	0.220714	0.386027	0.623511	0.293664	0.899878	0.183549
43118	chr4	104767266	104767549	284	2.00108	-0.648797	2.64988	0.00900362	1	C8b	protein_coding	ENSMUST00000031663	NA	intron (NM_133882, intron 1 of 11)	1091	ENSMUSG00000029656	ENSMUSG00000029656	C8b	5.02893	1	2.64856	7.33452	0.623511	0.293664	0.899878	0.734195
35323	chr2	92599744	92602814	3071	4.83203	2.22239	2.60964	0.00901164	0.542824	Chst1	protein_coding	ENSMUST00000065797	NA	intron (NM_023850, intron 1 of 2)	1572	ENSMUSG00000027221	ENSMUSG00000027221	Chst1	10.0579	10	25.1614	68.7129	0.623511	4.1113	0.899878	13.032
67364	chr9	108956788	108957581	794	1.90915	-0.872928	2.78208	0.0090264	1	Col7a1	protein_coding	ENSMUST00000112070	NA	intron (NM_007738, intron 11 of 117)	3440	ENSMUSG00000025650	ENSMUSG00000025650	Col7a1	1.11754	1	2.86928	10.0367	0.623511	0.293664	0.899878	0.367098
7241	chr11	5980777	5983073	2297	3.05022	0.192284	2.85793	0.00903928	1	Camk2b	processed_transcript	ENSMUST00000155755	NA	intron (NM_007595, intron 15 of 20)	26167	ENSMUSG00000002741	ENSMUSG00000002741	Ykt6	11.1754	1	3.97285	16.9852	0.623511	0.293664	0.899878	2.75323
39355	chr3	67463550	67464234	685	3.42144	0.594199	2.82724	0.00906625	0.543782	Lxn	protein_coding	ENSMUST00000058981	NA	promoter-TSS (NM_016753)	15	ENSMUSG00000047557	ENSMUSG00000047557	Lxn	3.91139	1	7.06284	30.8822	0.623511	3.23031	0.899878	1.28484
21383	chr15	25926643	25926976	334	2.11999	-0.801967	2.92196	0.00906946	1	Fam134b	protein_coding	ENSMUST00000022881	NA	intron (NM_001034851, intron 3 of 8)	-6742	ENSMUSG00000022270	ENSMUSG00000022270	Fam134b	0.55877	1	3.08999	12.7389	0.623511	0.587328	0.899878	0.183549
39561	chr3	84582034	84583207	1174	3.33976	0.731519	2.60824	0.00907013	0.543782	Arfip1	protein_coding	ENSMUST00000098990	NA	promoter-TSS (NM_001081093)	4	ENSMUSG00000074513	ENSMUSG00000074513	Arfip1	10.6166	6	4.19356	19.6874	4.36458	0.293664	1.79976	0.183549
14700	chr12	111340297	111341148	852	1.85879	-0.999566	2.85836	0.00914144	1	Cdc42bpb	protein_coding	ENSMUST00000041965	NA	intron (NM_183016, intron 3 of 36)	36995	ENSMUSG00000021279	ENSMUSG00000021279	Cdc42bpb	0.55877	7	1.545	5.40438	0.623511	0.293664	0.899878	0.183549
35816	chr2	118926408	118927658	1251	3.89207	1.39422	2.49784	0.00914222	0.545708	Chst14	protein_coding	ENSMUST00000099546	NA	exon (NM_028117, exon 1 of 1)	536	ENSMUSG00000074916	ENSMUSG00000074916	Chst14	19.5569	1	11.0357	27.794	4.36458	1.76199	0.899878	3.48743
22274	chr15	75704282	75705782	1501	4.10018	1.36414	2.73604	0.00917407	0.545708	Rhpn1	protein_coding	ENSMUST00000121137	NA	intron (NM_008164, intron 1 of 14)	744	ENSMUSG00000022580	ENSMUSG00000022580	Rhpn1	28.4973	1	10.1528	28.9521	0.623511	2.34931	0.899878	6.42421
817	chr1	52499687	52499991	305	1.96054	-0.872928	2.83347	0.00917819	1	Nab1	protein_coding	ENSMUST00000069792	NA	intron (NM_008667, intron 1 of 7)	609	ENSMUSG00000002881	ENSMUSG00000002881	Nab1	0.55877	1	3.97285	10.0367	0.623511	0.293664	0.899878	0.367098
64002	chr8	123513961	123516367	2407	3.71516	0.977088	2.73808	0.00919607	0.545708	Dbndd1	protein_coding	ENSMUST00000176286	NA	intron (NM_001170975, intron 1 of 2)	291	ENSMUSG00000031970	ENSMUSG00000031970	Dbndd1	10.0579	1	9.04926	32.4263	0.623511	4.69863	0.899878	1.65194
65792	chr9	57823106	57823313	208	2.2892	-0.436828	2.72602	0.00920195	1	Arid3b	retained_intron	ENSMUST00000167670	NA	intron (NM_019689, intron 1 of 7)	11024	ENSMUSG00000004661	ENSMUSG00000004661	Arid3b	10.0579	1	1.545	6.94849	0.623511	0.880993	0.899878	0.550646
29818	chr18	44757130	44757326	197	-0.885293	2.36642	-3.25171	0.00920484	1	Mcc	protein_coding	ENSMUST00000089874	NA	intron (NM_001085373, intron 2 of 18)	54954	ENSMUSG00000071856	ENSMUSG00000071856	Mcc	0.55877	1	0.220714	0.386027	10.5997	0.293664	8.99878	0.734195
6906	chr10	123574604	123574805	202	-0.885293	2.43048	-3.31577	0.00920823	1	Fam19a2	protein_coding	ENSMUST00000050756	NA	intron (NM_182807, intron 2 of 5)	310629	ENSMUSG00000044071	ENSMUSG00000044071	Fam19a2	0.55877	1	0.220714	0.386027	10.5997	0.880993	9.89866	0.183549
46089	chr4	154575380	154575645	266	2.0364	-0.801967	2.83837	0.00921415	1	Prdm16	processed_transcript	ENSMUST00000141164	NA	intron (NM_001291029, intron 1 of 15)	60854		NA	5930403L14Rik	1.67631	1	1.76571	11.9668	0.623511	0.587328	0.899878	0.183549
70549	chrX	98311100	98311993	894	-0.648633	2.08096	-2.72959	0.00924223	1	Ar	protein_coding	ENSMUST00000052837	NA	intron (NM_013476, intron 5 of 7)	161797		ENSMUSG00000046532	Ar	0.55877	1	0.220714	0.772055	2.49404	7.92893	5.39927	1.10129
39660	chr3	87848923	87849482	560	2.10636	-0.690932	2.79729	0.00925727	1	Sh2d2a	protein_coding	ENSMUST00000107581	NA	intron (NM_021309, intron 4 of 6)	2448	ENSMUSG00000028071	ENSMUSG00000028071	Sh2d2a	0.55877	1	6.4007	9.26466	0.623511	0.587328	0.899878	0.367098
17222	chr13	74259694	74260334	641	2.4404	-0.36685	2.80725	0.0092674	1	Ahrr	protein_coding	ENSMUST00000022059	NA	intron (NM_009644, intron 3 of 10)	32295	ENSMUSG00000021575	ENSMUSG00000021575	Ahrr	2.23508	1	4.19356	14.283	0.623511	0.293664	0.899878	1.28484
33396	chr2	14175468	14175735	268	-0.445379	2.87109	-3.31647	0.00930587	1	Tmem236	protein_coding	ENSMUST00000077517	NA	intron (NM_001081310, intron 1 of 3)	1078	ENSMUSG00000061531	ENSMUSG00000061531	Tmem236	0.55877	1	0.220714	1.15808	18.7053	0.293664	9.89866	0.367098
27834	chr17	47593644	47594429	786	1.68012	-0.999566	2.67968	0.00931147	1	Ccnd3	retained_intron	ENSMUST00000182281	NA	intron (NM_001081636, intron 3 of 6)	570	ENSMUSG00000034165	ENSMUSG00000034165	Ccnd3	1.11754	1	3.75213	6.94849	0.623511	0.293664	0.899878	0.183549
74145	chrX	169923444	169923823	380	-0.885293	2.30535	-3.19065	0.00931766	1	Mid1	protein_coding	ENSMUST00000112105	NA	intron (NM_001290506, intron 1 of 9)	44015	ENSMUSG00000035299	ENSMUSG00000035299	Mid1	0.55877	1	0.220714	0.386027	0.623511	10.8656	8.0989	0.183549
13468	chr12	70271755	70272684	930	1.66251	-0.999566	2.66207	0.00936319	1	Trim9	protein_coding	ENSMUST00000167755	NA	intron (NM_001110202, intron 6 of 11)	-36285		ENSMUSG00000078026	Mir466o	3.91139	5	2.20714	1.54411	0.623511	0.293664	0.899878	0.183549
13729	chr12	80886233	80886993	761	-0.885293	2.31238	-3.19767	0.00936716	1	AC127337.1	lincRNA	ENSMUST00000181082	NA	Intergenic	37834		NA	1700052I22Rik	0.55877	1	0.220714	0.386027	14.3408	0.293664	4.49939	0.734195
73970	chrX	167759315	167759549	235	-0.648633	2.63912	-3.28776	0.00937708	1	Frmpd4	protein_coding	ENSMUST00000112149	NA	intron (NM_001033330, intron 4 of 19)	95645	ENSMUSG00000049176	ENSMUSG00000049176	Frmpd4	0.55877	1	0.220714	0.772055	0.623511	3.23031	20.6972	0.367098
6889	chr10	122759319	122759567	249	2.96523	-0.36685	3.33208	0.00937714	1	Ppm1h	processed_transcript	ENSMUST00000160315	NA	intron (NM_176919, intron 1 of 8)	80128		ENSMUSG00000099225	Mir8104	13.4105	17	0.441427	0.386027	0.623511	0.293664	0.899878	1.28484
28357	chr17	68590454	68591208	755	-0.885293	2.50491	-3.3902	0.00939514	1	L3mbtl4	nonsense_mediated_decay	ENSMUST00000139383	NA	intron (NM_177278, intron 14 of 20)	-246305	ENSMUSG00000095407	ENSMUSG00000095407	Tmem200c	0.55877	1	0.220714	0.386027	8.72916	0.293664	13.4982	0.183549
2966	chr1	146825835	146826355	521	-0.500395	2.89262	-3.39302	0.00939854	1	Gm15584	antisense	ENSMUST00000123231	NA	intron (NM_153539, intron 6 of 7)	328408	ENSMUSG00000035131	ENSMUSG00000035131	Brinp3	0.55877	1	0.882855	0.386027	19.3288	0.293664	9.89866	0.183549
26510	chr17	23789832	23790839	1008	2.96243	0.0331596	2.92927	0.00940156	1	AC122821.2	lincRNA	ENSMUST00000180975	NA	Intergenic	-4259	ENSMUSG00000023911	ENSMUSG00000023911	Flywch2	0.55877	1	8.38712	21.2315	0.623511	1.46832	0.899878	1.10129
30432	chr18	75372683	75372996	314	1.88708	-0.999566	2.88664	0.00942729	1	Smad7	protein_coding	ENSMUST00000026999	NA	intron (NM_001042660, intron 2 of 3)	5475	ENSMUSG00000025880	ENSMUSG00000025880	Smad7	0.55877	1	2.42785	10.8088	0.623511	0.293664	0.899878	0.183549
63580	chr8	119591384	119592058	675	2.75308	0.0456585	2.70742	0.00942891	1	Dnaaf1	protein_coding	ENSMUST00000093100	NA	exon (NM_026648, exon 8 of 12)	13519	ENSMUSG00000031832	ENSMUSG00000031832	Taf1c	14.528	4	1.10357	7.33452	1.87053	1.17466	0.899878	0.183549
19815	chr14	57998815	57999261	447	2.01478	-0.999566	3.01434	0.00943722	1	Micu2	protein_coding	ENSMUST00000022543	NA	exon (NM_028643, exon 1 of 12)	224	ENSMUSG00000021973	ENSMUSG00000021973	Micu2	8.38155	1	0.220714	6.56247	0.623511	0.293664	0.899878	0.183549
66085	chr9	62008687	62009725	1039	2.59199	-0.300141	2.89213	0.00945426	1	Paqr5	processed_transcript	ENSMUST00000135050	NA	intron (NM_028748, intron 1 of 7)	17584	ENSMUSG00000032278	ENSMUSG00000032278	Paqr5	0.55877	1	5.95927	16.5992	0.623511	1.17466	0.899878	0.550646
14194	chr12	103039407	103039682	276	2.30749	-0.756514	3.06401	0.0094747	1	Unc79	protein_coding	ENSMUST00000101099	NA	intron (NM_001081017, intron 7 of 48)	90686	ENSMUSG00000021198	ENSMUSG00000021198	Unc79	7.26401	10	0.220714	2.31616	0.623511	0.293664	0.899878	0.550646
66416	chr9	70182492	70182926	435	2.03583	-0.756514	2.79234	0.00948553	1	AC157950.1	lincRNA	ENSMUST00000180561	NA	Intergenic	-24641	ENSMUSG00000032220	ENSMUSG00000032220	Myo1e	1.11754	1	3.08999	11.1948	0.623511	0.293664	0.899878	0.550646
49918	chr5	130835800	130836048	249	2.90138	0.237568	2.66382	0.00949738	1	Caln1	protein_coding	ENSMUST00000086029	NA	intron (NM_181045, intron 6 of 6)	387132	ENSMUSG00000060371	ENSMUSG00000060371	Caln1	16.2043	8	2.20714	3.47425	1.87053	0.293664	0.899878	1.65194
51027	chr5	148109049	148109357	309	0.472888	3.19603	-2.72314	0.00950042	0.555567	Mtus2	protein_coding	ENSMUST00000085558	NA	intron (NM_029920, intron 4 of 14)	151883	ENSMUSG00000029651	ENSMUSG00000029651	Mtus2	0.55877	4	0.220714	0.772055	23.0699	2.93664	8.99878	1.65194
24755	chr16	36721984	36722670	687	2.92729	0.436835	2.49046	0.00950409	1	Ildr1	retained_intron	ENSMUST00000128084	NA	exon (NM_134109, exon 7 of 8)	28349	ENSMUSG00000022900	ENSMUSG00000022900	Ildr1	13.4105	4	3.75213	9.26466	0.623511	2.05565	0.899878	1.83549
34025	chr2	30061842	30062996	1155	3.23078	0.436817	2.79397	0.00950599	0.555567	Set	protein_coding	ENSMUST00000134364	NA	intron (NM_023871, intron 1 of 7)	423	ENSMUSG00000054766	ENSMUSG00000054766	Set	7.26401	1	7.28355	22.0036	0.623511	3.52397	0.899878	0.367098
66714	chr9	86879294	86880947	1654	4.53691	2.15052	2.38639	0.00953644	0.556075	Snap91	protein_coding	ENSMUST00000167014	NA	intron (NM_001277982, intron 1 of 28)	276	ENSMUSG00000033419	ENSMUSG00000033419	Snap91	26.821	2	15.0085	49.0255	9.97618	3.23031	1.79976	2.75323
25837	chr17	3079237	3082818	3582	2.95839	0.133148	2.82524	0.00955562	1	Pisd-ps2	transcribed_unprocessed_pseudogene	ENSMUST00000142526	NA	non-coding (NR_003519, exon 2 of 8)	3155		ENSMUSG00000023795	Pisd-ps2	6.70524	1	4.8557	18.5293	0.623511	0.293664	0.899878	2.56968
42510	chr4	63402135	63402438	304	2.24029	-0.999566	3.23986	0.00959361	1	Akna	protein_coding	ENSMUST00000035724	NA	intron (NM_001045514, intron 1 of 21)	1158	ENSMUSG00000039158	ENSMUSG00000039158	Akna	12.2929	6	0.220714	0.386027	0.623511	0.293664	0.899878	0.183549
43077	chr4	101508797	101509208	412	3.11738	0.503732	2.61365	0.00961294	0.557822	Dnajc6	protein_coding	ENSMUST00000106930	NA	intron (NM_001164584, intron 1 of 18)	1027	ENSMUSG00000028528	ENSMUSG00000028528	Dnajc6	9.49909	1	6.84212	17.3712	0.623511	1.76199	0.899878	2.38613
17390	chr13	89550737	89550993	257	2.24923	-0.999566	3.2488	0.00962633	1	Hapln1	protein_coding	ENSMUST00000022108	NA	intron (NM_013500, intron 1 of 4)	10229	ENSMUSG00000021613	ENSMUSG00000021613	Hapln1	13.4105	5	0.220714	0.386027	0.623511	0.293664	0.899878	0.183549
10118	chr11	87457099	87457393	295	3.49802	0.215259	3.28276	0.0096328	0.557822	Tex14	protein_coding	ENSMUST00000156483	NA	intron (NM_031386, intron 2 of 30)	29655	ENSMUSG00000010342	ENSMUSG00000010342	Tex14	24.5859	20	0.220714	0.386027	0.623511	1.46832	0.899878	1.65194
24477	chr16	23927452	23927659	208	1.88124	-0.801967	2.68321	0.00966217	1	Rtp2	protein_coding	ENSMUST00000061030	NA	exon (NM_001008230, exon 2 of 2)	3238	ENSMUSG00000047531	ENSMUSG00000047531	Rtp2	4.47016	1	1.545	7.72055	0.623511	0.587328	0.899878	0.183549
66642	chr9	82052245	82053215	971	1.71064	4.23051	-2.51987	0.00966976	0.557822	Mei4	protein_coding	ENSMUST00000120321	NA	Intergenic	188986	ENSMUSG00000043289	ENSMUSG00000043289	Mei4	9.49909	1	2.20714	0.386027	35.5401	9.69092	21.5971	8.2597
34310	chr2	35061737	35062077	341	0.397659	3.37419	-2.97653	0.00969332	0.557822	Hc	protein_coding	ENSMUST00000028233	-299	promoter-TSS (NM_010406)	-466	ENSMUSG00000026874	ENSMUSG00000026874	Hc	1.67631	1	2.20714	0.386027	19.3288	0.880993	19.7973	1.46839
48888	chr5	113503592	113503799	208	2.08202	-0.648797	2.73082	0.00970543	1	Wscd2	protein_coding	ENSMUST00000094452	NA	Intergenic	-46724	ENSMUSG00000063430	ENSMUSG00000063430	Wscd2	0.55877	7	3.97285	5.40438	0.623511	0.293664	0.899878	0.734195
35375	chr2	93954302	93958139	3838	5.68878	3.42953	2.25925	0.00972277	0.558021	Gm13889	lincRNA	ENSMUST00000148314	NA	3' UTR (NM_001145034, exon 1 of 1)	879		ENSMUSG00000087006	Gm13889	63.6998	7	34.8728	100.753	20.5759	9.69092	0.899878	11.9307
33351	chr2	11725298	11725494	197	-0.885293	2.47048	-3.35577	0.00973345	1	Il15ra	protein_coding	ENSMUST00000135341	NA	intron (NR_073191, intron 4 of 5)	19684	ENSMUSG00000023206	ENSMUSG00000023206	Il15ra	0.55877	1	0.220714	0.386027	10.5997	0.587328	10.7985	0.183549
8867	chr11	59979743	59980662	920	2.73322	0.0070658	2.72616	0.00977711	1	Pemt	processed_transcript	ENSMUST00000143646	NA	intron (NM_001290012, intron 3 of 6)	-15261	ENSMUSG00000049892	ENSMUSG00000049892	Rasd1	8.94032	1	5.07641	11.5808	0.623511	0.293664	0.899878	2.20259
5217	chr10	60214797	60216059	1263	2.79162	0.0329836	2.75863	0.0098087	1	Chst3	protein_coding	ENSMUST00000135158	NA	intron (NM_016803, intron 1 of 3)	3832	ENSMUSG00000057337	ENSMUSG00000057337	Chst3	4.47016	1	3.3107	18.9153	1.24702	0.293664	0.899878	1.65194
11742	chr11	118545241	118546485	1245	3.11125	0.59396	2.51729	0.00980973	0.56175	Rbfox3	protein_coding	ENSMUST00000136551	NA	intron (NM_001285436, intron 3 of 13)	68903	ENSMUSG00000033857	ENSMUSG00000033857	Engase	6.14647	2	5.95927	20.4595	1.87053	0.880993	0.899878	2.38613
70068	chrX	84569143	84569427	285	-0.885293	2.3021	-3.18739	0.00983233	1	Dmd	protein_coding	ENSMUST00000114000	NA	intron (NM_007868, intron 52 of 78)	-680392	ENSMUSG00000035491	ENSMUSG00000035491	1600014K23Rik	0.55877	1	0.220714	0.386027	9.97618	1.46832	8.0989	0.183549
63204	chr8	111321084	111321558	475	2.22579	4.5529	-2.32711	0.00983835	0.562128	Mlkl	protein_coding	ENSMUST00000056157	NA	intron (NM_029005, intron 5 of 10)	16582	ENSMUSG00000012519	ENSMUSG00000012519	Mlkl	6.14647	6	3.08999	3.47425	41.1517	4.40496	43.1941	5.13937
43557	chr4	118427678	118427944	267	1.77906	-0.999566	2.77862	0.00986824	1	Elovl1	protein_coding	ENSMUST00000006557	-148	promoter-TSS (NM_019422)	-282	ENSMUSG00000006390	ENSMUSG00000006390	Elovl1	3.35262	1	0.882855	8.4926	0.623511	0.293664	0.899878	0.183549
39685	chr3	88449449	88451454	2006	3.90527	1.29567	2.6096	0.00989257	0.562618	Sema4a	retained_intron	ENSMUST00000135732	NA	intron (NM_001163489, intron 7 of 14)	5309	ENSMUSG00000028064	ENSMUSG00000028064	Sema4a	5.02893	3	18.3192	33.5844	0.623511	3.52397	0.899878	4.77227
50159	chr5	136498324	136498617	294	3.30971	-0.019534	3.32925	0.00991301	0.562618	Cux1	retained_intron	ENSMUST00000177305	NA	intron (NM_001291234, intron 1 of 22)	67510	ENSMUSG00000029705	ENSMUSG00000029705	Cux1	29.056	10	0.220714	0.386027	0.623511	0.587328	0.899878	1.83549
16326	chr13	55413196	55413584	389	2.22542	-0.587834	2.81326	0.00995022	1	Slc34a1	protein_coding	ENSMUST00000057167	NA	exon (NM_011392, exon 13 of 13)	1842		ENSMUSG00000044444	Pfn3	4.47016	1	0.882855	12.3529	0.623511	0.587328	0.899878	0.550646
9773	chr11	79791241	79791835	595	2.40561	-0.872928	3.27854	0.00995242	1	9130204K15Rik	lincRNA	ENSMUST00000131441	NA	Intergenic	65138	miRBase:MI0001645	ENSMUSG00000065489	Mir365-2	5.5877	15	0.220714	0.386027	0.623511	0.293664	0.899878	0.367098
61690	chr8	70814489	70814758	270	2.6253	-0.0466335	2.67193	0.00996341	1	Il12rb1	protein_coding	ENSMUST00000000808	NA	exon (NM_008353, exon 9 of 16)	6175	ENSMUSG00000000791	ENSMUSG00000000791	Il12rb1	10.0579	1	2.42785	11.1948	0.623511	0.880993	0.899878	1.46839
19159	chr14	34377812	34378677	866	1.62557	-0.999566	2.62513	0.00996866	1	Mmrn2	protein_coding	ENSMUST00000111908	NA	intron (NM_153127, intron 1 of 6)	2741	ENSMUSG00000041445	ENSMUSG00000041445	Mmrn2	2.23508	2	1.545	6.56247	0.623511	0.293664	0.899878	0.183549
73746	chrX	164463344	164463800	457	0.2083	3.00161	-2.79331	0.0100134	1	Gm15211	processed_pseudogene	ENSMUST00000118932	NA	Intergenic	25471	ENSMUSG00000031382	ENSMUSG00000031382	Asb11	2.79385	1	0.441427	0.386027	18.7053	3.23031	8.99878	1.10129
56754	chr7	45091559	45092236	678	2.03045	-0.756514	2.78696	0.01003	1	Rcn3	retained_intron	ENSMUST00000135689	NA	intron (NM_026555, intron 1 of 6)	315	ENSMUSG00000019539	ENSMUSG00000019539	Rcn3	0.55877	1	5.51784	9.26466	0.623511	0.293664	0.899878	0.550646
41293	chr4	11189804	11190645	842	1.83229	-0.999566	2.83185	0.0100334	1	Ccne2	processed_transcript	ENSMUST00000145430	-705	Intergenic	-1126	ENSMUSG00000028212	ENSMUSG00000028212	Ccne2	0.55877	1	2.64856	10.0367	0.623511	0.293664	0.899878	0.183549
39596	chr3	86190919	86191115	197	-0.885293	2.46518	-3.35047	0.0100374	1	Gm23025	snRNA	ENSMUST00000158769	-300	Intergenic	-33673	ENSMUSG00000028080	ENSMUSG00000028080	Lrba	0.55877	1	0.220714	0.386027	16.2113	0.293664	5.39927	0.183549
74070	chrX	169150591	169151699	1109	0.250291	3.1283	-2.87801	0.0100389	1	Arhgap6	retained_intron	ENSMUST00000143048	NA	intron (NM_001287530, intron 1 of 12)	36064	ENSMUSG00000031354	ENSMUSG00000031354	Amelx	0.55877	1	0.882855	2.31616	0.623511	11.4529	20.6972	2.20259
24270	chr16	18136761	18137120	360	1.71992	-0.999566	2.71949	0.0100396	1	Rtn4r	protein_coding	ENSMUST00000059589	NA	intron (NM_022982, intron 1 of 1)	9235	ENSMUSG00000043811	ENSMUSG00000043811	Rtn4r	3.35262	1	1.10357	7.72055	0.623511	0.293664	0.899878	0.183549
19806	chr14	57524572	57525932	1361	3.40063	0.805904	2.59473	0.0100542	0.568105	Il17d	protein_coding	ENSMUST00000089494	NA	intron (NM_145837, intron 1 of 2)	423	ENSMUSG00000050222	ENSMUSG00000050222	Il17d	14.528	4	2.86928	20.8455	0.623511	3.81763	0.899878	1.65194
63650	chr8	120318287	120318640	354	1.79841	-0.999566	2.79797	0.0100652	1	Gse1	protein_coding	ENSMUST00000180448	NA	Intergenic	-90234		ENSMUSG00000097960	A330074K22Rik	0.55877	1	3.08999	9.26466	0.623511	0.293664	0.899878	0.183549
16304	chr13	54987696	54988111	416	1.78571	-0.999566	2.78527	0.0101078	1	Unc5a	protein_coding	ENSMUST00000109994	NA	intron (NM_153131, intron 1 of 15)	32915	ENSMUSG00000025877	ENSMUSG00000025877	Hk3	0.55877	7	1.98642	4.2463	0.623511	0.293664	0.899878	0.183549
33832	chr2	27111372	27114166	2795	4.42587	2.20229	2.22358	0.0101372	0.571485	Fam163b	protein_coding	ENSMUST00000151224	NA	exon (NM_175427, exon 3 of 3)	29708	ENSMUSG00000009216	ENSMUSG00000009216	Fam163b	21.792	13	14.1257	37.0586	1.87053	7.92893	0.899878	7.70905
1384	chr1	80200185	80200392	208	2.28888	-0.510631	2.79951	0.010151	1	Fam124b	protein_coding	ENSMUST00000058748	NA	exon (NM_173425, exon 2 of 2)	13655	ENSMUSG00000043230	ENSMUSG00000043230	Fam124b	13.9692	1	1.10357	3.47425	1.24702	0.293664	0.899878	0.367098
7782	chr11	33694921	33695304	384	3.33585	0.857219	2.47863	0.0101587	0.571485	Kcnip1	protein_coding	ENSMUST00000101368	NA	intron (NM_001190885, intron 1 of 8)	-116156	ENSMUSG00000020159	ENSMUSG00000020159	Gabrp	17.8806	8	6.4007	8.10658	4.98809	1.17466	0.899878	0.183549
48738	chr5	110780153	110780360	208	1.8221	-0.801967	2.62407	0.0101835	1	Pus1	protein_coding	ENSMUST00000031483	NA	exon (NM_019700, exon 1 of 6)	339	ENSMUSG00000029507	ENSMUSG00000029507	Pus1	5.5877	1	1.76571	5.79041	0.623511	0.587328	0.899878	0.183549
68413	chrX	12612578	12612810	233	1.9535	-0.999566	2.95306	0.0101889	1	Atp6ap2	protein_coding	ENSMUST00000033313	NA	intron (NM_027439, intron 8 of 8)	24935	ENSMUSG00000031007	ENSMUSG00000031007	Atp6ap2	2.23508	3	0.220714	10.0367	0.623511	0.293664	0.899878	0.183549
10218	chr11	89517403	89518189	787	2.20509	4.71985	-2.51476	0.010207	0.572843	Ankfn1	protein_coding	ENSMUST00000128717	NA	intron (NM_001080933, intron 3 of 14)	20759	ENSMUSG00000047773	ENSMUSG00000047773	Ankfn1	13.4105	2	1.10357	1.93014	49.2574	5.57962	41.3944	9.17744
66988	chr9	99327671	99328519	849	1.98077	-0.872928	2.8537	0.0102257	1	Esyt3	protein_coding	ENSMUST00000042158	NA	intron (NM_177775, intron 7 of 22)	30435	ENSMUSG00000037681	ENSMUSG00000037681	Esyt3	0.55877	1	2.64856	11.5808	0.623511	0.293664	0.899878	0.367098
34531	chr2	50066014	50067048	1035	3.67393	0.943099	2.73083	0.0102277	0.572843	Lypd6	protein_coding	ENSMUST00000112712	NA	non-coding (NR_033304, exon 1 of 6)	102	ENSMUSG00000050447	ENSMUSG00000050447	Lypd6	8.38155	5	11.0357	26.6359	0.623511	0.293664	0.899878	5.87356
26773	chr17	27146094	27146576	483	1.76371	-0.999566	2.76327	0.010248	1	Ip6k3	protein_coding	ENSMUST00000025046	NA	intron (NM_173027, intron 5 of 5)	-12444	ENSMUSG00000024208	ENSMUSG00000024208	Uqcc2	0.55877	1	3.53142	8.4926	0.623511	0.293664	0.899878	0.183549
11463	chr11	114893805	114894697	893	4.11827	1.99504	2.12324	0.0102647	0.573205	Cd300a	protein_coding	ENSMUST00000106582	NA	intron (NM_170758, intron 2 of 6)	4210	ENSMUSG00000034652	ENSMUSG00000034652	Cd300a	20.1157	29	5.29713	15.0551	7.48213	2.64298	2.69963	3.12033
15548	chr13	31313977	31314222	246	2.16135	-0.648797	2.81014	0.010272	1	Gm11376	lincRNA	ENSMUST00000144541	NA	Intergenic	-73014	ENSMUSG00000087460	ENSMUSG00000087460	4930401O12Rik	5.5877	1	0.882855	10.4227	0.623511	0.293664	0.899878	0.734195
52408	chr6	72355032	72355775	744	3.11246	0.54914	2.56332	0.0102791	0.573205	Tmem150a	protein_coding	ENSMUST00000069695	NA	promoter-TSS (NM_144916)	-79	ENSMUSG00000055912	ENSMUSG00000055912	Tmem150a	8.94032	1	5.73856	18.9153	3.11756	1.46832	0.899878	0.367098
45038	chr4	140053592	140054736	1145	2.39798	-0.548566	2.94655	0.0103035	1	Igsf21	protein_coding	ENSMUST00000039331	NA	intron (NM_198610, intron 4 of 9)	-86138	ENSMUSG00000078234	ENSMUSG00000078234	Klhdc7a	0.55877	1	3.3107	16.2132	0.623511	0.293664	0.899878	0.917744
14759	chr12	112150720	112151722	1003	1.86423	-0.801967	2.6662	0.0103095	1	Kif26a	protein_coding	ENSMUST00000128402	NA	intron (NM_001097621, intron 2 of 15)	5013	ENSMUSG00000021294	ENSMUSG00000021294	Kif26a	3.91139	1	1.545	8.10658	0.623511	0.587328	0.899878	0.183549
28358	chr17	68597818	68598210	393	0.0584935	3.12674	-3.06824	0.0103166	1	L3mbtl4	nonsense_mediated_decay	ENSMUST00000139383	NA	intron (NM_177278, intron 14 of 20)	-239122	ENSMUSG00000095407	ENSMUSG00000095407	Tmem200c	0.55877	3	0.220714	0.386027	19.3288	0.293664	14.398	0.917744
6243	chr10	90604865	90605061	197	-0.885293	2.47395	-3.35925	0.0103235	1	Anks1b	protein_coding	ENSMUST00000182356	NA	intron (NM_181398, intron 1 of 9)	28272	ENSMUSG00000058589	ENSMUSG00000058589	Anks1b	0.55877	1	0.220714	0.386027	11.8467	0.293664	9.89866	0.183549
4239	chr1	195092274	195092481	208	1.88166	-0.999566	2.88123	0.010327	1	Cd46	protein_coding	ENSMUST00000162650	-26	promoter-TSS (NM_010778)	-130	ENSMUSG00000016493	ENSMUSG00000016493	Cd46	0.55877	1	1.98642	11.1948	0.623511	0.293664	0.899878	0.183549
42336	chr4	59805972	59806652	681	1.88166	-0.999566	2.88123	0.010327	1	Snx30	processed_transcript	ENSMUST00000123665	NA	intron (NM_172468, intron 1 of 8)	662	ENSMUSG00000028385	ENSMUSG00000028385	Snx30	0.55877	1	1.98642	11.1948	0.623511	0.293664	0.899878	0.183549
1976	chr1	92888866	92889119	254	1.76589	-0.999566	2.76545	0.0103525	1	Ankmy1	protein_coding	ENSMUST00000112998	NA	intron (NM_172850, intron 4 of 17)	13913	ENSMUSG00000034212	ENSMUSG00000034212	Ankmy1	2.23508	1	1.10357	9.26466	0.623511	0.293664	0.899878	0.183549
18771	chr14	22247403	22247785	383	0.48162	3.4678	-2.98618	0.0103963	0.576326	1700112E06Rik	protein_coding	ENSMUST00000075639	NA	intron (NM_028275, intron 2 of 6)	227882	ENSMUSG00000063458	ENSMUSG00000063458	1700112E06Rik	0.55877	1	1.32428	2.70219	26.811	0.293664	14.398	2.75323
19552	chr14	49390915	49391235	321	-0.74527	2.29422	-3.03949	0.0104064	1	Slc35f4	protein_coding	ENSMUST00000074368	NA	intron (NM_029238, intron 1 of 7)	134762	ENSMUSG00000021852	ENSMUSG00000021852	Slc35f4	0.55877	1	0.441427	0.386027	8.10564	0.880993	9.89866	0.734195
45402	chr4	147104246	147104833	588	2.57446	0.07146	2.503	0.0104228	1	AL731663.2	lincRNA	ENSMUST00000181084	NA	Intergenic	-36104	ENSMUSG00000093617	ENSMUSG00000093617	4933438K21Rik	7.82278	1	5.73856	9.26466	0.623511	1.76199	0.899878	0.917744
43252	chr4	108878639	108879836	1198	3.84266	1.2462	2.59646	0.0104397	0.57712	Rab3b	protein_coding	ENSMUST00000106650	NA	intron (NM_023537, intron 1 of 4)	168	ENSMUSG00000003411	ENSMUSG00000003411	Rab3b	10.0579	1	10.815	35.5145	1.24702	4.40496	0.899878	2.93678
23821	chr16	5255731	5255958	228	1.68242	-0.999566	2.68199	0.0104459	1	Fam86	protein_coding	ENSMUST00000064635	NA	exon (NM_027446, exon 1 of 8)	111	ENSMUSG00000022544	ENSMUSG00000022544	Fam86	2.79385	1	1.32428	7.72055	0.623511	0.293664	0.899878	0.183549
5202	chr10	59503535	59503908	374	3.22887	0.287999	2.94087	0.0105266	0.578795	Mcu	protein_coding	ENSMUST00000020312	NA	intron (NM_001033259, intron 1 of 7)	-61943	ENSMUSG00000009654	ENSMUSG00000009654	Oit3	29.056	1	0.882855	6.56247	0.623511	0.293664	3.59951	0.367098
41606	chr4	33922744	33925322	2579	4.61168	2.10417	2.5075	0.0105284	0.578795	Cnr1	processed_transcript	ENSMUST00000133462	NA	promoter-TSS (NM_007726)	-599	ENSMUSG00000044288	ENSMUSG00000044288	Cnr1	14.528	5	22.2921	55.974	0.623511	8.51626	0.899878	7.1584
38403	chr2	181763241	181764912	1672	3.02409	0.346015	2.67807	0.0105347	1	Myt1	protein_coding	ENSMUST00000081125	NA	intron (NM_001171615, intron 1 of 22)	745	ENSMUSG00000010505	ENSMUSG00000010505	Myt1	3.35262	1	10.815	17.3712	0.623511	1.17466	0.899878	2.38613
46165	chr4	155047351	155049814	2464	4.22465	1.70179	2.52286	0.010538	0.578795	Plch2	protein_coding	ENSMUST00000131173	NA	Intergenic	-18447	ENSMUSG00000029047	ENSMUSG00000029047	Pex10	24.5859	1	12.1393	37.0586	1.87053	5.28596	0.899878	4.95582
56519	chr7	43406325	43407446	1122	4.18489	1.57618	2.60872	0.0105987	0.57962	Siglecg	protein_coding	ENSMUST00000005592	-757	Intergenic	-1394	ENSMUSG00000030468	ENSMUSG00000030468	Siglecg	50.2893	17	3.53142	1.93014	4.98809	1.46832	1.79976	3.67098
3419	chr1	170644136	170645015	880	3.96077	1.03593	2.92484	0.0106363	0.57962	Olfml2b	protein_coding	ENSMUST00000046792	NA	promoter-TSS (NM_177068)	44	ENSMUSG00000038463	ENSMUSG00000038463	Olfml2b	0.55877	1	13.2428	47.4814	3.74107	1.17466	0.899878	2.38613
8459	chr11	52988320	52989462	1143	2.13543	-0.648797	2.78422	0.0106383	1	Fstl4	protein_coding	ENSMUST00000036796	NA	intron (NM_177059, intron 3 of 15)	131165	ENSMUSG00000087668	ENSMUSG00000087668	Gm11186	0.55877	4	2.20714	10.8088	0.623511	0.293664	0.899878	0.734195
14426	chr12	105767916	105768164	249	2.17134	-0.872928	3.04426	0.0106825	1	Ak7	protein_coding	ENSMUST00000040876	NA	intron (NM_030187, intron 15 of 17)	-16662	ENSMUSG00000021111	ENSMUSG00000021111	Papola	14.528	2	1.10357	0.386027	0.623511	0.293664	0.899878	0.367098
54108	chr6	126916661	126916880	220	0.0344038	2.72996	-2.69555	0.0106931	1	Dyrk4	protein_coding	ENSMUST00000078521	NA	intron (NM_207210, intron 1 of 14)	5068	ENSMUSG00000030345	ENSMUSG00000030345	Dyrk4	0.55877	1	1.76571	0.772055	10.5997	2.93664	10.7985	2.20259
51227	chr6	6687566	6687800	235	1.95048	-0.648797	2.59927	0.0107326	1	Gm20618	lincRNA	ENSMUST00000177161	NA	Intergenic	-109025		ENSMUSG00000042541	Shfm1	3.35262	4	1.545	6.56247	0.623511	0.293664	0.899878	0.734195
56884	chr7	46537648	46538218	571	1.53927	-0.999566	2.53883	0.0107386	1	Sergef	protein_coding	ENSMUST00000033127	NA	intron (NM_013789, intron 9 of 10)	101874	ENSMUSG00000030839	ENSMUSG00000030839	Sergef	2.23508	2	1.98642	5.40438	0.623511	0.293664	0.899878	0.183549
44066	chr4	126023507	126023755	249	2.46586	-0.491616	2.95748	0.0107863	1	Csf3r	protein_coding	ENSMUST00000106162	-794	Intergenic	-1028	ENSMUSG00000028859	ENSMUSG00000028859	Csf3r	11.1754	8	0.220714	2.70219	0.623511	0.587328	0.899878	0.734195
57882	chr7	92786960	92788358	1399	1.72118	-0.999566	2.72074	0.0107954	1	Rab30	protein_coding	ENSMUST00000032879	NA	intron (NM_029494, intron 1 of 4)	45945	ENSMUSG00000030643	ENSMUSG00000030643	Rab30	8.38155	1	2.64856	1.15808	0.623511	0.293664	0.899878	0.183549
58967	chr7	125934491	125934753	263	2.72721	-0.401415	3.12863	0.0108023	1	Gsg1l	protein_coding	ENSMUST00000073935	NA	intron (NM_001101488, intron 3 of 6)	147789	ENSMUSG00000046182	ENSMUSG00000046182	Gsg1l	21.792	1	0.220714	3.47425	0.623511	0.587328	0.899878	0.917744
5554	chr10	73125565	73125761	197	-0.315774	2.81396	-3.12973	0.0108597	1	Pcdh15	retained_intron	ENSMUST00000123398	NA	Intergenic	-38958		NA	A330049N07Rik	0.55877	1	0.882855	0.772055	16.8348	0.293664	9.89866	1.10129
24440	chr16	22938536	22938800	265	2.06526	-0.648797	2.71406	0.0108722	1	Fetub	protein_coding	ENSMUST00000170805	NA	intron (NM_021564, intron 7 of 7)	-12404	ENSMUSG00000022877	ENSMUSG00000022877	Hrg	1.67631	1	2.86928	11.1948	0.623511	0.293664	0.899878	0.734195
55640	chr7	25669113	25670782	1670	3.16892	0.259688	2.90924	0.0108786	0.587396	Tmem91	protein_coding	ENSMUST00000150883	NA	intron (NM_177102, intron 3 of 3)	5218	ENSMUSG00000061702	ENSMUSG00000061702	Tmem91	0.55877	1	8.16641	26.2499	2.49404	0.293664	0.899878	1.10129
62422	chr8	91589356	91590421	1066	3.17429	0.407057	2.76723	0.0109118	0.587946	Fto	protein_coding	ENSMUST00000069718	NA	intron (NM_011936, intron 8 of 8)	211765	ENSMUSG00000031734	ENSMUSG00000031734	Irx3	24.0271	8	1.76571	2.31616	1.24702	0.587328	0.899878	2.56968
26154	chr17	12849278	12850343	1066	3.00971	0.427009	2.5827	0.0109162	1	Airn	antisense	ENSMUST00000160932	NA	intron (NM_008552, intron 6 of 8)	18332	ENSMUSG00000068037	ENSMUSG00000068037	Mas1	8.38155	1	6.62141	16.2132	0.623511	2.93664	0.899878	0.917744
9118	chr11	65312845	65313075	231	-0.617644	2.46405	-3.0817	0.0109403	1	Gm12295	lincRNA	ENSMUST00000130362	NA	Intergenic	-25127	ENSMUSG00000085162	ENSMUSG00000085162	Gm12295	0.55877	1	0.662141	0.386027	1.87053	1.46832	17.9976	0.734195
5876	chr10	80586551	80586836	286	2.08299	-0.999566	3.08255	0.0109442	1	Abhd17a	protein_coding	ENSMUST00000003436	NA	exon (NM_145421, exon 2 of 5)	3647	ENSMUSG00000003346	ENSMUSG00000003346	Abhd17a	13.4105	1	0.220714	2.31616	0.623511	0.293664	0.899878	0.183549
24373	chr16	21293137	21294176	1040	3.19805	0.436854	2.7612	0.0109478	0.588648	AC123977.1	lincRNA	ENSMUST00000181476	NA	intron (NR_046162, intron 1 of 4)	3215	ENSMUSG00000096918	ENSMUSG00000096918	Gm16863	6.14647	1	6.4007	23.1616	0.623511	0.587328	0.899878	3.30388
62137	chr8	84742307	84742936	630	1.96046	-0.872928	2.83339	0.0109772	1	Nfix	protein_coding	ENSMUST00000109764	NA	intron (NM_001297601, intron 2 of 8)	31747	ENSMUSG00000001911	ENSMUSG00000001911	Nfix	0.55877	1	2.42785	11.5808	0.623511	0.293664	0.899878	0.367098
932	chr1	58973407	58974033	627	2.02595	-0.60817	2.63412	0.011003	1	Stradb	retained_intron	ENSMUST00000123965	NA	promoter-TSS (NM_172406)	149		ENSMUSG00000026027	Stradb	9.49909	1	1.545	4.2463	1.24702	0.293664	0.899878	0.183549
63644	chr8	120293469	120295684	2216	3.88738	0.857984	3.02939	0.0110212	0.59135	Gse1	protein_coding	ENSMUST00000180448	NA	Intergenic	-66347		ENSMUSG00000097960	A330074K22Rik	0.55877	1	11.6978	45.9373	0.623511	2.05565	0.899878	3.67098
45048	chr4	140229545	140229823	279	1.6191	-0.999566	2.61867	0.0110371	1	Igsf21	protein_coding	ENSMUST00000039331	NA	intron (NM_198610, intron 1 of 9)	17127	ENSMUSG00000040972	ENSMUSG00000040972	Igsf21	2.79385	1	1.545	6.94849	0.623511	0.293664	0.899878	0.183549
5403	chr10	63506626	63507203	578	0.112231	3.11491	-3.00268	0.011048	1	Ctnna3	protein_coding	ENSMUST00000105441	NA	intron (NM_001164376, intron 2 of 17)	49404	ENSMUSG00000060843	ENSMUSG00000060843	Ctnna3	0.55877	2	0.220714	1.54411	13.0937	0.293664	19.7973	1.46839
31210	chr19	6494570	6494966	397	2.43622	-0.36685	2.80307	0.0110495	1	Nrxn2	protein_coding	ENSMUST00000137166	NA	intron (NM_020253, intron 17 of 22)	48302	ENSMUSG00000061742	ENSMUSG00000061742	Slc22a12	1.67631	1	3.53142	15.4411	0.623511	0.293664	0.899878	1.28484
37124	chr2	162122261	162122457	197	-0.291116	2.69836	-2.98948	0.011056	1	Ptprt	processed_transcript	ENSMUST00000129015	NA	intron (NM_001291149, intron 7 of 30)	-268454	ENSMUSG00000084919	ENSMUSG00000084919	Ptprtos	0.55877	1	1.32428	0.386027	15.5878	1.17466	8.0989	1.10129
7248	chr11	6058860	6059353	494	1.72211	-0.999566	2.72168	0.0110665	1	Camk2b	protein_coding	ENSMUST00000109813	NA	intron (NM_007595, intron 1 of 20)	6641	ENSMUSG00000057897	ENSMUSG00000057897	Camk2b	0.55877	1	3.53142	8.10658	0.623511	0.293664	0.899878	0.183549
23822	chr16	5256308	5256583	276	2.33744	-0.60817	2.94561	0.011092	1	Gm15983	processed_transcript	ENSMUST00000140000	NA	promoter-TSS (NM_027446)	-490	ENSMUSG00000022544	ENSMUSG00000022544	Fam86	10.6166	8	0.441427	1.15808	1.24702	0.293664	0.899878	0.183549
29669	chr18	37776969	37777165	197	-0.885293	2.18402	-3.06932	0.0111728	1	Pcdhgc4	protein_coding	ENSMUST00000061279	NA	intron (NM_033595, intron 1 of 3)	11487	ENSMUSG00000023036	ENSMUSG00000023036	Pcdhga12	0.55877	1	0.220714	0.386027	14.9643	1.76199	0.899878	0.550646
73223	chrX	157320182	157320457	276	2.34508	-0.999566	3.34465	0.0111859	1	Phex	protein_coding	ENSMUST00000079945	NA	intron (NM_011077, intron 11 of 21)	94966	ENSMUSG00000057457	ENSMUSG00000057457	Phex	0.55877	18	0.220714	1.54411	0.623511	0.293664	0.899878	0.183549
36217	chr2	132692851	132693066	216	-0.885293	2.26912	-3.15441	0.0111933	1	1110034G24Rik	protein_coding	ENSMUST00000061891	NA	intron (NM_028637, intron 2 of 2)	2676	ENSMUSG00000044991	ENSMUSG00000044991	1110034G24Rik	0.55877	1	0.220714	0.386027	13.7172	0.880993	4.49939	0.183549
16162	chr13	53179137	53180066	930	2.51873	-0.0742518	2.59298	0.0112138	1	Ror2	protein_coding	ENSMUST00000130235	NA	intron (NM_013846, intron 1 of 8)	106507	ENSMUSG00000021464	ENSMUSG00000021464	Ror2	10.6166	1	2.42785	8.87863	0.623511	1.17466	0.899878	1.10129
5096	chr10	53381016	53381295	280	-0.0582099	2.69206	-2.75027	0.0112186	1	Cep85l	protein_coding	ENSMUST00000095691	-1165	Intergenic	-1305	ENSMUSG00000038594	ENSMUSG00000038594	Cep85l	2.23508	1	0.220714	0.386027	16.8348	3.23031	4.49939	1.28484
63651	chr8	120322588	120323652	1065	3.13342	0.292947	2.84047	0.0112652	1	Gse1	protein_coding	ENSMUST00000180448	NA	Intergenic	-94890		ENSMUSG00000097960	A330074K22Rik	1.11754	1	9.04926	23.9337	0.623511	2.64298	0.899878	0.734195
66862	chr9	95404925	95408039	3115	4.79156	2.08559	2.70598	0.0112695	0.598385	Chst2	protein_coding	ENSMUST00000036267	NA	intron (NM_018763, intron 1 of 1)	788	ENSMUSG00000033350	ENSMUSG00000033350	Chst2	18.9982	1	18.9814	71.8011	0.623511	6.46061	0.899878	8.99389
45025	chr4	139943093	139943300	208	2.20256	-0.454849	2.65741	0.0112805	1	4933427I22Rik	lincRNA	ENSMUST00000153921	NA	intron (NR_045159, intron 1 of 2)	322	ENSMUSG00000085928	ENSMUSG00000085928	4933427I22Rik	5.5877	4	1.10357	7.72055	0.623511	0.293664	0.899878	1.10129
62300	chr8	88635318	88635556	239	2.09068	-0.548566	2.63924	0.0112833	1	Snx20	protein_coding	ENSMUST00000034087	NA	intron (NM_027840, intron 1 of 3)	691	ENSMUSG00000031662	ENSMUSG00000031662	Snx20	3.35262	1	2.64856	10.0367	0.623511	0.293664	0.899878	0.917744
28501	chr17	74449853	74450222	370	2.52361	-0.0330329	2.55664	0.0113082	1	Nlrc4	protein_coding	ENSMUST00000052124	NA	intron (NM_001033367, intron 2 of 8)	9070	ENSMUSG00000039193	ENSMUSG00000039193	Nlrc4	12.2929	1	3.53142	6.17644	0.623511	1.46832	0.899878	0.917744
38328	chr2	180730344	180730828	485	2.51611	-0.36685	2.88296	0.0113198	1	Slc17a9	protein_coding	ENSMUST00000094218	NA	intron (NM_183161, intron 1 of 12)	5247	ENSMUSG00000023393	ENSMUSG00000023393	Slc17a9	11.1754	2	0.441427	9.26466	0.623511	0.293664	0.899878	1.28484
14789	chr12	112494231	112494440	210	2.19913	-0.436828	2.63596	0.0113248	1	A530016L24Rik	protein_coding	ENSMUST00000057465	NA	intron (NM_177039, intron 1 of 4)	4888	ENSMUSG00000043122	ENSMUSG00000043122	A530016L24Rik	2.23508	4	1.32428	10.8088	0.623511	0.880993	0.899878	0.550646
50983	chr5	147383799	147384275	477	-0.885293	1.91334	-2.79863	0.0113967	1	Flt3	protein_coding	ENSMUST00000049324	NA	intron (NM_010229, intron 1 of 23)	16452	ENSMUSG00000042817	ENSMUSG00000042817	Flt3	0.55877	1	0.220714	0.386027	6.23511	0.880993	6.29915	1.65194
33550	chr2	22240351	22240599	249	2.32561	-0.454849	2.78046	0.0114048	1	Myo3a	protein_coding	ENSMUST00000044749	NA	intron (NM_148413, intron 1 of 19)	12972	ENSMUSG00000025716	ENSMUSG00000025716	Myo3a	13.9692	2	1.76571	2.31616	0.623511	0.293664	0.899878	1.10129
13775	chr12	82676712	82676925	214	-0.885293	2.41432	-3.29961	0.0114052	1	Rgs6	protein_coding	ENSMUST00000161801	NA	intron (NM_015812, intron 2 of 16)	59320	ENSMUSG00000021219	ENSMUSG00000021219	Rgs6	0.55877	1	0.220714	0.386027	11.8467	0.293664	8.99878	0.183549
8221	chr11	47453638	47454049	412	2.28568	-0.999566	3.28525	0.0114234	1	Sgcd	processed_transcript	ENSMUST00000154578	NA	Intergenic	-74542	ENSMUSG00000020354	ENSMUSG00000020354	Sgcd	1.67631	17	0.441427	0.386027	0.623511	0.293664	0.899878	0.183549
37462	chr2	165435164	165436157	994	3.50144	1.08704	2.4144	0.011483	0.598607	Slc13a3	protein_coding	ENSMUST00000029208	NA	intron (NM_054055, intron 4 of 12)	-35267		ENSMUSG00000027670	Ocstamp	5.02893	24	5.07641	11.1948	1.24702	3.23031	0.899878	3.12033
15695	chr13	37781290	37781597	308	1.80018	4.14939	-2.34921	0.0114849	0.598607	Rreb1	protein_coding	ENSMUST00000122842	NA	Intergenic	-44594	ENSMUSG00000039087	ENSMUSG00000039087	Rreb1	6.14647	1	1.76571	5.01836	32.4226	5.87328	26.9963	5.69001
57533	chr7	75456013	75456261	249	1.69851	-0.999566	2.69807	0.0115027	1	Akap13	protein_coding	ENSMUST00000147005	NA	intron (NM_029332, intron 1 of 36)	603	ENSMUSG00000066406	ENSMUSG00000066406	Akap13	1.11754	1	1.98642	8.87863	0.623511	0.293664	0.899878	0.183549
54025	chr6	125785462	125785681	220	-0.885293	2.02801	-2.9133	0.0115106	1	Ano2	protein_coding	ENSMUST00000161293	NA	intron (NM_153589, intron 4 of 25)	95153	ENSMUSG00000038115	ENSMUSG00000038115	Ano2	0.55877	1	0.220714	0.386027	8.10564	1.17466	6.29915	0.734195
8219	chr11	47378963	47379644	682	3.8639	1.31176	2.55214	0.0115238	0.598607	Sgcd	processed_transcript	ENSMUST00000154578	NA	promoter-TSS (NM_011891)	-2	ENSMUSG00000020354	ENSMUSG00000020354	Sgcd	15.6456	2	8.16641	32.4263	0.623511	3.81763	0.899878	4.58872
59121	chr7	128252014	128253018	1005	3.61766	1.20034	2.41732	0.0115295	0.598607	Tgfb1i1	protein_coding	ENSMUST00000164710	NA	exon (NM_001289550, exon 9 of 11)	5704	ENSMUSG00000030782	ENSMUSG00000030782	Tgfb1i1	2.79385	4	15.6707	26.6359	4.98809	1.46832	0.899878	1.83549
43111	chr4	103756496	103757044	549	3.13187	0.662236	2.46963	0.0115315	0.598607	Dab1	processed_transcript	ENSMUST00000143294	NA	Intergenic	374270	ENSMUSG00000086136	ENSMUSG00000086136	Gm12718	17.8806	4	3.53142	9.65069	3.11756	0.293664	0.899878	2.01904
2012	chr1	93685412	93686879	1468	3.66125	1.4535	2.20775	0.0115701	0.598715	Bok	protein_coding	ENSMUST00000027499	NA	intron (NM_016778, intron 1 of 4)	452	ENSMUSG00000026278	ENSMUSG00000026278	Bok	12.2929	5	8.60783	24.7058	3.74107	2.64298	0.899878	3.67098
29313	chr18	25678842	25682712	3871	5.30561	3.2186	2.08701	0.0115805	0.598715	Celf4	protein_coding	ENSMUST00000025117	NA	intron (NM_001146293, intron 1 of 12)	73206	ENSMUSG00000024268	ENSMUSG00000024268	Celf4	25.1446	18	33.9899	81.0658	7.48213	13.8022	0.899878	15.051
48951	chr5	114256651	114256902	252	2.64412	0.157076	2.48704	0.0116261	1	Foxn4	protein_coding	ENSMUST00000044790	NA	exon (NM_148935, exon 9 of 10)	16984	ENSMUSG00000042002	ENSMUSG00000042002	Foxn4	4.47016	10	2.42785	8.10658	0.623511	1.46832	0.899878	1.46839
67629	chr9	117257952	117258184	233	0.91045	3.50413	-2.59368	0.0116502	0.599894	Rbms3	protein_coding	ENSMUST00000164018	NA	intron (NM_001172121, intron 2 of 14)	-5585	ENSMUSG00000039607	ENSMUSG00000039607	Rbms3	5.02893	1	1.10357	0.386027	19.3288	2.93664	18.8974	4.22162
66783	chr9	89992284	89992574	291	-0.885293	2.21837	-3.10367	0.0116699	1	Rasgrf1	protein_coding	ENSMUST00000034912	NA	intron (NM_011245, intron 14 of 26)	-61838	ENSMUSG00000032359	ENSMUSG00000032359	Ctsh	0.55877	1	0.220714	0.386027	4.36458	1.46832	12.5983	0.183549
36065	chr2	127715410	127715718	309	-0.885293	2.31967	-3.20496	0.0116728	1	Mall	protein_coding	ENSMUST00000028856	NA	intron (NM_145532, intron 1 of 3)	14333	ENSMUSG00000027377	ENSMUSG00000027377	Mall	0.55877	1	0.220714	0.386027	8.10564	0.880993	10.7985	0.183549
26438	chr17	21762703	21763073	371	0.425633	3.4295	-3.00387	0.0117651	0.604588	Zfp229	protein_coding	ENSMUST00000183192	NA	Intergenic	29164	ENSMUSG00000061544	ENSMUSG00000061544	Zfp229	0.55877	2	2.42785	0.386027	16.2113	0.587328	25.1966	1.10129
25344	chr16	85513212	85513459	248	0.0223799	3.02912	-3.00674	0.011771	1	Cyyr1	protein_coding	ENSMUST00000175700	NA	intron (NM_144853, intron 2 of 3)	37037	ENSMUSG00000041134	ENSMUSG00000041134	Cyyr1	2.23508	1	0.441427	0.386027	24.9404	0.293664	5.39927	2.01904
59339	chr7	132711651	132712312	662	1.80405	-0.999566	2.80361	0.0118267	1	Fam53b	protein_coding	ENSMUST00000097999	NA	TTS (NM_212473)	74953	ENSMUSG00000030956	ENSMUSG00000030956	Fam53b	0.55877	1	1.98642	10.4227	0.623511	0.293664	0.899878	0.183549
20576	chr14	98126089	98126308	220	0.299827	2.94323	-2.6434	0.0118497	1	Dach1	protein_coding	ENSMUST00000071533	NA	intron (NM_001038610, intron 1 of 10)	43566	ENSMUSG00000055639	ENSMUSG00000055639	Dach1	0.55877	1	2.20714	1.15808	18.0818	6.46061	0.899878	5.32291
51597	chr6	29388014	29389868	1855	4.15325	1.7692	2.38405	0.011877	0.607892	Opn1sw	protein_coding	ENSMUST00000173653	NA	Intergenic	-8428	ENSMUSG00000058831	ENSMUSG00000058831	Opn1sw	22.3508	1	16.5535	31.2682	3.74107	5.87328	0.899878	3.12033
53564	chr6	114470914	114471267	354	1.92697	-0.690932	2.6179	0.0119043	1	Hrh1	protein_coding	ENSMUST00000160780	NA	intron (NM_001252643, intron 2 of 2)	67425	ENSMUSG00000053004	ENSMUSG00000053004	Hrh1	2.79385	1	1.76571	9.65069	0.623511	0.587328	0.899878	0.367098
63884	chr8	122118509	122119194	686	2.02246	-0.648797	2.67125	0.0119132	1	Gm20388	protein_coding	ENSMUST00000127664	NA	Intergenic	140828		ENSMUSG00000099140	Mir7237	2.23508	1	2.20714	10.8088	0.623511	0.293664	0.899878	0.734195
62002	chr8	82031973	82032240	268	-0.885293	2.19712	-3.08241	0.0119168	1	Inpp4b	protein_coding	ENSMUST00000109851	NA	intron (NM_001297596, intron 17 of 24)	370479		ENSMUSG00000031712	Il15	0.55877	1	0.220714	0.386027	14.9643	0.293664	1.79976	1.28484
28182	chr17	59010016	59010223	208	1.63281	-0.999566	2.63238	0.0119676	1	Nudt12	protein_coding	ENSMUST00000025065	NA	exon (NM_026497, exon 3 of 7)	3202		ENSMUSG00000024228	Nudt12	3.35262	1	1.10357	6.94849	0.623511	0.293664	0.899878	0.183549
8810	chr11	59127017	59128400	1384	4.6326	2.38284	2.24976	0.0119803	0.611951	Obscn	protein_coding	ENSMUST00000047441	NA	intron (NM_199152, intron 8 of 89)	8666	ENSMUSG00000061462	ENSMUSG00000061462	Obscn	48.613	35	5.95927	9.65069	8.10564	6.16695	0.899878	5.69001
49791	chr5	128754558	128755261	704	0.0986387	2.65675	-2.55811	0.0119985	1	Piwil1	protein_coding	ENSMUST00000086056	NA	3' UTR (NM_021311, exon 22 of 22)	18664	ENSMUSG00000029423	ENSMUSG00000029423	Piwil1	1.67631	2	0.220714	0.386027	15.5878	4.69863	0.899878	4.03807
11735	chr11	118519039	118519642	604	1.82676	-0.872928	2.69968	0.0120382	1	Rbfox3	protein_coding	ENSMUST00000136551	NA	intron (NM_001285436, intron 3 of 13)	42381	ENSMUSG00000033857	ENSMUSG00000033857	Engase	0.55877	1	3.75213	8.87863	0.623511	0.293664	0.899878	0.367098
38859	chr3	34574695	34575522	828	4.3711	2.17628	2.19481	0.012042	0.612654	Sox2ot	sense_overlapping	ENSMUST00000172725	NA	intron (NR_015580, intron 2 of 4)	14728		ENSMUSG00000090828	Sox2ot	48.613	18	4.19356	11.9668	2.49404	5.57962	4.49939	5.50646
22792	chr15	83034854	83035431	578	2.91034	0.314425	2.59591	0.0120508	1	Nfam1	protein_coding	ENSMUST00000100377	-1548	Intergenic	-1746		ENSMUSG00000058099	Nfam1	8.94032	1	5.07641	15.0551	0.623511	0.880993	0.899878	2.56968
5597	chr10	75559269	75561608	2340	4.3676	1.81911	2.54849	0.0120952	0.612918	Fam211b	protein_coding	ENSMUST00000051129	NA	promoter-TSS (NM_198860)	-109	ENSMUSG00000046807	ENSMUSG00000046807	Lrrc75b	6.70524	4	20.5264	51.3416	0.623511	6.16695	0.899878	6.42421
53293	chr6	101150795	101151661	867	2.03706	-0.648797	2.68585	0.0121056	1	Pdzrn3	protein_coding	ENSMUST00000075994	NA	exon (NM_018884, exon 10 of 10)	226669	ENSMUSG00000035357	ENSMUSG00000035357	Pdzrn3	2.23508	1	1.98642	11.1948	0.623511	0.293664	0.899878	0.734195
25421	chr16	89961971	89964193	2223	2.26791	-0.436828	2.70474	0.012119	1	Tiam1	processed_transcript	ENSMUST00000136760	NA	intron (NM_001145886, intron 1 of 27)	-2255	ENSMUSG00000002489	ENSMUSG00000002489	Tiam1	0.55877	1	7.28355	10.4227	0.623511	0.880993	0.899878	0.550646
5722	chr10	77949254	77950050	797	2.89062	0.335549	2.55507	0.0121193	1	Trpm2	protein_coding	ENSMUST00000105401	NA	intron (NM_138301, intron 5 of 33)	20220	ENSMUSG00000009292	ENSMUSG00000009292	Trpm2	7.26401	1	4.41427	16.9852	0.623511	2.05565	0.899878	1.46839
55869	chr7	29101068	29101882	815	1.70938	-0.999566	2.70894	0.012135	1	Ryr1	protein_coding	ENSMUST00000179893	NA	intron (NM_009109, intron 20 of 105)	-17781		ENSMUSG00000089219	Mir1963	4.47016	1	0.662141	6.94849	0.623511	0.293664	0.899878	0.183549
71170	chrX	102832382	102832604	223	-0.885293	2.28334	-3.16863	0.0121357	1	Gm16511	unprocessed_pseudogene	ENSMUST00000120019	NA	Intergenic	22123	ENSMUSG00000067561	ENSMUSG00000067561	Dmrtc1c2	0.55877	1	0.220714	0.386027	8.72916	0.293664	9.89866	0.550646
11387	chr11	113951499	113951995	497	2.00578	-0.756514	2.7623	0.0121864	1	Sdk2	protein_coding	ENSMUST00000041627	NA	intron (NM_172800, intron 1 of 44)	114204	ENSMUSG00000041592	ENSMUSG00000041592	Sdk2	0.55877	1	3.3107	11.1948	0.623511	0.293664	0.899878	0.550646
35684	chr2	111178710	111180553	1844	1.96789	-0.999566	2.96746	0.0121937	1	4930430A15Rik	protein_coding	ENSMUST00000142636	NA	Intergenic	49968	ENSMUSG00000027157	ENSMUSG00000027157	4930430A15Rik	0.55877	12	1.545	1.54411	0.623511	0.293664	0.899878	0.183549
38247	chr2	179603625	179604427	803	2.23401	-0.252265	2.48627	0.0122595	1	Cdh4	protein_coding	ENSMUST00000000314	NA	intron (NM_009867, intron 2 of 15)	161548	ENSMUSG00000000305	ENSMUSG00000000305	Cdh4	4.47016	1	3.3107	10.0367	1.24702	0.293664	0.899878	0.917744
69856	chrX	73947015	73948321	1307	3.08978	0.120987	2.96879	0.012291	1	Hcfc1	protein_coding	ENSMUST00000128136	NA	intron (NM_008224, intron 19 of 25)	-16818	ENSMUSG00000031387	ENSMUSG00000031387	Renbp	6.14647	8	0.220714	19.6874	0.623511	2.64298	0.899878	0.183549
45269	chr4	144545840	144547288	1449	3.21228	0.558694	2.65359	0.0123004	0.620855	Gm13126	processed_pseudogene	ENSMUST00000117079	NA	Intergenic	18570	ENSMUSG00000078506	ENSMUSG00000078506	Gm13124	4.47016	1	5.73856	25.8638	0.623511	2.34931	0.899878	2.01904
40345	chr3	115713330	115713656	327	3.42812	1.29041	2.13771	0.0123265	0.620946	S1pr1	protein_coding	ENSMUST00000055676	NA	intron (NM_007901, intron 1 of 1)	1562	ENSMUSG00000045092	ENSMUSG00000045092	S1pr1	11.7342	14	8.82855	8.4926	0.623511	3.52397	2.69963	2.93678
36308	chr2	138871512	138871708	197	-0.885293	2.16053	-3.04582	0.012364	1	Gm14065	unprocessed_pseudogene	ENSMUST00000120848	-314	Intergenic	51681	miRBase:MI0009947	ENSMUSG00000088983	Mir1952	0.55877	1	0.220714	0.386027	14.9643	1.46832	0.899878	0.550646
47171	chr5	36988499	36988820	322	2.7828	0.271186	2.51162	0.0124137	1	Wfs1	protein_coding	ENSMUST00000043964	NA	intron (NM_011716, intron 1 of 7)	322	ENSMUSG00000039474	ENSMUSG00000039474	Wfs1	8.38155	1	4.63499	13.511	0.623511	1.46832	0.899878	1.83549
7275	chr11	6490048	6490850	803	1.64156	-0.999566	2.64112	0.0124385	1	Gm11973	antisense	ENSMUST00000127488	NA	Intergenic	-14373	ENSMUSG00000094483	ENSMUSG00000094483	Purb	0.55877	1	3.97285	6.94849	0.623511	0.293664	0.899878	0.183549
49735	chr5	128226609	128227157	549	-0.74527	2.5004	-3.24567	0.0124669	1	Tmem132d	protein_coding	ENSMUST00000044441	NA	intron (NM_172885, intron 2 of 8)	206194	ENSMUSG00000034310	ENSMUSG00000034310	Tmem132d	0.55877	1	0.441427	0.386027	6.85862	0.293664	15.2979	0.183549
64103	chr8	125088181	125088424	244	1.59295	-0.999566	2.59252	0.0124697	1	Disc1	protein_coding	ENSMUST00000122389	NA	exon (NM_174853, exon 2 of 12)	34108	ENSMUSG00000043051	ENSMUSG00000043051	Disc1	2.79385	1	1.32428	6.94849	0.623511	0.293664	0.899878	0.183549
63998	chr8	123411679	123411886	208	1.70995	-0.999566	2.70951	0.0124882	1	Tubb3	protein_coding	ENSMUST00000071134	NA	intron (NM_023279, intron 1 of 3)	219	ENSMUSG00000062380	ENSMUSG00000062380	Tubb3	0.55877	1	2.64856	8.87863	0.623511	0.293664	0.899878	0.183549
35319	chr2	92525729	92527138	1410	3.07404	0.593569	2.48047	0.0124914	1	Gm13814	lincRNA	ENSMUST00000141341	NA	Intergenic	-65772	miRBase:MI0023716	ENSMUSG00000099223	Mir7221	6.70524	1	10.1528	15.8271	3.74107	0.293664	0.899878	1.10129
50078	chr5	135482852	135483958	1107	2.12585	-0.999566	3.12542	0.0125267	1	Hip1	protein_coding	ENSMUST00000060311	NA	intron (NM_146001, intron 1 of 30)	61717	ENSMUSG00000039959	ENSMUSG00000039959	Hip1	12.8517	4	0.220714	0.386027	0.623511	0.293664	0.899878	0.183549
64104	chr8	125092400	125093461	1062	3.08124	0.798316	2.28292	0.0125427	0.626531	Disc1	processed_transcript	ENSMUST00000126111	NA	intron (NM_174854, intron 3 of 12)	38736	ENSMUSG00000043051	ENSMUSG00000043051	Disc1	6.14647	10	8.82855	8.87863	0.623511	3.23031	0.899878	2.20259
32147	chr19	41288806	41289109	304	2.61069	0.12101	2.48968	0.012558	1	Pik3ap1	protein_coding	ENSMUST00000059672	NA	intron (NM_031376, intron 13 of 16)	-24954	ENSMUSG00000025016	ENSMUSG00000025016	Tm9sf3	7.82278	1	4.41427	11.1948	0.623511	1.17466	0.899878	1.65194
49461	chr5	120662108	120662833	726	1.67303	-0.999566	2.67259	0.0126415	1	Rasal1	protein_coding	ENSMUST00000031606	NA	intron (NM_013832, intron 8 of 21)	13283	ENSMUSG00000029602	ENSMUSG00000029602	Rasal1	0.55877	1	3.08999	8.10658	0.623511	0.293664	0.899878	0.183549
11367	chr11	113306102	113306555	454	-0.885293	2.33751	-3.22281	0.0126659	1	Slc39a11	protein_coding	ENSMUST00000071539	NA	intron (NM_027216, intron 6 of 9)	-96660	ENSMUSG00000085421	ENSMUSG00000085421	4732490B19Rik	0.55877	1	0.220714	0.386027	14.3408	0.293664	5.39927	0.183549
58984	chr7	126067891	126068100	210	1.76361	-0.999566	2.76318	0.0126892	1	Gsg1l	protein_coding	ENSMUST00000073935	NA	intron (NM_001101488, intron 1 of 6)	14415	ENSMUSG00000046182	ENSMUSG00000046182	Gsg1l	0.55877	1	1.98642	10.0367	0.623511	0.293664	0.899878	0.183549
46525	chr5	21908871	21909491	621	1.54192	-0.999566	2.54149	0.0126915	1	Reln	retained_intron	ENSMUST00000159768	NA	intron (NM_011261, intron 57 of 63)	-43577	ENSMUSG00000029015	ENSMUSG00000029015	Slc26a5	3.91139	2	1.10357	4.63233	0.623511	0.293664	0.899878	0.183549
49628	chr5	124240980	124241388	409	2.59271	0.0201717	2.57253	0.0127185	1	Pitpnm2	protein_coding	ENSMUST00000162812	NA	intron (NM_011256, intron 1 of 24)	8576	ENSMUSG00000029406	ENSMUSG00000029406	Pitpnm2	10.0579	1	2.64856	10.4227	0.623511	0.880993	0.899878	1.65194
13012	chr12	41519562	41519835	274	2.11548	-0.872928	2.98841	0.0127311	1	Immp2l	protein_coding	ENSMUST00000132121	NA	intron (NM_053122, intron 4 of 6)	-33642	ENSMUSG00000036295	ENSMUSG00000036295	Lrrn3	13.4105	1	0.220714	2.70219	0.623511	0.293664	0.899878	0.367098
36063	chr2	127708172	127708394	223	1.98603	-0.648797	2.63483	0.0127875	1	Mall	protein_coding	ENSMUST00000028856	NA	intron (NM_145532, intron 3 of 3)	21614	ENSMUSG00000027377	ENSMUSG00000027377	Mall	5.02893	1	1.32428	8.4926	0.623511	0.293664	0.899878	0.734195
63405	chr8	115251147	115251444	298	0.306084	3.06102	-2.75493	0.0127898	1	Wwox	protein_coding	ENSMUST00000004756	NA	intron (NM_019573, intron 8 of 8)	455598		ENSMUSG00000055435	Maf	2.23508	1	1.32428	0.386027	14.9643	1.46832	15.2979	1.65194
42517	chr4	63558723	63559702	980	3.1266	0.602969	2.52363	0.0128109	0.634137	6330416G13Rik	processed_transcript	ENSMUST00000126738	NA	Intergenic	-1147	ENSMUSG00000045917	ENSMUSG00000045917	6330416G13Rik	12.8517	3	4.41427	14.669	0.623511	0.880993	0.899878	3.67098
9609	chr11	75462307	75463966	1660	3.6644	1.28484	2.37956	0.0128124	0.634137	Mir22hg	processed_transcript	ENSMUST00000134345	NA	promoter-TSS (NR_029739)	-579	miRBase:MI0000570	ENSMUSG00000065529	Mir22	8.38155	4	14.7878	23.5477	0.623511	3.81763	0.899878	4.40517
39203	chr3	58690717	58692170	1454	3.45178	1.2842	2.16758	0.0128367	0.634137	Siah2	protein_coding	ENSMUST00000070368	NA	exon (NM_009174, exon 1 of 2)	944	ENSMUSG00000036432	ENSMUSG00000036432	Siah2	10.0579	9	6.17998	18.5293	5.6116	1.76199	0.899878	1.46839
55543	chr7	24481522	24481875	354	1.85683	-0.999566	2.85639	0.0128429	1	Cadm4	protein_coding	ENSMUST00000068023	-147	promoter-TSS (NM_153112)	-324	ENSMUSG00000054793	ENSMUSG00000054793	Cadm4	6.70524	1	0.220714	6.56247	0.623511	0.293664	0.899878	0.183549
19701	chr14	54519301	54521053	1753	-0.174497	2.5157	-2.69019	0.0128499	1	Prmt5	protein_coding	ENSMUST00000023873	-1776	Intergenic	-2707	ENSMUSG00000023110	ENSMUSG00000023110	Prmt5	0.55877	1	0.441427	1.54411	15.5878	3.81763	0.899878	2.56968
45824	chr4	152185893	152186387	495	1.78107	-0.999566	2.78063	0.0128877	1	Acot7	protein_coding	ENSMUST00000075363	NA	promoter-TSS (NM_001146057)	6	ENSMUSG00000028937	ENSMUSG00000028937	Acot7	0.55877	1	1.76571	10.4227	0.623511	0.293664	0.899878	0.183549
65210	chr9	44708182	44709314	1133	3.56953	1.26041	2.30912	0.0129337	0.637697	Phldb1	protein_coding	ENSMUST00000154723	NA	intron (NM_153537, intron 9 of 21)	26450	ENSMUSG00000048537	ENSMUSG00000048537	Phldb1	11.7342	2	9.04926	24.7058	0.623511	2.05565	3.59951	3.30388
46367	chr5	10235300	10237159	1860	1.94185	-0.756514	2.69836	0.0129746	1	Gm10482	protein_coding	ENSMUST00000101606	NA	Intergenic	-510878	ENSMUSG00000003974	ENSMUSG00000003974	Grm3	10.6166	1	2.20714	1.54411	0.623511	0.293664	0.899878	0.550646
5877	chr10	80589904	80590303	400	2.147	-0.60817	2.75517	0.0129875	1	Abhd17a	protein_coding	ENSMUST00000003436	NA	intron (NM_145421, intron 1 of 4)	237	ENSMUSG00000003346	ENSMUSG00000003346	Abhd17a	8.94032	1	0.441427	7.33452	1.24702	0.293664	0.899878	0.183549
67207	chr9	105939893	105940112	220	1.83293	-0.999566	2.8325	0.0130108	1	Col6a5	protein_coding	ENSMUST00000165165	NA	exon (NM_001167923, exon 4 of 41)	20640	ENSMUSG00000091345	ENSMUSG00000091345	Col6a5	0.55877	2	0.882855	10.8088	0.623511	0.293664	0.899878	0.183549
45575	chr4	149586848	149588080	1233	4.61882	2.07934	2.53948	0.0130254	0.638037	Clstn1	protein_coding	ENSMUST00000105691	NA	intron (NM_023051, intron 1 of 18)	996	ENSMUSG00000039953	ENSMUSG00000039953	Clstn1	10.0579	4	22.0714	62.1504	0.623511	5.28596	0.899878	10.0952
65574	chr9	51963067	51963581	515	1.65862	-0.999566	2.65818	0.0130335	1	Fdx1	protein_coding	ENSMUST00000034552	NA	exon (NM_007996, exon 1 of 4)	209	ENSMUSG00000032051	ENSMUSG00000032051	Fdx1	7.82278	1	1.10357	2.70219	0.623511	0.293664	0.899878	0.183549
50143	chr5	136102060	136102779	720	2.11608	-0.548566	2.66465	0.0130486	1	Gm15701	antisense	ENSMUST00000129559	NA	exon (NM_001039103, exon 13 of 20)	-3102		ENSMUSG00000099003	Mir7035	1.11754	1	4.41427	10.8088	0.623511	0.293664	0.899878	0.917744
54555	chr6	147476190	147476661	472	1.93564	-0.587834	2.52347	0.0130898	1	Ccdc91	nonsense_mediated_decay	ENSMUST00000156106	NA	intron (NM_025911, intron 1 of 12)	555	ENSMUSG00000030301	ENSMUSG00000030301	Ccdc91	5.5877	1	1.76571	6.94849	0.623511	0.587328	0.899878	0.550646
48845	chr5	113065764	113066727	964	2.54246	-0.145689	2.68815	0.0131006	1	Crybb2	protein_coding	ENSMUST00000112336	NA	intron (NM_007773, intron 1 of 4)	2520	ENSMUSG00000042240	ENSMUSG00000042240	Crybb2	0.55877	3	3.53142	16.2132	0.623511	1.17466	0.899878	0.917744
2633	chr1	132315979	132316486	508	3.35597	0.720115	2.63586	0.0131038	0.638037	Nuak2	protein_coding	ENSMUST00000082125	NA	exon (NM_028778, exon 1 of 7)	108	ENSMUSG00000009772	ENSMUSG00000009772	Nuak2	6.14647	1	6.4007	27.4079	0.623511	1.76199	0.899878	3.30388
48190	chr5	96443168	96443364	197	-0.885293	2.23317	-3.11846	0.01313	1	Fras1	protein_coding	ENSMUST00000036019	NA	intron (NM_175473, intron 2 of 73)	69311	ENSMUSG00000034687	ENSMUSG00000034687	Fras1	0.55877	1	0.220714	0.386027	11.8467	0.293664	6.29915	0.367098
23182	chr15	93510885	93511156	272	1.9554	-0.756514	2.71191	0.0131335	1	Prickle1	protein_coding	ENSMUST00000109255	NA	intron (NM_001033217, intron 2 of 7)	84870	ENSMUSG00000036158	ENSMUSG00000036158	Prickle1	0.55877	1	3.53142	10.4227	0.623511	0.293664	0.899878	0.550646
3104	chr1	155812166	155813487	1322	3.37543	0.81348	2.56195	0.0131655	0.638037	Qsox1	protein_coding	ENSMUST00000035325	NA	promoter-TSS (NM_001024945)	72	ENSMUSG00000033684	ENSMUSG00000033684	Qsox1	10.6166	1	9.04926	20.8455	0.623511	1.46832	0.899878	4.03807
55138	chr7	17062392	17063468	1077	3.16326	0.594216	2.56904	0.0131684	0.638037	Hif3a	protein_coding	ENSMUST00000108492	NA	promoter-TSS (NM_001162950)	-503	ENSMUSG00000004328	ENSMUSG00000004328	Hif3a	1.11754	11	5.95927	17.7573	0.623511	1.76199	0.899878	2.75323
6999	chr10	127657564	127658241	678	3.35946	1.14208	2.21738	0.0131745	0.638037	Stat6	retained_intron	ENSMUST00000156231	NA	intron (NM_009284, intron 16 of 21)	8800	ENSMUSG00000025402	ENSMUSG00000025402	Nab2	13.4105	9	7.06284	11.5808	1.24702	2.64298	0.899878	4.03807
63934	chr8	122652506	122653384	879	2.17799	-0.36685	2.54484	0.0131867	1	Cbfa2t3	protein_coding	ENSMUST00000006525	NA	intron (NM_009824, intron 1 of 11)	25230	ENSMUSG00000006362	ENSMUSG00000006362	Cbfa2t3	4.47016	1	3.75213	8.87863	0.623511	0.293664	0.899878	1.28484
36142	chr2	130128220	130129046	827	0.49586	2.79458	-2.29872	0.0131906	1	Tgm6	processed_transcript	ENSMUST00000140947	NA	intron (NM_001289747, intron 2 of 13)	5358	ENSMUSG00000027403	ENSMUSG00000027403	Tgm6	0.55877	1	1.76571	2.31616	4.36458	8.51626	8.99878	5.87356
3695	chr1	180945329	180946501	1173	3.87834	1.72176	2.15658	0.0132161	0.638037	Tmem63a	protein_coding	ENSMUST00000160508	NA	intron (NM_144794, intron 1 of 22)	3397	ENSMUSG00000026519	ENSMUSG00000026519	Tmem63a	29.6148	12	6.4007	10.8088	4.36458	4.99229	0.899878	2.93678
14864	chr12	113423268	113425387	2120	4.77831	2.16986	2.60845	0.0132197	0.638037	Gm25747	miRNA	ENSMUST00000174942	NA	Intergenic	-65237	ENSMUSG00000051804	ENSMUSG00000051804	Adam6b	68.7287	1	3.75213	36.2866	8.10564	5.87328	0.899878	3.12033
5349	chr10	62110735	62111063	329	1.65777	-0.999566	2.65733	0.0132361	1	2010107G23Rik	protein_coding	ENSMUST00000125704	NA	intron (NM_027251, intron 1 of 3)	114	ENSMUSG00000020083	ENSMUSG00000020083	2010107G23Rik	7.26401	1	0.882855	3.47425	0.623511	0.293664	0.899878	0.183549
42782	chr4	85252794	85253024	231	0.648254	3.53448	-2.88623	0.0132486	0.638037	Sh3gl2	protein_coding	ENSMUST00000107188	NA	intron (NM_019535, intron 1 of 8)	47453	ENSMUSG00000028488	ENSMUSG00000028488	Sh3gl2	0.55877	4	1.32428	0.386027	14.3408	0.293664	29.696	2.01904
42954	chr4	96069606	96069802	197	-0.500395	2.619	-3.1194	0.0132667	1	Cyp2j13	protein_coding	ENSMUST00000030305	NA	intron (NM_145548, intron 2 of 8)	7836	ENSMUSG00000028571	ENSMUSG00000028571	Cyp2j13	0.55877	1	0.882855	0.386027	11.8467	0.293664	11.6984	0.734195
35878	chr2	120046422	120047500	1079	2.80481	0.356387	2.44842	0.0133569	1	Sptbn5	protein_coding	ENSMUST00000156159	NA	Intergenic	13528		ENSMUSG00000098488	Pla2g4b	11.1754	1	5.73856	10.0367	0.623511	1.76199	0.899878	1.83549
9725	chr11	78178398	78179354	957	2.62231	0.0201717	2.60214	0.0133873	1	Tlcd1	protein_coding	ENSMUST00000098545	NA	promoter-TSS (NR_106113)	49		ENSMUSG00000099101	Mir7653	6.14647	1	2.42785	15.0551	0.623511	0.880993	0.899878	1.65194
69383	chrX	54180042	54180290	249	1.98059	-0.801967	2.78255	0.0133897	1	Gm7916	unprocessed_pseudogene	ENSMUST00000120325	NA	Intergenic	-351042	ENSMUSG00000096468	ENSMUSG00000096468	Gm16405	8.94032	1	0.441427	5.40438	0.623511	0.587328	0.899878	0.183549
45475	chr4	148000387	148000781	395	1.55196	-0.999566	2.55152	0.0134255	1	Nppa	protein_coding	ENSMUST00000103230	NA	promoter-TSS (NM_008725)	-162	ENSMUSG00000041616	ENSMUSG00000041616	Nppa	2.23508	1	1.545	6.94849	0.623511	0.293664	0.899878	0.183549
40522	chr3	127461781	127462026	246	-0.885293	2.19142	-3.07672	0.0134263	1	Ank2	protein_coding	ENSMUST00000182594	NA	Intergenic	-83324	miRBase:MI0003716	ENSMUSG00000076252	Mir302b	0.55877	1	0.220714	0.386027	1.24702	1.17466	15.2979	0.550646
6098	chr10	84878462	84878733	272	-0.885293	2.22036	-3.10565	0.0134374	1	Rfx4	protein_coding	ENSMUST00000166696	NA	intron (NM_001024918, intron 13 of 17)	-39015		ENSMUSG00000035620	Ric8b	0.55877	1	0.220714	0.386027	12.4702	0.587328	5.39927	0.183549
49115	chr5	116278494	116279013	520	2.51773	-0.283912	2.80165	0.0134592	1	Ccdc60	protein_coding	ENSMUST00000050178	NA	intron (NM_177759, intron 1 of 13)	10231		ENSMUSG00000043913	Ccdc60	0.55877	1	11.6978	9.65069	0.623511	0.293664	0.899878	1.46839
52702	chr6	85237114	85237739	626	1.68541	-0.999566	2.68497	0.0134706	1	Sfxn5	processed_transcript	ENSMUST00000134392	NA	intron (NM_178639, intron 10 of 13)	49496		ENSMUSG00000033726	Emx1	0.55877	1	2.42785	8.87863	0.623511	0.293664	0.899878	0.183549
40640	chr3	132176519	132176786	268	1.8844	-0.999566	2.88397	0.0134826	1	Dkk2	protein_coding	ENSMUST00000029665	NA	intron (NM_020265, intron 3 of 3)	91361	ENSMUSG00000028031	ENSMUSG00000028031	Dkk2	9.49909	4	0.882855	0.386027	0.623511	0.293664	0.899878	0.183549
43651	chr4	120059627	120059834	208	1.66675	-0.999566	2.66632	0.0134902	1	Hivep3	protein_coding	ENSMUST00000106307	NA	intron (NM_010657, intron 2 of 8)	-101693	ENSMUSG00000028635	ENSMUSG00000028635	Edn2	0.55877	1	2.64856	8.4926	0.623511	0.293664	0.899878	0.183549
40368	chr3	116949967	116950163	197	-0.885293	2.31766	-3.20295	0.0135017	1	Palmd	protein_coding	ENSMUST00000040097	NA	intron (NM_023245, intron 2 of 7)	-18202	ENSMUSG00000080907	ENSMUSG00000080907	4930455H04Rik	0.55877	1	0.220714	0.386027	14.9643	0.293664	4.49939	0.183549
43229	chr4	107969352	107969937	586	2.10621	-0.648797	2.75501	0.0135185	1	Slc1a7	protein_coding	ENSMUST00000106713	NA	intron (NM_146255, intron 1 of 10)	1311	ENSMUSG00000008932	ENSMUSG00000008932	Slc1a7	0.55877	1	3.3107	12.3529	0.623511	0.293664	0.899878	0.734195
42316	chr4	59432900	59433182	283	0.19955	3.05804	-2.85849	0.0135664	1	Susd1	protein_coding	ENSMUST00000040166	NA	intron (NM_001163288, intron 1 of 16)	5592	ENSMUSG00000038578	ENSMUSG00000038578	Susd1	0.55877	1	2.64856	0.386027	24.3169	1.76199	5.39927	1.83549
41584	chr4	32863487	32864936	1450	3.65458	0.977114	2.67746	0.0135681	0.650149	Ankrd6	protein_coding	ENSMUST00000035719	NA	intron (NM_001012451, intron 1 of 15)	59293	ENSMUSG00000040183	ENSMUSG00000040183	Ankrd6	5.02893	1	10.3735	33.9704	0.623511	1.76199	0.899878	4.58872
11820	chr11	119315983	119316822	840	2.174	-0.463708	2.63771	0.0136342	1	Card14	protein_coding	ENSMUST00000106250	NA	intron (NM_130886, intron 1 of 21)	1616	ENSMUSG00000013483	ENSMUSG00000013483	Card14	13.4105	1	1.32428	2.31616	0.623511	0.293664	1.79976	0.183549
11851	chr11	119970151	119970974	824	1.72202	-0.999566	2.72158	0.0136395	1	Baiap2	protein_coding	ENSMUST00000026436	NA	intron (NM_001037754, intron 3 of 13)	27471	ENSMUSG00000025372	ENSMUSG00000025372	Baiap2	0.55877	1	1.98642	9.65069	0.623511	0.293664	0.899878	0.183549
25434	chr16	90385772	90386626	855	1.79476	-0.999566	2.79432	0.0136589	1	Hunk	protein_coding	ENSMUST00000065856	NA	promoter-TSS (NM_015755)	-198	ENSMUSG00000053414	ENSMUSG00000053414	Hunk	10.6166	1	1.10357	1.15808	0.623511	0.293664	0.899878	0.183549
1470	chr1	85098184	85098453	270	-0.885293	2.2983	-3.18359	0.0136693	1	A530032D15Rik	protein_coding	ENSMUST00000161724	NA	intron (NM_213615, intron 3 of 6)	11534	ENSMUSG00000089844	ENSMUSG00000089844	A530032D15Rik	0.55877	1	0.220714	0.386027	8.10564	0.587328	10.7985	0.183549
60618	chr8	19056583	19058731	2149	2.23587	-0.999566	3.23543	0.0136768	1	Defb39	protein_coding	ENSMUST00000075504	NA	intron (NM_183038, intron 1 of 1)	7153	ENSMUSG00000061847	ENSMUSG00000061847	Defb39	2.23508	16	0.220714	0.386027	0.623511	0.293664	0.899878	0.183549
72318	chrX	139569829	139571002	1174	0.146382	2.78541	-2.63902	0.0136923	1	Rnf128	protein_coding	ENSMUST00000113027	NA	intron (NM_001254761, intron 1 of 6)	7076	ENSMUSG00000031438	ENSMUSG00000031438	Rnf128	0.55877	1	1.32428	1.54411	11.2232	13.8022	0.899878	1.65194
26984	chr17	30527288	30527536	249	1.55784	-0.999566	2.55741	0.0136938	1	Btbd9	protein_coding	ENSMUST00000168787	NA	exon (NM_172618, exon 3 of 12)	48875	ENSMUSG00000062202	ENSMUSG00000062202	Btbd9	1.67631	1	1.76571	7.33452	0.623511	0.293664	0.899878	0.183549
22541	chr15	78796563	78796875	313	1.62869	-0.999566	2.62826	0.0136991	1	Card10	protein_coding	ENSMUST00000164826	NA	intron (NM_130859, intron 4 of 20)	6323	ENSMUSG00000033170	ENSMUSG00000033170	Card10	0.55877	1	3.08999	7.72055	0.623511	0.293664	0.899878	0.183549
56790	chr7	45556162	45556841	680	2.33805	-0.116683	2.45474	0.0137105	1	Hsd17b14	protein_coding	ENSMUST00000107752	NA	intron (NM_025330, intron 3 of 8)	1574	ENSMUSG00000030825	ENSMUSG00000030825	Hsd17b14	5.5877	3	1.98642	9.65069	0.623511	0.880993	0.899878	1.28484
65009	chr9	40755225	40755455	231	1.82201	-0.999566	2.82158	0.0137222	1	Clmp	processed_transcript	ENSMUST00000139577	NA	intron (NM_133733, intron 1 of 6)	-45933	ENSMUSG00000015656	ENSMUSG00000015656	Hspa8	5.5877	1	0.220714	7.33452	0.623511	0.293664	0.899878	0.183549
39683	chr3	88375774	88377880	2107	2.46944	-0.205483	2.67492	0.0137358	1	Gm21956	protein_coding	ENSMUST00000179946	NA	TTS (NM_001032298)	1872	ENSMUSG00000074486	ENSMUSG00000074486	Bglap2	2.23508	1	4.63499	14.283	0.623511	0.293664	0.899878	1.65194
10956	chr11	101464898	101466883	1986	3.02869	0.540599	2.48809	0.013758	1	Vat1	protein_coding	ENSMUST00000040430	NA	exon (NM_012037, exon 1 of 6)	308	ENSMUSG00000034993	ENSMUSG00000034993	Vat1	7.26401	1	6.62141	17.7573	0.623511	2.64298	0.899878	1.65194
31449	chr19	11442438	11442766	329	3.33539	0.475693	2.85969	0.0137718	0.654994	Ms4a4b	retained_intron	ENSMUST00000136366	-786	promoter-TSS (NM_021718)	-956	ENSMUSG00000056290	ENSMUSG00000056290	Ms4a4b	10.0579	28	1.545	0.772055	0.623511	2.05565	2.69963	0.183549
25550	chr16	92513128	92513897	770	2.79051	-0.0738648	2.86438	0.0137929	1	Clic6	protein_coding	ENSMUST00000162181	NA	intron (NM_172469, intron 1 of 5)	15366	ENSMUSG00000022949	ENSMUSG00000022949	Clic6	15.6456	1	0.220714	10.8088	0.623511	0.293664	2.69963	0.183549
25675	chr16	94829720	94829975	256	2.44974	-0.283912	2.73365	0.0138252	1	Kcnj6	protein_coding	ENSMUST00000165538	NA	intron (NM_001025590, intron 2 of 2)	26842	ENSMUSG00000043301	ENSMUSG00000043301	Kcnj6	8.94032	1	1.10357	10.8088	0.623511	0.293664	0.899878	1.46839
3971	chr1	188631047	188631328	282	3.56854	0.485456	3.08309	0.0138604	0.656775	Ush2a	retained_intron	ENSMUST00000142159	NA	intron (NM_021408, intron 33 of 70)	368350	ENSMUSG00000026609	ENSMUSG00000026609	Ush2a	32.4087	14	0.662141	0.386027	0.623511	0.293664	4.49939	0.183549
62412	chr8	91243787	91244253	467	0.368911	3.19144	-2.82253	0.0138607	0.656775	Rpgrip1l	protein_coding	ENSMUST00000047783	NA	intron (NM_173431, intron 22 of 25)	69202	ENSMUSG00000033282	ENSMUSG00000033282	Rpgrip1l	0.55877	4	0.220714	0.386027	15.5878	0.587328	18.8974	1.46839
41012	chr3	153724667	153724876	210	1.6448	-0.999566	2.64436	0.0138858	1	St6galnac3	protein_coding	ENSMUST00000064460	NA	intron (NM_011372, intron 1 of 4)	361		ENSMUSG00000052544	St6galnac3	0.55877	5	1.545	5.40438	0.623511	0.293664	0.899878	0.183549
35278	chr2	91182658	91183183	526	1.86593	-0.999566	2.86549	0.0139197	1	Madd	retained_intron	ENSMUST00000135715	NA	5' UTR (NM_001177719, exon 1 of 35)	126	ENSMUSG00000040687	ENSMUSG00000040687	Madd	9.49909	1	0.220714	3.86027	0.623511	0.293664	0.899878	0.183549
19745	chr14	55512018	55512340	323	2.23482	-0.220849	2.45567	0.0139232	1	Cpne6	protein_coding	ENSMUST00000165262	NA	intron (NM_001146183, intron 2 of 16)	819	ENSMUSG00000022212	ENSMUSG00000022212	Cpne6	9.49909	1	3.3107	5.01836	0.623511	1.17466	0.899878	0.734195
69872	chrX	74311098	74311388	291	2.12777	-0.999566	3.12734	0.0139245	1	Gdi1	protein_coding	ENSMUST00000015435	NA	3' UTR (NM_010273, exon 11 of 11)	-1790	ENSMUSG00000001962	ENSMUSG00000001962	Fam50a	0.55877	14	0.220714	2.70219	0.623511	0.293664	0.899878	0.183549
32533	chr19	47022755	47022962	208	1.65656	-0.999566	2.65612	0.0139297	1	Ina	protein_coding	ENSMUST00000037636	NA	intron (NM_146100, intron 2 of 2)	-7670	ENSMUSG00000025041	ENSMUSG00000025041	Nt5c2	2.23508	1	0.882855	8.4926	0.623511	0.293664	0.899878	0.183549
23954	chr16	8772579	8772775	197	-0.648633	2.32035	-2.96898	0.0139341	1	Usp7	protein_coding	ENSMUST00000160405	NA	Intergenic	-34335	ENSMUSG00000022710	ENSMUSG00000022710	Usp7	0.55877	1	0.220714	0.772055	14.3408	0.587328	4.49939	0.550646
24642	chr16	30984275	30986233	1959	3.60554	0.759767	2.84578	0.013952	0.658876	Xxylt1	processed_transcript	ENSMUST00000140566	NA	intron (NM_198626, intron 3 of 3)	96178	ENSMUSG00000047434	ENSMUSG00000047434	Xxylt1	1.67631	3	10.815	33.1984	0.623511	0.293664	0.899878	4.95582
36578	chr2	148992962	148993335	374	1.9339	-0.999566	2.93346	0.0140048	1	Gm1330	protein_coding	ENSMUST00000081553	NA	Intergenic	-117681	ENSMUSG00000027447	ENSMUSG00000027447	Cst3	2.79385	11	1.10357	0.386027	0.623511	0.293664	0.899878	0.183549
48950	chr5	114254545	114255353	809	2.1729	-0.473133	2.64604	0.0140314	1	Foxn4	protein_coding	ENSMUST00000044790	NA	3' UTR (NM_148935, exon 10 of 10)	18812	ENSMUSG00000042002	ENSMUSG00000042002	Foxn4	3.91139	1	1.545	11.5808	0.623511	1.17466	0.899878	0.183549
56312	chr7	37724660	37724917	258	2.80292	0.0070409	2.79588	0.0140534	1	Zfp536	protein_coding	ENSMUST00000175941	NA	intron (NM_172385, intron 1 of 5)	44963	ENSMUSG00000043456	ENSMUSG00000043456	Zfp536	17.3219	8	0.662141	1.93014	0.623511	1.76199	0.899878	0.734195
2821	chr1	135966657	135967435	779	2.79875	0.108793	2.68996	0.0140653	1	Igfn1	protein_coding	ENSMUST00000166193	NA	exon (NM_177642, exon 15 of 27)	39296	ENSMUSG00000051985	ENSMUSG00000051985	Igfn1	2.23508	1	5.29713	19.3014	0.623511	0.587328	0.899878	2.20259
49112	chr5	116269626	116271778	2153	4.0981	1.63954	2.45856	0.014075	0.659533	Ccdc60	protein_coding	ENSMUST00000050178	NA	intron (NM_177759, intron 1 of 13)	18283		ENSMUSG00000043913	Ccdc60	2.79385	10	19.4228	36.2866	0.623511	4.69863	0.899878	6.24066
40151	chr3	103734747	103736758	2012	3.52533	0.679373	2.84595	0.0140759	0.659533	Olfml3	retained_intron	ENSMUST00000154145	NA	3' UTR (NM_133859, exon 3 of 3)	2248		ENSMUSG00000027848	Olfml3	3.91139	1	9.49069	31.6542	0.623511	0.293664	0.899878	4.58872
24037	chr16	11181058	11181506	449	2.94618	0.531475	2.4147	0.014099	1	AC087541.1	lincRNA	ENSMUST00000181206	NA	Intergenic	-4889	ENSMUSG00000037965	ENSMUSG00000037965	Zc3h7a	9.49909	13	3.3107	5.01836	0.623511	2.05565	0.899878	2.20259
4449	chr10	14760845	14761385	541	3.03503	0.475317	2.55971	0.0141205	1	Nmbr	protein_coding	ENSMUST00000020015	NA	intron (NM_008703, intron 1 of 2)	826	ENSMUSG00000019865	ENSMUSG00000019865	Nmbr	4.47016	18	6.84212	3.47425	1.24702	0.293664	0.899878	3.12033
62855	chr8	105141982	105142879	898	2.86645	0.397162	2.46929	0.0141218	1	Ces4a	protein_coding	ENSMUST00000161289	NA	exon (NM_146213, exon 4 of 14)	10631	ENSMUSG00000060560	ENSMUSG00000060560	Ces4a	11.7342	1	4.8557	11.5808	0.623511	2.64298	0.899878	1.10129
52764	chr6	87277027	87277237	211	1.92423	-0.801967	2.7262	0.0141303	1	Antxr1	protein_coding	ENSMUST00000042025	NA	intron (NM_054041, intron 8 of 17)	58643	ENSMUSG00000033420	ENSMUSG00000033420	Antxr1	0.55877	1	2.42785	11.1948	0.623511	0.587328	0.899878	0.183549
44827	chr4	138256200	138257227	1028	3.31293	0.74401	2.56892	0.0141434	0.659533	Sh2d5	protein_coding	ENSMUST00000105824	NA	exon (NM_001099631, exon 6 of 10)	-5537	ENSMUSG00000028758	ENSMUSG00000028758	Kif17	11.1754	1	4.41427	23.1616	0.623511	3.52397	0.899878	1.65194
5411	chr10	64055318	64055831	514	2.13437	-0.756514	2.89088	0.0142013	1	Ctnna3	protein_coding	ENSMUST00000105441	NA	intron (NM_178678, intron 2 of 2)	34680	ENSMUSG00000042846	ENSMUSG00000042846	Lrrtm3	12.2929	4	0.882855	0.386027	0.623511	0.293664	0.899878	0.550646
38275	chr2	180279335	180279593	259	2.13898	-0.454849	2.59383	0.0142433	1	Rbbp8nl	protein_coding	ENSMUST00000038529	NA	exon (NM_173031, exon 10 of 13)	-5999	ENSMUSG00000038990	ENSMUSG00000038990	Cables2	5.5877	1	1.76571	9.26466	0.623511	0.293664	0.899878	1.10129
29392	chr18	32033818	32034111	294	0.910186	3.55044	-2.64025	0.0142451	0.659533	Myo7b	protein_coding	ENSMUST00000134663	NA	intron (NM_032394, intron 1 of 46)	2966	ENSMUSG00000024388	ENSMUSG00000024388	Myo7b	0.55877	1	4.41427	1.54411	24.9404	2.05565	16.1978	3.67098
35186	chr2	84815207	84815922	716	3.07157	0.782453	2.28912	0.0142522	0.659533	Smtnl1	protein_coding	ENSMUST00000028471	NA	intron (NM_024230, intron 6 of 7)	7087	ENSMUSG00000027077	ENSMUSG00000027077	Smtnl1	14.528	2	7.06284	10.0367	3.74107	0.587328	0.899878	1.65194
59959	chr7	142471490	142472350	861	3.2946	0.805918	2.48868	0.0142693	0.659533	Lsp1	protein_coding	ENSMUST00000105968	NA	promoter-TSS (NM_001271508)	77	ENSMUSG00000018819	ENSMUSG00000018819	Lsp1	21.792	4	2.64856	10.8088	0.623511	2.34931	0.899878	3.12033
27235	chr17	34146403	34146729	327	0.668816	3.36405	-2.69524	0.0142804	0.659533	H2-DMb2	protein_coding	ENSMUST00000171231	NA	intron (NM_010388, intron 1 of 5)	1150		ENSMUSG00000037548	H2-DMb2	0.55877	1	4.41427	0.386027	26.811	3.81763	4.49939	6.05711
2684	chr1	133323764	133324183	420	1.83295	-0.872928	2.70588	0.0142827	1	Kiss1	protein_coding	ENSMUST00000007433	NA	TTS (NM_026680)	-3238	ENSMUSG00000091251	NA	Kiss1	1.11754	1	1.32428	10.8088	0.623511	0.293664	0.899878	0.367098
26575	chr17	24594801	24595079	279	1.83133	-0.999566	2.83089	0.014285	1	Gm24589	miRNA	ENSMUST00000116692	NA	TTS (NM_011647)	37687	ENSMUSG00000002496	ENSMUSG00000002496	Tsc2	8.38155	1	0.220714	4.63233	0.623511	0.293664	0.899878	0.183549
37423	chr2	165141718	165142349	632	3.26964	0.686989	2.58265	0.0143188	0.659863	Cdh22	protein_coding	ENSMUST00000065438	NA	intron (NM_174988, intron 7 of 11)	-51284	ENSMUSG00000078935	ENSMUSG00000078935	1700025C18Rik	26.821	1	2.64856	8.10658	3.74107	0.880993	0.899878	0.917744
13921	chr12	86518601	86520422	1822	3.44436	0.908222	2.53613	0.0143482	0.659863	Esrrb	protein_coding	ENSMUST00000116402	NA	3' UTR (NM_011934, exon 7 of 7)	97868	ENSMUSG00000021255	ENSMUSG00000021255	Esrrb	5.5877	1	11.4771	25.4778	0.623511	3.23031	0.899878	2.75323
26229	chr17	13545218	13545680	463	2.61678	0.180636	2.43615	0.0143638	1	Tcte2	processed_transcript	ENSMUST00000137459	NA	intron (NR_045436, intron 2 of 4)	8645	ENSMUSG00000038347	NA	2700054A10Rik	7.26401	1	5.07641	11.1948	0.623511	1.17466	0.899878	1.83549
28800	chr17	86963173	86964430	1258	2.89374	0.31395	2.57978	0.0144047	1	Rhoq	protein_coding	ENSMUST00000024956	NA	intron (NM_145491, intron 1 of 4)	691	ENSMUSG00000024143	ENSMUSG00000024143	Rhoq	12.2929	1	1.76571	14.669	2.49404	0.293664	0.899878	1.28484
11460	chr11	114889065	114890012	948	2.928	0.572253	2.35575	0.0144083	1	Cd300a	protein_coding	ENSMUST00000106582	-28	promoter-TSS (NM_170758)	-502	ENSMUSG00000034652	ENSMUSG00000034652	Cd300a	12.2929	8	3.97285	6.17644	0.623511	0.587328	1.79976	2.93678
2586	chr1	131268674	131269182	509	1.80976	-0.872928	2.68268	0.014417	1	Ikbke	protein_coding	ENSMUST00000062108	NA	intron (NM_019777, intron 13 of 21)	10635	ENSMUSG00000042349	ENSMUSG00000042349	Ikbke	0.55877	1	2.42785	10.0367	0.623511	0.293664	0.899878	0.367098
53407	chr6	108589745	108589948	204	2.26822	-0.872928	3.14114	0.0144171	1	0610040F04Rik	antisense	ENSMUST00000137478	NA	intron (NR_104577, intron 3 of 6)	33320	ENSMUSG00000087341	ENSMUSG00000087341	0610040F04Rik	0.55877	17	1.32428	0.386027	0.623511	0.293664	0.899878	0.367098
4682	chr10	26373684	26373931	248	2.03959	-0.529344	2.56893	0.0144384	1	L3mbtl3	protein_coding	ENSMUST00000105519	NA	intron (NM_172787, intron 1 of 21)	1377	ENSMUSG00000039089	ENSMUSG00000039089	L3mbtl3	4.47016	1	1.32428	9.65069	0.623511	0.880993	0.899878	0.367098
28079	chr17	56303242	56303597	356	2.81731	0.260181	2.55713	0.0144396	1	Uhrf1	protein_coding	ENSMUST00000001258	NA	promoter-TSS (NM_010931)	83	ENSMUSG00000001228	ENSMUSG00000001228	Uhrf1	4.47016	1	5.73856	16.9852	0.623511	0.880993	0.899878	2.38613
43094	chr4	102511570	102512623	1054	4.10393	1.86179	2.24213	0.0144583	0.660715	Pde4b	protein_coding	ENSMUST00000106911	NA	intron (NM_019840, intron 5 of 14)	-57963	ENSMUSG00000028525	ENSMUSG00000028525	Pde4b	25.7034	23	6.17998	13.897	0.623511	2.05565	3.59951	8.2597
2625	chr1	132238990	132239197	208	1.71394	-0.756514	2.47045	0.0144658	1	Lemd1	protein_coding	ENSMUST00000112357	NA	intron (NM_001033250, intron 3 of 3)	41006	miRBase:MI0000646	ENSMUSG00000065435	Mir135b	3.35262	1	2.20714	6.56247	0.623511	0.293664	0.899878	0.550646
38733	chr3	28908527	28908915	389	-0.0582099	3.04309	-3.1013	0.0145025	1	Gm1527	protein_coding	ENSMUST00000099170	NA	intron (NM_001033479, intron 6 of 14)	16104	ENSMUSG00000074655	ENSMUSG00000074655	Gm1527	2.23508	1	0.220714	0.386027	8.72916	0.293664	23.3968	0.550646
67641	chr9	117453483	117453679	197	-0.74527	2.00454	-2.74981	0.0145186	1	Rbms3	protein_coding	ENSMUST00000164018	NA	intron (NM_001172121, intron 1 of 14)	176332	ENSMUSG00000039607	ENSMUSG00000039607	Rbms3	0.55877	1	0.441427	0.386027	11.8467	1.46832	0.899878	1.83549
15235	chr13	13479041	13479316	276	2.90298	-0.0607913	2.96377	0.0145358	1	Nid1	protein_coding	ENSMUST00000005532	NA	intron (NM_010917, intron 7 of 19)	41577	ENSMUSG00000005397	ENSMUSG00000005397	Nid1	6.70524	22	0.441427	0.772055	1.87053	0.880993	0.899878	0.183549
55811	chr7	28477380	28478784	1405	2.67154	0.192262	2.47927	0.0145442	1	Samd4b	protein_coding	ENSMUST00000040531	NA	intron (NR_030567, intron 4 of 4)	-18859		NA	1700028B04Rik	3.91139	1	5.51784	15.0551	0.623511	1.76199	0.899878	1.28484
22329	chr15	76523007	76523841	835	1.64146	-0.999566	2.64102	0.0145584	1	Scrt1	protein_coding	ENSMUST00000096365	-878	Intergenic	-1295	ENSMUSG00000048385	ENSMUSG00000048385	Scrt1	0.55877	1	2.42785	8.4926	0.623511	0.293664	0.899878	0.183549
37147	chr2	162632280	162632662	383	1.62222	-0.999566	2.62178	0.0145962	1	Ptprt	protein_coding	ENSMUST00000109445	NA	intron (NM_001291149, intron 1 of 30)	28676	ENSMUSG00000053141	ENSMUSG00000053141	Ptprt	0.55877	1	2.64856	8.10658	0.623511	0.293664	0.899878	0.183549
4688	chr10	26849015	26849211	197	1.93935	-0.999566	2.93891	0.0146063	1	Arhgap18	protein_coding	ENSMUST00000176060	NA	intron (NM_176837, intron 2 of 14)	76601	ENSMUSG00000039031	ENSMUSG00000039031	Arhgap18	12.8517	1	1.10357	0.386027	0.623511	0.293664	0.899878	0.183549
64568	chr9	21760011	21760259	249	1.93935	-0.999566	2.93891	0.0146063	1	Spc24	protein_coding	ENSMUST00000098942	NA	exon (NM_026282, exon 1 of 5)	151	ENSMUSG00000074476	ENSMUSG00000074476	Spc24	12.8517	1	1.10357	0.386027	0.623511	0.293664	0.899878	0.183549
44440	chr4	132980292	132980949	658	-0.196859	2.57238	-2.76924	0.0146308	1	Fgr	processed_transcript	ENSMUST00000124451	NA	intron (NM_010208, intron 1 of 12)	6526	ENSMUSG00000028874	ENSMUSG00000028874	Fgr	0.55877	1	1.545	0.386027	16.8348	4.40496	0.899878	1.65194
14048	chr12	91778428	91779221	794	3.11358	0.503605	2.60997	0.0146437	0.66548	Ston2	protein_coding	ENSMUST00000052969	NA	intron (NM_175367, intron 1 of 6)	7611		ENSMUSG00000020961	Ston2	19.5569	1	2.86928	11.1948	1.24702	0.587328	0.899878	2.93678
29252	chr18	21866905	21867181	277	-0.102962	2.78	-2.88296	0.0146965	1	Ccdc178	protein_coding	ENSMUST00000025160	NA	intron (NM_027616, intron 21 of 22)	-214675	ENSMUSG00000042514	ENSMUSG00000042514	Klhl14	1.67631	1	0.662141	0.386027	11.8467	0.293664	13.4982	1.83549
39694	chr3	88488266	88489162	897	2.78346	0.226632	2.55683	0.0147081	1	Lmna	protein_coding	ENSMUST00000029699	NA	intron (NM_001002011, intron 1 of 11)	4598	ENSMUSG00000028063	ENSMUSG00000028063	Lmna	5.02893	1	6.84212	14.669	0.623511	0.587328	0.899878	2.56968
41386	chr4	16212892	16213088	197	-0.0635404	3.06985	-3.13339	0.0147412	1	A530072M11Rik	processed_transcript	ENSMUST00000151122	NA	intron (NR_045765, intron 3 of 6)	48880	ENSMUSG00000085112	ENSMUSG00000085112	A530072M11Rik	0.55877	2	0.882855	0.386027	26.811	0.293664	6.29915	0.183549
29058	chr18	10341988	10343220	1233	2.0787	4.40851	-2.32981	0.0148258	0.670178	Greb1l	retained_intron	ENSMUST00000173356	NA	intron (NM_001083628, intron 1 of 32)	17425	ENSMUSG00000042942	ENSMUSG00000042942	Greb1l	0.55877	1	13.0221	2.31616	28.058	19.9692	17.0977	19.8233
2008	chr1	93444832	93445229	398	1.69768	-0.999566	2.69725	0.0148792	1	Hdlbp	protein_coding	ENSMUST00000042498	NA	intron (NM_133808, intron 1 of 27)	670	ENSMUSG00000034088	ENSMUSG00000034088	Hdlbp	0.55877	1	1.76571	9.65069	0.623511	0.293664	0.899878	0.183549
8543	chr11	55262368	55262706	339	1.69768	-0.999566	2.69725	0.0148792	1	Fat2	protein_coding	ENSMUST00000108864	NA	exon (NM_001029988, exon 18 of 23)	49720	ENSMUSG00000055333	ENSMUSG00000055333	Fat2	0.55877	1	1.76571	9.65069	0.623511	0.293664	0.899878	0.183549
43492	chr4	117109444	117109978	535	1.58295	-0.999566	2.58252	0.0148826	1	Ptch2	protein_coding	ENSMUST00000030443	NA	intron (NM_008958, intron 13 of 21)	13355	ENSMUSG00000028681	ENSMUSG00000028681	Ptch2	0.55877	1	3.08999	7.33452	0.623511	0.293664	0.899878	0.183549
10710	chr11	98844994	98846094	1101	2.18614	-0.36685	2.55299	0.0148983	1	Rapgefl1	retained_intron	ENSMUST00000037640	NA	intron (NM_001080925, intron 4 of 14)	8759	ENSMUSG00000038020	ENSMUSG00000038020	Rapgefl1	3.91139	1	2.86928	10.4227	0.623511	0.293664	0.899878	1.28484
27018	chr17	31154503	31154710	208	2.06921	-0.510631	2.57985	0.0149169	1	Gm15318	antisense	ENSMUST00000139773	NA	intron (NR_110503, intron 3 of 5)	1855		NA	LOC102631757	9.49909	1	0.882855	5.40438	1.24702	0.293664	0.899878	0.367098
2570	chr1	130737561	130737768	208	1.62636	-0.999566	2.62592	0.0149617	1	AA986860	protein_coding	ENSMUST00000039323	NA	exon (NM_177604, exon 2 of 4)	5689	ENSMUSG00000042510	ENSMUSG00000042510	AA986860	3.35262	1	0.662141	7.33452	0.623511	0.293664	0.899878	0.183549
1038	chr1	64691133	64691478	346	1.91918	-0.872928	2.7921	0.015054	1	Ccnyl1	protein_coding	ENSMUST00000114077	NA	promoter-TSS (NM_001097644)	-39	ENSMUSG00000070871	ENSMUSG00000070871	Ccnyl1	5.02893	1	0.220714	8.87863	0.623511	0.293664	0.899878	0.367098
53039	chr6	92480804	92481288	485	1.88175	-0.756514	2.63826	0.015074	1	Prickle2	protein_coding	ENSMUST00000032093	NA	5' UTR (NM_001134460, exon 1 of 8)	346	ENSMUSG00000030020	ENSMUSG00000030020	Prickle2	0.55877	1	3.53142	9.65069	0.623511	0.293664	0.899878	0.550646
57664	chr7	80770093	80770423	331	0.678205	3.3586	-2.6804	0.0151406	0.678404	Iqgap1	protein_coding	ENSMUST00000167377	NA	intron (NM_016721, intron 2 of 37)	33073	ENSMUSG00000030536	ENSMUSG00000030536	Iqgap1	2.79385	3	0.220714	0.386027	9.35267	1.76199	27.8962	2.01904
38799	chr3	31954189	31954387	199	-0.74527	2.00185	-2.74712	0.0151561	1	Kcnmb2	protein_coding	ENSMUST00000119310	NA	intron (NM_028231, intron 2 of 5)	51585	ENSMUSG00000037610	ENSMUSG00000037610	Kcnmb2	0.55877	1	0.441427	0.386027	7.48213	0.587328	6.29915	1.65194
463	chr1	34497540	34497899	360	0.171194	3.07828	-2.90709	0.0151576	1	Prss39	protein_coding	ENSMUST00000027299	-530	promoter-TSS (NM_009355)	-710	ENSMUSG00000026125	ENSMUSG00000026125	Prss39	2.23508	1	0.882855	0.386027	3.74107	0.293664	26.9963	2.75323
5367	chr10	62363122	62363415	294	1.60221	-0.801967	2.40418	0.0151604	1	Hk1	protein_coding	ENSMUST00000116238	NA	intron (NM_010438, intron 2 of 21)	16639	ENSMUSG00000037012	ENSMUSG00000037012	Hk1	4.47016	1	2.42785	4.2463	0.623511	0.587328	0.899878	0.183549
31207	chr19	6452985	6453874	890	1.94706	-0.648797	2.59586	0.0151687	1	Nrxn2	protein_coding	ENSMUST00000137166	NA	intron (NM_020253, intron 5 of 22)	34692	ENSMUSG00000033768	ENSMUSG00000033768	Nrxn2	2.23508	1	1.76571	10.4227	0.623511	0.293664	0.899878	0.734195
24917	chr16	49063569	49063765	197	-0.885293	2.06613	-2.95142	0.0151985	1	Myh15	protein_coding	ENSMUST00000168680	NA	intron (NM_001166210, intron 2 of 40)	6181	ENSMUSG00000092009	ENSMUSG00000092009	Myh15	0.55877	1	0.220714	0.386027	11.2232	0.293664	4.49939	0.734195
63925	chr8	122447502	122447750	249	2.28279	-0.36685	2.64964	0.0152064	1	Gm20388	protein_coding	ENSMUST00000127664	NA	intron (NR_015497, intron 1 of 2)	3696		NA	Gm20735	0.55877	6	2.86928	10.0367	0.623511	0.293664	0.899878	1.28484
44383	chr4	131651067	131652016	950	3.00564	0.522292	2.48335	0.015231	1	Gm12962	lincRNA	ENSMUST00000144212	NA	Intergenic	186736	ENSMUSG00000028909	ENSMUSG00000028909	Ptpru	5.5877	1	8.16641	17.3712	0.623511	1.46832	0.899878	2.75323
57156	chr7	57590546	57592390	1845	4.16321	1.64378	2.51943	0.0152668	0.682085	Gabrb3	protein_coding	ENSMUST00000085240	NA	intron (NM_008071, intron 1 of 8)	295	ENSMUSG00000033676	ENSMUSG00000033676	Gabrb3	22.3508	1	11.2564	37.0586	0.623511	5.28596	0.899878	5.69001
33006	chr19	60755759	60757154	1396	3.42186	1.11743	2.30444	0.0152893	0.682085	Nanos1	protein_coding	ENSMUST00000088237	NA	exon (NM_178421, exon 1 of 1)	470	ENSMUSG00000072437	ENSMUSG00000072437	Nanos1	12.8517	2	4.8557	23.1616	4.36458	1.76199	0.899878	1.65194
28396	chr17	70169440	70169784	345	2.29861	-0.463708	2.76232	0.0152895	1	Dlgap1	protein_coding	ENSMUST00000133983	NA	Intergenic	-255180	ENSMUSG00000003279	ENSMUSG00000003279	Dlgap1	13.4105	5	0.882855	0.386027	0.623511	0.293664	1.79976	0.183549
27330	chr17	34685213	34685712	500	1.6191	-0.872928	2.49203	0.0153023	1	Tnxb	protein_coding	ENSMUST00000168533	NA	intron (NM_031176, intron 7 of 32)	14928	ENSMUSG00000033327	ENSMUSG00000033327	Tnxb	2.79385	1	1.545	6.94849	0.623511	0.293664	0.899878	0.367098
65321	chr9	46309661	46309909	249	2.18919	-0.41927	2.60846	0.0153255	1	4931429L15Rik	protein_coding	ENSMUST00000172280	NA	intron (NM_183104, intron 5 of 12)	10201	ENSMUSG00000056617	ENSMUSG00000056617	4931429L15Rik	8.94032	5	0.441427	3.86027	1.24702	0.293664	0.899878	0.550646
49580	chr5	122139446	122139753	308	3.03357	-0.0603635	3.09394	0.0153861	1	Ccdc63	retained_intron	ENSMUST00000146235	-489	Intergenic	-1538	ENSMUSG00000043036	ENSMUSG00000043036	Ccdc63	6.70524	25	0.662141	0.386027	0.623511	0.293664	0.899878	2.01904
31193	chr19	6206440	6206915	476	1.98369	-0.548566	2.53226	0.0153882	1	1700123I01Rik	protein_coding	ENSMUST00000025699	NA	intron (NM_001165919, intron 3 of 10)	-19723	ENSMUSG00000024784	ENSMUSG00000024784	Gpha2	7.26401	1	1.76571	5.79041	0.623511	0.293664	0.899878	0.917744
41294	chr4	11321647	11322256	610	1.69232	-0.999566	2.69188	0.0154284	1	Dpy19l4	protein_coding	ENSMUST00000128024	NA	intron (NM_001081201, intron 1 of 18)	179	ENSMUSG00000045205	ENSMUSG00000045205	Dpy19l4	0.55877	2	1.10357	9.26466	0.623511	0.293664	0.899878	0.183549
71094	chrX	102395659	102396238	580	-0.391964	2.25734	-2.64931	0.0154397	1	Hdac8	protein_coding	ENSMUST00000087916	NA	intron (NM_027382, intron 9 of 10)	109199	ENSMUSG00000067567	ENSMUSG00000067567	Hdac8	0.55877	1	1.10357	0.386027	4.36458	8.80993	5.39927	0.550646
49586	chr5	122680480	122681372	893	2.69787	0.203796	2.49407	0.0154674	1	P2rx7	protein_coding	ENSMUST00000100737	NA	exon (NM_001284402, exon 13 of 13)	-26631	ENSMUSG00000029470	ENSMUSG00000029470	P2rx4	6.14647	1	3.75213	15.0551	0.623511	2.34931	0.899878	0.734195
29091	chr18	11633202	11633409	208	1.76385	-0.999566	2.76342	0.0154694	1	Rbbp8	protein_coding	ENSMUST00000115861	NA	promoter-TSS (NM_001252495)	30	ENSMUSG00000041238	ENSMUSG00000041238	Rbbp8	5.02893	1	0.220714	7.33452	0.623511	0.293664	0.899878	0.183549
34622	chr2	57115991	57117009	1019	3.88125	1.90827	1.97298	0.0154739	0.68604	Nr4a2	protein_coding	ENSMUST00000112629	NA	intron (NM_001139509, intron 1 of 7)	-1462	ENSMUSG00000026826	ENSMUSG00000026826	Nr4a2	22.9096	10	7.50426	18.5293	1.87053	4.40496	3.59951	5.13937
13805	chr12	84009469	84009963	495	1.47005	-0.999566	2.46962	0.0154792	1	Acot1	protein_coding	ENSMUST00000168120	NA	exon (NM_012006, exon 1 of 3)	214	ENSMUSG00000072949	ENSMUSG00000072949	Acot1	3.35262	1	1.32428	5.40438	0.623511	0.293664	0.899878	0.183549
19163	chr14	34551522	34552070	549	1.91904	-0.690932	2.60998	0.0154977	1	Ldb3	protein_coding	ENSMUST00000090040	NA	intron (NM_001039071, intron 8 of 12)	-28995	ENSMUSG00000021797	ENSMUSG00000021797	9230112D13Rik	0.55877	1	3.53142	10.0367	0.623511	0.587328	0.899878	0.367098
49015	chr5	114749314	114749562	249	2.27767	-0.60817	2.88584	0.0154988	1	Git2	protein_coding	ENSMUST00000112185	NA	intron (NM_001077360, intron 10 of 17)	24053	ENSMUSG00000041890	ENSMUSG00000041890	Git2	15.0868	1	0.220714	3.08822	1.24702	0.293664	0.899878	0.183549
34674	chr2	60693421	60693628	208	1.68649	-0.872928	2.55942	0.0154995	1	Itgb6	processed_transcript	ENSMUST00000142696	NA	intron (NM_001159564, intron 1 of 17)	-19832	ENSMUSG00000026971	ENSMUSG00000026971	Itgb6	5.5877	1	0.882855	5.40438	0.623511	0.293664	0.899878	0.367098
14308	chr12	104420806	104421140	335	0.393585	2.78163	-2.38805	0.0155061	1	Gm24334	snoRNA	ENSMUST00000104210	-1406	Intergenic	14265	ENSMUSG00000021091	ENSMUSG00000021091	Serpina3n	0.55877	1	1.76571	1.93014	9.97618	7.63527	0.899878	8.99389
73340	chrX	159996480	159997774	1295	0.523924	3.27771	-2.75379	0.0155069	0.68604	Map3k15	protein_coding	ENSMUST00000033665	NA	intron (NM_001163085, intron 1 of 28)	8694	ENSMUSG00000031303	ENSMUSG00000031303	Map3k15	0.55877	1	2.64856	1.54411	0.623511	17.6199	18.8974	1.65194
48862	chr5	113307100	113307357	258	1.73398	-0.999566	2.73355	0.0155556	1	Sgsm1	processed_transcript	ENSMUST00000145708	NA	intron (NM_172718, intron 2 of 24)	3557	ENSMUSG00000042216	ENSMUSG00000042216	Sgsm1	0.55877	1	1.32428	10.4227	0.623511	0.293664	0.899878	0.183549
37236	chr2	163335430	163336073	644	2.10947	4.2039	-2.09443	0.015573	0.686327	Jph2	protein_coding	ENSMUST00000017961	168	TTS (NM_001205076)	62221	ENSMUSG00000017817	ENSMUSG00000017817	Jph2	3.35262	1	7.50426	5.40438	29.305	5.87328	18.8974	19.6397
29820	chr18	44803096	44803292	197	0.458574	3.03845	-2.57988	0.0156086	1	Mcc	protein_coding	ENSMUST00000089874	NA	intron (NM_001085373, intron 1 of 18)	8988	ENSMUSG00000071856	ENSMUSG00000071856	Mcc	2.23508	1	1.10357	1.15808	17.4583	2.05565	11.6984	1.65194
10078	chr11	85760278	85762261	1984	3.61359	1.17152	2.44207	0.015613	0.686327	Mir5110	miRNA	ENSMUST00000175537	NA	intron (NM_001166643, intron 22 of 23)	14410	ENSMUSG00000085514	ENSMUSG00000085514	Bcas3os2	1.67631	10	11.0357	26.2499	3.11756	0.587328	0.899878	4.40517
42959	chr4	96305356	96305691	336	2.00951	-0.999566	3.00908	0.015638	1	Cyp2j11	protein_coding	ENSMUST00000015368	NA	intron (NM_001004141, intron 7 of 8)	43156	ENSMUSG00000066097	ENSMUSG00000066097	Cyp2j11	9.49909	6	0.220714	0.386027	0.623511	0.293664	0.899878	0.183549
43661	chr4	120267593	120269726	2134	4.83106	2.58593	2.24513	0.0156955	0.687381	Foxo6	protein_coding	ENSMUST00000102656	NA	exon (NM_194060, exon 2 of 2)	18601	ENSMUSG00000052135	ENSMUSG00000052135	Foxo6	42.4665	3	12.8014	55.5879	11.8467	7.04794	0.899878	4.22162
21312	chr15	23035419	23036513	1095	2.55529	-0.102409	2.6577	0.0157018	1	Cdh18	protein_coding	ENSMUST00000163361	NA	promoter-TSS (NM_001081299)	-497	ENSMUSG00000040420	ENSMUSG00000040420	Cdh18	0.55877	1	7.28355	14.669	0.623511	1.46832	0.899878	0.734195
48457	chr5	105875494	105875841	348	2.54953	0.0070658	2.54246	0.0157152	1	Zfp326	protein_coding	ENSMUST00000150440	-723	promoter-TSS (NM_018759)	-900	ENSMUSG00000029290	ENSMUSG00000029290	Zfp326	6.14647	1	5.07641	11.1948	0.623511	0.293664	0.899878	2.20259
47067	chr5	35699527	35701021	1495	3.37818	0.922266	2.45591	0.0157177	0.687381	Sh3tc1	protein_coding	ENSMUST00000070203	NA	exon (NM_194344, exon 16 of 18)	-20494	ENSMUSG00000029096	ENSMUSG00000029096	Htra3	16.7631	1	6.84212	16.9852	0.623511	2.93664	0.899878	3.12033
33750	chr2	26275894	26276433	540	3.00911	0.446594	2.56251	0.0157277	1	4932418E24Rik	protein_coding	ENSMUST00000057224	NA	exon (NM_177841, exon 8 of 10)	18393	ENSMUSG00000048038	ENSMUSG00000048038	4932418E24Rik	11.7342	1	2.86928	16.5992	0.623511	1.17466	0.899878	2.75323
44635	chr4	135550313	135550621	309	2.38193	-0.36685	2.74878	0.0157412	1	Grhl3	protein_coding	ENSMUST00000105855	NA	intron (NM_001013756, intron 11 of 15)	23153	ENSMUSG00000037188	ENSMUSG00000037188	Grhl3	3.91139	1	0.882855	15.0551	0.623511	0.293664	0.899878	1.28484
71236	chrX	103182758	103183314	557	-0.500395	2.11651	-2.6169	0.0157573	1	4930519F16Rik	processed_transcript	ENSMUST00000033688	NA	Intergenic	3628	ENSMUSG00000082229	ENSMUSG00000082229	Nap1l2	0.55877	1	0.882855	0.386027	0.623511	11.4529	2.69963	2.56968
26271	chr17	14907314	14907547	234	1.59612	-0.999566	2.59569	0.0157576	1	Wdr27	protein_coding	ENSMUST00000170386	NA	intron (NM_175173, intron 17 of 24)	35693	ENSMUSG00000046991	ENSMUSG00000046991	Wdr27	0.55877	1	2.42785	8.10658	0.623511	0.293664	0.899878	0.183549
43172	chr4	106709479	106709988	510	2.41618	-0.1311	2.54728	0.0157893	1	Mroh7	protein_coding	ENSMUST00000145044	NA	intron (NM_001126487, intron 6 of 23)	18196	ENSMUSG00000047502	ENSMUSG00000047502	Mroh7	8.38155	1	3.08999	8.87863	0.623511	0.293664	0.899878	1.83549
16483	chr13	58551177	58551425	249	3.02181	-0.0472433	3.06905	0.0158413	1	Slc28a3	nonsense_mediated_decay	ENSMUST00000140760	NA	Intergenic	59576	ENSMUSG00000021553	ENSMUSG00000021553	Slc28a3	17.8806	14	0.220714	0.386027	2.49404	0.293664	0.899878	0.183549
49116	chr5	116279025	116280849	1825	4.30631	1.61815	2.68815	0.0158426	0.69166	Ccdc60	protein_coding	ENSMUST00000050178	NA	intron (NM_177759, intron 1 of 13)	9048		ENSMUSG00000043913	Ccdc60	7.26401	1	18.7607	52.1137	0.623511	1.76199	0.899878	8.99389
8564	chr11	55523750	55524132	383	1.77263	-0.648797	2.42142	0.0158496	1	Gm12236	antisense	ENSMUST00000152968	NA	intron (NM_001290821, intron 7 of 8)	41235	ENSMUSG00000065061	ENSMUSG00000087342	Gm12238	2.79385	1	3.3107	6.56247	0.623511	0.293664	0.899878	0.734195
3620	chr1	178780263	178780652	390	-0.885293	2.20075	-3.08604	0.0158739	1	Kif26b	protein_coding	ENSMUST00000161017	NA	intron (NM_001161665, intron 4 of 14)	251333	ENSMUSG00000026494	ENSMUSG00000026494	Kif26b	0.55877	1	0.220714	0.386027	8.72916	0.293664	8.99878	0.367098
11748	chr11	118582059	118582266	208	1.82102	-0.872928	2.69395	0.0158801	1	Rbfox3	protein_coding	ENSMUST00000117731	NA	intron (NM_001285436, intron 3 of 13)	105203	ENSMUSG00000033857	ENSMUSG00000033857	Engase	0.55877	1	1.76571	10.8088	0.623511	0.293664	0.899878	0.367098
23787	chr16	5104808	5105087	280	1.91586	-0.548566	2.46443	0.0158805	1	Ppl	protein_coding	ENSMUST00000035672	NA	exon (NM_008909, exon 7 of 22)	27533	ENSMUSG00000039457	ENSMUSG00000039457	Ppl	1.67631	2	3.3107	8.10658	0.623511	0.293664	0.899878	0.917744
28412	chr17	70891416	70891753	338	-0.418424	2.32281	-2.74123	0.0159209	1	CT009715.1	lincRNA	ENSMUST00000180468	NA	Intergenic	-38053	ENSMUSG00000047407	ENSMUSG00000047407	Tgif1	0.55877	1	0.662141	0.772055	14.9643	3.23031	0.899878	0.917744
9627	chr11	75843932	75844284	353	2.6196	-0.333126	2.95272	0.0159752	1	Rph3al	protein_coding	ENSMUST00000121287	NA	intron (NM_029548, intron 5 of 7)	-48051	ENSMUSG00000020848	ENSMUSG00000020848	Doc2b	16.2043	7	0.220714	1.15808	0.623511	1.46832	0.899878	0.183549
58320	chr7	109140458	109140853	396	1.55613	-0.999566	2.5557	0.0159908	1	Lmo1	protein_coding	ENSMUST00000036992	NA	exon (NM_057173, exon 3 of 4)	29652	ENSMUSG00000036111	ENSMUSG00000036111	Lmo1	0.55877	1	2.86928	7.33452	0.623511	0.293664	0.899878	0.183549
63677	chr8	120511625	120512303	679	2.59035	-0.019534	2.60988	0.0160157	1	Gse1	protein_coding	ENSMUST00000034279	NA	intron (NM_198671, intron 1 of 15)	23098	ENSMUSG00000031822	ENSMUSG00000031822	Gse1	2.79385	1	3.3107	16.9852	0.623511	0.587328	0.899878	1.83549
60989	chr8	31091775	31092101	327	1.95532	-0.756514	2.71183	0.0160197	1	Dusp26	retained_intron	ENSMUST00000162551	NA	exon (NM_025869, exon 3 of 5)	2276	ENSMUSG00000039661	ENSMUSG00000039661	Dusp26	0.55877	1	1.98642	11.9668	0.623511	0.293664	0.899878	0.550646
40386	chr3	118430306	118430986	681	3.1077	1.02361	2.08408	0.0160279	0.698553	mmu-mir-137	lincRNA	ENSMUST00000180774	NA	Intergenic	-3211		ENSMUSG00000065569	Mir137	8.38155	9	5.51784	11.5808	0.623511	2.05565	2.69963	2.75323
49929	chr5	131140270	131140532	263	2.49176	-0.300615	2.79238	0.0161004	1	Wbscr17	retained_intron	ENSMUST00000160807	NA	intron (NM_145218, intron 2 of 10)	167121		ENSMUSG00000034040	Wbscr17	15.6456	2	0.220714	4.63233	1.87053	0.293664	0.899878	0.183549
58485	chr7	114116614	114117961	1348	3.84555	1.64347	2.20208	0.0161267	0.701661	Rras2	protein_coding	ENSMUST00000069449	NA	intron (NM_025846, intron 1 of 5)	493	ENSMUSG00000055723	ENSMUSG00000055723	Rras2	17.8806	3	7.28355	29.3381	3.74107	3.81763	0.899878	4.03807
64009	chr8	123654366	123654573	208	1.53571	-0.999566	2.53528	0.0162066	1	Rhou	retained_intron	ENSMUST00000136615	NA	intron (NM_133955, intron 1 of 2)	541	ENSMUSG00000039960	ENSMUSG00000039960	Rhou	0.55877	1	3.08999	6.94849	0.623511	0.293664	0.899878	0.183549
19769	chr14	55884034	55884241	208	1.6716	-0.872928	2.54453	0.0162181	1	Cbln3	protein_coding	ENSMUST00000063871	NA	promoter-TSS (NM_027143)	118	ENSMUSG00000040380	ENSMUSG00000040380	Cbln3	3.91139	1	0.882855	6.94849	0.623511	0.293664	0.899878	0.367098
50208	chr5	136760510	136761447	938	3.6617	1.51944	2.14225	0.0162425	0.702049	Col26a1	processed_transcript	ENSMUST00000126311	NA	intron (NM_024474, intron 4 of 12)	66802	ENSMUSG00000005474	ENSMUSG00000005474	Myl10	20.1157	16	4.8557	9.65069	5.6116	1.46832	0.899878	3.48743
26881	chr17	28347721	28348099	379	3.01806	0.503575	2.51449	0.0162796	1	Tead3	protein_coding	ENSMUST00000080572	NA	intron (NM_011566, intron 1 of 12)	2436	ENSMUSG00000002249	ENSMUSG00000002249	Tead3	20.6745	5	1.32428	5.40438	2.49404	0.293664	2.69963	0.183549
50261	chr5	137157718	137158280	563	1.69444	-0.756514	2.45096	0.0162802	1	Gm3054	protein_coding	ENSMUST00000111075	NA	Intergenic	-41792		ENSMUSG00000043279	Trim56	6.70524	1	3.3107	1.93014	0.623511	0.293664	0.899878	0.550646
44181	chr4	128275375	128275582	208	1.8374	-0.628201	2.4656	0.0162841	1	Csmd2	processed_transcript	ENSMUST00000129619	NA	intron (NM_001281955, intron 5 of 70)	-14584	ENSMUSG00000048686	ENSMUSG00000048686	Hmgb4	2.79385	4	1.32428	6.17644	0.623511	0.880993	0.899878	0.183549
15971	chr13	48261800	48262969	1170	3.19463	0.637414	2.55721	0.0163068	0.702049	Id4	protein_coding	ENSMUST00000021810	NA	non-coding (NR_102303, exon 1 of 3)	238	ENSMUSG00000097622	ENSMUSG00000097622	A330033J07Rik	12.2929	1	2.86928	20.4595	0.623511	1.76199	0.899878	2.93678
67448	chr9	110861256	110861550	295	2.65655	0.180636	2.47592	0.0163313	1	Prss50	protein_coding	ENSMUST00000051097	NA	exon (NM_146227, exon 2 of 5)	3436	ENSMUSG00000048752	ENSMUSG00000048752	Prss50	13.4105	1	3.08999	7.72055	0.623511	1.17466	0.899878	1.83549
61498	chr8	61270388	61271472	1085	2.23282	-0.36685	2.59967	0.0163443	1	Sh3rf1	protein_coding	ENSMUST00000034060	NA	intron (NM_021506, intron 2 of 11)	17942		NA	1700001D01Rik	1.67631	4	1.545	11.5808	0.623511	0.293664	0.899878	1.28484
13822	chr12	84583043	84583297	255	-0.0873423	2.58439	-2.67173	0.0163499	1	Vsx2	protein_coding	ENSMUST00000021665	NA	intron (NM_007701, intron 3 of 4)	13318	ENSMUSG00000021239	ENSMUSG00000021239	Vsx2	0.55877	1	0.662141	1.54411	7.48213	1.17466	13.4982	1.83549
66004	chr9	61403907	61406979	3073	4.60804	1.90641	2.70162	0.0163655	0.702049	Tle3	protein_coding	ENSMUST00000178113	NA	intron (NM_009389, intron 8 of 19)	33077	ENSMUSG00000032280	ENSMUSG00000032280	Tle3	1.67631	1	33.107	61.7644	1.24702	5.87328	0.899878	6.97485
38260	chr2	179975265	179975472	208	1.8422	-0.60817	2.45037	0.0163934	1	Taf4a	protein_coding	ENSMUST00000041618	NA	intron (NM_001081092, intron 1 of 14)	1277	ENSMUSG00000039117	ENSMUSG00000039117	Taf4a	3.91139	1	1.32428	8.10658	1.24702	0.293664	0.899878	0.183549
5166	chr10	58230218	58234086	3869	5.87758	3.75821	2.11938	0.0164178	0.702049	4933403O03Rik	processed_pseudogene	ENSMUST00000099727	NA	exon (NM_001081954, exon 1 of 1)	523		NA	Dux	46.3779	23	43.0392	122.757	4.36458	16.7389	0.899878	32.121
20927	chr14	119499829	119500104	276	2.01743	-0.999566	3.01699	0.0164687	1	Hs6st3	protein_coding	ENSMUST00000065904	NA	intron (NM_015820, intron 1 of 1)	-249260		NA	1700006F04Rik	5.5877	10	0.220714	0.386027	0.623511	0.293664	0.899878	0.183549
6227	chr10	89443613	89443994	382	1.46002	-0.999566	2.45959	0.0164738	1	Gas2l3	protein_coding	ENSMUST00000099374	NA	intron (NM_001033331, intron 1 of 10)	163	ENSMUSG00000074802	ENSMUSG00000074802	Gas2l3	1.67631	1	1.76571	6.56247	0.623511	0.293664	0.899878	0.183549
55541	chr7	24474710	24475469	760	2.27862	-0.36685	2.64547	0.0164774	1	Plaur	protein_coding	ENSMUST00000002284	NA	intron (NM_011113, intron 6 of 6)	-6933	ENSMUSG00000054793	ENSMUSG00000054793	Cadm4	3.35262	1	1.545	13.511	0.623511	0.293664	0.899878	1.28484
32489	chr19	45815391	45816627	1237	4.26733	1.85238	2.41494	0.0164888	0.702049	Kcnip2	retained_intron	ENSMUST00000111906	NA	promoter-TSS (NM_145703)	54	ENSMUSG00000025221	ENSMUSG00000025221	Kcnip2	23.4683	1	9.7114	42.849	1.87053	6.16695	0.899878	5.50646
43098	chr4	102588661	102590050	1390	3.38259	0.915255	2.46733	0.0165339	0.702049	Pde4b	protein_coding	ENSMUST00000097950	NA	promoter-TSS (NM_001177981)	-487	ENSMUSG00000028525	ENSMUSG00000028525	Pde4b	5.02893	1	15.2292	20.4595	0.623511	3.81763	0.899878	2.20259
15378	chr13	21542075	21542271	197	0.927503	3.83238	-2.90488	0.0165375	0.702049	Olfr1366	protein_coding	ENSMUST00000175637	NA	Intergenic	-4146	ENSMUSG00000048996	ENSMUSG00000048996	Olfr1366	3.35262	1	2.86928	0.386027	29.305	0.293664	26.0965	1.28484
57157	chr7	57697027	57697223	197	-0.291116	2.71574	-3.00686	0.0165513	1	Gabrb3	protein_coding	ENSMUST00000085240	NA	intron (NM_001038701, intron 3 of 8)	105952	ENSMUSG00000033676	ENSMUSG00000033676	Gabrb3	0.55877	1	1.32428	0.386027	14.3408	0.587328	10.7985	0.550646
45652	chr4	150852010	150853037	1028	1.28066	3.86896	-2.58829	0.0165667	0.702049	1700045H11Rik	antisense	ENSMUST00000128056	NA	intron (NR_040649, intron 2 of 3)	2425	ENSMUSG00000078492	ENSMUSG00000078492	1700045H11Rik	3.91139	2	2.64856	1.15808	45.5163	1.17466	8.99878	2.75323
22688	chr15	80792853	80793116	264	0.62104	3.07892	-2.45788	0.0166247	1	Tnrc6b	protein_coding	ENSMUST00000067689	NA	intron (NM_144812, intron 4 of 24)	-5625	ENSMUSG00000047888	ENSMUSG00000047888	Tnrc6b	0.55877	3	2.20714	0.386027	18.0818	2.34931	10.7985	2.56968
20048	chr14	66727855	66728062	208	1.47532	-0.999566	2.47489	0.0166262	1	Adra1a	protein_coding	ENSMUST00000159365	NA	exon (NM_001271760, exon 3 of 4)	92708	ENSMUSG00000045875	ENSMUSG00000045875	Adra1a	2.23508	1	1.32428	6.56247	0.623511	0.293664	0.899878	0.183549
62149	chr8	84908495	84909720	1226	4.30009	1.87072	2.42937	0.0166304	0.702049	Dnase2a	protein_coding	ENSMUST00000003910	NA	exon (NM_010062, exon 2 of 6)	484	ENSMUSG00000003812	ENSMUSG00000003812	Dnase2a	13.9692	3	15.8914	45.9373	0.623511	4.1113	0.899878	8.99389
20230	chr14	70170066	70170766	701	2.40475	-0.0882484	2.493	0.0166567	1	Pdlim2	protein_coding	ENSMUST00000022681	NA	intron (NM_001253736, intron 6 of 9)	6399	ENSMUSG00000022090	ENSMUSG00000022090	Pdlim2	3.91139	1	3.53142	12.7389	0.623511	0.587328	0.899878	1.65194
15251	chr13	14521702	14522901	1200	3.20774	0.687595	2.52015	0.0167151	0.70446	Hecw1	protein_coding	ENSMUST00000110516	NA	intron (NM_001081348, intron 1 of 28)	924	ENSMUSG00000021301	ENSMUSG00000021301	Hecw1	3.91139	1	7.72498	24.3197	0.623511	2.34931	0.899878	2.56968
44194	chr4	128722988	128723370	383	1.69151	-0.999566	2.69107	0.0167176	1	Phc2	protein_coding	ENSMUST00000030588	NA	exon (NM_018774, exon 8 of 15)	-4392	ENSMUSG00000028796	ENSMUSG00000028796	Phc2	0.55877	1	1.32428	10.0367	0.623511	0.293664	0.899878	0.183549
60351	chr8	11185757	11186094	338	1.69151	-0.999566	2.69107	0.0167176	1	Gm15418	antisense	ENSMUST00000151014	-1660	Intergenic	126900	ENSMUSG00000031502	ENSMUSG00000031502	Col4a1	0.55877	1	1.32428	10.0367	0.623511	0.293664	0.899878	0.183549
17673	chr13	100148851	100149260	410	2.87861	0.728	2.15061	0.0167243	1	Naip2	protein_coding	ENSMUST00000117913	NA	intron (NM_001126182, intron 14 of 15)	24201	ENSMUSG00000021645	ENSMUSG00000021645	Smn1	6.14647	7	5.07641	11.1948	1.24702	2.64298	0.899878	1.83549
37590	chr2	167348379	167348609	231	1.80481	-0.756514	2.56133	0.0167773	1	B4galt5	protein_coding	ENSMUST00000109221	NA	intron (NM_019835, intron 1 of 8)	684	ENSMUSG00000017929	ENSMUSG00000017929	B4galt5	1.11754	1	2.20714	9.65069	0.623511	0.293664	0.899878	0.550646
8840	chr11	59480212	59480419	208	2.56094	0.0070658	2.55388	0.0167865	1	Gm12262	processed_pseudogene	ENSMUST00000119915	-1553	Intergenic	-7842	ENSMUSG00000054519	ENSMUSG00000054519	Zfp867	3.35262	9	1.98642	9.26466	0.623511	0.293664	0.899878	2.20259
4928	chr10	43037271	43038293	1023	2.68774	0.0331596	2.65458	0.0167969	1	Sobp	protein_coding	ENSMUST00000040275	NA	intron (NM_175407, intron 5 of 6)	136748	ENSMUSG00000038248	ENSMUSG00000038248	Sobp	0.55877	1	6.84212	17.3712	0.623511	1.46832	0.899878	1.10129
72287	chrX	138789684	138790671	988	-0.885293	1.73215	-2.61744	0.0168035	1	Il1rapl2	protein_coding	ENSMUST00000113063	NA	intron (NM_030688, intron 7 of 10)	-124252	ENSMUSG00000052854	ENSMUSG00000052854	Nrk	0.55877	1	0.220714	0.386027	0.623511	9.39725	1.79976	1.46839
27932	chr17	49001791	49002537	747	2.62792	0.156547	2.47137	0.0168279	1	Lrfn2	protein_coding	ENSMUST00000046254	NA	intron (NM_027452, intron 1 of 2)	69582	ENSMUSG00000040490	ENSMUSG00000040490	Lrfn2	5.02893	1	2.86928	15.8271	2.49404	0.880993	0.899878	0.183549
34187	chr2	32832709	32833502	794	1.55458	-0.999566	2.55415	0.0168579	1	Stxbp1	protein_coding	ENSMUST00000050000	NA	intron (NM_001113569, intron 1 of 19)	14126	ENSMUSG00000026797	ENSMUSG00000026797	Stxbp1	3.91139	1	0.662141	6.17644	0.623511	0.293664	0.899878	0.183549
44273	chr4	130011538	130012354	817	1.49398	-0.999566	2.49355	0.0168722	1	Bai2	retained_intron	ENSMUST00000149282	NA	exon (NM_001290715, exon 15 of 29)	19892	ENSMUSG00000028782	ENSMUSG00000028782	Bai2	0.55877	1	3.53142	6.17644	0.623511	0.293664	0.899878	0.183549
35288	chr2	91635380	91635823	444	1.95739	-0.548566	2.50595	0.0169249	1	F2	protein_coding	ENSMUST00000028681	NA	intron (NM_010168, intron 2 of 13)	812	ENSMUSG00000027249	ENSMUSG00000027249	F2	2.23508	1	2.64856	9.65069	0.623511	0.293664	0.899878	0.917744
36816	chr2	154130462	154130730	269	1.92383	-0.548566	2.47239	0.0169457	1	Bpifa3	protein_coding	ENSMUST00000028984	NA	exon (NM_001291079, exon 1 of 7)	260	ENSMUSG00000027482	ENSMUSG00000027482	Bpifa3	4.47016	1	1.98642	7.72055	0.623511	0.293664	0.899878	0.917744
65598	chr9	53343198	53343434	237	1.68361	4.18425	-2.50064	0.0169581	0.711868	Exph5	protein_coding	ENSMUST00000051014	NA	intron (NM_176846, intron 3 of 5)	-40707	ENSMUSG00000034487	ENSMUSG00000034487	Kdelc2	7.82278	1	1.32428	2.70219	14.3408	4.69863	51.293	2.38613
609	chr1	39335559	39336141	583	3.24532	0.820975	2.42435	0.0169729	0.711868	Npas2	protein_coding	ENSMUST00000056815	NA	intron (NM_008719, intron 14 of 20)	-32001	ENSMUSG00000073702	ENSMUSG00000073702	Rpl31	6.70524	1	10.1528	20.0734	0.623511	3.52397	0.899878	2.01904
4657	chr10	24245182	24245392	211	-0.885293	1.94059	-2.82588	0.0169769	1	Moxd1	protein_coding	ENSMUST00000095784	NA	intron (NM_021509, intron 2 of 11)	21770	ENSMUSG00000020000	ENSMUSG00000020000	Moxd1	0.55877	1	0.220714	0.386027	11.2232	0.880993	2.69963	0.550646
73118	chrX	152664117	152665211	1095	-0.337562	2.55247	-2.89003	0.0170046	1	Shroom2	processed_transcript	ENSMUST00000152746	NA	intron (NM_172441, intron 3 of 9)	-20116	ENSMUSG00000045180	ENSMUSG00000045180	Shroom2	0.55877	2	0.220714	0.386027	0.623511	6.46061	16.1978	0.183549
28488	chr17	73805212	73805565	354	1.77681	-0.756514	2.53332	0.0170183	1	Ehd3	protein_coding	ENSMUST00000024860	NA	exon (NM_020578, exon 1 of 6)	548	ENSMUSG00000024065	ENSMUSG00000024065	Ehd3	1.67631	1	1.76571	9.26466	0.623511	0.293664	0.899878	0.550646
19790	chr14	57046814	57047146	333	2.84099	0.0960876	2.7449	0.0170734	1	Gja3	protein_coding	ENSMUST00000061614	NA	intron (NM_016975, intron 1 of 1)	10743		ENSMUSG00000048582	Gja3	15.0868	1	0.220714	12.3529	1.87053	0.587328	0.899878	0.917744
67526	chr9	114368085	114368366	282	1.94514	-0.648797	2.59394	0.0170758	1	4930520O04Rik	processed_transcript	ENSMUST00000147689	NA	promoter-TSS (NR_040384)	-98	ENSMUSG00000074039	ENSMUSG00000074039	4930520O04Rik	0.55877	1	4.19356	9.65069	0.623511	0.293664	0.899878	0.734195
16511	chr13	59712729	59712977	249	1.76927	-0.999566	2.76884	0.0171114	1	Spata31d1b	protein_coding	ENSMUST00000165133	NA	intron (NM_001167593, intron 1 of 3)	569	ENSMUSG00000091311	ENSMUSG00000091311	Spata31d1b	8.94032	1	0.220714	3.47425	0.623511	0.293664	0.899878	0.183549
2651	chr1	132892927	132893864	938	1.54932	-0.999566	2.54889	0.0171122	1	Lrrn2	protein_coding	ENSMUST00000027706	NA	intron (NM_010732, intron 1 of 1)	13041	ENSMUSG00000026443	ENSMUSG00000026443	Lrrn2	0.55877	1	2.42785	7.72055	0.623511	0.293664	0.899878	0.183549
26152	chr17	12741287	12741508	222	1.54932	-0.999566	2.54889	0.0171122	1	Airn	antisense	ENSMUST00000162826	NA	promoter-TSS (NR_002853)	87	ENSMUSG00000078247	ENSMUSG00000078247	Airn	0.55877	1	2.42785	7.72055	0.623511	0.293664	0.899878	0.183549
29809	chr18	44444816	44445632	817	1.5895	-0.999566	2.58907	0.0171524	1	Mcc	protein_coding	ENSMUST00000089874	NA	intron (NM_001085373, intron 16 of 18)	64724	ENSMUSG00000024472	ENSMUSG00000024472	Dcp2	0.55877	1	1.98642	8.4926	0.623511	0.293664	0.899878	0.183549
52200	chr6	59426040	59426383	344	2.34125	-0.333126	2.67437	0.0172044	1	Gprin3	protein_coding	ENSMUST00000051065	NA	promoter-TSS (NM_183183)	78	ENSMUSG00000045441	ENSMUSG00000045441	Gprin3	0.55877	3	2.42785	14.283	0.623511	1.46832	0.899878	0.183549
41313	chr4	12115173	12116055	883	2.32572	-0.205512	2.53123	0.0172218	1	Gm11839	processed_pseudogene	ENSMUST00000120647	NA	Intergenic	-24503	ENSMUSG00000046667	ENSMUSG00000046667	Rbm12b1	1.67631	9	2.42785	6.94849	0.623511	1.76199	0.899878	0.183549
14138	chr12	100200430	100200678	249	1.82309	-0.999566	2.82265	0.0172567	1	Calm1	retained_intron	ENSMUST00000153524	NA	intron (NM_009790, intron 1 of 5)	1013	ENSMUSG00000001175	ENSMUSG00000001175	Calm1	10.6166	1	0.220714	2.31616	0.623511	0.293664	0.899878	0.183549
49040	chr5	115168740	115170074	1335	2.95063	0.594216	2.35641	0.0172941	1	Cabp1	protein_coding	ENSMUST00000031519	NA	intron (NM_013879, intron 6 of 6)	-11231	ENSMUSG00000048578	ENSMUSG00000048578	Mlec	13.9692	3	3.53142	10.4227	0.623511	1.76199	0.899878	2.75323
64186	chr8	126476145	126477567	1423	4.79134	3.0658	1.72553	0.0173225	0.720046	Gm6091	processed_pseudogene	ENSMUST00000098307	NA	Intergenic	-1791	ENSMUSG00000090290	ENSMUSG00000090290	Gm17296	30.1736	47	9.26997	24.3197	9.35267	8.51626	8.0989	7.5255
26854	chr17	27719675	27720246	572	2.57134	0.0714838	2.49986	0.0173513	1	Spdef	protein_coding	ENSMUST00000114870	NA	intron (NM_013891, intron 2 of 5)	8990	ENSMUSG00000024215	ENSMUSG00000024215	Spdef	2.79385	3	4.8557	13.1249	0.623511	0.293664	0.899878	2.38613
50636	chr5	142134422	142135420	999	1.82667	-0.801967	2.62863	0.0173761	1	Sdk1	protein_coding	ENSMUST00000074546	NA	intron (NM_177879, intron 32 of 44)	-266576	ENSMUSG00000056493	ENSMUSG00000056493	Foxk1	0.55877	1	2.20714	10.4227	0.623511	0.587328	0.899878	0.183549
1890	chr1	91811768	91812058	291	2.97472	0.0456585	2.92906	0.0173941	1	Twist2	protein_coding	ENSMUST00000007949	NA	intron (NM_007855, intron 1 of 1)	10436	ENSMUSG00000007805	ENSMUSG00000007805	Twist2	10.6166	20	0.441427	0.386027	1.87053	1.17466	0.899878	0.183549
31256	chr19	7134737	7138891	4155	4.61293	1.87793	2.735	0.0174649	0.72294	Macrod1	protein_coding	ENSMUST00000040261	NA	intron (NM_134147, intron 3 of 10)	-31085	ENSMUSG00000047787	ENSMUSG00000047787	Flrt1	0.55877	3	33.3278	60.9923	0.623511	6.75428	0.899878	6.42421
15921	chr13	46897671	46897867	197	-0.885293	2.16989	-3.05518	0.0174743	1	Kif13a	protein_coding	ENSMUST00000056978	NA	intron (NM_010617, intron 2 of 37)	31949	ENSMUSG00000021375	ENSMUSG00000021375	Kif13a	0.55877	1	0.220714	0.386027	11.2232	0.293664	6.29915	0.183549
3242	chr1	164328664	164329087	424	-0.885293	2.08805	-2.97334	0.0174896	1	Nme7	protein_coding	ENSMUST00000086028	NA	intron (NM_138314, intron 4 of 13)	21204		ENSMUSG00000026575	Nme7	0.55877	1	0.220714	0.386027	11.8467	0.293664	4.49939	0.367098
11730	chr11	118496366	118497343	978	3.20939	0.69569	2.5137	0.0174999	0.723215	Rbfox3	protein_coding	ENSMUST00000154746	NA	intron (NM_001285436, intron 10 of 13)	19895	ENSMUSG00000033857	ENSMUSG00000033857	Engase	6.14647	3	5.07641	22.7756	1.24702	0.293664	0.899878	4.03807
41017	chr3	153972788	153974557	1770	3.75945	1.32767	2.43178	0.0175399	0.723303	Slc44a5	protein_coding	ENSMUST00000089948	NA	5' UTR (NM_001081263, exon 1 of 22)	237	ENSMUSG00000028360	ENSMUSG00000028360	Slc44a5	12.8517	1	12.1393	28.18	0.623511	4.1113	0.899878	4.40517
4130	chr1	190799122	190799625	504	2.88989	0.366704	2.52319	0.0175612	1	Rps6kc1	nonsense_mediated_decay	ENSMUST00000160889	NA	exon (NM_178775, exon 11 of 15)	112396	ENSMUSG00000089872	ENSMUSG00000089872	Rps6kc1	6.14647	1	3.97285	18.5293	0.623511	0.880993	0.899878	2.75323
39397	chr3	69317460	69318557	1098	2.72522	0.215259	2.50996	0.0175642	1	Ppm1l	protein_coding	ENSMUST00000029355	NA	intron (NM_178726, intron 1 of 3)	1091		ENSMUSG00000027784	Ppm1l	0.55877	3	10.1528	12.7389	0.623511	1.46832	0.899878	1.65194
21885	chr15	58249106	58249302	197	0.315712	3.37413	-3.05842	0.017586	0.723303	Gm15943	processed_transcript	ENSMUST00000147638	NA	Intergenic	-34312	ENSMUSG00000022358	ENSMUSG00000022358	Fbxo32	0.55877	1	1.10357	2.31616	21.1994	0.293664	19.7973	0.183549
30057	chr18	60603186	60603646	461	1.62859	-0.999566	2.62816	0.0175926	1	Synpo	protein_coding	ENSMUST00000097566	NA	exon (NM_001109975, exon 2 of 2)	6688	ENSMUSG00000043079	ENSMUSG00000043079	Synpo	0.55877	1	1.545	9.26466	0.623511	0.293664	0.899878	0.183549
44656	chr4	135782843	135783674	832	1.62859	-0.999566	2.62816	0.0175926	1	Myom3	protein_coding	ENSMUST00000105854	NA	intron (NM_001085509, intron 15 of 36)	23544	ENSMUSG00000037139	ENSMUSG00000037139	Myom3	0.55877	1	1.545	9.26466	0.623511	0.293664	0.899878	0.183549
50627	chr5	141771873	141772070	198	-0.617644	2.22137	-2.83902	0.0176385	1	Sdk1	protein_coding	ENSMUST00000085774	NA	intron (NM_177879, intron 4 of 44)	530438	ENSMUSG00000039683	ENSMUSG00000039683	Sdk1	0.55877	1	0.662141	0.386027	15.5878	0.880993	0.899878	1.28484
15293	chr13	17448736	17449059	324	-0.885293	2.03379	-2.91908	0.0177157	1	5033411D12Rik	protein_coding	ENSMUST00000068545	NA	intron (NM_138654, intron 9 of 13)	245867		ENSMUSG00000055137	Sugct	0.55877	1	0.220714	0.386027	13.7172	0.293664	0.899878	1.46839
43502	chr4	117260971	117261220	250	2.48993	-0.00581622	2.49574	0.0177619	1	Tmem53	protein_coding	ENSMUST00000062824	NA	intron (NM_001285814, intron 2 of 3)	8756	ENSMUSG00000048772	ENSMUSG00000048772	Tmem53	8.94032	10	0.441427	3.08822	0.623511	0.293664	2.69963	0.367098
9258	chr11	69141066	69141438	373	4.38494	1.9185	2.46643	0.017767	0.72836	Aloxe3	protein_coding	ENSMUST00000021268	NA	intron (NM_011786, intron 12 of 14)	14875	ENSMUSG00000020892	ENSMUSG00000020892	Aloxe3	31.8499	44	1.545	6.17644	6.85862	0.293664	5.39927	2.56968
15908	chr13	45839266	45839603	338	-0.74527	2.17538	-2.92065	0.0177673	1	Atxn1	protein_coding	ENSMUST00000180110	NA	intron (NM_001199305, intron 3 of 7)	125556	ENSMUSG00000046876	ENSMUSG00000046876	Atxn1	0.55877	1	0.441427	0.386027	14.3408	0.293664	2.69963	0.734195
36261	chr2	135682053	135682301	249	2.40156	-0.473133	2.87469	0.0178129	1	Plcb4	processed_transcript	ENSMUST00000139480	NA	Intergenic	-59653	ENSMUSG00000039943	ENSMUSG00000039943	Plcb4	15.0868	5	0.662141	0.386027	0.623511	1.17466	0.899878	0.183549
49940	chr5	131585667	131586692	1026	2.73378	0.192262	2.54152	0.0178243	1	Auts2	protein_coding	ENSMUST00000161804	NA	intron (NM_177047, intron 5 of 18)	-278658		ENSMUSG00000034040	Wbscr17	1.11754	1	9.04926	15.4411	0.623511	1.76199	0.899878	1.28484
28124	chr17	57073604	57074410	807	2.49388	-0.1311	2.62498	0.0178778	1	Dennd1c	protein_coding	ENSMUST00000011623	NA	exon (NM_153551, exon 9 of 24)	4503	ENSMUSG00000002668	ENSMUSG00000002668	Dennd1c	1.67631	1	4.41427	15.4411	0.623511	0.293664	0.899878	1.83549
22705	chr15	81937131	81937338	208	1.35612	-0.999566	2.35569	0.017906	1	Csdc2	protein_coding	ENSMUST00000038757	NA	intron (NM_145473, intron 1 of 3)	476	ENSMUSG00000042109	ENSMUSG00000042109	Csdc2	2.23508	1	1.98642	5.01836	0.623511	0.293664	0.899878	0.183549
66315	chr9	69061049	69061307	259	-0.0454983	2.93088	-2.97637	0.0179066	1	Rora	protein_coding	ENSMUST00000034766	NA	intron (NM_013646, intron 1 of 10)	-228663	ENSMUSG00000032238	ENSMUSG00000032238	Rora	0.55877	1	1.545	0.772055	13.0937	0.293664	16.1978	0.917744
37806	chr2	169978028	169978311	284	-0.441735	2.32674	-2.76847	0.0179371	1	Tshz2	protein_coding	ENSMUST00000123300	NA	Intergenic	92501	ENSMUSG00000097065	ENSMUSG00000097065	A630075F10Rik	1.11754	1	0.441427	0.386027	16.2113	0.587328	1.79976	1.46839
29597	chr18	37296521	37297271	751	3.06508	0.654325	2.41076	0.0179566	1	Pcdhb2	protein_coding	ENSMUST00000056522	NA	exon (NM_053127, exon 1 of 1)	2056	ENSMUSG00000051599	ENSMUSG00000051599	Pcdhb2	7.82278	1	5.73856	18.9153	0.623511	2.93664	0.899878	1.83549
44719	chr4	136938870	136939401	532	2.44252	0.0460316	2.39649	0.017957	1	Epha8	protein_coding	ENSMUST00000030420	NA	intron (NM_007939, intron 4 of 16)	17680	ENSMUSG00000028661	ENSMUSG00000028661	Epha8	8.94032	1	3.3107	8.4926	0.623511	2.05565	0.899878	0.550646
14196	chr12	103068775	103068986	212	-0.885293	2.2185	-3.10379	0.017957	1	Unc79	retained_intron	ENSMUST00000178846	NA	intron (NM_001081017, intron 14 of 48)	120022	ENSMUSG00000021198	ENSMUSG00000021198	Unc79	0.55877	1	0.220714	0.386027	3.74107	0.293664	14.398	0.183549
59644	chr7	139020973	139021328	356	2.60256	0.382145	2.22042	0.017969	1	Jakmip3	protein_coding	ENSMUST00000106111	NA	intron (NM_028708, intron 7 of 19)	-64850	ENSMUSG00000025478	ENSMUSG00000025478	Dpysl4	7.82278	5	2.20714	9.26466	0.623511	2.05565	1.79976	0.734195
67553	chr9	114933184	114933699	516	3.0024	0.475446	2.52696	0.0179792	1	Gpd1l	protein_coding	ENSMUST00000146623	NA	intron (NM_175380, intron 1 of 7)	545	ENSMUSG00000050627	ENSMUSG00000050627	Gpd1l	4.47016	1	4.19356	22.3896	0.623511	1.46832	0.899878	2.56968
66792	chr9	90163643	90163924	282	2.71403	0.232733	2.48129	0.0179905	1	Adamts7	protein_coding	ENSMUST00000113060	NA	intron (NM_001003911, intron 1 of 23)	806	ENSMUSG00000032363	ENSMUSG00000032363	Adamts7	11.7342	1	1.545	11.9668	0.623511	0.293664	3.59951	0.183549
61531	chr8	64021305	64021569	265	-0.284963	2.56814	-2.85311	0.0179937	1	Tll1	protein_coding	ENSMUST00000066166	NA	intron (NM_009390, intron 19 of 20)	-69267	ENSMUSG00000094443	ENSMUSG00000094443	Gm4975	1.67631	1	0.220714	0.386027	16.2113	0.293664	6.29915	0.917744
70297	chrX	94098085	94098371	287	-0.528942	2.07491	-2.60385	0.0179972	1	Gm14798	antisense	ENSMUST00000139695	NA	intron (NM_011768, intron 3 of 7)	25179	ENSMUSG00000079509	ENSMUSG00000079509	Zfx	0.55877	1	0.441427	0.772055	0.623511	7.92893	7.19902	1.10129
25645	chr16	94208384	94208591	208	1.64774	-0.999566	2.64731	0.0180005	1	Hlcs	protein_coding	ENSMUST00000163193	NA	intron (NM_139145, intron 5 of 9)	79368	ENSMUSG00000040820	ENSMUSG00000040820	Hlcs	0.55877	1	1.32428	9.65069	0.623511	0.293664	0.899878	0.183549
63680	chr8	120519979	120520469	491	1.64774	-0.999566	2.64731	0.0180005	1	Gse1	protein_coding	ENSMUST00000034279	NA	intron (NM_198671, intron 1 of 15)	-15633	ENSMUSG00000031822	ENSMUSG00000031822	Gse1	0.55877	1	1.32428	9.65069	0.623511	0.293664	0.899878	0.183549
49996	chr5	134256563	134256986	424	-0.885293	2.12836	-3.01365	0.0180048	1	Gtf2i	protein_coding	ENSMUST00000059042	NA	intron (NM_001080749, intron 15 of 32)	-27150	ENSMUSG00000015950	ENSMUSG00000015950	Ncf1	0.55877	1	0.220714	0.386027	8.72916	0.293664	8.0989	0.367098
46710	chr5	27594179	27594394	216	2.21434	-0.220849	2.43519	0.0180359	1	Dpp6	retained_intron	ENSMUST00000134175	NA	intron (NM_001136060, intron 7 of 25)	-92895	ENSMUSG00000048703	ENSMUSG00000048703	Speer4b	3.35262	6	1.10357	8.10658	0.623511	1.17466	0.899878	0.734195
65050	chr9	42520820	42521027	208	1.46544	-0.999566	2.46501	0.0180732	1	Gm24420	misc_RNA	ENSMUST00000176676	NA	exon (NM_175481, exon 21 of 21)	-48698	ENSMUSG00000037287	ENSMUSG00000037287	Tbcel	0.55877	1	3.3107	6.17644	0.623511	0.293664	0.899878	0.183549
38639	chr3	19682496	19683359	864	1.84492	-0.648797	2.49372	0.0180895	1	Trim55	protein_coding	ENSMUST00000029139	NA	intron (NM_001081281, intron 9 of 9)	12468	ENSMUSG00000049796	ENSMUSG00000049796	Crh	0.55877	3	3.08999	7.72055	0.623511	0.293664	0.899878	0.734195
56774	chr7	45304490	45304922	433	1.83229	-0.756514	2.5888	0.01812	1	Trpm4	protein_coding	ENSMUST00000042194	NA	exon (NM_175130, exon 24 of 25)	-20252		ENSMUSG00000046721	Rpl14-ps1	0.55877	1	2.64856	10.0367	0.623511	0.293664	0.899878	0.550646
64057	chr8	124559287	124559551	265	1.86824	-0.628201	2.49644	0.0181278	1	Agt	protein_coding	ENSMUST00000063278	NA	exon (NM_007428, exon 3 of 5)	10288	ENSMUSG00000031980	ENSMUSG00000031980	Agt	2.79385	1	1.545	9.26466	0.623511	0.880993	0.899878	0.183549
44270	chr4	129992143	129992391	249	1.62846	-0.999566	2.62802	0.0181419	1	Bai2	protein_coding	ENSMUST00000120204	NA	exon (NM_001290715, exon 1 of 29)	213	ENSMUSG00000028782	ENSMUSG00000028782	Bai2	8.94032	1	0.882855	1.54411	0.623511	0.293664	0.899878	0.183549
832	chr1	53480823	53481053	231	-0.885293	2.21353	-3.09882	0.0181694	1	Dnahc7a	protein_coding	ENSMUST00000094964	NA	intron (NM_001252070, intron 47 of 65)	-128186	ENSMUSG00000026095	ENSMUSG00000026095	Asnsd1	0.55877	1	0.220714	0.386027	9.97618	0.293664	8.0989	0.183549
29813	chr18	44627731	44627927	197	-0.885293	2.06319	-2.94848	0.0181817	1	Mcc	protein_coding	ENSMUST00000089874	NA	intron (NM_001085373, intron 3 of 18)	-33836	ENSMUSG00000097610	ENSMUSG00000097610	A930012L18Rik	0.55877	1	0.220714	0.386027	9.35267	0.880993	6.29915	0.183549
21011	chr14	122611946	122612242	297	-0.648633	2.19328	-2.84191	0.0181859	1	Pcca	processed_transcript	ENSMUST00000143240	NA	intron (NM_144844, intron 6 of 23)	77766	ENSMUSG00000041650	ENSMUSG00000041650	Pcca	0.55877	1	0.220714	0.772055	10.5997	0.293664	6.29915	1.10129
63783	chr8	121165542	121166202	661	3.62547	1.42948	2.19599	0.0182071	0.740462	Gm20388	protein_coding	ENSMUST00000127664	NA	Intergenic	38187	ENSMUSG00000097084	ENSMUSG00000097084	Foxl1	10.6166	12	7.06284	19.6874	0.623511	5.57962	0.899878	3.67098
24274	chr16	18348335	18349064	730	3.09694	0.503732	2.59321	0.0182274	1	Arvcf	protein_coding	ENSMUST00000115614	NA	intron (NM_033474, intron 1 of 18)	518	ENSMUSG00000000325	ENSMUSG00000000325	Arvcf	1.67631	1	6.84212	24.7058	0.623511	1.76199	0.899878	2.38613
55896	chr7	29287262	29288034	773	3.56584	1.17771	2.38813	0.0182523	0.741119	Ppp1r14a	protein_coding	ENSMUST00000048187	-1285	Intergenic	-1672	ENSMUSG00000037166	ENSMUSG00000037166	Ppp1r14a	18.9982	3	3.75213	21.6175	0.623511	4.40496	0.899878	3.12033
3203	chr1	162340156	162340433	278	1.96677	-0.999566	2.96633	0.0182711	1	Dnm3	protein_coding	ENSMUST00000086074	NA	intron (NM_001038619, intron 4 of 20)	116927	miRBase:MI0000698	ENSMUSG00000065516	Mir214	5.02893	10	0.220714	0.386027	0.623511	0.293664	0.899878	0.183549
46357	chr5	9361646	9362170	525	-0.500395	2.1986	-2.699	0.0184064	1	9330182L06Rik	retained_intron	ENSMUST00000131626	NA	intron (NM_172706, intron 1 of 21)	-13796		ENSMUSG00000077896	Mir879	0.55877	1	0.882855	0.386027	13.7172	2.64298	0.899878	1.10129
51803	chr6	39208250	39209137	888	0.306084	2.7534	-2.44732	0.0184321	1	Jhdm1d	protein_coding	ENSMUST00000002305	-1461	Intergenic	-1921	ENSMUSG00000042599	ENSMUSG00000042599	Kdm7a	2.23508	1	1.32428	0.386027	14.9643	2.05565	7.19902	2.75323
47266	chr5	38194693	38195027	335	1.87306	-0.548566	2.42163	0.0185185	1	Zbtb49	processed_transcript	ENSMUST00000124939	NA	Intergenic	25568	ENSMUSG00000029127	ENSMUSG00000029127	Zbtb49	2.23508	1	3.3107	8.10658	0.623511	0.293664	0.899878	0.917744
11270	chr11	107795321	107795541	221	1.52186	-0.999566	2.52143	0.0185542	1	Gm11650	processed_transcript	ENSMUST00000141271	NA	promoter-TSS (NM_019431)	-967		ENSMUSG00000020723	Cacng4	0.55877	1	2.20714	7.72055	0.623511	0.293664	0.899878	0.183549
23493	chr15	101140059	101140299	241	1.52186	-0.999566	2.52143	0.0185542	1	Acvrl1	protein_coding	ENSMUST00000000542	NA	intron (NM_001277259, intron 10 of 11)	11657	ENSMUSG00000000530	ENSMUSG00000000530	Acvrl1	0.55877	1	2.20714	7.72055	0.623511	0.293664	0.899878	0.183549
32085	chr19	39448486	39448793	308	-0.617644	2.49179	-3.10943	0.0185628	1	Cyp2c38	protein_coding	ENSMUST00000035488	NA	intron (NM_010002, intron 3 of 8)	14435	ENSMUSG00000032808	ENSMUSG00000032808	Cyp2c38	0.55877	1	0.662141	0.386027	11.2232	0.293664	10.7985	0.183549
42480	chr4	63111850	63112115	266	0.324042	3.27645	-2.95241	0.0185657	0.748495	Zfp618	protein_coding	ENSMUST00000107415	NA	intron (NM_028326, intron 11 of 14)	42159	ENSMUSG00000028356	ENSMUSG00000028356	Ambp	2.79385	1	0.441427	0.772055	6.23511	0.293664	31.4957	0.734195
13894	chr12	86129718	86130014	297	1.66665	-0.999566	2.66621	0.0185733	1	Ift43	protein_coding	ENSMUST00000054565	NA	intron (NM_029601, intron 3 of 7)	-39475	ENSMUSG00000097543	ENSMUSG00000097543	Gm805	0.55877	1	1.10357	10.0367	0.623511	0.293664	0.899878	0.183549
38273	chr2	180219166	180219639	474	1.66665	-0.999566	2.66621	0.0185733	1	Lama5	protein_coding	ENSMUST00000015791	NA	intron (NM_001081171, intron 2 of 78)	6456	ENSMUSG00000015647	ENSMUSG00000015647	Lama5	0.55877	1	1.10357	10.0367	0.623511	0.293664	0.899878	0.183549
30053	chr18	60584257	60584715	459	-0.885293	1.56949	-2.45479	0.018575	1	Myoz3	protein_coding	ENSMUST00000056533	NA	intron (NM_133363, intron 2 of 6)	7230		ENSMUSG00000049173	Myoz3	0.55877	1	0.220714	0.386027	5.6116	1.17466	2.69963	2.38613
58960	chr7	125603187	125603582	396	1.68002	-0.801967	2.48199	0.0186193	1	Il21r	protein_coding	ENSMUST00000033000	NA	promoter-TSS (NM_021887)	-44	ENSMUSG00000030745	ENSMUSG00000030745	Il21r	1.11754	1	2.20714	8.4926	0.623511	0.587328	0.899878	0.183549
15489	chr13	27344249	27344445	197	0.310154	3.36348	-3.05332	0.0186827	0.748495	Prl8a2	protein_coding	ENSMUST00000110363	-1237	Intergenic	-1326	ENSMUSG00000018259	ENSMUSG00000018259	Prl8a2	3.35262	1	0.220714	0.386027	16.2113	0.293664	24.2967	0.367098
44280	chr4	130076871	130079354	2484	4.39191	1.98549	2.40642	0.0186881	0.748495	Col16a1	processed_transcript	ENSMUST00000151541	NA	intron (NM_028266, intron 44 of 69)	-29443	ENSMUSG00000028779	ENSMUSG00000028779	Pef1	13.9692	2	18.9814	49.0255	0.623511	7.3416	0.899878	6.97485
17864	chr13	109684677	109686041	1365	3.88675	1.76892	2.11784	0.0186977	0.748495	Pde4d	retained_intron	ENSMUST00000138938	NA	intron (NM_011056, intron 3 of 16)	-218450		ENSMUSG00000084651	Mir1904	18.9982	2	15.0085	23.1616	6.85862	2.93664	0.899878	2.93678
42243	chr4	56864820	56865314	495	2.56412	0.120656	2.44346	0.0187085	1	Ctnnal1	protein_coding	ENSMUST00000045142	NA	exon (NM_018761, exon 1 of 19)	144	ENSMUSG00000038816	ENSMUSG00000038816	Ctnnal1	3.35262	1	3.08999	16.2132	1.87053	0.293664	0.899878	1.28484
28234	chr17	63072153	63072456	304	-0.240238	2.502	-2.74224	0.0187342	1	Fbxl17	protein_coding	ENSMUST00000024761	NA	intron (NM_015794, intron 8 of 8)	-190988		ENSMUSG00000048915	Efna5	1.11754	1	0.882855	0.386027	14.3408	1.46832	6.29915	0.550646
11072	chr11	102955417	102955820	404	2.17263	-0.283912	2.45654	0.0187366	1	AL731670.1	lincRNA	ENSMUST00000181125	NA	Intergenic	8535	ENSMUSG00000085338	ENSMUSG00000085338	2410004I01Rik	7.82278	1	2.64856	6.56247	0.623511	0.293664	0.899878	1.46839
72	chr1	8840407	8840730	324	1.77283	-0.872928	2.64576	0.0187431	1	Sntg1	nonsense_mediated_decay	ENSMUST00000144593	NA	intron (NM_001290393, intron 3 of 19)	459308		ENSMUSG00000025909	Sntg1	3.91139	7	0.441427	2.31616	0.623511	0.293664	0.899878	0.367098
53411	chr6	108664731	108665097	367	1.47973	-0.999566	2.47929	0.0187954	1	Bhlhe40	protein_coding	ENSMUST00000032194	NA	exon (NM_011498, exon 5 of 5)	-3980	ENSMUSG00000087341	ENSMUSG00000087341	0610040F04Rik	0.55877	1	2.64856	6.94849	0.623511	0.293664	0.899878	0.183549
59400	chr7	135616740	135617099	360	2.33904	-0.283912	2.62295	0.0188478	1	Ptpre	protein_coding	ENSMUST00000073961	NA	intron (NM_011212, intron 2 of 20)	35394	ENSMUSG00000097471	ENSMUSG00000097471	5830432E09Rik	6.14647	4	0.441427	9.65069	0.623511	0.293664	0.899878	1.46839
11421	chr11	114428001	114428341	341	0.427336	2.95354	-2.52621	0.0188906	1	4932435O22Rik	lincRNA	ENSMUST00000148405	NA	intron (NR_027643, intron 1 of 2)	20689	ENSMUSG00000062391	ENSMUSG00000062391	4932435O22Rik	0.55877	3	0.662141	1.15808	8.72916	1.17466	19.7973	1.28484
52552	chr6	82939243	82939521	279	1.93806	-0.529344	2.4674	0.0189955	1	Sema4f	protein_coding	ENSMUST00000000641	NA	intron (NM_011350, intron 1 of 13)	368	ENSMUSG00000000627	ENSMUSG00000000627	Sema4f	3.35262	1	1.32428	9.65069	0.623511	0.880993	0.899878	0.367098
11393	chr11	114031506	114031754	249	1.58284	-0.999566	2.58241	0.0190107	1	Sdk2	protein_coding	ENSMUST00000041627	NA	intron (NM_172800, intron 1 of 44)	34321	ENSMUSG00000041592	ENSMUSG00000041592	Sdk2	0.55877	1	1.545	8.87863	0.623511	0.293664	0.899878	0.183549
11615	chr11	116651936	116654820	2885	5.38046	3.12481	2.25565	0.0190392	0.755933	Cygb	protein_coding	ENSMUST00000021166	NA	intron (NM_030206, intron 1 of 3)	935	ENSMUSG00000020810	ENSMUSG00000020810	Cygb	30.1736	15	31.1206	90.3304	0.623511	18.5008	0.899878	14.8675
42564	chr4	66391596	66392226	631	0.966184	3.25476	-2.28858	0.0190495	0.755933	Astn2	protein_coding	ENSMUST00000068214	NA	intron (NM_207109, intron 1 of 22)	12572	ENSMUSG00000028373	ENSMUSG00000028373	Astn2	2.23508	1	4.19356	0.386027	6.85862	9.98458	16.1978	5.13937
51086	chr5	150319668	150319916	249	1.67817	-0.999566	2.67774	0.0190511	1	Fry	protein_coding	ENSMUST00000087204	NA	intron (NM_172887, intron 2 of 60)	59862	ENSMUSG00000056602	ENSMUSG00000056602	Fry	7.26401	3	0.220714	2.31616	0.623511	0.293664	0.899878	0.183549
37701	chr2	168549064	168549528	465	2.30376	-0.283912	2.58768	0.0190521	1	Nfatc2	processed_transcript	ENSMUST00000151292	NA	intron (NM_001291169, intron 3 of 10)	41069	ENSMUSG00000027544	ENSMUSG00000027544	Nfatc2	8.38155	1	1.10357	9.26466	0.623511	0.293664	0.899878	1.46839
2557	chr1	130156602	130156834	233	-0.885293	2.12489	-3.01019	0.0190579	1	Thsd7b	protein_coding	ENSMUST00000073527	NA	intron (NM_172485, intron 17 of 27)	266281	ENSMUSG00000026401	ENSMUSG00000026401	Daf2	0.55877	1	0.220714	0.386027	12.4702	0.293664	4.49939	0.183549
41902	chr4	44578694	44579881	1188	2.85464	0.567665	2.28698	0.0190602	1	Pax5	processed_transcript	ENSMUST00000172949	NA	intron (NM_008782, intron 7 of 9)	-123512		NA	5730488B01Rik	3.91139	5	5.73856	14.283	0.623511	1.46832	0.899878	2.93678
49946	chr5	131648469	131648731	263	1.4179	-0.999566	2.41746	0.0190724	1	Auts2	processed_transcript	ENSMUST00000160071	NA	intron (NM_177047, intron 5 of 18)	-231669		NA	4930563F08Rik	2.79385	1	1.10357	5.79041	0.623511	0.293664	0.899878	0.183549
8781	chr11	59025955	59026301	347	0.271175	2.95213	-2.68096	0.0190753	1	Obscn	protein_coding	ENSMUST00000138587	NA	intron (NM_199152, intron 84 of 89)	48035	ENSMUSG00000020455	ENSMUSG00000020455	Trim11	1.67631	1	0.220714	1.93014	3.74107	0.880993	23.3968	2.93678
33988	chr2	29245765	29248232	2468	4.03049	1.70191	2.32858	0.0190846	0.755933	Ntng2	processed_transcript	ENSMUST00000149096	NA	non-coding (NR_029460, exon 2 of 2)	1041	ENSMUSG00000035513	ENSMUSG00000035513	Ntng2	2.79385	11	18.7607	32.8123	0.623511	6.16695	0.899878	5.32291
22846	chr15	84301539	84303159	1621	3.17064	0.5497	2.62094	0.0190873	0.755933	Parvb	protein_coding	ENSMUST00000023072	NA	intron (NM_133167, intron 8 of 12)	-22371	ENSMUSG00000022439	ENSMUSG00000022439	Parvg	1.67631	5	6.17998	23.1616	0.623511	0.293664	0.899878	4.03807
67002	chr9	99693454	99693809	356	1.76498	-0.999566	2.76454	0.0190942	1	Cldn18	protein_coding	ENSMUST00000035048	NA	intron (NM_001194921, intron 4 of 4)	16431		ENSMUSG00000032473	Cldn18	10.0579	1	0.220714	2.31616	0.623511	0.293664	0.899878	0.183549
36834	chr2	154376312	154377279	968	2.77456	0.0070658	2.7675	0.0190946	1	Snta1	protein_coding	ENSMUST00000109728	NA	3' UTR (NM_009228, exon 8 of 8)	-4077	ENSMUSG00000027487	ENSMUSG00000027487	Cdk5rap1	0.55877	1	5.73856	20.0734	0.623511	0.293664	0.899878	2.20259
13636	chr12	76324971	76325382	412	3.01815	0.611637	2.40651	0.0192365	1	Akap5	protein_coding	ENSMUST00000172992	NA	intron (NM_001101471, intron 1 of 1)	286	ENSMUSG00000021057	ENSMUSG00000021057	Akap5	14.528	1	3.75213	13.1249	0.623511	2.93664	0.899878	1.65194
20036	chr14	66265377	66266088	712	1.9958	-0.628201	2.624	0.0192564	1	Ptk2b	protein_coding	ENSMUST00000022622	NA	intron (NM_001162365, intron 1 of 30)	15319	ENSMUSG00000059456	ENSMUSG00000059456	Ptk2b	0.55877	1	2.42785	11.9668	0.623511	0.880993	0.899878	0.183549
45021	chr4	139925229	139926596	1368	3.3562	0.956572	2.39963	0.0192768	0.760306	Gm13028	lincRNA	ENSMUST00000128563	NA	TTS (NR_045160)	7161	ENSMUSG00000085928	ENSMUSG00000085928	4933427I22Rik	6.70524	1	5.07641	28.18	1.87053	3.52397	0.899878	1.46839
8156	chr11	44927860	44928474	615	1.25645	3.40275	-2.1463	0.0192905	0.760306	Ebf1	protein_coding	ENSMUST00000081265	NA	intron (NM_001290709, intron 10 of 15)	188761	ENSMUSG00000084773	ENSMUSG00000084773	Gm12159	0.55877	1	2.20714	5.79041	9.97618	11.4529	11.6984	9.17744
48194	chr5	96796142	96796338	197	-0.885293	1.91438	-2.79968	0.0193037	1	Anxa3	protein_coding	ENSMUST00000031447	NA	intron (NM_013470, intron 1 of 12)	2855	ENSMUSG00000029484	ENSMUSG00000029484	Anxa3	0.55877	1	0.220714	0.386027	11.8467	0.880993	1.79976	0.550646
63273	chr8	114472468	114472709	242	-0.554125	2.39883	-2.95296	0.0193132	1	Wwox	protein_coding	ENSMUST00000109107	NA	intron (NM_019573, intron 4 of 8)	32937	ENSMUSG00000004637	ENSMUSG00000004637	Wwox	1.11754	1	0.220714	0.386027	16.8348	0.293664	3.59951	0.367098
3371	chr1	168261180	168261882	703	-0.885293	2.02098	-2.90627	0.0193378	1	Pbx1	protein_coding	ENSMUST00000176540	NA	intron (NM_001291508, intron 2 of 7)	170638	ENSMUSG00000052534	ENSMUSG00000052534	Pbx1	0.55877	1	0.220714	0.386027	12.4702	0.880993	2.69963	0.183549
28085	chr17	56632038	56632253	216	1.99667	-0.548566	2.54524	0.0193526	1	Catsperd	protein_coding	ENSMUST00000112979	NA	intron (NM_175350, intron 2 of 21)	4003	ENSMUSG00000040828	ENSMUSG00000040828	Catsperd	5.5877	1	0.882855	8.4926	0.623511	0.293664	0.899878	0.917744
44321	chr4	130818190	130819190	1001	2.31718	-0.1604	2.47758	0.0193704	1	Sdc3	protein_coding	ENSMUST00000152591	NA	exon (NM_011520, exon 3 of 5)	26153	ENSMUSG00000025743	ENSMUSG00000025743	Sdc3	5.5877	1	1.76571	11.5808	0.623511	0.587328	0.899878	1.46839
20891	chr14	118525335	118526059	725	2.55151	0.0070658	2.54444	0.0193797	1	Abcc4	protein_coding	ENSMUST00000166646	NA	intron (NM_001163675, intron 25 of 30)	66775		ENSMUSG00000098433	Mir6391	4.47016	1	3.3107	14.669	0.623511	0.293664	0.899878	2.20259
9407	chr11	71158834	71159064	231	0.578252	3.03737	-2.45912	0.019382	1	Nlrp1b	protein_coding	ENSMUST00000108515	NA	intron (NM_001162414, intron 11 of 13)	-14245		ENSMUSG00000069830	Nlrp1a	0.55877	1	2.86928	1.54411	8.10564	2.34931	18.8974	3.48743
29546	chr18	36539820	36540819	1000	2.61425	0.108793	2.50545	0.0193989	1	Slc4a9	protein_coding	ENSMUST00000074298	NA	intron (NM_172830, intron 18 of 20)	12168	ENSMUSG00000024485	ENSMUSG00000024485	Slc4a9	0.55877	7	5.73856	11.1948	0.623511	0.587328	0.899878	2.20259
1603	chr1	87470208	87470589	382	2.33096	-0.1311	2.46206	0.0194111	1	3110079O15Rik	protein_coding	ENSMUST00000027476	NA	exon (NM_028473, exon 1 of 3)	135	ENSMUSG00000026258	ENSMUSG00000026258	3110079O15Rik	11.1754	2	3.08999	3.86027	0.623511	0.293664	0.899878	1.83549
63535	chr8	118313418	118313693	276	1.80976	-0.756514	2.56627	0.0194289	1	Cdh13	protein_coding	ENSMUST00000117160	NA	intron (NM_019707, intron 1 of 13)	29801	ENSMUSG00000031841	ENSMUSG00000031841	Cdh13	0.55877	1	2.42785	10.0367	0.623511	0.293664	0.899878	0.550646
54740	chr7	4970987	4972642	1656	4.09003	1.99544	2.09458	0.0194319	0.763524	Gm1078	protein_coding	ENSMUST00000133272	NA	promoter-TSS (NM_001200041)	-854	ENSMUSG00000085272	ENSMUSG00000085272	Sbk3	21.792	15	9.7114	21.6175	1.24702	4.99229	0.899878	8.81034
625	chr1	39681370	39681577	208	1.65576	-0.872928	2.52869	0.0194772	1	Rfx8	processed_transcript	ENSMUST00000126760	NA	intron (NM_001145660, intron 10 of 14)	-30292	ENSMUSG00000050967	ENSMUSG00000050967	Creg2	0.55877	3	1.32428	7.72055	0.623511	0.293664	0.899878	0.367098
10313	chr11	93300243	93300491	249	1.90576	-0.999566	2.90533	0.0195027	1	Car10	protein_coding	ENSMUST00000107859	NA	intron (NM_028296, intron 2 of 8)	201077	ENSMUSG00000056158	ENSMUSG00000056158	Car10	8.38155	6	0.220714	0.386027	0.623511	0.293664	0.899878	0.183549
28602	chr17	80143104	80143334	231	-0.74527	2.21984	-2.96511	0.0195372	1	Galm	protein_coding	ENSMUST00000039205	NA	intron (NM_176963, intron 2 of 6)	15748	ENSMUSG00000035473	ENSMUSG00000035473	Galm	0.55877	1	0.441427	0.386027	4.36458	0.587328	13.4982	0.183549
5283	chr10	61185724	61185941	218	1.71221	-0.999566	2.71177	0.0195537	1	Tbata	protein_coding	ENSMUST00000122261	NA	intron (NM_001017419, intron 7 of 9)	10571	ENSMUSG00000020096	ENSMUSG00000020096	Tbata	2.23508	1	0.220714	9.65069	0.623511	0.293664	0.899878	0.183549
30069	chr18	60966901	60967108	208	1.67918	-0.872928	2.55211	0.0195563	1	Camk2a	protein_coding	ENSMUST00000115295	NA	intron (NM_001286809, intron 1 of 5)	3451	ENSMUSG00000024617	ENSMUSG00000024617	Camk2a	0.55877	1	1.98642	9.26466	0.623511	0.293664	0.899878	0.367098
55125	chr7	16878540	16878979	440	1.66447	-0.999566	2.66404	0.0195841	1	Dact3	protein_coding	ENSMUST00000108493	NA	intron (NM_001081655, intron 1 of 3)	3443	ENSMUSG00000078794	ENSMUSG00000078794	Dact3	3.35262	1	0.220714	8.10658	0.623511	0.293664	0.899878	0.183549
67191	chr9	105246613	105246814	202	0.218601	3.01784	-2.79924	0.0196112	1	Nek11	protein_coding	ENSMUST00000038648	NA	intron (NM_172461, intron 12 of 15)	-101632	ENSMUSG00000032566	ENSMUSG00000032566	1700080E11Rik	1.11754	1	0.220714	2.31616	23.0699	0.293664	7.19902	1.83549
5651	chr10	76961519	76961849	331	1.47906	-0.999566	2.47862	0.0196182	1	Pcbp3	protein_coding	ENSMUST00000001148	NA	intron (NM_021568, intron 1 of 15)	263	ENSMUSG00000001120	ENSMUSG00000001120	Pcbp3	4.47016	1	0.662141	5.01836	0.623511	0.293664	0.899878	0.183549
43788	chr4	123787900	123788371	472	2.58141	0.020147	2.56126	0.0196272	1	Rhbdl2	processed_transcript	ENSMUST00000124290	NA	intron (NM_183163, intron 1 of 7)	261	ENSMUSG00000043333	ENSMUSG00000043333	Rhbdl2	6.70524	4	0.882855	12.3529	0.623511	2.34931	0.899878	0.183549
65855	chr9	59705173	59705666	494	-0.885293	1.92773	-2.81302	0.0196641	1	Gramd2	protein_coding	ENSMUST00000123914	NA	Intergenic	-2344	ENSMUSG00000074259	ENSMUSG00000074259	Gramd2	0.55877	1	0.220714	0.386027	3.74107	0.293664	9.89866	1.28484
62646	chr8	94877349	94877731	383	-0.108728	2.52752	-2.63625	0.019678	1	Dok4	protein_coding	ENSMUST00000046461	-1037	Intergenic	-1228	ENSMUSG00000040631	ENSMUSG00000040631	Dok4	0.55877	1	0.220714	1.93014	13.7172	1.76199	6.29915	1.28484
26914	chr17	28874136	28874764	629	2.58565	0.237874	2.34778	0.0196885	1	Pnpla1	protein_coding	ENSMUST00000114737	NA	intron (NM_001034885, intron 1 of 9)	16039	ENSMUSG00000043286	ENSMUSG00000043286	Pnpla1	6.14647	7	1.98642	8.87863	0.623511	2.64298	0.899878	0.550646
54723	chr7	4833059	4834853	1795	3.88647	1.41963	2.46684	0.0196937	0.767871	Shisa7	protein_coding	ENSMUST00000117452	NA	intron (NM_172737, intron 3 of 5)	10740	ENSMUSG00000053550	ENSMUSG00000053550	Shisa7	18.9982	1	7.50426	31.6542	0.623511	2.93664	0.899878	6.24066
46821	chr5	30402279	30402953	675	2.55183	-0.0330329	2.58486	0.0197283	1	Otof	protein_coding	ENSMUST00000114747	NA	intron (NM_001286421, intron 8 of 46)	59316	ENSMUSG00000062372	ENSMUSG00000062372	Otof	0.55877	1	5.29713	16.5992	0.623511	1.46832	0.899878	0.917744
64651	chr9	24732638	24733146	509	0.617852	3.11727	-2.49942	0.0197413	0.767871	Tbx20	protein_coding	ENSMUST00000052946	NA	intron (NM_194263, intron 6 of 7)	-36599	ENSMUSG00000085576	ENSMUSG00000085576	Dpy19l2	0.55877	1	4.19356	0.386027	9.35267	4.40496	17.0977	3.85452
18951	chr14	28441671	28442015	345	1.65532	-0.690932	2.34625	0.0197455	1	Erc2	protein_coding	ENSMUST00000090302	NA	intron (NM_177814, intron 15 of 15)	-63630	ENSMUSG00000021994	ENSMUSG00000021994	Wnt5a	5.5877	1	1.76571	4.2463	0.623511	0.587328	0.899878	0.367098
60807	chr8	24438290	24438851	562	2.53146	-0.1311	2.66256	0.0197561	1	1810011O10Rik	protein_coding	ENSMUST00000052622	NA	3' UTR (NM_026931, exon 1 of 1)	375	ENSMUSG00000056313	ENSMUSG00000056313	1810011O10Rik	0.55877	1	8.82855	12.7389	0.623511	0.293664	0.899878	1.83549
49135	chr5	116591309	116592201	893	2.5854	0.0070409	2.57836	0.0197651	1	Srrm4	protein_coding	ENSMUST00000076124	NA	promoter-TSS (NM_026886)	62	ENSMUSG00000063919	ENSMUSG00000063919	Srrm4	0.55877	1	6.62141	15.8271	0.623511	1.76199	0.899878	0.734195
44408	chr4	132119865	132120099	235	1.93744	-0.473133	2.41058	0.0197864	1	Oprd1	protein_coding	ENSMUST00000056336	NA	intron (NM_013622, intron 1 of 2)	24504	ENSMUSG00000050511	ENSMUSG00000050511	Oprd1	2.79385	1	2.64856	8.87863	0.623511	1.17466	0.899878	0.183549
44338	chr4	130913992	130914354	363	1.9746	-0.756514	2.73111	0.0197871	1	Laptm5	protein_coding	ENSMUST00000151698	NA	intron (NM_010686, intron 1 of 7)	839	ENSMUSG00000028581	ENSMUSG00000028581	Laptm5	0.55877	7	0.441427	7.72055	0.623511	0.293664	0.899878	0.550646
58476	chr7	113813240	113813620	381	0.460522	3.10181	-2.64129	0.0198012	1	Spon1	protein_coding	ENSMUST00000046687	NA	intron (NM_145584, intron 2 of 15)	47432	ENSMUSG00000038156	ENSMUSG00000038156	Spon1	2.79385	1	1.32428	0.386027	26.1875	1.46832	5.39927	1.28484
11356	chr11	112778451	112778647	197	0.788587	3.15947	-2.37089	0.0198072	0.767871	BC006965	processed_transcript	ENSMUST00000137081	NA	Intergenic	-3661	ENSMUSG00000000567	ENSMUSG00000000567	Sox9	0.55877	1	2.64856	2.70219	21.1994	4.40496	7.19902	2.93678
10786	chr11	99658562	99658883	322	1.25982	-0.999566	2.25938	0.0198124	1	Gm11563	protein_coding	ENSMUST00000092695	NA	exon (NM_001126320, exon 1 of 1)	236	ENSMUSG00000069718	ENSMUSG00000069718	Gm11563	2.23508	1	2.86928	3.47425	0.623511	0.293664	0.899878	0.183549
65043	chr9	42015023	42015267	245	1.60272	-0.872928	2.47565	0.0198129	1	Sorl1	protein_coding	ENSMUST00000060989	NA	intron (NM_011436, intron 24 of 47)	109144		ENSMUSG00000049313	Sorl1	0.55877	1	2.86928	7.72055	0.623511	0.293664	0.899878	0.367098
62674	chr8	95318298	95318891	594	2.6101	0.292633	2.31746	0.0198196	1	Tepp	protein_coding	ENSMUST00000135142	NA	intron (NM_199455, intron 2 of 7)	6997	ENSMUSG00000090206	ENSMUSG00000090206	Tepp	1.67631	3	5.07641	14.669	1.87053	1.76199	0.899878	0.367098
39201	chr3	58636483	58637247	765	3.6737	1.40469	2.26901	0.0198263	0.767871	Fam194a	protein_coding	ENSMUST00000041115	NA	exon (NM_001081262, exon 1 of 14)	342	ENSMUSG00000070471	ENSMUSG00000070471	Erich6	3.91139	12	9.26997	25.8638	0.623511	5.57962	0.899878	3.48743
32167	chr19	41660998	41661793	796	3.11709	0.67104	2.44605	0.0198373	0.767871	Slit1	protein_coding	ENSMUST00000169141	NA	intron (NM_015748, intron 4 of 36)	72745	miRBase:MI0026018	ENSMUSG00000098286	Mir8091	4.47016	1	13.0221	16.2132	0.623511	4.1113	0.899878	0.734195
17428	chr13	92629985	92630259	275	3.1823	0.168208	3.01409	0.0198432	0.767871	Serinc5	protein_coding	ENSMUST00000049488	NA	intron (NM_172588, intron 1 of 11)	18984	ENSMUSG00000021703	ENSMUSG00000021703	Serinc5	25.7034	10	0.220714	0.386027	3.11756	0.293664	0.899878	0.183549
63960	chr8	122814581	122815063	483	1.75851	-0.756514	2.51502	0.0198727	1	Acsf3	protein_coding	ENSMUST00000015160	NA	intron (NM_144932, intron 9 of 9)	-33552	ENSMUSG00000031962	ENSMUSG00000031962	Cdh15	1.11754	1	1.76571	9.65069	0.623511	0.293664	0.899878	0.550646
32078	chr19	39111669	39111908	240	1.7651	-0.801967	2.56706	0.0199043	1	Cyp2c66	protein_coding	ENSMUST00000087234	-1989	Intergenic	-2109	ENSMUSG00000067229	ENSMUSG00000067229	Cyp2c66	1.67631	1	0.882855	10.0367	0.623511	0.587328	0.899878	0.183549
63360	chr8	115004695	115004929	235	-0.284963	2.33744	-2.6224	0.0199292	1	Wwox	processed_transcript	ENSMUST00000159870	NA	intron (NM_019573, intron 8 of 8)	565160	ENSMUSG00000004637	ENSMUSG00000004637	Wwox	1.67631	1	0.220714	0.386027	14.3408	1.17466	3.59951	1.10129
11867	chr11	120269184	120269907	724	2.47023	-0.252051	2.72228	0.0199781	1	Bahcc1	protein_coding	ENSMUST00000122148	NA	intron (NM_198423, intron 4 of 27)	36599	ENSMUSG00000039741	ENSMUSG00000039741	Bahcc1	3.35262	1	0.441427	17.3712	0.623511	1.46832	0.899878	0.367098
13084	chr12	46816328	46817897	1570	1.69827	4.15144	-2.45317	0.0200559	0.772931	Nova1	protein_coding	ENSMUST00000021438	NA	intron (NM_021361, intron 1 of 4)	1662	ENSMUSG00000021047	ENSMUSG00000021047	Nova1	0.55877	1	11.0357	0.386027	10.5997	23.7868	9.89866	26.7981
60809	chr8	24571550	24572076	527	0.495633	3.33172	-2.83609	0.0200647	0.772931	Ido2	protein_coding	ENSMUST00000033953	NA	intron (NM_145949, intron 1 of 9)	4520	ENSMUSG00000031549	ENSMUSG00000031549	Ido2	0.55877	1	0.220714	3.86027	25.564	2.64298	11.6984	0.367098
73821	chrX	166479209	166479745	537	-0.267256	2.658	-2.92526	0.0200776	1	Rab9	protein_coding	ENSMUST00000112091	NA	intron (NM_019773, intron 1 of 2)	390	ENSMUSG00000079316	ENSMUSG00000079316	Rab9	0.55877	1	0.220714	1.54411	0.623511	7.3416	17.0977	0.183549
55280	chr7	19735600	19736836	1237	1.88578	-0.999566	2.88535	0.0201074	1	Pvrl2	protein_coding	ENSMUST00000075447	NA	intron (NM_001159724, intron 2 of 5)	13355	ENSMUSG00000062300	ENSMUSG00000062300	Pvrl2	11.1754	3	0.220714	0.386027	0.623511	0.293664	0.899878	0.183549
55744	chr7	27655920	27657030	1111	2.20723	-0.190308	2.39754	0.0201308	1	Map3k10	protein_coding	ENSMUST00000036453	NA	TTS (NM_001290528)	2551	ENSMUSG00000007944	ENSMUSG00000007944	Ttc9b	1.67631	4	1.98642	10.8088	0.623511	0.880993	0.899878	1.10129
10111	chr11	86564286	86565576	1291	-0.885293	2.14179	-3.02709	0.0201324	1	Tubd1	protein_coding	ENSMUST00000108030	NA	intron (NM_001199047, intron 7 of 8)	19227	miRBase:MI0000569	ENSMUSG00000065455	Mir21a	0.55877	1	0.220714	0.386027	9.97618	0.293664	7.19902	0.183549
45159	chr4	141755490	141756089	600	1.49387	-0.999566	2.49344	0.0202153	1	Agmat	protein_coding	ENSMUST00000038161	NA	intron (NM_001081408, intron 3 of 6)	9115	ENSMUSG00000040706	ENSMUSG00000040706	Agmat	0.55877	1	1.98642	7.72055	0.623511	0.293664	0.899878	0.183549
62670	chr8	95275599	95275954	356	1.49387	-0.999566	2.49344	0.0202153	1	Cngb1	protein_coding	ENSMUST00000119870	NA	intron (NM_001195413, intron 16 of 32)	30808	ENSMUSG00000031789	ENSMUSG00000031789	Cngb1	0.55877	1	1.98642	7.72055	0.623511	0.293664	0.899878	0.183549
57215	chr7	61303474	61303672	199	1.77942	-0.60817	2.38759	0.0202597	1	A230006K03Rik	lincRNA	ENSMUST00000154958	NA	Intergenic	311754		NA	B230209E15Rik	6.14647	4	0.882855	2.70219	1.24702	0.293664	0.899878	0.183549
50639	chr5	142153679	142154997	1319	2.67411	4.62364	-1.94953	0.0202709	0.776738	Sdk1	protein_coding	ENSMUST00000074546	NA	intron (NM_177879, intron 35 of 44)	-247159	ENSMUSG00000056493	ENSMUSG00000056493	Foxk1	1.67631	3	13.905	6.94849	43.6458	16.7389	16.1978	22.0259
43037	chr4	99671266	99671488	223	-0.108728	2.46901	-2.57774	0.020296	1	Gm12682	antisense	ENSMUST00000144637	NA	Intergenic	15078	ENSMUSG00000067261	ENSMUSG00000067261	Foxd3	0.55877	1	0.220714	1.93014	12.4702	1.17466	6.29915	2.20259
45592	chr4	149782672	149783236	565	2.99958	0.886695	2.11289	0.0203185	1	Gm16188	lincRNA	ENSMUST00000142019	NA	Intergenic	-8687	ENSMUSG00000028982	ENSMUSG00000028982	Slc25a33	11.1754	3	5.07641	12.7389	1.87053	2.05565	0.899878	2.56968
1622	chr1	87674953	87675629	677	3.22004	0.79048	2.42956	0.0203186	0.776738	Inpp5d	protein_coding	ENSMUST00000169754	NA	intron (NR_122078, intron 5 of 27)	54979	ENSMUSG00000026288	ENSMUSG00000026288	Inpp5d	6.70524	17	1.98642	11.5808	1.87053	0.293664	0.899878	3.85452
53856	chr6	121649877	121651518	1642	2.13234	-0.283912	2.41625	0.020323	1	A2m	protein_coding	ENSMUST00000032203	NA	intron (NM_175628, intron 14 of 35)	14525	ENSMUSG00000030111	ENSMUSG00000030111	A2m	5.5877	5	1.545	5.40438	0.623511	0.293664	0.899878	1.46839
45477	chr4	148075268	148075624	357	3.35222	0.805022	2.5472	0.020332	0.776738	Gm13201	antisense	ENSMUST00000144031	NA	Intergenic	12618	ENSMUSG00000029007	ENSMUSG00000029007	Agtrap	13.9692	18	1.545	7.33452	5.6116	0.293664	0.899878	0.183549
49476	chr5	120755861	120756314	454	2.70756	0.271186	2.43638	0.0203381	1	Oas3	protein_coding	ENSMUST00000165820	NA	exon (NM_145226, exon 14 of 16)	-6240	ENSMUSG00000032690	ENSMUSG00000032690	Oas2	11.1754	1	1.98642	11.9668	0.623511	1.46832	0.899878	1.83549
20208	chr14	69986530	69987404	875	1.59983	3.69742	-2.09759	0.0203471	0.776738	Pebp4	protein_coding	ENSMUST00000022678	NA	intron (NM_028560, intron 4 of 6)	-90478	ENSMUSG00000033730	ENSMUSG00000033730	Egr3	1.67631	3	5.51784	1.93014	25.564	9.69092	12.5983	4.03807
35504	chr2	103411928	103412135	208	1.4509	-0.999566	2.45046	0.0203473	1	Elf5	protein_coding	ENSMUST00000164172	NA	promoter-TSS (NM_001145813)	-66	ENSMUSG00000027186	ENSMUSG00000027186	Elf5	0.55877	1	2.42785	6.94849	0.623511	0.293664	0.899878	0.183549
36878	chr2	155620817	155621024	208	1.84851	-0.491616	2.34012	0.0203546	1	Myh7b	protein_coding	ENSMUST00000092995	NA	intron (NM_001085378, intron 14 of 41)	-1959		ENSMUSG00000076312	Mir499	4.47016	1	1.98642	6.94849	0.623511	0.587328	0.899878	0.734195
13626	chr12	75817641	75818733	1093	3.29275	0.687452	2.6053	0.0203977	0.776738	Syne2	protein_coding	ENSMUST00000142864	NA	promoter-TSS (NM_001005510)	-131	ENSMUSG00000063450	ENSMUSG00000063450	Syne2	11.1754	1	3.08999	23.9337	1.24702	4.1113	0.899878	0.183549
2803	chr1	135825051	135825268	218	-0.391964	2.3567	-2.74866	0.0204419	1	Lad1	protein_coding	ENSMUST00000038760	NA	intron (NM_133664, intron 1 of 9)	6562	ENSMUSG00000041782	ENSMUSG00000041782	Lad1	0.55877	1	1.10357	0.386027	16.8348	1.46832	0.899878	1.28484
20964	chr14	121878655	121879102	448	1.56176	-0.999566	2.56132	0.0204515	1	Ubac2	protein_coding	ENSMUST00000039803	NA	intron (NM_026861, intron 1 of 8)	273	ENSMUSG00000041765	ENSMUSG00000041765	Ubac2	8.38155	1	0.882855	1.54411	0.623511	0.293664	0.899878	0.183549
2575	chr1	130867973	130868322	350	1.31776	-0.999566	2.31733	0.0205167	1	Faim3	processed_transcript	ENSMUST00000149355	NA	intron (NM_026976, intron 1 of 7)	2371	ENSMUSG00000042474	ENSMUSG00000042474	Faim3	2.79385	1	1.545	4.63233	0.623511	0.293664	0.899878	0.183549
35937	chr2	122467529	122467832	304	2.21384	-0.205483	2.41932	0.0205558	1	Bambi-ps1	processed_pseudogene	ENSMUST00000121525	-3	non-coding (NR_027919, exon 1 of 1)	116		ENSMUSG00000081219	Bambi-ps1	5.5877	1	3.08999	8.87863	0.623511	0.293664	0.899878	1.65194
70429	chrX	94773605	94774207	603	2.98969	0.303706	2.68598	0.0205689	1	Gm7061	processed_pseudogene	ENSMUST00000177887	NA	Intergenic	24383		ENSMUSG00000073060	Zxda	8.38155	1	1.545	20.8455	0.623511	3.23031	0.899878	0.183549
34328	chr2	35558454	35558669	216	1.5356	-0.999566	2.53517	0.0205908	1	Gm13446	processed_transcript	ENSMUST00000134679	NA	non-coding (NR_045894, exon 1 of 4)	104	ENSMUSG00000026883	ENSMUSG00000026883	Dab2ip	0.55877	1	1.545	8.4926	0.623511	0.293664	0.899878	0.183549
63656	chr8	120354186	120354460	275	1.5356	-0.999566	2.53517	0.0205908	1	Gse1	protein_coding	ENSMUST00000180448	NA	Intergenic	-126093		ENSMUSG00000097960	A330074K22Rik	0.55877	1	1.545	8.4926	0.623511	0.293664	0.899878	0.183549
22634	chr15	80091459	80092469	1011	2.92888	0.325026	2.60385	0.0206273	1	Syngr1	protein_coding	ENSMUST00000009728	NA	intron (NM_207708, intron 1 of 3)	630	ENSMUSG00000022415	ENSMUSG00000022415	Syngr1	0.55877	1	8.82855	20.0734	0.623511	1.46832	0.899878	2.01904
9423	chr11	71254477	71254684	208	2.05788	-0.267893	2.32578	0.0206602	1	Nlrp1c-ps	transcribed_unprocessed_pseudogene	ENSMUST00000174668	NA	intron (NR_027858, intron 6 of 12)	-23848	ENSMUSG00000070390	ENSMUSG00000070390	Nlrp1b	7.82278	1	2.42785	5.40438	0.623511	0.880993	0.899878	0.917744
65190	chr9	44078160	44078979	820	1.70393	-0.756514	2.46044	0.0206695	1	Rnf26	nonsense_mediated_decay	ENSMUST00000162126	NA	intron (NM_016808, intron 2 of 12)	-6350	ENSMUSG00000032010	ENSMUSG00000032010	Usp2	0.55877	1	3.75213	7.72055	0.623511	0.293664	0.899878	0.550646
13607	chr12	75176441	75178302	1862	3.87724	1.57396	2.30329	0.0206788	0.780221	Kcnh5	protein_coding	ENSMUST00000042299	NA	promoter-TSS (NM_172805)	-40	ENSMUSG00000034402	ENSMUSG00000034402	Kcnh5	6.70524	1	14.7878	36.2866	4.36458	2.05565	0.899878	4.58872
198	chr1	15687947	15688143	197	-0.885293	1.86981	-2.7551	0.0206909	1	Kcnb2	protein_coding	ENSMUST00000175681	NA	intron (NM_001098528, intron 1 of 1)	-117601		ENSMUSG00000025925	Terf1	0.55877	1	0.220714	0.386027	11.2232	0.293664	0.899878	2.20259
15838	chr13	43303394	43305661	2268	3.68958	1.27393	2.41565	0.0207046	0.780221	Gfod1	protein_coding	ENSMUST00000055341	NA	promoter-TSS (NM_001033399)	-356	ENSMUSG00000051335	ENSMUSG00000051335	Gfod1	11.1754	1	8.16641	31.2682	0.623511	4.1113	0.899878	4.03807
60795	chr8	23640141	23640395	255	1.51111	3.87499	-2.36388	0.02074	0.780221	Zmat4	protein_coding	ENSMUST00000131410	NA	Intergenic	-29393	ENSMUSG00000037492	ENSMUSG00000037492	Zmat4	4.47016	5	1.545	0.386027	27.4345	4.40496	25.1966	1.65194
26834	chr17	27472537	27473038	502	2.48594	-0.0603635	2.54631	0.0207446	1	Grm4	protein_coding	ENSMUST00000118489	NA	intron (NM_001013385, intron 2 of 8)	30745	ENSMUSG00000063239	ENSMUSG00000063239	Grm4	13.4105	1	2.20714	5.79041	0.623511	0.293664	0.899878	2.01904
11933	chr11	121387182	121388900	1719	4.29718	1.96529	2.3319	0.0207924	0.780938	Rab40b	protein_coding	ENSMUST00000106107	NA	promoter-TSS (NR_106095)	210	ENSMUSG00000025170	ENSMUSG00000025170	Rab40b	10.0579	3	21.1885	44.3932	0.623511	6.75428	0.899878	7.34195
41962	chr4	45507131	45507663	533	1.64135	-0.999566	2.64092	0.020842	1	Shb	protein_coding	ENSMUST00000061986	NA	intron (NM_001033306, intron 1 of 5)	23431	ENSMUSG00000044813	ENSMUSG00000044813	Shb	0.55877	1	0.882855	10.0367	0.623511	0.293664	0.899878	0.183549
49029	chr5	114923281	114923595	315	1.48769	-0.999566	2.48725	0.0208654	1	Oasl1	protein_coding	ENSMUST00000031540	NA	exon (NM_145209, exon 2 of 7)	198	ENSMUSG00000041827	ENSMUSG00000041827	Oasl1	0.55877	2	1.32428	7.33452	0.623511	0.293664	0.899878	0.183549
56982	chr7	49449752	49450633	882	2.86471	0.24907	2.61564	0.0208738	1	Nav2	protein_coding	ENSMUST00000064383	NA	intron (NM_001111016, intron 7 of 38)	186642	ENSMUSG00000030507	ENSMUSG00000030507	Dbx1	0.55877	1	5.95927	21.6175	0.623511	1.76199	0.899878	1.46839
26938	chr17	29319244	29319622	379	2.10113	-0.454849	2.55598	0.0208919	1	Pi16	retained_intron	ENSMUST00000135754	NA	intron (NM_023734, intron 1 of 6)	551	ENSMUSG00000024011	ENSMUSG00000024011	Pi16	4.47016	1	0.882855	10.8088	0.623511	0.293664	0.899878	1.10129
8401	chr11	51959146	51959400	255	0.619181	3.25506	-2.63587	0.0209182	0.781539	AL935177.1	lincRNA	ENSMUST00000181262	NA	Intergenic	-8358	ENSMUSG00000020392	ENSMUSG00000020392	Cdkn2aipnl	1.11754	1	1.32428	2.70219	6.23511	0.587328	28.7961	2.56968
67587	chr9	116775834	116776238	405	1.2508	3.66286	-2.41206	0.0209192	0.781539	Rbms3	protein_coding	ENSMUST00000111773	NA	intron (NM_001172122, intron 6 of 13)	476447	ENSMUSG00000039607	ENSMUSG00000039607	Rbms3	6.14647	1	1.98642	0.386027	26.811	3.81763	17.0977	2.93678
64928	chr9	37231965	37233294	1330	2.61717	0.133148	2.48402	0.020926	1	Slc37a2	retained_intron	ENSMUST00000162018	NA	intron (NM_020258, intron 17 of 17)	23108	ENSMUSG00000032122	ENSMUSG00000032122	Slc37a2	7.82278	1	3.75213	11.9668	0.623511	0.293664	0.899878	2.56968
9984	chr11	83893632	83893854	223	1.90844	-0.648797	2.55724	0.0209396	1	Hnf1b	protein_coding	ENSMUST00000021016	NA	intron (NM_001291268, intron 7 of 8)	40783	ENSMUSG00000020679	ENSMUSG00000020679	Hnf1b	0.55877	1	2.64856	10.8088	0.623511	0.293664	0.899878	0.734195
52101	chr6	53067673	53067885	213	1.74469	-0.648797	2.39348	0.0209491	1	Jazf1	protein_coding	ENSMUST00000074541	NA	intron (NM_173406, intron 1 of 4)	845		ENSMUSG00000063568	Jazf1	3.91139	1	1.545	6.94849	0.623511	0.293664	0.899878	0.734195
10722	chr11	99067211	99068110	900	3.45594	1.20094	2.255	0.0209602	0.781539	Tns4	protein_coding	ENSMUST00000017751	NA	3' UTR (NM_172564, exon 13 of 13)	21645	ENSMUSG00000017607	ENSMUSG00000017607	Tns4	16.2043	8	3.08999	16.5992	0.623511	3.81763	0.899878	3.85452
5229	chr10	60447588	60447867	280	1.55602	-0.999566	2.55559	0.0210004	1	Cdh23	protein_coding	ENSMUST00000073242	NA	intron (NM_023370, intron 14 of 68)	48002	ENSMUSG00000090439	ENSMUSG00000090439	Gm17455	0.55877	1	1.32428	8.87863	0.623511	0.293664	0.899878	0.183549
40637	chr3	132141251	132141574	324	0.452946	2.65399	-2.20105	0.0210025	1	Dkk2	protein_coding	ENSMUST00000029665	NA	intron (NM_020265, intron 1 of 3)	56121	ENSMUSG00000028031	ENSMUSG00000028031	Dkk2	0.55877	1	1.98642	1.93014	8.10564	7.92893	1.79976	7.34195
55225	chr7	18997093	18997439	347	1.68518	-0.999566	2.68475	0.0210332	1	Mypop	protein_coding	ENSMUST00000059331	NA	intron (NM_145579, intron 2 of 2)	6021	ENSMUSG00000048481	ENSMUSG00000048481	Mypop	8.94032	1	0.220714	2.70219	0.623511	0.293664	0.899878	0.183549
5196	chr10	59222281	59222924	644	3.19818	0.843283	2.3549	0.0210468	0.781971	SOWAHC	protein_coding	ENSMUST00000182161	NA	promoter-TSS (NM_001024911)	681	ENSMUSG00000098188	ENSMUSG00000098188	Sowahc	10.6166	1	6.17998	18.9153	0.623511	3.81763	0.899878	1.83549
53044	chr6	93092799	93092995	197	-0.885293	1.95748	-2.84278	0.0210621	1	AC136008.1	lincRNA	ENSMUST00000181121	NA	intron (NR_015530, intron 1 of 2)	152315	ENSMUSG00000097462	ENSMUSG00000097462	9530026P05Rik	0.55877	1	0.220714	0.386027	13.0937	1.17466	0.899878	0.367098
7148	chr11	3822301	3822508	208	1.36866	-0.999566	2.36823	0.021089	1	Osbp2	protein_coding	ENSMUST00000070552	NA	intron (NM_152818, intron 1 of 13)	41498	ENSMUSG00000020435	ENSMUSG00000020435	Osbp2	0.55877	1	3.75213	5.01836	0.623511	0.293664	0.899878	0.183549
67335	chr9	107903096	107903582	487	1.61571	-0.872928	2.48864	0.021098	1	Mon1a	protein_coding	ENSMUST00000035202	NA	TTS (NM_028369)	-3550	ENSMUSG00000032584	ENSMUSG00000032584	Mst1r	0.55877	1	2.20714	8.4926	0.623511	0.293664	0.899878	0.367098
27791	chr17	46765128	46765822	695	1.089	3.37971	-2.29071	0.0211261	0.781971	CT030702.1	lincRNA	ENSMUST00000181301	NA	Intergenic	-1763		ENSMUSG00000036858	Ptcra	0.55877	1	3.08999	3.86027	21.1994	4.69863	11.6984	4.03807
5557	chr10	73372384	73372794	411	0.0223799	2.48836	-2.46598	0.0212255	1	Pcdh15	retained_intron	ENSMUST00000123398	NA	Intergenic	-285884		NA	A330049N07Rik	2.23508	1	0.441427	0.386027	8.72916	0.880993	9.89866	2.93678
9768	chr11	79589330	79589617	288	1.81688	-0.648797	2.46567	0.0212495	1	Rab11fip4	protein_coding	ENSMUST00000017783	-1594	Intergenic	-1738	ENSMUSG00000017639	ENSMUSG00000017639	Rab11fip4	1.67631	1	1.76571	9.65069	0.623511	0.293664	0.899878	0.734195
38756	chr3	30095976	30096172	197	-0.500395	2.25505	-2.75544	0.0212577	1	Mecom	protein_coding	ENSMUST00000108271	NA	Intergenic	-82870	ENSMUSG00000027684	ENSMUSG00000027684	Mecom	0.55877	1	0.882855	0.386027	15.5878	0.587328	0.899878	2.01904
22202	chr15	74721034	74722459	1426	4.39063	1.96189	2.42874	0.021263	0.782502	Them6	protein_coding	ENSMUST00000070923	NA	exon (NM_198607, exon 1 of 2)	513	ENSMUSG00000056665	ENSMUSG00000056665	Them6	8.38155	2	16.7742	56.746	0.623511	7.63527	0.899878	6.42421
53980	chr6	125284768	125285058	291	1.65411	-0.872928	2.52704	0.0212862	1	Tuba3a	protein_coding	ENSMUST00000088246	NA	intron (NM_009446, intron 1 of 4)	1129	ENSMUSG00000067702	ENSMUSG00000067702	Tuba3a	0.55877	1	1.76571	9.26466	0.623511	0.293664	0.899878	0.367098
52195	chr6	58906450	58906794	345	2.11289	-0.283912	2.3968	0.0213342	1	Nap1l5	protein_coding	ENSMUST00000059539	NA	exon (NM_021432, exon 1 of 1)	504	ENSMUSG00000055430	ENSMUSG00000055430	Nap1l5	6.70524	1	2.64856	6.94849	0.623511	0.293664	0.899878	1.46839
43831	chr4	124337347	124337572	226	1.48862	-0.999566	2.48818	0.021336	1	Gm22983	snRNA	ENSMUST00000158308	-1666	Intergenic	148499		ENSMUSG00000084757	1700057H15Rik	0.55877	3	1.10357	6.56247	0.623511	0.293664	0.899878	0.183549
35918	chr2	121450014	121451038	1025	1.70607	-0.999566	2.70563	0.021429	1	Serf2	protein_coding	ENSMUST00000139253	NA	TTS (NM_001025371)	1328	ENSMUSG00000074884	ENSMUSG00000074884	Serf2	10.6166	1	0.662141	0.772055	0.623511	0.293664	0.899878	0.183549
50631	chr5	142037543	142037791	249	1.53865	-0.999566	2.53822	0.0214426	1	Sdk1	protein_coding	ENSMUST00000074546	NA	intron (NM_177879, intron 19 of 44)	-363830	ENSMUSG00000056493	ENSMUSG00000056493	Foxk1	6.70524	1	0.441427	3.47425	0.623511	0.293664	0.899878	0.183549
20896	chr14	118555616	118556178	563	2.78837	0.475428	2.31294	0.0214797	1	Abcc4	protein_coding	ENSMUST00000166646	NA	intron (NM_001163675, intron 19 of 30)	36575		ENSMUSG00000098433	Mir6391	12.2929	1	5.07641	9.26466	0.623511	2.93664	0.899878	1.10129
69302	chrX	51462705	51463494	790	3.35936	0.465863	2.89349	0.0214887	0.789579	Hs6st2	protein_coding	ENSMUST00000088172	NA	intron (NM_001077202, intron 3 of 4)	217377	ENSMUSG00000062184	ENSMUSG00000062184	Hs6st2	2.79385	28	0.220714	10.0367	0.623511	3.81763	0.899878	0.183549
19818	chr14	58068792	58069353	562	5.23632	3.16042	2.0759	0.0215483	0.789588	Fgf9	protein_coding	ENSMUST00000165526	-1193	Intergenic	-3613		ENSMUSG00000021974	Fgf9	79.3453	55	4.8557	11.5808	2.49404	7.04794	19.7973	6.42421
14762	chr12	112175505	112175885	381	1.72342	-0.999566	2.72298	0.0215809	1	Kif26a	protein_coding	ENSMUST00000128402	NA	exon (NM_001097621, exon 12 of 16)	29487	ENSMUSG00000021294	ENSMUSG00000021294	Kif26a	10.0579	1	0.220714	1.93014	0.623511	0.293664	0.899878	0.183549
35737	chr2	115654751	115655821	1071	2.09984	-0.454849	2.55469	0.0215979	1	BC052040	protein_coding	ENSMUST00000166472	NA	intron (NM_207264, intron 5 of 10)	16561		ENSMUSG00000088606	Mir1951	11.1754	2	0.882855	3.08822	0.623511	0.293664	0.899878	1.10129
43225	chr4	107731187	107731769	583	2.60836	0.0201717	2.58819	0.0216526	1	1700047F07Rik	lincRNA	ENSMUST00000143064	NA	Intergenic	-47316	ENSMUSG00000028610	ENSMUSG00000028610	Dmrtb1	0.55877	1	5.07641	17.7573	0.623511	0.880993	0.899878	1.65194
66522	chr9	73918935	73919142	208	1.63838	-0.756514	2.3949	0.0216949	1	Unc13c	protein_coding	ENSMUST00000075245	NA	intron (NM_001081153, intron 1 of 30)	14528	ENSMUSG00000062151	ENSMUSG00000062151	Unc13c	2.79385	1	1.32428	7.33452	0.623511	0.293664	0.899878	0.550646
57242	chr7	63211611	63212302	692	2.87671	0.397181	2.47953	0.0217376	1	Chrna7	protein_coding	ENSMUST00000032738	NA	intron (NM_007390, intron 2 of 9)	569	ENSMUSG00000030525	ENSMUSG00000030525	Chrna7	0.55877	4	7.06284	17.7573	0.623511	1.17466	0.899878	2.56968
11518	chr11	115173755	115177294	3540	5.15159	3.02425	2.12734	0.021867	0.795537	Slc9a3r1	protein_coding	ENSMUST00000021077	NA	intron (NM_012030, intron 1 of 5)	11791	ENSMUSG00000015542	ENSMUSG00000015542	Nat9	40.2314	18	29.1342	54.8159	0.623511	14.6832	0.899878	16.3358
42839	chr4	88591963	88592209	247	2.10146	-0.220849	2.32231	0.0219011	1	Ifna9	protein_coding	ENSMUST00000102807	NA	exon (NM_010507, exon 1 of 1)	299	ENSMUSG00000095270	ENSMUSG00000095270	Ifna9	6.14647	6	1.545	3.47425	0.623511	1.17466	0.899878	0.734195
945	chr1	59601422	59601872	451	2.39859	-0.0472433	2.44584	0.0219353	1	Gm973	protein_coding	ENSMUST00000114243	NA	intron (NM_001013771, intron 12 of 19)	69187	ENSMUSG00000026021	ENSMUSG00000026021	Sumo1	10.0579	8	1.10357	1.93014	2.49404	0.293664	0.899878	0.183549
64681	chr9	26733264	26734927	1664	4.49217	1.91594	2.57624	0.0219598	0.795537	B3gat1	protein_coding	ENSMUST00000160899	NA	Intergenic	-17466	ENSMUSG00000045994	ENSMUSG00000045994	B3gat1	35.2025	7	8.82855	38.9888	13.7172	0.293664	0.899878	0.183549
5779	chr10	78814412	78814642	231	1.69151	-0.872928	2.56444	0.0219866	1	Slc1a6	protein_coding	ENSMUST00000005490	NA	exon (NM_009200, exon 10 of 10)	33386	ENSMUSG00000051190	ENSMUSG00000051190	Olfr1356	0.55877	1	1.32428	10.0367	0.623511	0.293664	0.899878	0.367098
32830	chr19	56901471	56901760	290	1.69151	-0.872928	2.56444	0.0219866	1	Vwa2	protein_coding	ENSMUST00000026068	NA	exon (NM_172840, exon 7 of 14)	27200	ENSMUSG00000025082	ENSMUSG00000025082	Vwa2	0.55877	1	1.32428	10.0367	0.623511	0.293664	0.899878	0.367098
67820	chr9	121578438	121578645	208	2.4797	-0.283912	2.76361	0.0220018	1	Lyzl4	protein_coding	ENSMUST00000077706	NA	intron (NM_026915, intron 5 of 5)	-8478	ENSMUSG00000084995	ENSMUSG00000084995	Lyzl4os	14.528	1	0.220714	6.56247	0.623511	0.293664	0.899878	1.46839
9816	chr11	81527752	81528093	342	1.81822	-0.999566	2.81779	0.0220049	1	Asic2	protein_coding	ENSMUST00000066197	NA	intron (NM_001034013, intron 1 of 9)	45616		ENSMUSG00000080980	1700071K01Rik	9.49909	4	0.220714	0.386027	0.623511	0.293664	0.899878	0.183549
37994	chr2	173119102	173120556	1455	3.21849	0.969657	2.24883	0.0220383	0.796326	1300015D01Rik	antisense	ENSMUST00000142165	NA	promoter-TSS (NM_001081387)	-304	ENSMUSG00000070495	ENSMUSG00000070495	Ctcfl	9.49909	14	3.3107	10.4227	4.98809	1.76199	0.899878	0.183549
31719	chr19	23152771	23152992	222	1.44644	-0.999566	2.44601	0.0220605	1	Klf9	protein_coding	ENSMUST00000036884	NA	intron (NM_010638, intron 1 of 1)	3451		ENSMUSG00000080626	Mir1192	0.55877	4	1.32428	5.01836	0.623511	0.293664	0.899878	0.183549
26871	chr17	28160466	28162434	1969	4.19334	1.98215	2.21119	0.0220678	0.796326	Scube3	protein_coding	ENSMUST00000043503	NA	intron (NM_001004366, intron 7 of 21)	-15968	ENSMUSG00000024220	ENSMUSG00000024220	Zfp523	20.6745	7	13.4635	32.0403	0.623511	3.81763	0.899878	10.4623
51591	chr6	29318759	29319007	249	2.02661	-0.690932	2.71754	0.0220927	1	Fam71f1	processed_transcript	ENSMUST00000168771	-132	promoter-TSS (NM_001289663)	-257	ENSMUSG00000039742	ENSMUSG00000039742	Fam71f1	5.02893	10	0.882855	0.386027	0.623511	0.587328	0.899878	0.367098
39562	chr3	84585013	84585740	728	0.19955	3.07042	-2.87087	0.0220966	1	Arfip1	protein_coding	ENSMUST00000154148	NA	Intergenic	-2752	ENSMUSG00000074513	ENSMUSG00000074513	Arfip1	0.55877	1	2.64856	0.386027	3.74107	0.293664	26.9963	2.56968
49312	chr5	119645394	119645841	448	0.863227	3.1813	-2.31807	0.0221193	0.796326	Gm2301	antisense	ENSMUST00000129108	NA	Intergenic	19676	ENSMUSG00000085708	ENSMUSG00000085708	Gm16063	3.35262	1	1.76571	1.15808	25.564	3.81763	3.59951	3.30388
10114	chr11	86993016	86993327	312	1.46533	-0.999566	2.46489	0.0221262	1	Ypel2	protein_coding	ENSMUST00000018571	NA	intron (NM_001005341, intron 1 of 4)	590	ENSMUSG00000018427	ENSMUSG00000018427	Ypel2	0.55877	1	1.76571	7.72055	0.623511	0.293664	0.899878	0.183549
39684	chr3	88381680	88382968	1289	1.33165	-0.999566	2.33121	0.0221392	1	Gm6821	protein_coding	ENSMUST00000107540	NA	Intergenic	2142	ENSMUSG00000074483	ENSMUSG00000074483	Bglap	0.55877	3	2.64856	3.86027	0.623511	0.293664	0.899878	0.183549
19801	chr14	57359281	57359477	197	-0.362942	2.29872	-2.66166	0.0221898	1	Cryl1	protein_coding	ENSMUST00000022517	NA	intron (NM_030004, intron 3 of 7)	39104	ENSMUSG00000021947	ENSMUSG00000021947	Cryl1	1.11754	1	0.220714	0.772055	16.2113	1.46832	0.899878	1.10129
4208	chr1	193272359	193273483	1125	3.36109	1.10526	2.25583	0.0222124	0.796326	G0s2	protein_coding	ENSMUST00000009777	NA	intron (NM_008059, intron 1 of 1)	267	ENSMUSG00000009633	ENSMUSG00000009633	G0s2	4.47016	1	10.1528	25.4778	3.74107	1.76199	0.899878	2.20259
27561	chr17	37660340	37660971	632	3.95243	1.59439	2.35805	0.022231	0.796326	Olfr117	protein_coding	ENSMUST00000073636	-9	promoter-TSS (NM_207155)	-325	ENSMUSG00000095286	ENSMUSG00000095286	Olfr117	33.5262	22	1.76571	4.63233	3.11756	0.293664	7.19902	1.46839
32750	chr19	55811178	55811429	252	3.02117	0.168208	2.85296	0.0222379	1	Tcf7l2	protein_coding	ENSMUST00000111657	NA	intron (NM_001142920, intron 4 of 11)	69494	ENSMUSG00000024985	ENSMUSG00000024985	Tcf7l2	15.6456	16	0.441427	0.386027	3.11756	0.293664	0.899878	0.183549
42098	chr4	47237209	47237445	237	1.39905	-0.999566	2.39861	0.0222821	1	Col15a1	protein_coding	ENSMUST00000082303	NA	intron (NM_009928, intron 2 of 39)	29315	ENSMUSG00000028339	ENSMUSG00000028339	Col15a1	0.55877	1	2.42785	6.56247	0.623511	0.293664	0.899878	0.183549
11299	chr11	109288640	109288987	348	0.310154	3.34476	-3.03461	0.0222844	0.796575	Rgs9	protein_coding	ENSMUST00000020920	NA	intron (NM_001165934, intron 1 of 16)	9367	ENSMUSG00000020599	ENSMUSG00000020599	Rgs9	3.35262	1	0.220714	0.386027	14.9643	0.293664	25.1966	0.183549
36649	chr2	151702018	151703143	1126	2.56607	0.168208	2.39786	0.0223168	1	Tmem74b	protein_coding	ENSMUST00000060196	NA	intron (NM_001160363, intron 1 of 1)	573	ENSMUSG00000044364	ENSMUSG00000044364	Tmem74b	10.0579	1	2.20714	10.4227	3.11756	0.293664	0.899878	0.183549
19111	chr14	33226317	33226513	197	-0.648633	2.1546	-2.80323	0.0223229	1	Arhgap22	protein_coding	ENSMUST00000111956	NA	intron (NM_153800, intron 2 of 10)	9592	ENSMUSG00000063506	ENSMUSG00000063506	Arhgap22	0.55877	1	0.220714	0.772055	14.9643	0.293664	0.899878	1.65194
55288	chr7	19788407	19789533	1127	3.17377	1.01036	2.16341	0.022328	0.796575	Cblc	processed_transcript	ENSMUST00000125050	NA	exon (NM_023224, exon 6 of 12)	7839	ENSMUSG00000040525	ENSMUSG00000040525	Cblc	11.1754	6	9.26997	9.65069	0.623511	1.76199	0.899878	4.77227
26768	chr17	27087830	27088038	209	1.48676	-0.999566	2.48632	0.0223579	1	Itpr3	protein_coding	ENSMUST00000049308	NA	intron (NM_080553, intron 7 of 57)	-3311		ENSMUSG00000098826	Mir7677	0.55877	1	1.545	8.10658	0.623511	0.293664	0.899878	0.183549
22621	chr15	79996677	79998879	2203	4.23849	2.13154	2.10695	0.0223627	0.796575	Pdgfb	protein_coding	ENSMUST00000000500	NA	intron (NM_011057, intron 5 of 6)	1248		ENSMUSG00000099222	Mir7213	13.9692	5	16.7742	39.7608	1.87053	7.04794	0.899878	7.70905
64870	chr9	34610642	34610838	197	0.0197394	2.61403	-2.59429	0.0223993	1	Kirrel3	protein_coding	ENSMUST00000115148	NA	intron (NM_001190912, intron 1 of 15)	122009		ENSMUSG00000032036	Kirrel3	1.67631	1	0.220714	1.15808	18.7053	2.34931	2.69963	0.734195
11759	chr11	118631840	118632477	638	1.87087	-0.648797	2.51966	0.0224238	1	Rbfox3	protein_coding	ENSMUST00000117731	NA	intron (NM_001039168, intron 3 of 14)	128882	ENSMUSG00000025576	ENSMUSG00000025576	Rbfox3	0.55877	1	2.64856	10.4227	0.623511	0.293664	0.899878	0.734195
73338	chrX	159974124	159974422	299	3.08933	0.120987	2.96835	0.0224823	1	Sh3kbp1	processed_transcript	ENSMUST00000128185	NA	non-coding (NR_110970, exon 17 of 17)	-14160	ENSMUSG00000031303	ENSMUSG00000031303	Map3k15	0.55877	24	0.220714	9.26466	0.623511	2.64298	0.899878	0.183549
6996	chr10	127649596	127649853	258	-0.196859	2.4287	-2.62556	0.0224932	1	Stat6	protein_coding	ENSMUST00000092074	NA	intron (NM_009284, intron 4 of 21)	6739	ENSMUSG00000002147	ENSMUSG00000002147	Stat6	0.55877	1	1.545	0.386027	2.49404	1.17466	15.2979	2.56968
46985	chr5	34195636	34196641	1006	2.45373	0.0070658	2.44666	0.0225411	1	Zfyve28	protein_coding	ENSMUST00000094868	NA	intron (NM_001015039, intron 12 of 12)	-8429	ENSMUSG00000037235	ENSMUSG00000037235	Mxd4	5.02893	1	3.53142	12.3529	0.623511	0.293664	0.899878	2.20259
32589	chr19	48233106	48233542	437	0.704458	3.52427	-2.81981	0.0225865	0.797724	Sorcs3	protein_coding	ENSMUST00000078880	NA	intron (NM_025696, intron 1 of 26)	27299	ENSMUSG00000063434	ENSMUSG00000063434	Sorcs3	3.91139	2	0.220714	0.386027	37.4107	0.293664	6.29915	2.01904
9829	chr11	81987728	81988003	276	2.86655	0.658158	2.20839	0.0225893	1	Gm11419	lincRNA	ENSMUST00000150772	NA	Intergenic	-19470	ENSMUSG00000020704	ENSMUSG00000020704	Asic2	10.6166	11	1.76571	5.79041	3.11756	0.293664	1.79976	1.10129
24347	chr16	20600218	20600419	202	0.928631	3.34839	-2.41975	0.0225933	0.797724	Vwa5b2	protein_coding	ENSMUST00000096197	NA	intron (NM_001144953, intron 15 of 22)	-4133		ENSMUSG00000080669	Mir1224	2.23508	4	0.220714	1.15808	19.3288	1.76199	17.9976	1.65194
28418	chr17	71307058	71307451	394	2.04407	-0.300615	2.34468	0.0225972	1	AC126942.1	lincRNA	ENSMUST00000180743	NA	intron (NM_145158, intron 2 of 7)	3710	ENSMUSG00000024053	ENSMUSG00000024053	Emilin2	8.38155	1	1.32428	5.79041	1.87053	0.293664	0.899878	0.183549
65101	chr9	43309600	43311773	2174	3.68099	1.41962	2.26136	0.0226098	0.797724	Trim29	protein_coding	ENSMUST00000034511	NA	promoter-TSS (NM_023655)	-76	ENSMUSG00000032013	ENSMUSG00000032013	Trim29	16.2043	3	6.62141	25.4778	0.623511	4.40496	0.899878	4.77227
48935	chr5	114024420	114024649	230	2.44457	-0.0603635	2.50494	0.0226154	1	Dao	protein_coding	ENSMUST00000112292	NA	intron (NM_001286397, intron 9 of 9)	19727	ENSMUSG00000042096	ENSMUSG00000042096	Dao	0.55877	5	4.63499	11.5808	0.623511	0.293664	0.899878	2.01904
43663	chr4	120290643	120291501	859	3.20023	0.63743	2.5628	0.0226626	0.798348	4732418A04Rik	antisense	ENSMUST00000152384	NA	Intergenic	-3811	ENSMUSG00000052135	ENSMUSG00000052135	Foxo6	1.11754	10	5.95927	19.6874	0.623511	0.293664	0.899878	4.40517
22347	chr15	76724933	76726043	1111	2.2869	-0.1311	2.418	0.0226935	1	Arhgap39	retained_intron	ENSMUST00000176724	NA	exon (NM_198420, exon 10 of 11)	-1643	ENSMUSG00000079002	NA	C030006K11Rik	3.35262	1	3.97285	11.1948	0.623511	0.293664	0.899878	1.83549
8471	chr11	53176073	53176307	235	-0.243407	2.35415	-2.59755	0.0227381	1	Fstl4	protein_coding	ENSMUST00000036796	NA	intron (NM_177059, intron 13 of 15)	-56134	ENSMUSG00000087668	ENSMUSG00000087668	Gm11186	0.55877	1	0.662141	1.15808	16.2113	2.05565	0.899878	1.28484
55487	chr7	23436877	23437159	283	1.46853	-0.999566	2.46809	0.0227437	1	Nlrp5	protein_coding	ENSMUST00000086341	NA	intron (NM_011860, intron 14 of 15)	51121	ENSMUSG00000015721	ENSMUSG00000015721	Nlrp5	6.70524	1	0.662141	2.70219	0.623511	0.293664	0.899878	0.183549
65291	chr9	45420611	45420906	296	1.50788	-0.999566	2.50744	0.0227612	1	AC119237.1	lincRNA	ENSMUST00000181230	NA	intron (NR_040732, intron 2 of 4)	-9534	ENSMUSG00000032087	ENSMUSG00000032087	Dscaml1	0.55877	1	1.32428	8.4926	0.623511	0.293664	0.899878	0.183549
32268	chr19	43002447	43003228	782	2.38802	-0.60817	2.99619	0.0227628	1	Hpse2	protein_coding	ENSMUST00000099428	NA	intron (NM_001081257, intron 4 of 11)	-222862	ENSMUSG00000025188	ENSMUSG00000025188	Hps1	0.55877	19	0.220714	1.15808	1.24702	0.293664	0.899878	0.183549
37664	chr2	168262808	168263290	483	1.97471	-0.36685	2.34156	0.0227648	1	Kcng1	protein_coding	ENSMUST00000109191	NA	exon (NM_001081134, exon 2 of 2)	4389	miRBase:MI0014107	ENSMUSG00000092794	Mir3110	3.91139	1	3.08999	7.72055	0.623511	0.293664	0.899878	1.28484
34828	chr2	70038843	70039122	280	2.70948	0.417154	2.29232	0.0227916	1	Gm13631	processed_transcript	ENSMUST00000140978	NA	promoter-TSS (NM_177376)	-143	ENSMUSG00000042064	ENSMUSG00000042064	Myo3b	8.94032	2	4.41427	10.8088	0.623511	0.880993	0.899878	2.93678
48517	chr5	106510716	106511129	414	0.845116	3.0558	-2.21069	0.0228048	0.802251	Zfp644	processed_transcript	ENSMUST00000131029	NA	Intergenic	-52757	ENSMUSG00000034384	ENSMUSG00000034384	Barhl2	0.55877	1	3.3107	2.31616	4.98809	9.10359	14.398	4.77227
63950	chr8	122738545	122740987	2443	3.96921	1.5788	2.39041	0.0228494	0.802716	Gm20388	protein_coding	ENSMUST00000127664	NA	Intergenic	-35739	ENSMUSG00000015016	ENSMUSG00000015016	Acsf3	11.1754	2	11.2564	38.2167	0.623511	2.34931	0.899878	8.07615
31777	chr19	25356385	25356641	257	2.78207	0.226925	2.55515	0.0228838	1	Kank1	protein_coding	ENSMUST00000049400	NA	intron (NM_181404, intron 3 of 13)	119311	ENSMUSG00000032702	ENSMUSG00000032702	Kank1	14.528	11	0.441427	1.54411	0.623511	1.17466	2.69963	0.183549
58116	chr7	101886834	101887128	295	-0.152121	2.11773	-2.26985	0.0228861	1	Anapc15	protein_coding	ENSMUST00000106978	NA	intron (NM_001291352, intron 1 of 5)	1121	ENSMUSG00000030649	ENSMUSG00000030649	Anapc15	0.55877	1	0.882855	1.15808	6.85862	2.34931	5.39927	2.75323
46830	chr5	30525485	30526783	1299	3.16123	0.879731	2.2815	0.022896	0.803246	Cib4	protein_coding	ENSMUST00000065486	NA	intron (NM_028483, intron 3 of 6)	19702	ENSMUSG00000053194	ENSMUSG00000053194	Cib4	11.1754	1	9.7114	13.897	0.623511	2.34931	0.899878	3.48743
26485	chr17	23550963	23551170	208	1.37056	-0.999566	2.37013	0.0229207	1	Casp16	protein_coding	ENSMUST00000182769	NA	Intergenic	13159	ENSMUSG00000071256	ENSMUSG00000071256	Zfp213	0.55877	3	1.76571	5.01836	0.623511	0.293664	0.899878	0.183549
26094	chr17	8686354	8686863	510	1.9859	-0.436828	2.42273	0.0229698	1	Pde10a	protein_coding	ENSMUST00000115715	NA	intron (NM_001290707, intron 1 of 22)	-115136	ENSMUSG00000023868	ENSMUSG00000023868	Pde10a	0.55877	1	4.63499	9.65069	0.623511	0.880993	0.899878	0.550646
65682	chr9	56260228	56260503	276	2.59976	0.346304	2.25346	0.0230006	1	AC160935.1	lincRNA	ENSMUST00000181444	NA	exon (NM_172924, exon 4 of 7)	-99296	ENSMUSG00000032324	ENSMUSG00000032324	Tspan3	3.35262	14	2.64856	4.2463	0.623511	0.293664	2.69963	1.46839
29015	chr18	7196278	7196508	231	1.49807	-0.999566	2.49764	0.0230466	1	Armc4	protein_coding	ENSMUST00000081275	NA	intron (NM_001081393, intron 17 of 20)	101508	ENSMUSG00000061802	ENSMUSG00000061802	Armc4	7.26401	1	2.64856	0.386027	0.623511	0.293664	0.899878	0.183549
58983	chr7	126059489	126060864	1376	3.4441	1.27394	2.17016	0.0230499	0.803559	Gsg1l	protein_coding	ENSMUST00000073935	NA	intron (NM_001101488, intron 1 of 6)	22234	ENSMUSG00000046182	ENSMUSG00000046182	Gsg1l	13.9692	8	5.73856	15.8271	0.623511	2.64298	0.899878	5.50646
58208	chr7	105480800	105482705	1906	4.43735	2.02506	2.41229	0.0230622	0.803559	Prkcdbp	protein_coding	ENSMUST00000047040	NA	intron (NM_028444, intron 1 of 1)	444	ENSMUSG00000037060	ENSMUSG00000037060	Prkcdbp	13.4105	1	18.9814	53.2718	0.623511	7.04794	0.899878	7.70905
16302	chr13	54976641	54977397	757	2.67592	0.417154	2.25877	0.0230647	1	Unc5a	protein_coding	ENSMUST00000109994	NA	intron (NM_153131, intron 1 of 15)	27587	ENSMUSG00000025876	ENSMUSG00000025876	Unc5a	2.79385	6	5.95927	10.8088	0.623511	0.880993	0.899878	2.93678
15749	chr13	38960379	38960627	249	1.55508	-0.999566	2.55465	0.0230995	1	Slc35b3	protein_coding	ENSMUST00000021870	NA	promoter-TSS (NM_001170430)	34	ENSMUSG00000021432	ENSMUSG00000021432	Slc35b3	8.38155	1	1.98642	0.386027	0.623511	0.293664	0.899878	0.183549
61277	chr8	47921416	47921711	296	-0.885293	2.09533	-2.98062	0.0231404	1	Wwc2	protein_coding	ENSMUST00000057561	NA	intron (NM_133791, intron 1 of 22)	68987		ENSMUSG00000031563	Wwc2	0.55877	1	0.220714	0.386027	3.11756	0.293664	13.4982	0.183549
48832	chr5	112869856	112870063	208	1.58322	-0.756514	2.33974	0.0231477	1	Myo18b	protein_coding	ENSMUST00000086617	NA	intron (NM_028901, intron 7 of 43)	26402	ENSMUSG00000072720	ENSMUSG00000072720	Myo18b	5.02893	1	1.32428	4.63233	0.623511	0.293664	0.899878	0.550646
65298	chr9	45752839	45753087	249	1.42278	-0.999566	2.42235	0.0231645	1	Dscaml1	protein_coding	ENSMUST00000034592	NA	exon (NM_001081270, exon 33 of 33)	75675	ENSMUSG00000043987	ENSMUSG00000043987	Cep164	5.5877	1	0.662141	3.47425	0.623511	0.293664	0.899878	0.183549
11653	chr11	117231664	117232698	1035	3.22689	1.00985	2.21704	0.023179	0.803738	2009-09-01	protein_coding	ENSMUST00000093907	NA	intron (NM_001113486, intron 2 of 11)	32520	ENSMUSG00000059248	ENSMUSG00000059248	2009-09-01	6.14647	4	9.93211	17.3712	3.74107	3.23031	0.899878	0.183549
64796	chr9	32243648	32244044	397	-0.885293	1.84979	-2.73508	0.0231875	1	Arhgap32	protein_coding	ENSMUST00000174641	NA	intron (NM_001195632, intron 11 of 21)	19597	ENSMUSG00000041444	ENSMUSG00000041444	Arhgap32	0.55877	1	0.220714	0.386027	11.2232	0.293664	1.79976	1.10129
48432	chr5	105074178	105075148	971	-0.885293	2.03061	-2.9159	0.0231992	1	Gbp8	protein_coding	ENSMUST00000031235	NA	Intergenic	-21102	ENSMUSG00000034438	ENSMUSG00000034438	Gbp8	0.55877	1	0.220714	0.386027	0.623511	0.587328	14.398	0.734195
29603	chr18	37343294	37343916	623	3.06334	0.744025	2.31931	0.0232142	0.803738	Pcdhb7	protein_coding	ENSMUST00000053037	NA	exon (NM_053132, exon 1 of 1)	1903	ENSMUSG00000045062	ENSMUSG00000045062	Pcdhb7	8.94032	1	5.73856	17.7573	0.623511	2.05565	0.899878	3.12033
1127	chr1	70069568	70069812	245	-0.885293	2.07181	-2.9571	0.0232285	1	Spag16	protein_coding	ENSMUST00000065425	NA	intron (NM_025728, intron 2 of 7)	118075	ENSMUSG00000053153	ENSMUSG00000053153	Spag16	0.55877	1	0.220714	0.386027	3.74107	0.293664	12.5983	0.183549
43747	chr4	123094636	123094894	259	0.339916	2.89946	-2.55954	0.0232354	1	Gm12923	antisense	ENSMUST00000127060	-608	Intergenic	-10400	ENSMUSG00000002384	ENSMUSG00000002384	Bmp8b	2.79385	1	0.882855	0.386027	22.4464	0.880993	4.49939	2.01904
34703	chr2	61593088	61593664	577	3.57391	1.34101	2.23291	0.0232552	0.803738	Tank	protein_coding	ENSMUST00000112502	NA	intron (NM_001164072, intron 1 of 7)	279	ENSMUSG00000064289	ENSMUSG00000064289	Tank	15.0868	1	5.29713	26.2499	0.623511	3.52397	3.59951	2.38613
949	chr1	59912695	59913745	1051	1.49182	-0.999566	2.49139	0.0232573	1	Fam117b	protein_coding	ENSMUST00000036540	NA	exon (NM_001037725, exon 1 of 8)	214	ENSMUSG00000041040	ENSMUSG00000041040	Fam117b	7.82278	1	0.882855	1.54411	0.623511	0.293664	0.899878	0.183549
22729	chr15	82314095	82314339	245	1.64146	-0.801967	2.44342	0.0232762	1	Wbp2nl	protein_coding	ENSMUST00000023089	NA	exon (NM_029066, exon 6 of 6)	15233	ENSMUSG00000022455	ENSMUSG00000022455	Wbp2nl	0.55877	1	2.42785	8.4926	0.623511	0.587328	0.899878	0.183549
66316	chr9	69070065	69070360	296	3.41888	0.485456	2.93342	0.0232766	0.803738	Rora	protein_coding	ENSMUST00000034766	NA	intron (NM_013646, intron 1 of 10)	-219628	ENSMUSG00000032238	ENSMUSG00000032238	Rora	30.1736	12	0.220714	0.386027	0.623511	0.293664	4.49939	0.183549
7840	chr11	34281307	34281692	386	2.59009	0.215259	2.37483	0.0232981	1	Dock2	protein_coding	ENSMUST00000093193	NA	intron (NM_033374, intron 33 of 51)	-33322	ENSMUSG00000069911	ENSMUSG00000069911	Fam196b	1.67631	10	1.98642	10.4227	0.623511	1.46832	0.899878	1.65194
24212	chr16	17576204	17576500	297	2.13153	-0.175291	2.30682	0.0233013	1	Slc7a4	protein_coding	ENSMUST00000172164	NA	intron (NM_144852, intron 1 of 4)	319	ENSMUSG00000022756	ENSMUSG00000022756	Slc7a4	2.79385	1	3.3107	10.4227	0.623511	1.46832	0.899878	0.550646
51222	chr6	6463133	6463399	267	-0.885293	2.11847	-3.00376	0.023308	1	Gm20617	lincRNA	ENSMUST00000177332	NA	Intergenic	115392		ENSMUSG00000042541	Shfm1	0.55877	1	0.220714	0.386027	2.49404	0.293664	14.398	0.183549
7715	chr11	31965674	31965922	249	1.56266	-0.999566	2.56223	0.0233147	1	4930524B15Rik	protein_coding	ENSMUST00000102829	NA	exon (NM_026262, exon 1 of 5)	165	ENSMUSG00000020299	ENSMUSG00000020299	4930524B15Rik	8.94032	1	1.10357	0.772055	0.623511	0.293664	0.899878	0.183549
19043	chr14	31592940	31593194	255	0.594655	3.25042	-2.65577	0.0233207	0.803738	Hacl1	nonsense_mediated_decay	ENSMUST00000167175	NA	Intergenic	-15684	ENSMUSG00000057606	ENSMUSG00000057606	Colq	1.11754	2	0.220714	2.70219	28.058	1.17466	8.0989	0.734195
45111	chr4	141147996	141148417	422	1.2357	-0.999566	2.23527	0.0233336	1	Fbxo42	protein_coding	ENSMUST00000030757	NA	intron (NM_172518, intron 1 of 9)	285	ENSMUSG00000028920	ENSMUSG00000028920	Fbxo42	2.79385	1	1.76571	3.86027	0.623511	0.293664	0.899878	0.183549
37062	chr2	159955186	159955382	197	-0.0662686	2.19201	-2.25827	0.0233433	1	4933416E03Rik	processed_transcript	ENSMUST00000133091	NA	intron (NR_040498, intron 2 of 6)	7943	ENSMUSG00000085198	ENSMUSG00000085198	4933416E03Rik	0.55877	1	1.10357	1.15808	7.48213	2.64298	5.39927	2.75323
20777	chr14	111680534	111682116	1583	4.09399	1.89211	2.20188	0.0233546	0.803738	Slitrk5	protein_coding	ENSMUST00000042767	NA	exon (NM_198865, exon 2 of 2)	6210	ENSMUSG00000033214	ENSMUSG00000033214	Slitrk5	9.49909	2	14.3464	42.463	2.49404	5.57962	0.899878	5.87356
63913	chr8	122316782	122317512	731	2.91366	0.594216	2.31945	0.0233595	1	Zfpm1	processed_transcript	ENSMUST00000176883	NA	intron (NM_009569, intron 3 of 9)	35006	ENSMUSG00000049577	ENSMUSG00000049577	Zfpm1	10.0579	1	4.41427	14.669	0.623511	1.76199	0.899878	2.75323
64420	chr9	16202691	16203002	312	2.33032	-0.316524	2.64684	0.0233668	1	Fat3	protein_coding	ENSMUST00000082170	NA	intron (NM_001080814, intron 2 of 24)	175384	ENSMUSG00000074505	ENSMUSG00000074505	Fat3	11.1754	1	0.220714	7.72055	0.623511	0.587328	0.899878	1.10129
57660	chr7	80430298	80430505	208	1.52869	-0.999566	2.52826	0.0233733	1	Gm15544	processed_pseudogene	ENSMUST00000118776	NA	Intergenic	-24971	ENSMUSG00000030530	ENSMUSG00000030530	Furin	0.55877	1	1.10357	8.87863	0.623511	0.293664	0.899878	0.183549
30207	chr18	65357241	65357471	231	0.401479	3.18243	-2.78095	0.0234046	0.803738	Alpk2	protein_coding	ENSMUST00000035548	NA	intron (NM_001037294, intron 3 of 12)	36532	ENSMUSG00000032845	ENSMUSG00000032845	Alpk2	2.79385	1	1.10357	0.386027	8.10564	0.293664	26.9963	0.917744
141	chr1	12820975	12821187	213	0.730242	3.45681	-2.72657	0.0234316	0.803738	Sulf1	protein_coding	ENSMUST00000177608	NA	intron (NM_001198566, intron 10 of 20)	102536	ENSMUSG00000016918	ENSMUSG00000016918	Sulf1	5.02893	1	0.220714	0.386027	30.552	1.46832	10.7985	1.10129
48528	chr5	106613157	106613496	340	2.10144	-0.999566	3.10101	0.0234644	1	Zfp644	processed_transcript	ENSMUST00000149128	NA	Intergenic	83503	ENSMUSG00000049606	ENSMUSG00000049606	Zfp644	0.55877	16	0.220714	0.386027	0.623511	0.293664	0.899878	0.183549
58128	chr7	102435820	102436055	236	1.69768	-0.801967	2.49965	0.023472	1	Stim1	protein_coding	ENSMUST00000033289	NA	3' UTR (NM_009287, exon 12 of 12)	-5757	ENSMUSG00000030978	ENSMUSG00000030978	Rrm1	0.55877	1	1.76571	9.65069	0.623511	0.587328	0.899878	0.183549
448	chr1	33757335	33757942	608	2.49602	-0.0738648	2.56988	0.0234802	1	Bag2	protein_coding	ENSMUST00000044691	NA	exon (NM_145392, exon 1 of 3)	111	ENSMUSG00000042215	ENSMUSG00000042215	Bag2	12.8517	1	0.220714	8.4926	0.623511	0.293664	2.69963	0.183549
62260	chr8	87795370	87795720	351	-0.554125	2.23148	-2.7856	0.0234817	1	Zfp423	protein_coding	ENSMUST00000174249	NA	intron (NM_033327, intron 3 of 7)	164050	ENSMUSG00000045333	ENSMUSG00000045333	Zfp423	1.11754	1	0.220714	0.386027	14.3408	0.293664	3.59951	0.550646
9270	chr11	69232026	69232837	812	2.65794	0.396889	2.26106	0.0235048	1	Gucy2e	processed_transcript	ENSMUST00000155457	NA	intron (NM_008192, intron 4 of 18)	4590	ENSMUSG00000020890	ENSMUSG00000020890	Gucy2e	6.70524	1	5.95927	11.5808	1.87053	0.293664	0.899878	2.20259
44178	chr4	128218036	128218243	208	1.53734	-0.999566	2.5369	0.0235534	1	Csmd2	processed_transcript	ENSMUST00000129619	NA	intron (NM_001281955, intron 5 of 70)	42755	ENSMUSG00000048686	ENSMUSG00000048686	Hmgb4	1.67631	1	0.441427	8.4926	0.623511	0.293664	0.899878	0.183549
59983	chr7	142928800	142930021	1222	3.16623	0.736104	2.43013	0.0236258	0.805611	Th	protein_coding	ENSMUST00000105929	NA	Intergenic	-29445	ENSMUSG00000000214	ENSMUSG00000000214	Th	3.91139	1	7.06284	23.9337	0.623511	1.46832	0.899878	3.67098
25447	chr16	90857559	90858176	618	1.82925	-0.473133	2.30238	0.0236586	1	Eva1c	protein_coding	ENSMUST00000154180	NA	intron (NM_027627, intron 1 of 6)	27009		ENSMUSG00000039903	Eva1c	6.70524	1	2.64856	3.86027	0.623511	1.17466	0.899878	0.183549
21513	chr15	33285714	33285910	197	-0.617644	1.94458	-2.56222	0.023673	1	Cpq	protein_coding	ENSMUST00000042167	NA	intron (NM_018755, intron 4 of 8)	120127		ENSMUSG00000058101	1700084J12Rik	0.55877	1	0.662141	0.386027	6.85862	0.587328	6.29915	1.65194
67982	chrUn_GL456367	1728	2001	274	-0.418424	2.2467	-2.66512	0.0236903	1	NULL	NULL	.	NA	NA	NA		NA		0.55877	1	0.662141	0.772055	15.5878	1.76199	0.899878	0.734195
72462	chrX	140734388	140734797	410	-0.74527	1.70189	-2.44716	0.0237124	1	Mid2	protein_coding	ENSMUST00000112990	NA	intron (NM_011845, intron 2 of 8)	56565	ENSMUSG00000000266	ENSMUSG00000000266	Mid2	0.55877	1	0.441427	0.386027	0.623511	9.10359	0.899878	2.38613
37138	chr2	162396060	162396638	579	0.768518	3.24609	-2.47757	0.0237395	0.80841	Ptprt	protein_coding	ENSMUST00000109445	NA	intron (NM_001291149, intron 1 of 30)	5536	ENSMUSG00000084919	ENSMUSG00000084919	Ptprtos	0.55877	3	2.86928	0.386027	28.058	4.40496	0.899878	4.58872
16470	chr13	58149471	58150334	864	1.93019	-0.436828	2.36702	0.0237764	1	AC163038.2	lincRNA	ENSMUST00000181908	NA	Intergenic	-7746	ENSMUSG00000050002	ENSMUSG00000050002	Idnk	1.11754	1	3.08999	10.0367	0.623511	0.880993	0.899878	0.550646
3531	chr1	173474579	173475286	708	-0.441735	2.29217	-2.7339	0.0237873	1	Gm4955	protein_coding	ENSMUST00000037976	-527	Intergenic	54329	ENSMUSG00000037860	ENSMUSG00000037860	Aim2	1.11754	1	0.441427	0.386027	14.9643	0.293664	3.59951	0.734195
45568	chr4	149066788	149067128	341	2.2012	-0.220849	2.42204	0.0238095	1	Pex14	protein_coding	ENSMUST00000103217	NA	intron (NM_019781, intron 2 of 8)	32854	ENSMUSG00000028975	ENSMUSG00000028975	Pex14	1.67631	1	2.20714	13.511	0.623511	1.17466	0.899878	0.734195
13694	chr12	78749089	78749633	545	2.89508	0.259688	2.63539	0.0238249	1	Mpp5	protein_coding	ENSMUST00000082024	NA	intron (NM_019579, intron 1 of 14)	414	ENSMUSG00000021112	ENSMUSG00000021112	Mpp5	22.9096	1	0.441427	5.40438	2.49404	0.293664	0.899878	1.10129
59402	chr7	135671768	135672416	649	2.18672	-0.205483	2.3922	0.023844	1	Ptpre	protein_coding	ENSMUST00000073961	NA	intron (NM_011212, intron 15 of 20)	-19778	ENSMUSG00000097471	ENSMUSG00000097471	5830432E09Rik	1.67631	6	2.42785	8.10658	0.623511	0.293664	0.899878	1.65194
49487	chr5	120812643	120812862	220	1.98077	-0.548566	2.52934	0.0238519	1	Oas1b	processed_transcript	ENSMUST00000182725	NA	promoter-TSS (NM_033541)	115	ENSMUSG00000029605	ENSMUSG00000029605	Oas1b	0.55877	1	2.64856	11.5808	0.623511	0.293664	0.899878	0.917744
25604	chr16	93712158	93712388	231	1.91967	-0.548566	2.46823	0.0238671	1	Dopey2	protein_coding	ENSMUST00000045004	NA	intron (NM_027293, intron 1 of 36)	366	ENSMUSG00000022946	ENSMUSG00000022946	Dopey2	1.11754	1	2.20714	10.8088	0.623511	0.293664	0.899878	0.917744
34420	chr2	38680076	38681584	1509	3.56825	1.4047	2.16355	0.0238852	0.81013	Gpr144	transcribed_unprocessed_pseudogene	ENSMUST00000118797	NA	Intergenic	33712	ENSMUSG00000026751	ENSMUSG00000026751	Nr5a1	5.5877	7	11.6978	23.1616	0.623511	4.1113	0.899878	4.95582
58163	chr7	103815342	103815555	214	0.137697	3.1195	-2.98181	0.0239441	1	Hbb-b2	protein_coding	ENSMUST00000098192	-1346	Intergenic	-1526		NA	Hbb-b2	2.79385	1	0.220714	0.386027	26.1875	0.293664	8.0989	0.183549
33551	chr2	22278429	22278865	437	-0.885293	2.05407	-2.93936	0.023957	1	Myo3a	protein_coding	ENSMUST00000044749	NA	intron (NM_148413, intron 5 of 19)	51144	ENSMUSG00000025716	ENSMUSG00000025716	Myo3a	0.55877	1	0.220714	0.386027	6.23511	0.293664	9.89866	0.183549
18907	chr14	26898504	26898885	382	-0.885293	2.0602	-2.94549	0.0239698	1	Asb14	processed_transcript	ENSMUST00000167365	NA	intron (NM_080856, intron 2 of 8)	4091	ENSMUSG00000021898	ENSMUSG00000021898	Asb14	0.55877	1	0.220714	0.386027	8.10564	0.293664	8.0989	0.183549
1207	chr1	74542103	74542708	606	2.26062	-0.116683	2.3773	0.0239886	1	Usp37	protein_coding	ENSMUST00000044260	NA	promoter-TSS (NM_001081456)	-483	ENSMUSG00000026173	ENSMUSG00000026173	Plcd4	0.55877	3	4.41427	11.1948	0.623511	0.880993	0.899878	1.28484
64924	chr9	37116261	37116753	493	0.951605	3.40902	-2.45742	0.0240201	0.810399	Pknox2	protein_coding	ENSMUST00000080754	NA	intron (NM_001029838, intron 1 of 12)	30815	ENSMUSG00000035934	ENSMUSG00000035934	Pknox2	0.55877	1	1.545	4.63233	28.6815	2.05565	8.99878	2.75323
5880	chr10	80606458	80606706	249	2.15505	-0.333353	2.4884	0.0240268	1	Adat3	protein_coding	ENSMUST00000038411	NA	exon (NM_001100606, exon 2 of 2)	-2678		ENSMUSG00000099283	Mir6912	12.2929	1	0.662141	3.86027	1.24702	0.293664	0.899878	0.734195
33393	chr2	14085811	14086500	690	1.51193	-0.999566	2.51149	0.0240559	1	Stam	protein_coding	ENSMUST00000102960	NA	intron (NM_011484, intron 1 of 13)	12044	ENSMUSG00000026718	ENSMUSG00000026718	Stam	7.26401	1	0.441427	2.70219	0.623511	0.293664	0.899878	0.183549
28047	chr17	55951868	55952173	306	3.30506	0.798345	2.50672	0.0240635	0.810793	Ebi3	protein_coding	ENSMUST00000003274	-449	promoter-TSS (NM_015766)	-602	ENSMUSG00000003206	ENSMUSG00000003206	Ebi3	16.2043	15	6.4007	1.93014	0.623511	0.293664	0.899878	5.13937
20980	chr14	122297235	122297889	655	2.29629	4.21309	-1.9168	0.0241045	0.811106	Clybl	protein_coding	ENSMUST00000026625	NA	intron (NM_029556, intron 1 of 7)	-63924		NA	1700108J01Rik	4.47016	1	8.38712	5.79041	22.4464	9.39725	30.5958	11.7471
34239	chr2	33759828	33760944	1117	2.60362	0.237895	2.36572	0.0241369	1	Mvb12b	protein_coding	ENSMUST00000041555	NA	intron (NM_175184, intron 7 of 9)	-45430	ENSMUSG00000086484	ENSMUSG00000086484	Nron	0.55877	5	6.4007	12.3529	0.623511	1.17466	0.899878	2.01904
10793	chr11	99772272	99772739	468	2.40469	0.0331596	2.37153	0.0241537	1	Gm11595	protein_coding	ENSMUST00000107440	NA	exon (NM_001126322, exon 1 of 1)	407	ENSMUSG00000078668	ENSMUSG00000078668	Gm11595	3.91139	1	1.98642	14.283	0.623511	1.46832	0.899878	1.10129
59659	chr7	139158305	139158553	249	2.52718	-0.0673132	2.59449	0.0241639	1	Stk32c	protein_coding	ENSMUST00000016125	NA	intron (NM_001162540, intron 1 of 11)	30065	ENSMUSG00000015981	ENSMUSG00000015981	Stk32c	12.2929	9	0.220714	1.54411	1.24702	0.587328	1.79976	0.183549
14091	chr12	95695298	95695546	249	1.53361	-0.999566	2.53318	0.0241658	1	Flrt2	protein_coding	ENSMUST00000057324	NA	intron (NM_201518, intron 1 of 1)	3196	ENSMUSG00000047414	ENSMUSG00000047414	Flrt2	7.82278	1	0.441427	2.31616	0.623511	0.293664	0.899878	0.183549
51557	chr6	28639241	28639490	250	2.63805	0.215576	2.42247	0.0241878	1	Snd1	nonsense_mediated_decay	ENSMUST00000164915	NA	intron (NM_019776, intron 11 of 23)	159018	ENSMUSG00000001424	ENSMUSG00000001424	Snd1	14.528	8	0.441427	1.93014	0.623511	0.587328	2.69963	0.734195
44433	chr4	132932256	132932466	211	-0.00515454	2.63233	-2.63749	0.0242084	1	Gm24913	snRNA	ENSMUST00000157286	-939	Intergenic	-9810	ENSMUSG00000028878	ENSMUSG00000028878	Fam76a	0.55877	1	0.882855	1.54411	18.7053	0.293664	3.59951	2.20259
12976	chr12	37439041	37439337	297	-0.337562	2.45124	-2.7888	0.0242489	1	Agmo	protein_coding	ENSMUST00000049874	NA	intron (NM_178767, intron 12 of 12)	197550	ENSMUSG00000050103	ENSMUSG00000050103	Agmo	0.55877	2	0.220714	0.386027	10.5997	0.293664	10.7985	0.183549
47286	chr5	38479181	38480293	1113	3.34975	1.18372	2.16603	0.0242775	0.812258	Slc2a9	protein_coding	ENSMUST00000147664	NA	intron (NM_001012363, intron 1 of 11)	569	ENSMUSG00000005107	ENSMUSG00000005107	Slc2a9	16.2043	12	1.76571	10.8088	0.623511	2.64298	2.69963	3.12033
2700	chr1	133744459	133744986	528	2.1064	-0.220849	2.32725	0.0244108	1	Atp2b4	protein_coding	ENSMUST00000165602	NA	intron (NM_001167949, intron 1 of 20)	9024	ENSMUSG00000026463	ENSMUSG00000026463	Atp2b4	5.02893	1	1.545	9.65069	0.623511	1.17466	0.899878	0.734195
37618	chr2	167832908	167833802	895	2.49293	-0.1311	2.62403	0.0244213	1	1200007C13Rik	lincRNA	ENSMUST00000143649	NA	Intergenic	-98972	ENSMUSG00000027540	ENSMUSG00000027540	Ptpn1	0.55877	1	3.97285	16.9852	0.623511	0.293664	0.899878	1.83549
19424	chr14	46899680	46899876	197	-0.885293	2.02419	-2.90949	0.0244494	1	Samd4	protein_coding	ENSMUST00000022386	NA	intron (NM_028966, intron 2 of 11)	16813	ENSMUSG00000021838	ENSMUSG00000021838	Samd4	0.55877	1	0.220714	0.386027	13.0937	0.293664	2.69963	0.183549
66083	chr9	62001144	62001419	276	-0.885293	1.78788	-2.67317	0.0244589	1	Paqr5	processed_transcript	ENSMUST00000135050	NA	intron (NM_028748, intron 1 of 7)	25508	ENSMUSG00000032278	ENSMUSG00000032278	Paqr5	0.55877	1	0.220714	0.386027	10.5997	0.293664	0.899878	2.01904
8055	chr11	43867658	43867877	220	-0.885293	1.73027	-2.61556	0.024481	1	Adra1b	protein_coding	ENSMUST00000067258	NA	intron (NM_001284381, intron 1 of 4)	-31279	ENSMUSG00000050541	ENSMUSG00000050541	Adra1b	0.55877	1	0.220714	0.386027	1.24702	7.3416	4.49939	0.183549
9205	chr11	68361621	68361828	208	1.34526	-0.999566	2.34483	0.0244933	1	Ntn1	protein_coding	ENSMUST00000108674	NA	intron (NM_008744, intron 2 of 6)	25101	ENSMUSG00000020902	ENSMUSG00000020902	Ntn1	0.55877	1	2.42785	6.17644	0.623511	0.293664	0.899878	0.183549
22407	chr15	77839401	77839716	316	1.34526	-0.999566	2.34483	0.0244933	1	Myh9	protein_coding	ENSMUST00000016771	NA	intron (NM_022410, intron 1 of 40)	2616	ENSMUSG00000022443	ENSMUSG00000022443	Myh9	0.55877	1	2.42785	6.17644	0.623511	0.293664	0.899878	0.183549
44277	chr4	130047311	130048302	992	3.55262	1.29558	2.25703	0.0245286	0.815685	Col16a1	protein_coding	ENSMUST00000132251	NA	promoter-TSS (NM_028266)	-33	ENSMUSG00000040690	ENSMUSG00000040690	Col16a1	7.82278	1	11.4771	26.6359	1.24702	3.81763	0.899878	3.85452
55178	chr7	18563380	18563730	351	1.95733	-0.548566	2.5059	0.0245463	1	Psg27	protein_coding	ENSMUST00000094794	NA	intron (NM_001037168, intron 2 of 4)	3750	ENSMUSG00000070797	ENSMUSG00000070797	Psg27	0.55877	4	1.32428	9.65069	0.623511	0.293664	0.899878	0.917744
40425	chr3	121182497	121182999	503	2.76868	0.0714838	2.69719	0.024558	1	RP24-210J6.2	processed_pseudogene	ENSMUST00000183020	-1400	Intergenic	-11053	ENSMUSG00000028133	ENSMUSG00000028133	Rwdd3	20.1157	4	0.441427	2.70219	0.623511	0.293664	0.899878	2.38613
15972	chr13	48275267	48275807	541	1.82503	-0.60817	2.4332	0.0245671	1	AC123857.1	lincRNA	ENSMUST00000180777	-1383	Intergenic	-1653	ENSMUSG00000097326	ENSMUSG00000097326	A330048O09Rik	5.02893	6	0.441427	2.70219	1.24702	0.293664	0.899878	0.183549
43491	chr4	117103700	117105817	2118	4.20811	2.08856	2.11955	0.0245705	0.815685	Ptch2	retained_intron	ENSMUST00000156989	NA	exon (NM_008958, exon 3 of 22)	8403	ENSMUSG00000028681	ENSMUSG00000028681	Ptch2	17.3219	3	11.9185	41.691	2.49404	6.46061	0.899878	7.1584
35899	chr2	120490191	120490439	249	1.75991	-0.999566	2.75947	0.0245768	1	Capn3	processed_transcript	ENSMUST00000124129	NA	intron (NM_001109761, intron 7 of 20)	13406	ENSMUSG00000079110	ENSMUSG00000079110	Capn3	8.94032	4	0.220714	0.386027	0.623511	0.293664	0.899878	0.183549
49052	chr5	115315296	115315983	688	1.8502	-0.756514	2.60671	0.0245793	1	Gm13830	processed_transcript	ENSMUST00000149609	NA	Intergenic	-11537	ENSMUSG00000029538	ENSMUSG00000029538	Srsf9	9.49909	2	0.220714	2.70219	0.623511	0.293664	0.899878	0.550646
48631	chr5	108407314	108407816	503	3.40891	0.970352	2.43856	0.0245919	0.815685	Pde6b	protein_coding	ENSMUST00000031456	NA	intron (NM_008806, intron 3 of 21)	19192	ENSMUSG00000029491	ENSMUSG00000029491	Pde6b	12.8517	25	3.08999	1.54411	0.623511	4.1113	0.899878	2.20259
41009	chr3	153277118	153277613	496	2.51958	0.335549	2.18403	0.0246553	1	St6galnac3	protein_coding	ENSMUST00000064460	NA	intron (NM_011372, intron 3 of 4)	-125258		NA	4930482G09Rik	7.26401	1	6.17998	8.4926	0.623511	2.05565	0.899878	1.46839
60477	chr8	12595426	12595788	363	0.952192	3.55095	-2.59876	0.0246657	0.815978	Spaca7	protein_coding	ENSMUST00000010579	NA	intron (NM_024279, intron 5 of 6)	22558	ENSMUSG00000010435	ENSMUSG00000010435	Spaca7	5.02893	1	1.32428	0.386027	27.4345	0.880993	17.0977	1.46839
39279	chr3	64694530	64694884	355	-0.885293	2.0361	-2.92139	0.0247895	1	Vmn2r7	protein_coding	ENSMUST00000168072	NA	intron (NM_175674, intron 3 of 4)	24895	ENSMUSG00000099113	ENSMUSG00000062200	Vmn2r7	0.55877	1	0.220714	0.386027	8.72916	0.293664	7.19902	0.183549
54539	chr6	146888180	146888780	601	2.73207	0.31426	2.41781	0.0248076	1	Ppfibp1	protein_coding	ENSMUST00000016631	NA	promoter-TSS (NM_026221)	-14	ENSMUSG00000016487	ENSMUSG00000016487	Ppfibp1	20.1157	1	1.98642	3.47425	1.24702	1.17466	0.899878	1.65194
47087	chr5	35812282	35812838	557	2.28738	-0.1311	2.41848	0.0248523	1	Ablim2	protein_coding	ENSMUST00000101280	NA	intron (NM_001177700, intron 6 of 16)	54680	ENSMUSG00000029095	ENSMUSG00000029095	Ablim2	3.91139	1	2.64856	11.9668	0.623511	0.293664	0.899878	1.83549
28482	chr17	73541272	73541479	208	1.54248	-0.872928	2.4154	0.0248542	1	Galnt14	protein_coding	ENSMUST00000024858	NA	intron (NM_027864, intron 3 of 14)	-142080	ENSMUSG00000043705	ENSMUSG00000043705	Capn13	0.55877	1	1.98642	8.10658	0.623511	0.293664	0.899878	0.367098
36664	chr2	151873692	151873923	232	1.7049	-0.690932	2.39583	0.0249066	1	Rspo4	protein_coding	ENSMUST00000042217	NA	3' UTR (NM_001040689, exon 5 of 5)	30881	ENSMUSG00000032852	ENSMUSG00000032852	Rspo4	5.5877	1	0.662141	5.79041	0.623511	0.587328	0.899878	0.367098
67087	chr9	102198251	102198671	421	-0.291116	2.17917	-2.47029	0.0249598	1	Ephb1	protein_coding	ENSMUST00000035129	NA	intron (NM_173447, intron 2 of 15)	106514		ENSMUSG00000098521	Mir7243	0.55877	1	1.32428	0.386027	0.623511	9.98458	0.899878	6.60776
62892	chr8	106002151	106003075	925	1.81655	3.87877	-2.06222	0.0249887	0.823577	Dus2l	protein_coding	ENSMUST00000142898	NA	Intergenic	-6190	ENSMUSG00000053687	ENSMUSG00000053687	Dpep2	0.55877	2	8.82855	2.70219	14.9643	8.80993	17.9976	17.07
50634	chr5	142095147	142095674	528	1.83133	-0.756514	2.58784	0.0249933	1	Sdk1	protein_coding	ENSMUST00000074546	NA	intron (NM_177879, intron 26 of 44)	-306086	ENSMUSG00000056493	ENSMUSG00000056493	Foxk1	8.38155	1	0.220714	4.63233	0.623511	0.293664	0.899878	0.550646
14445	chr12	106445658	106446014	357	-0.196859	2.69559	-2.89245	0.0250018	1	1700121N20Rik	lincRNA	ENSMUST00000167922	NA	intron (NR_036593, intron 2 of 3)	1830	ENSMUSG00000092066	ENSMUSG00000092066	1700121N20Rik	0.55877	1	1.545	0.386027	12.4702	0.293664	12.5983	0.550646
52465	chr6	77242967	77245133	2167	4.22834	1.86346	2.36488	0.0250286	0.823577	Lrrtm1	protein_coding	ENSMUST00000159616	NA	exon (NM_028880, exon 2 of 2)	1333	ENSMUSG00000060780	ENSMUSG00000060780	Lrrtm1	2.79385	5	21.6299	45.5512	0.623511	4.40496	0.899878	8.62679
46641	chr5	25021638	25021845	208	1.26689	-0.999566	2.26646	0.0250433	1	Prkag2	protein_coding	ENSMUST00000030784	NA	intron (NM_145401, intron 3 of 15)	78900	ENSMUSG00000028944	ENSMUSG00000028944	Prkag2	1.67631	1	1.545	5.40438	0.623511	0.293664	0.899878	0.183549
36040	chr2	127528960	127529386	427	1.50095	-0.872928	2.37388	0.025061	1	Prom2	protein_coding	ENSMUST00000028855	NA	exon (NM_138750, exon 22 of 24)	-7079	ENSMUSG00000079056	ENSMUSG00000079056	Kcnip3	0.55877	1	2.42785	7.33452	0.623511	0.293664	0.899878	0.367098
2762	chr1	135021008	135022074	1067	2.34422	-0.205483	2.54971	0.0250647	1	Lgr6	protein_coding	ENSMUST00000044828	NA	intron (NM_001033409, intron 6 of 17)	58976	ENSMUSG00000026429	ENSMUSG00000026429	Ube2t	0.55877	1	4.8557	13.897	0.623511	0.293664	0.899878	1.65194
55847	chr7	28757897	28758190	294	2.89802	0.620765	2.27725	0.0250798	1	Gm6537	protein_coding	ENSMUST00000178767	NA	TTS (NM_010908)	1870	ENSMUSG00000096257	ENSMUSG00000096257	Gm6537	11.7342	14	1.76571	2.31616	0.623511	0.293664	4.49939	0.734195
15837	chr13	43289722	43290116	395	2.18483	-0.454849	2.63968	0.0250837	1	Gfod1	protein_coding	ENSMUST00000055341	NA	intron (NM_001033399, intron 1 of 1)	14253	ENSMUSG00000051335	ENSMUSG00000051335	Gfod1	7.26401	8	0.220714	2.70219	0.623511	0.293664	0.899878	1.10129
38647	chr3	20367017	20367313	297	2.13784	-0.116683	2.25452	0.025128	1	Agtr1b	protein_coding	ENSMUST00000068316	NA	promoter-TSS (NM_175086)	12	ENSMUSG00000054988	ENSMUSG00000054988	Agtr1b	4.47016	1	2.86928	9.26466	0.623511	0.880993	0.899878	1.28484
37910	chr2	172345665	172346068	404	2.06398	-0.473133	2.53711	0.0251345	1	Fam210b	protein_coding	ENSMUST00000028995	NA	intron (NM_025912, intron 1 of 2)	290	ENSMUSG00000027495	ENSMUSG00000027495	Fam210b	0.55877	1	2.42785	12.7389	0.623511	1.17466	0.899878	0.183549
56697	chr7	44395185	44395422	238	1.7775	-0.756514	2.53401	0.0251536	1	Syt3	protein_coding	ENSMUST00000120262	NA	intron (NM_001114116, intron 6 of 10)	11178	ENSMUSG00000030731	ENSMUSG00000030731	Syt3	2.23508	1	0.441427	10.0367	0.623511	0.293664	0.899878	0.550646
66440	chr9	71240876	71241227	352	3.32612	0.864518	2.4616	0.0251541	0.82368	Aldh1a2	protein_coding	ENSMUST00000034723	NA	intron (NM_009022, intron 1 of 13)	25263	ENSMUSG00000013584	ENSMUSG00000013584	Aldh1a2	24.5859	12	1.98642	1.54411	4.98809	0.293664	0.899878	1.10129
61980	chr8	80878818	80879993	1176	2.79855	0.446576	2.35198	0.0251589	1	Gab1	protein_coding	ENSMUST00000034150	NA	intron (NM_001301298, intron 1 of 10)	1073	ENSMUSG00000031714	ENSMUSG00000031714	Gab1	1.67631	1	11.2564	13.897	0.623511	2.64298	0.899878	1.28484
63629	chr8	120156981	120157204	224	1.5263	-0.999566	2.52586	0.0251655	1	6430548M08Rik	protein_coding	ENSMUST00000034281	NA	intron (NM_001163761, intron 9 of 11)	12164	ENSMUSG00000031824	ENSMUSG00000031824	6430548M08Rik	3.35262	1	0.220714	6.94849	0.623511	0.293664	0.899878	0.183549
69142	chrX	42819622	42819874	253	1.64386	-0.999566	2.64343	0.0251673	1	Tenm1	protein_coding	ENSMUST00000115059	NA	intron (NM_011855, intron 10 of 32)	317140	ENSMUSG00000005696	ENSMUSG00000005696	Sh2d1a	0.55877	4	0.220714	7.72055	0.623511	0.293664	0.899878	0.183549
23224	chr15	95527028	95528909	1882	3.92653	1.54741	2.37912	0.0252646	0.826194	Nell2	protein_coding	ENSMUST00000166170	NA	intron (NM_001289653, intron 1 of 20)	283	ENSMUSG00000022454	ENSMUSG00000022454	Nell2	15.6456	1	7.50426	36.6726	0.623511	7.04794	0.899878	3.12033
49544	chr5	121593085	121593418	334	2.58831	0.0714838	2.51683	0.0253266	1	Aldh2	protein_coding	ENSMUST00000031411	NA	intron (NM_009656, intron 1 of 12)	572		ENSMUSG00000029455	Aldh2	4.47016	1	1.98642	16.5992	0.623511	0.293664	0.899878	2.38613
38246	chr2	179541279	179541695	417	1.59865	-0.756514	2.35516	0.0253817	1	Cdh4	protein_coding	ENSMUST00000000314	NA	intron (NM_009867, intron 2 of 15)	99009	ENSMUSG00000000305	ENSMUSG00000000305	Cdh4	1.67631	2	1.10357	7.33452	0.623511	0.293664	0.899878	0.550646
571	chr1	37645860	37646717	858	3.5941	1.4961	2.098	0.0253839	0.829035	2010300C02Rik	protein_coding	ENSMUST00000160589	NA	intron (NM_028096, intron 1 of 9)	73522	ENSMUSG00000026090	ENSMUSG00000026090	2010300C02Rik	10.6166	10	8.38712	19.3014	6.23511	0.293664	0.899878	3.85452
5383	chr10	62687219	62687415	197	2.72867	0.271016	2.45765	0.0253922	1	Stox1	protein_coding	ENSMUST00000148720	NA	intron (NM_001033260, intron 1 of 3)	4809		NA	Mir7215	15.0868	9	0.882855	1.54411	1.24702	1.76199	0.899878	0.917744
22286	chr15	75910228	75910668	441	1.38677	-0.999566	2.38633	0.0254347	1	Tigd5	pseudogene	ENSMUST00000050151	NA	promoter-TSS (NM_001285431)	713		ENSMUSG00000047166	Tigd5	2.23508	1	0.662141	6.56247	0.623511	0.293664	0.899878	0.183549
14814	chr12	112862267	112864857	2591	4.51461	2.54615	1.96847	0.0254769	0.829041	Gpr132	protein_coding	ENSMUST00000021729	-1351	Intergenic	-2646	ENSMUSG00000021298	ENSMUSG00000021298	Gpr132	30.7323	27	7.06284	26.6359	3.11756	12.9212	0.899878	6.42421
62732	chr8	99414676	99416238	1563	3.33065	1.11168	2.21896	0.0254815	0.829041	Cdh8	protein_coding	ENSMUST00000155527	NA	intron (NM_007667, intron 1 of 11)	1014	ENSMUSG00000036510	ENSMUSG00000036510	Cdh8	10.6166	1	8.16641	20.4595	1.87053	1.46832	0.899878	4.40517
37219	chr2	163264623	163265342	720	1.33375	3.39761	-2.06386	0.0255396	0.829875	Tox2	protein_coding	ENSMUST00000128999	NA	intron (NM_001098799, intron 2 of 8)	39529	ENSMUSG00000074607	ENSMUSG00000074607	Tox2	1.11754	4	2.64856	2.31616	7.48213	14.6832	0.899878	19.0891
31000	chr19	3357974	3358251	278	1.56944	-0.999566	2.56901	0.0255736	1	Cpt1a	protein_coding	ENSMUST00000025835	NA	intron (NM_013495, intron 4 of 18)	-30744	ENSMUSG00000024905	ENSMUSG00000024905	Mtl5	0.55877	1	0.662141	9.65069	0.623511	0.293664	0.899878	0.183549
64701	chr9	27790860	27793879	3020	5.39387	3.43607	1.95781	0.0255926	0.830539	Opcml	processed_transcript	ENSMUST00000134002	NA	intron (NM_177906, intron 1 of 7)	1101	ENSMUSG00000062257	ENSMUSG00000062257	Opcml	10.6166	28	43.4806	86.0841	6.23511	20.5565	0.899878	15.6016
58624	chr7	118403175	118403761	587	2.1699	-0.236351	2.40625	0.0256159	1	Syt17	protein_coding	ENSMUST00000081574	NA	intron (NM_138649, intron 7 of 7)	40084	ENSMUSG00000058420	ENSMUSG00000058420	Syt17	6.70524	6	0.662141	4.63233	0.623511	0.587328	0.899878	1.28484
62854	chr8	105132576	105132882	307	-0.74527	1.9642	-2.70947	0.0256224	1	Ces4a	protein_coding	ENSMUST00000161289	NA	intron (NM_146213, intron 1 of 13)	929	ENSMUSG00000060560	ENSMUSG00000060560	Ces4a	0.55877	1	0.441427	0.386027	0.623511	1.46832	12.5983	0.917744
36928	chr2	156652908	156655001	2094	3.81359	1.50141	2.31218	0.0256791	0.832289	Dlgap4	protein_coding	ENSMUST00000169464	NA	intron (NM_146128, intron 1 of 12)	40258	ENSMUSG00000061689	ENSMUSG00000061689	Dlgap4	5.5877	3	13.6842	33.9704	0.623511	2.64298	0.899878	7.1584
2832	chr1	136094567	136095035	469	1.94187	-0.436828	2.3787	0.0256918	1	Cacna1s	protein_coding	ENSMUST00000160641	NA	intron (NM_014193, intron 19 of 42)	36382	ENSMUSG00000086264	ENSMUSG00000086264	Gm15850	2.23508	1	1.32428	10.8088	0.623511	0.880993	0.899878	0.550646
18588	chr14	12436768	12437676	909	2.18444	-0.205483	2.38992	0.0257162	1	Cadps	protein_coding	ENSMUST00000067491	NA	intron (NM_001042617, intron 27 of 30)	-91357	ENSMUSG00000021743	ENSMUSG00000021743	Fezf2	2.23508	1	3.75213	11.1948	0.623511	0.293664	0.899878	1.65194
48208	chr5	97505780	97505987	208	1.87659	-0.221298	2.09789	0.0257587	1	AC122875.1	lincRNA	ENSMUST00000181724	NA	intron (NR_045981, intron 3 of 7)	-48876	ENSMUSG00000050553	ENSMUSG00000050553	Gk2	3.91139	3	1.98642	5.79041	1.87053	0.293664	0.899878	0.367098
34032	chr2	30472916	30473248	333	1.29788	-0.999566	2.29745	0.0257599	1	Ier5l	protein_coding	ENSMUST00000065134	NA	exon (NM_030244, exon 1 of 1)	1117	ENSMUSG00000089762	ENSMUSG00000089762	Ier5l	5.02893	1	1.10357	2.70219	0.623511	0.293664	0.899878	0.183549
33635	chr2	24921342	24921735	394	1.58013	4.05554	-2.47541	0.0258018	0.834149	Gm26221	misc_RNA	ENSMUST00000175214	NA	Intergenic	-1930	ENSMUSG00000036893	ENSMUSG00000036893	Ehmt1	7.26401	1	1.76571	1.93014	53.622	2.05565	8.99878	1.83549
29014	chr18	7159115	7159426	312	2.11406	-0.283912	2.39797	0.0258504	1	Armc4	protein_coding	ENSMUST00000081275	NA	intron (NM_001081393, intron 18 of 20)	138630	ENSMUSG00000061802	ENSMUSG00000061802	Armc4	7.82278	1	1.545	6.94849	0.623511	0.293664	0.899878	1.46839
47182	chr5	37040788	37041722	935	2.74418	0.436835	2.30734	0.02602	1	AC115722.1	lincRNA	ENSMUST00000180816	NA	Intergenic	-9602	ENSMUSG00000063646	ENSMUSG00000063646	Jakmip1	3.35262	1	5.07641	17.3712	0.623511	2.05565	0.899878	1.83549
59363	chr7	133587944	133588298	355	2.86653	0.484931	2.3816	0.0260409	1	Tex36	protein_coding	ENSMUST00000033275	NA	intron (NM_028654, intron 3 of 3)	13994	ENSMUSG00000030976	ENSMUSG00000030976	Tex36	9.49909	13	0.882855	5.79041	0.623511	2.05565	0.899878	2.01904
2967	chr1	146896969	146897203	235	-0.500395	2.25889	-2.75929	0.0260494	1	Fam5c	protein_coding	ENSMUST00000074622	NA	intron (NM_153539, intron 7 of 7)	399399	ENSMUSG00000035131	ENSMUSG00000035131	Brinp3	0.55877	1	0.882855	0.386027	6.23511	0.293664	11.6984	0.917744
47620	chr5	64740386	64740664	279	-0.885293	1.99887	-2.88416	0.026063	1	RP24-448C16.2	antisense	ENSMUST00000180799	NA	Intergenic	-62998	ENSMUSG00000029178	ENSMUSG00000029178	Klf3	0.55877	1	0.220714	0.386027	5.6116	0.293664	9.89866	0.183549
973	chr1	61392934	61393235	302	-0.885293	1.73317	-2.61846	0.0261174	1	9530026F06Rik	lincRNA	ENSMUST00000141000	NA	intron (NR_040483, intron 3 of 4)	14653	ENSMUSG00000085447	ENSMUSG00000085447	9530026F06Rik	0.55877	1	0.220714	0.386027	10.5997	0.880993	0.899878	0.917744
24698	chr16	33865445	33865661	217	1.8678	-0.491616	2.35942	0.0261343	1	Itgb5	protein_coding	ENSMUST00000115028	NA	exon (NM_010580, exon 3 of 15)	35888	ENSMUSG00000022817	ENSMUSG00000022817	Itgb5	6.14647	2	0.662141	5.79041	0.623511	0.587328	0.899878	0.734195
41354	chr4	14544956	14545244	289	3.20727	0.671056	2.53622	0.0261458	0.841353	Slc26a7	protein_coding	ENSMUST00000042221	NA	intron (NM_145947, intron 8 of 18)	76678	ENSMUSG00000040569	ENSMUSG00000040569	Slc26a7	22.9096	11	2.64856	0.386027	0.623511	2.64298	0.899878	2.20259
10784	chr11	99643679	99643921	243	1.72283	-0.648797	2.37162	0.0262191	1	Krtap4-7	protein_coding	ENSMUST00000055121	NA	exon (NM_029613, exon 1 of 1)	289	ENSMUSG00000045109	ENSMUSG00000045109	Krtap4-7	1.11754	1	2.20714	8.87863	0.623511	0.293664	0.899878	0.734195
20940	chr14	120389279	120389810	532	1.62211	-0.872928	2.49504	0.026237	1	Mbnl2	protein_coding	ENSMUST00000088419	NA	intron (NM_207515, intron 5 of 7)	-88916	ENSMUSG00000051615	ENSMUSG00000051615	Rap2a	0.55877	1	1.10357	9.65069	0.623511	0.293664	0.899878	0.367098
49111	chr5	116257764	116258542	779	2.76322	0.494371	2.26885	0.026251	1	Gm13837	antisense	ENSMUST00000126326	NA	intron (NM_177759, intron 1 of 13)	30832		ENSMUSG00000043913	Ccdc60	9.49909	1	5.07641	11.5808	0.623511	1.17466	0.899878	2.93678
536	chr1	36619207	36620434	1228	3.57561	1.40969	2.16592	0.0262513	0.842414	Fam178b	protein_coding	ENSMUST00000114981	NA	intron (NM_001126046, intron 6 of 14)	-26489	ENSMUSG00000046337	ENSMUSG00000046337	Fam178b	10.6166	24	5.73856	7.33452	0.623511	4.69863	0.899878	4.40517
66793	chr9	90269370	90269669	300	1.50083	-0.999566	2.5004	0.0262665	1	Tbc1d2b	protein_coding	ENSMUST00000041767	NA	intron (NM_194334, intron 1 of 12)	1249	ENSMUSG00000037410	ENSMUSG00000037410	Tbc1d2b	0.55877	1	0.882855	8.87863	0.623511	0.293664	0.899878	0.183549
31488	chr19	12501103	12501698	596	2.11246	-0.300615	2.41308	0.0262914	1	Dtx4	protein_coding	ENSMUST00000045521	NA	5' UTR (NM_172442, exon 1 of 9)	595	ENSMUSG00000039982	ENSMUSG00000039982	Dtx4	10.6166	1	0.662141	5.01836	1.87053	0.293664	0.899878	0.183549
31846	chr19	28317298	28317505	208	1.71992	-0.628201	2.34812	0.0262991	1	Glis3	protein_coding	ENSMUST00000162022	NA	exon (NM_175459, exon 7 of 11)	-306236	ENSMUSG00000040929	ENSMUSG00000040929	Rfx3	3.35262	1	1.10357	7.72055	0.623511	0.880993	0.899878	0.183549
51360	chr6	15136277	15136543	267	-0.284963	2.36131	-2.64627	0.0263184	1	Foxp2	protein_coding	ENSMUST00000115477	NA	intron (NM_053242, intron 3 of 18)	-49096	ENSMUSG00000029563	ENSMUSG00000029563	Foxp2	1.67631	1	0.220714	0.386027	9.97618	0.293664	8.99878	1.28484
46836	chr5	30577115	30578737	1623	2.94959	0.427028	2.52257	0.0263222	1	Gm9899	pseudogene	ENSMUST00000065519	NA	non-coding (NR_040427, exon 4 of 4)	-10244	ENSMUSG00000049265	ENSMUSG00000049265	Kcnk3	0.55877	1	7.72498	21.6175	0.623511	1.46832	0.899878	2.38613
54693	chr7	4526744	4528860	2117	5.30127	3.45313	1.84815	0.0263693	0.843949	Dnaaf3	protein_coding	ENSMUST00000094897	NA	intron (NM_001033548, intron 5 of 11)	4640	ENSMUSG00000055809	ENSMUSG00000055809	Dnaaf3	33.5262	52	21.6299	50.5696	4.98809	22.3185	0.899878	15.6016
27430	chr17	35622496	35622703	208	2.0762	-0.316524	2.39272	0.0263781	1	Sfta2	protein_coding	ENSMUST00000174521	NA	exon (NM_001244654, exon 2 of 3)	4037	ENSMUSG00000090588	ENSMUSG00000090588	Gm9573	3.35262	8	0.882855	4.63233	0.623511	0.587328	0.899878	1.10129
30011	chr18	57647346	57647542	197	-0.885293	2.00265	-2.88795	0.0263917	1	1700011I03Rik	protein_coding	ENSMUST00000079738	NA	intron (NM_029290, intron 5 of 6)	-8859		NA	2210409D07Rik	0.55877	1	0.220714	0.386027	1.87053	0.293664	13.4982	0.367098
7692	chr11	30885234	30885655	422	2.51927	0.192262	2.32701	0.0263994	1	Gpr75	protein_coding	ENSMUST00000109430	NA	promoter-TSS (NM_175490)	87	ENSMUSG00000043999	ENSMUSG00000043999	Gpr75	2.79385	1	3.3107	15.8271	0.623511	1.76199	0.899878	1.28484
63658	chr8	120393880	120394249	370	1.36078	-0.999566	2.36035	0.0264075	1	Gse1	protein_coding	ENSMUST00000180448	NA	Intergenic	-94801	ENSMUSG00000031822	ENSMUSG00000031822	Gse1	0.55877	1	1.76571	6.94849	0.623511	0.293664	0.899878	0.183549
62040	chr8	83571122	83571318	197	-0.885293	1.90895	-2.79425	0.0264467	1	Ndufb7	protein_coding	ENSMUST00000036996	NA	TTS (NM_134118)	4462	ENSMUSG00000033938	ENSMUSG00000033938	Ndufb7	0.55877	1	0.220714	0.386027	13.0937	0.293664	0.899878	0.734195
63751	chr8	120996968	120997196	229	1.33738	-0.999566	2.33694	0.0264542	1	Gm20388	protein_coding	ENSMUST00000127664	NA	Intergenic	85950	ENSMUSG00000097336	ENSMUSG00000097336	Fendrr	0.55877	1	1.98642	6.56247	0.623511	0.293664	0.899878	0.183549
57695	chr7	81405722	81407086	1365	2.64997	-0.0603635	2.71034	0.0265194	1	Cpeb1	protein_coding	ENSMUST00000098331	NA	intron (NM_001252525, intron 2 of 11)	48354	ENSMUSG00000025586	ENSMUSG00000025586	Cpeb1	10.6166	13	1.10357	0.386027	0.623511	0.293664	0.899878	2.01904
24057	chr16	12034680	12034903	224	1.88662	-0.454849	2.34147	0.026522	1	Shisa9	protein_coding	ENSMUST00000170672	NA	intron (NM_028277, intron 2 of 4)	50679	ENSMUSG00000022494	ENSMUSG00000022494	Shisa9	3.35262	3	1.10357	7.33452	0.623511	0.293664	0.899878	1.10129
40583	chr3	129843609	129843931	323	1.14216	3.56312	-2.42096	0.0265563	0.847447	Cfi	protein_coding	ENSMUST00000077918	NA	intron (NM_007686, intron 1 of 13)	7031	ENSMUSG00000058952	ENSMUSG00000058952	Cfi	2.79385	3	2.64856	0.386027	19.3288	1.46832	25.1966	1.28484
4833	chr10	39594926	39595294	369	1.38381	-0.999566	2.38338	0.0265762	1	Gm16365	antisense	ENSMUST00000142723	NA	Intergenic	-17824	ENSMUSG00000019842	ENSMUSG00000019842	Traf3ip2	0.55877	1	1.545	7.33452	0.623511	0.293664	0.899878	0.183549
19909	chr14	63054930	63055137	208	1.38381	-0.999566	2.38338	0.0265762	1	Defb42	processed_transcript	ENSMUST00000142140	NA	promoter-TSS (NR_046019)	-39		NA	2700070H01Rik	0.55877	1	1.545	7.33452	0.623511	0.293664	0.899878	0.183549
20371	chr14	76556724	76557263	540	1.38381	-0.999566	2.38338	0.0265762	1	Serp2	protein_coding	ENSMUST00000064517	-37	promoter-TSS (NM_001160326)	-105	ENSMUSG00000052584	ENSMUSG00000052584	Serp2	0.55877	1	1.545	7.33452	0.623511	0.293664	0.899878	0.183549
56986	chr7	49523869	49524078	210	1.38381	-0.999566	2.38338	0.0265762	1	Nav2	protein_coding	ENSMUST00000064395	NA	intron (NM_001111016, intron 12 of 38)	112861	ENSMUSG00000030507	ENSMUSG00000030507	Dbx1	0.55877	1	1.545	7.33452	0.623511	0.293664	0.899878	0.183549
34136	chr2	31950357	31951252	896	3.32287	1.02343	2.29943	0.0265781	0.847447	Aif1l	protein_coding	ENSMUST00000001920	NA	intron (NM_145144, intron 2 of 5)	502	ENSMUSG00000001864	ENSMUSG00000001864	Aif1l	6.70524	1	8.38712	23.9337	0.623511	2.93664	0.899878	3.67098
73611	chrX	162608645	162608852	208	1.66703	-0.999566	2.66659	0.0265822	1	Reps2	protein_coding	ENSMUST00000112334	NA	intron (NR_038088, intron 4 of 5)	34909	ENSMUSG00000040855	ENSMUSG00000040855	Reps2	0.55877	9	0.441427	2.70219	0.623511	0.293664	0.899878	0.183549
52992	chr6	91782745	91783111	367	1.71595	-0.756514	2.47246	0.0265884	1	Grip2	protein_coding	ENSMUST00000162300	NA	intron (NM_001159507, intron 9 of 23)	24465	ENSMUSG00000030098	ENSMUSG00000030098	Grip2	0.55877	1	1.545	10.0367	0.623511	0.293664	0.899878	0.550646
31205	chr19	6424247	6424991	745	2.39804	-0.0882484	2.48629	0.026611	1	Nrxn2	protein_coding	ENSMUST00000113462	NA	intron (NM_020253, intron 1 of 22)	5881	ENSMUSG00000033768	ENSMUSG00000033768	Nrxn2	0.55877	1	4.8557	14.669	0.623511	0.587328	0.899878	1.65194
48805	chr5	112574567	112578149	3583	5.93895	3.89241	2.04654	0.0266249	0.84788	Sez6l	protein_coding	ENSMUST00000079491	NA	intron (NM_001253917, intron 1 of 15)	840	ENSMUSG00000058153	ENSMUSG00000058153	Sez6l	26.821	6	63.5655	149.007	14.9643	21.1438	0.899878	22.393
66418	chr9	70225584	70225791	208	1.30864	-0.999566	2.30821	0.0266621	1	Myo1e	protein_coding	ENSMUST00000034745	NA	intron (NM_181072, intron 1 of 27)	18338	ENSMUSG00000032220	ENSMUSG00000032220	Myo1e	2.23508	1	0.882855	5.79041	0.623511	0.293664	0.899878	0.183549
33115	chr1_GL456221_random	29767	31584	1818	1.57692	-0.999566	2.57648	0.0266798	1	AC132444.1	protein_coding	ENSMUST00000111423	NA	Intergenic	132335		NA	Csprs	9.49909	1	0.662141	0.772055	0.623511	0.293664	0.899878	0.183549
13799	chr12	83770446	83770712	267	2.18239	-0.1311	2.31349	0.0266825	1	Papln	protein_coding	ENSMUST00000121733	NA	intron (NM_130887, intron 3 of 26)	6945	ENSMUSG00000021223	ENSMUSG00000021223	Papln	1.67631	6	3.53142	6.94849	0.623511	0.293664	0.899878	1.83549
30380	chr18	73980738	73981013	276	2.88529	0.168208	2.71708	0.0267144	1	Mapk4	protein_coding	ENSMUST00000091851	NA	intron (NM_172632, intron 1 of 5)	-37031	ENSMUSG00000090263	ENSMUSG00000090263	D730045A05Rik	11.1754	17	0.220714	1.15808	3.11756	0.293664	0.899878	0.183549
47376	chr5	44571948	44572146	199	-0.500395	2.09891	-2.5993	0.0267579	1	Ldb2	protein_coding	ENSMUST00000070748	NA	intron (NM_001286348, intron 2 of 8)	227699	ENSMUSG00000039706	ENSMUSG00000039706	Ldb2	0.55877	1	0.882855	0.386027	11.2232	0.293664	3.59951	2.01904
27636	chr17	43568390	43569754	1365	4.29499	2.7608	1.5342	0.0267797	0.851615	Pla2g7	protein_coding	ENSMUST00000167214	NA	intron (NM_013737, intron 1 of 11)	621	ENSMUSG00000023913	ENSMUSG00000023913	Pla2g7	20.1157	22	13.2428	23.1616	4.98809	6.16695	9.89866	6.05711
38050	chr2	173805447	173806012	566	3.30414	0.935464	2.36867	0.0268441	0.851615	Gm14371	unprocessed_pseudogene	ENSMUST00000138925	NA	Intergenic	68159	ENSMUSG00000054455	ENSMUSG00000054455	Vapb	27.3797	7	2.42785	2.70219	4.98809	0.293664	0.899878	1.46839
41415	chr4	18553345	18553603	259	-0.284963	2.59015	-2.87511	0.0268908	1	Gm11867	processed_transcript	ENSMUST00000133363	NA	Intergenic	699992	ENSMUSG00000028226	ENSMUSG00000028226	Mmp16	1.67631	1	0.220714	0.386027	5.6116	0.293664	17.9976	0.183549
29312	chr18	25675371	25676336	966	2.54847	0.24938	2.29909	0.0269437	1	Celf4	protein_coding	ENSMUST00000025117	NA	intron (NM_001146293, intron 2 of 12)	78129	ENSMUSG00000024268	ENSMUSG00000024268	Celf4	0.55877	1	6.4007	15.4411	0.623511	0.880993	2.69963	0.550646
11741	chr11	118542422	118542731	310	1.40648	-0.999566	2.40605	0.0269473	1	Rbfox3	protein_coding	ENSMUST00000136551	NA	intron (NM_001285436, intron 3 of 13)	65617	ENSMUSG00000033857	ENSMUSG00000033857	Engase	0.55877	1	1.32428	7.72055	0.623511	0.293664	0.899878	0.183549
26926	chr17	29120775	29120982	208	1.40648	-0.999566	2.40605	0.0269473	1	Gm16194	lincRNA	ENSMUST00000141797	NA	Intergenic	-14177	ENSMUSG00000064147	ENSMUSG00000064147	Rab44	0.55877	1	1.32428	7.72055	0.623511	0.293664	0.899878	0.183549
7926	chr11	35695243	35696486	1244	3.33311	1.14192	2.1912	0.0269523	0.851615	Slit3	protein_coding	ENSMUST00000069837	NA	intron (NM_011412, intron 32 of 35)	-73630	ENSMUSG00000018846	ENSMUSG00000018846	Pank3	7.82278	8	5.95927	18.5293	2.49404	0.293664	0.899878	5.13937
32912	chr19	59075074	59076549	1476	4.21856	2.45112	1.76744	0.0269618	0.851615	4930506M07Rik	protein_coding	ENSMUST00000047511	NA	5' UTR (NM_175172, exon 1 of 15)	257	ENSMUSG00000041362	ENSMUSG00000041362	4930506M07Rik	21.792	8	13.0221	31.6542	6.85862	7.3416	1.79976	5.87356
19706	chr14	54553895	54554578	684	3.12398	0.624461	2.49951	0.0269643	0.851615	Haus4	protein_coding	ENSMUST00000022784	NA	5' UTR (NM_145462, exon 1 of 10)	124	ENSMUSG00000022177	ENSMUSG00000022177	Haus4	0.55877	1	7.06284	26.2499	1.87053	0.293664	1.79976	2.20259
34530	chr2	49837593	49837800	208	1.70019	-0.587834	2.28802	0.026975	1	Lypd6b	protein_coding	ENSMUST00000028103	NA	intron (NM_027990, intron 1 of 9)	50011	ENSMUSG00000026765	ENSMUSG00000026765	Lypd6b	0.55877	4	2.64856	5.79041	0.623511	0.587328	0.899878	0.550646
38925	chr3	37481391	37481838	448	1.75839	-0.60817	2.36656	0.0270086	1	Spata5	protein_coding	ENSMUST00000108112	NA	intron (NM_001163511, intron 14 of 15)	61335	ENSMUSG00000027722	ENSMUSG00000027722	Spata5	9.49909	1	1.10357	1.93014	1.24702	0.293664	0.899878	0.183549
65003	chr9	40476672	40476921	250	0.846882	3.55454	-2.70766	0.0270119	0.851615	Gramd1b	protein_coding	ENSMUST00000119373	NA	Intergenic	-21033	ENSMUSG00000040111	ENSMUSG00000040111	Gramd1b	5.5877	1	0.220714	0.386027	35.5401	1.17466	8.99878	1.28484
15206	chr13	12513177	12513440	264	0.674963	3.03176	-2.35679	0.0270239	1	Edaradd	protein_coding	ENSMUST00000179308	NA	intron (NM_133643, intron 1 of 5)	7141	ENSMUSG00000095105	ENSMUSG00000095105	Edaradd	0.55877	5	0.441427	0.386027	21.1994	1.76199	8.0989	1.65194
27551	chr17	37270504	37271308	805	3.28127	0.929218	2.35205	0.0270333	0.851615	H2-M3	protein_coding	ENSMUST00000038580	NA	intron (NM_013819, intron 2 of 7)	672	ENSMUSG00000016206	ENSMUSG00000016206	H2-M3	8.38155	1	5.95927	23.5477	0.623511	4.99229	0.899878	1.10129
21981	chr15	63875503	63875863	361	2.01485	-0.999566	3.01441	0.0271115	1	Gsdmcl2	protein_coding	ENSMUST00000177709	NA	intron (NM_183194, intron 1 of 12)	2875		ENSMUSG00000055827	Gsdmc3	0.55877	15	0.220714	0.386027	0.623511	0.293664	0.899878	0.183549
25884	chr17	5522214	5522410	197	0.365169	2.78599	-2.42082	0.0271247	1	Zdhhc14	protein_coding	ENSMUST00000089185	NA	intron (NM_146073, intron 1 of 8)	29712	ENSMUSG00000034265	ENSMUSG00000034265	Zdhhc14	1.11754	1	2.64856	0.386027	8.10564	2.34931	15.2979	1.83549
36939	chr2	157228645	157229121	477	2.28732	-0.102409	2.38973	0.0271634	1	Mroh8	protein_coding	ENSMUST00000143663	NA	intron (NM_001039557, intron 12 of 24)	-24349	ENSMUSG00000027641	ENSMUSG00000027641	Rbl1	3.91139	1	1.10357	13.511	0.623511	1.46832	0.899878	0.734195
54695	chr7	4542324	4542762	439	1.79265	-0.587834	2.38048	0.0272055	1	Syt5	protein_coding	ENSMUST00000065957	NA	intron (NM_016908, intron 4 of 7)	4024	ENSMUSG00000004961	ENSMUSG00000004961	Syt5	0.55877	1	2.64856	9.65069	0.623511	0.587328	0.899878	0.550646
69023	chrX	36934525	36935251	727	3.18921	1.00703	2.18218	0.0272064	0.854238	2006-09-01	protein_coding	ENSMUST00000060474	NA	intron (NM_001177324, intron 5 of 9)	24054	ENSMUSG00000087155	ENSMUSG00000087155	Gm15008	16.7631	12	1.545	6.17644	2.49404	1.76199	3.59951	0.183549
51985	chr6	49042583	49043766	1184	2.69124	0.260181	2.43106	0.0272315	1	Gpnmb	protein_coding	ENSMUST00000031840	NA	intron (NM_053110, intron 2 of 10)	6657	ENSMUSG00000029816	ENSMUSG00000029816	Gpnmb	0.55877	2	7.06284	16.2132	0.623511	0.880993	0.899878	2.38613
6512	chr10	106594203	106594725	523	-0.885293	1.85639	-2.74168	0.0272657	1	Ppfia2	protein_coding	ENSMUST00000029404	NA	intron (NM_001205341, intron 3 of 31)	124154	ENSMUSG00000053825	ENSMUSG00000053825	Ppfia2	0.55877	1	0.220714	0.386027	3.74107	0.293664	9.89866	0.550646
37755	chr2	169479901	169480383	483	1.68768	4.45947	-2.77179	0.0273115	0.854238	Gm14249	lincRNA	ENSMUST00000156239	-233	Intergenic	-153504	ENSMUSG00000047907	ENSMUSG00000047907	Tshz2	10.6166	1	0.882855	0.386027	26.1875	2.05565	59.3919	0.367098
9838	chr11	82237141	82237378	238	2.03799	-0.236351	2.27434	0.0273138	1	Ccl1	processed_transcript	ENSMUST00000138333	NA	Intergenic	-57448	ENSMUSG00000020702	ENSMUSG00000020702	Ccl1	7.26401	1	1.98642	6.17644	0.623511	0.587328	0.899878	1.28484
45943	chr4	153414068	153415429	1362	3.03205	0.679373	2.35268	0.0273291	1	Ajap1	protein_coding	ENSMUST00000105646	NA	intron (NM_001099299, intron 2 of 5)	68081	ENSMUSG00000039546	ENSMUSG00000039546	Ajap1	7.26401	4	4.8557	16.5992	0.623511	0.293664	0.899878	4.58872
47989	chr5	86568682	86568930	249	2.49669	-0.145689	2.64238	0.0273897	1	Tmprss11f	protein_coding	ENSMUST00000116553	NA	intron (NM_178730, intron 2 of 10)	-50206	ENSMUSG00000079451	ENSMUSG00000079451	Tmprss11g	17.8806	1	0.220714	3.47425	0.623511	1.17466	0.899878	0.917744
11324	chr11	110411493	110412126	634	1.4509	-0.872928	2.32382	0.0273917	1	Map2k6	protein_coding	ENSMUST00000020949	NA	intron (NM_011943, intron 1 of 11)	12688	ENSMUSG00000020623	ENSMUSG00000020623	Map2k6	0.55877	1	2.42785	6.94849	0.623511	0.293664	0.899878	0.367098
2591	chr1	131598771	131599747	977	3.6986	1.62225	2.07635	0.0273918	0.855241	Avpr1b	protein_coding	ENSMUST00000027690	NA	5' UTR (NM_011924, exon 1 of 2)	145	ENSMUSG00000026432	ENSMUSG00000026432	Avpr1b	9.49909	3	8.16641	31.2682	2.49404	4.69863	0.899878	4.22162
67594	chr9	116818826	116819246	421	0.62422	3.54038	-2.91616	0.0274373	0.855614	Rbms3	protein_coding	ENSMUST00000111773	NA	intron (NM_001172122, intron 5 of 13)	433447	ENSMUSG00000039607	ENSMUSG00000039607	Rbms3	0.55877	5	0.220714	0.386027	36.1636	0.293664	9.89866	0.183549
56908	chr7	47079278	47079504	227	1.73791	-0.628201	2.36611	0.0274426	1	Ptpn5	protein_coding	ENSMUST00000033142	NA	intron (NM_001163565, intron 12 of 13)	3833		ENSMUSG00000098960	Mir7056	3.35262	1	0.882855	8.10658	0.623511	0.880993	0.899878	0.183549
61884	chr8	75518266	75519243	978	1.61592	3.88968	-2.27376	0.0274767	0.855798	1700007B14Rik	protein_coding	ENSMUST00000034033	NA	intron (NM_001164235, intron 2 of 13)	70061	ENSMUSG00000031620	ENSMUSG00000031620	1700007B14Rik	0.55877	1	5.29713	5.40438	30.552	3.81763	20.6972	4.22162
19164	chr14	34555326	34555554	229	1.47713	-0.999566	2.4767	0.0275175	1	Ldb3	protein_coding	ENSMUST00000090040	NA	exon (NM_001039072, exon 9 of 15)	-32639	ENSMUSG00000021797	ENSMUSG00000021797	9230112D13Rik	3.35262	1	0.220714	6.56247	0.623511	0.293664	0.899878	0.183549
13588	chr12	73907760	73908698	939	1.91038	-0.45513	2.36551	0.0275399	1	Hif1a	protein_coding	ENSMUST00000110461	NA	5' UTR (NM_010431, exon 1 of 15)	362	ENSMUSG00000021109	ENSMUSG00000021109	Hif1a	10.6166	1	1.10357	2.31616	1.24702	0.587328	0.899878	0.183549
13740	chr12	81142502	81142698	197	-0.500395	2.2189	-2.71929	0.0275433	1	Smoc1	protein_coding	ENSMUST00000110347	NA	intron (NM_022316, intron 5 of 12)	-23551		ENSMUSG00000092673	Mir3067	0.55877	1	0.882855	0.386027	12.4702	1.46832	4.49939	0.183549
42805	chr4	86669003	86669922	920	1.71005	-0.628201	2.33825	0.0275456	1	Plin2	protein_coding	ENSMUST00000000466	NA	intron (NM_007408, intron 1 of 7)	596	ENSMUSG00000028494	ENSMUSG00000028494	Plin2	0.55877	1	4.19356	7.33452	0.623511	0.880993	0.899878	0.183549
23598	chr15	101924320	101924600	281	1.4288	-0.999566	2.42837	0.0275646	1	Krt4	protein_coding	ENSMUST00000023797	NA	exon (NM_008475, exon 1 of 9)	275	ENSMUSG00000059668	ENSMUSG00000059668	Krt4	0.55877	1	1.10357	8.10658	0.623511	0.293664	0.899878	0.183549
20916	chr14	118811705	118814385	2681	4.04566	1.746	2.29966	0.0275722	0.857528	Cldn10	protein_coding	ENSMUST00000047761	NA	intron (NM_001160097, intron 1 of 3)	25174	ENSMUSG00000022132	ENSMUSG00000022132	Cldn10	27.9385	1	9.7114	27.4079	0.623511	5.28596	0.899878	6.60776
[truncated: 32,276 more rows]

## Sheet: H3K4me2 ChIP-seq 
	seqnames	start	end	width	Conc_K	Conc_C	Fold	p.value	FDR	Annotation	Distance.to.TSS	Nearest.Ensembl	Nearest.Ensembl.Fuller	Nearest.Gene.Name	K1	K2	K4	C1	C2	C3	C4
[truncated: 22,498 more rows]
