# Supplementary material for: Epigenetic Regulation by BAF Complexes Limits Neural Stem Cell Proliferation by Suppressing Wnt Signaling in Late Embryonic Development
Source: Stem Cell Reports. 2018 May 17;10(6):1734–50. doi: 10.1016/j.stemcr.2018.04.014 (PMC5993560; doi:10.1016/j.stemcr.2018.04.014)
Supplement: Table S2. RNA-Seq and Gene Ontology Analysis (for Downregulated Genes, Upregulated Genes, WNT Signaling) in the dcKO_hGFAP-Cre Pallium at E17.5, Related to Figure 1 [file mmc3.xlsx]

## Sheet: RNA_seq_all
	gene.name	baseMean	log2FoldChange	lfcSE	stat	pvalue	padj	Sample_E17x5Srg170dcKO_mm_rna_sr_Cemil_C_1_S25_L005_R1_001_geneCounts.txt	Sample_E17x5Srg170dcKO_mm_rna_sr_Cemil_C_2_S26_L005_R1_001_geneCounts.txt	Sample_E17x5Srg170dcKO_mm_rna_sr_Cemil_C_3_S27_L005_R1_001_geneCounts.txt	Sample_E17x5Srg170dcKO_mm_rna_sr_Cemil_C_4_S28_L005_R1_001_geneCounts.txt	Sample_E17x5Srg170dcKO_mm_rna_sr_Cemil_M_2_S29_L005_R1_001_geneCounts.txt	Sample_E17x5Srg170dcKO_mm_rna_sr_Cemil_M_3_S30_L005_R1_001_geneCounts.txt	Sample_E17x5Srg170dcKO_mm_rna_sr_Cemil_M_4_S31_L006_R1_001_geneCounts.txt
ENSMUSG00000089829	Gm16565	52.9826	1.39916	0.156291	8.95227	3.48241e-19	4.64937e-15	16.6552	17.5061	16.4819	15.9621	68.0377	117.039	119.197
ENSMUSG00000027832	Ptx3	778.983	1.14908	0.132354	8.68183	3.89463e-18	2.59986e-14	415.456	393.887	483.468	464.897	864.262	1396.11	1434.81
ENSMUSG00000037573	Tob1	915.736	0.608646	0.0878165	6.93088	4.18233e-12	1.58172e-08	753.187	682.737	777.002	719.293	1044.47	1171.22	1262.24
ENSMUSG00000046688	Tifa	147.707	1.08414	0.156822	6.91319	4.73887e-12	1.58172e-08	54.5922	65.1615	66.7123	43.8958	121.364	320.185	362.038
ENSMUSG00000005763	Cd247	35.3148	0.984144	0.145898	6.74543	1.5257e-11	4.07391e-08	7.40233	4.8628	7.84851	7.98106	25.744	91.9591	101.406
ENSMUSG00000031119	Gpc4	916.074	0.722841	0.107957	6.69565	2.14715e-11	4.77778e-08	623.646	671.066	820.169	626.513	1127.22	1182.93	1360.98
ENSMUSG00000028640	Tfap2c	573.774	0.956561	0.149008	6.41951	1.36718e-10	2.60761e-07	279.438	315.109	436.377	288.316	571.884	1010.71	1114.58
ENSMUSG00000031245	Hmgn5	611.114	0.733522	0.119191	6.15416	7.54783e-10	1.25964e-06	449.691	381.243	488.177	476.868	656.472	916.247	909.097
ENSMUSG00000049493	Pls1	144.709	0.844956	0.139857	6.04157	1.5262e-09	2.18282e-06	102.707	81.695	96.5367	100.761	156.303	250.797	224.161
ENSMUSG00000042671	Rgs8	917.104	-0.490387	0.0813184	-6.03046	1.63495e-09	2.18282e-06	1078.89	1107.75	1080.74	958.725	707.96	719.789	765.883
ENSMUSG00000031548	Sfrp1	3835.24	0.642426	0.108475	5.92236	3.17349e-09	3.63056e-06	2730.53	2809.73	3465.12	2892.14	4117.2	5358.71	5473.26
ENSMUSG00000025407	Gli1	254.392	0.775472	0.131041	5.91778	3.26318e-09	3.63056e-06	186.909	181.869	189.149	158.624	264.795	379.54	419.857
ENSMUSG00000029651	Mtus2	1011.92	-0.41136	0.0702304	-5.85729	4.70481e-09	4.83184e-06	1160.31	1161.24	1101.93	1138.3	798.064	866.087	857.505
ENSMUSG00000044674	Fzd1	1421.08	0.449706	0.0773715	5.8123	6.16212e-09	5.87647e-06	1168.64	1306.15	1255.76	1129.32	1686.23	1626.84	1774.61
ENSMUSG00000027253	Lrp4	1200.27	0.82224	0.144177	5.703	1.17716e-08	1.04775e-05	668.985	802.362	864.906	787.132	1070.21	2125.93	2082.38
ENSMUSG00000084910	C630043F03Rik	267.115	0.830149	0.147044	5.64557	1.64636e-08	1.37378e-05	169.328	170.198	169.528	173.588	239.051	446.419	501.694
ENSMUSG00000028028	Alpk1	231.591	0.8696	0.15607	5.57185	2.5205e-08	1.97948e-05	109.184	115.735	152.261	127.697	182.047	468.991	465.223
ENSMUSG00000037016	Frem2	386.195	-0.642796	0.11565	-5.55812	2.72692e-08	2.02261e-05	433.036	420.146	515.647	504.802	301.572	295.105	233.056
ENSMUSG00000066842	Hmcn1	351.27	0.78392	0.141631	5.53493	3.11345e-08	2.09479e-05	83.2762	94.3383	97.3215	101.758	235.374	969.75	877.074
ENSMUSG00000023411	Nfatc4	461.625	0.78704	0.14223	5.53356	3.13803e-08	2.09479e-05	292.392	313.164	378.298	256.391	463.392	688.021	839.714
ENSMUSG00000031790	Mmp15	1034.94	-0.463801	0.0840129	-5.52059	3.37858e-08	2.11121e-05	1090.92	1210.84	1229.86	1199.15	899.201	762.424	852.168
ENSMUSG00000019817	Plagl1	2904.37	0.660997	0.119946	5.51081	3.5719e-08	2.11121e-05	2381.7	1878.01	2399.29	2152.89	2949.53	4300.34	4268.84
ENSMUSG00000037071	Scd1	941.325	-0.634237	0.115367	-5.49756	3.8509e-08	2.11121e-05	1117.75	1061.06	973.215	1408.66	744.737	648.729	635.123
ENSMUSG00000032348	Gsta4	96.5644	0.850113	0.15495	5.48638	4.10262e-08	2.11121e-05	25.9081	41.8201	49.4456	51.8769	71.7154	219.03	216.155
ENSMUSG00000038225	Primpol	298.065	0.555192	0.101291	5.48115	4.22581e-08	2.11121e-05	256.306	233.414	259.001	216.486	371.449	376.196	373.602
ENSMUSG00000017009	Sdc4	76.8685	0.853083	0.155677	5.47982	4.2577e-08	2.11121e-05	35.161	46.6829	40.0274	51.8769	73.5542	140.447	150.33
ENSMUSG00000022505	Emp2	296.599	-0.758559	0.13844	-5.47932	4.26954e-08	2.11121e-05	386.772	386.106	300.598	441.951	240.89	172.214	147.662
ENSMUSG00000024640	Psat1	2625.03	0.686157	0.127633	5.37601	7.61556e-08	3.63126e-05	1820.97	1934.42	2196.01	1815.69	2537.62	3781.19	4289.3
ENSMUSG00000026896	Ifih1	52.2003	0.841248	0.156865	5.36288	8.19064e-08	3.7708e-05	31.4599	27.2317	22.7607	28.9313	49.6491	112.859	92.5109
ENSMUSG00000029695	Aass	23.7867	0.827367	0.154551	5.35336	8.63358e-08	NA	7.40233	11.6707	12.5576	9.97632	31.2606	51.8315	41.8078
ENSMUSG00000022565	Plec	459.119	-0.579646	0.108548	-5.33998	9.29553e-08	4.13682e-05	538.519	612.713	477.974	562.665	301.572	377.032	343.358
ENSMUSG00000056043	Rgs9bp	225.75	0.81241	0.152831	5.31572	1.06235e-07	4.47807e-05	149.897	138.104	115.373	150.642	191.241	407.128	427.863
ENSMUSG00000031762	Mt2	312.51	0.751947	0.141507	5.31385	1.07331e-07	4.47807e-05	223.92	219.799	236.24	180.571	329.155	405.456	592.426
ENSMUSG00000051920	Rspo2	412.437	0.712229	0.13516	5.26951	1.36788e-07	5.53411e-05	306.271	274.262	260.57	346.178	415.581	698.889	585.309
ENSMUSG00000055782	Abcd2	831.414	0.696034	0.133819	5.20133	1.97868e-07	7.76983e-05	548.697	580.618	742.469	544.707	827.485	1224.73	1351.19
ENSMUSG00000002332	Dhrs1	1171.81	0.476563	0.091903	5.1855	2.15435e-07	8.21791e-05	989.136	981.313	1025.02	954.734	1219.16	1444.59	1588.7
ENSMUSG00000004698	Hdac9	774.95	0.546312	0.105495	5.17856	2.2361e-07	8.29281e-05	654.181	598.124	593.347	674.399	794.386	1051.68	1058.54
ENSMUSG00000028173	Wls	475.886	0.517455	0.100039	5.17255	2.30916e-07	8.33233e-05	381.22	420.146	372.019	401.048	503.847	617.798	635.123
ENSMUSG00000028167	Bdh2	37.8373	0.750994	0.146015	5.14326	2.70016e-07	9.4811e-05	11.1035	16.5335	14.9122	10.974	22.0663	100.319	88.9528
ENSMUSG00000022893	Adamts1	498.308	0.621755	0.121069	5.13554	2.81334e-07	9.4811e-05	377.519	417.228	331.207	417.01	511.202	707.249	726.744
ENSMUSG00000037348	Paqr7	339.448	-0.499695	0.0973433	-5.13332	2.84671e-07	9.4811e-05	384.921	375.408	390.856	425.989	257.44	280.893	260.632
ENSMUSG00000030316	Tamm41	416.321	0.448412	0.0874254	5.12908	2.91158e-07	9.4811e-05	370.116	355.957	361.816	332.212	487.297	501.595	505.252
ENSMUSG00000029482	Aacs	2251.63	-0.360689	0.0705268	-5.11421	3.15062e-07	0.000100152	2485.33	2446.96	2411.06	2652.7	2019.06	1951.2	1795.07
ENSMUSG00000024868	Dkk1	11.7638	0.647687	0.12717	5.09306	3.52322e-07	NA	0.925291	1.94512	0.784851	3.99053	25.744	13.3759	35.5811
ENSMUSG00000040272	Accs	619.216	0.589431	0.11799	4.99562	5.86469e-07	0.000182092	458.944	561.167	510.938	420.003	652.794	894.511	836.156
ENSMUSG00000036915	Kirrel2	37.2334	0.634987	0.127514	4.97974	6.36694e-07	0.000193193	7.40233	11.6707	3.92425	5.98579	12.872	139.611	79.168
ENSMUSG00000057176	Gm166	104.56	0.726217	0.147042	4.93885	7.85862e-07	0.000230635	61.0692	83.6402	69.0669	72.8271	112.17	187.262	145.883
ENSMUSG00000028517	Ppap2b	2091.64	0.625085	0.126621	4.93668	7.94639e-07	0.000230635	1532.28	1637.79	1625.43	1598.21	1916.09	3180.11	3151.6
ENSMUSG00000036617	Etl4	953.704	0.575985	0.11768	4.8945	9.85574e-07	0.000279966	675.462	724.557	911.997	709.316	1002.18	1335.91	1316.5
ENSMUSG00000030605	Mfge8	2798.65	0.599513	0.122661	4.88754	1.02102e-06	0.000283992	2218.85	2260.23	2085.35	2146.9	2600.14	4219.25	4059.8
ENSMUSG00000020728	Cep112	243.453	0.528842	0.108622	4.86864	1.12367e-06	0.000306167	203.564	198.402	201.707	193.541	264.795	306.809	335.352
ENSMUSG00000042477	Tfap2e	15.359	0.620975	0.127701	4.86272	1.15785e-06	NA	5.55174	1.94512	3.1394	1.99526	12.872	25.0797	56.9298
ENSMUSG00000070348	Ccnd1	1055.25	0.460912	0.094802	4.86184	1.16301e-06	0.000310547	844.79	967.697	885.312	876.919	1106.99	1278.23	1426.8
ENSMUSG00000024177	Nme4	225.238	0.67882	0.140873	4.81866	1.44528e-06	0.00037835	150.822	147.829	206.416	143.659	233.535	324.365	370.044
ENSMUSG00000020695	Mrc2	290.693	0.696605	0.144834	4.80967	1.5118e-06	0.000388155	183.208	192.567	235.455	205.512	259.279	487.383	471.45
ENSMUSG00000070315	4930581F22Rik	98.9976	0.655969	0.136823	4.7943	1.63242e-06	0.000411217	86.052	64.189	76.1305	64.8461	130.559	140.447	130.761
ENSMUSG00000033577	Myo6	923.09	-0.546779	0.114331	-4.78244	1.73184e-06	0.000428182	1136.26	1090.24	970.076	1166.23	864.262	612.782	621.78
ENSMUSG00000046876	Atxn1	1221.27	-0.383801	0.0806133	-4.76101	1.92622e-06	0.000467581	1427.72	1267.25	1294.22	1482.48	1000.34	1029.94	1046.97
ENSMUSG00000069170	Gpr98	1080.38	0.666113	0.140573	4.73856	2.15239e-06	0.000513154	628.272	795.554	910.427	796.11	983.788	1697.9	1750.59
ENSMUSG00000028047	Thbs3	2614.62	0.617646	0.130748	4.72393	2.31331e-06	0.000541842	2106.89	1943.17	2015.5	1895.5	2390.51	4373.07	3577.68
ENSMUSG00000028023	Pitx2	32.0801	0.50148	0.106371	4.71444	2.42373e-06	NA	0.925291	0	0	0.997632	3.67771	122.891	96.069
ENSMUSG00000019124	Scrn1	5003.63	-0.422806	0.0902053	-4.68715	2.77033e-06	0.000637701	5459.22	5923.86	5214.55	6088.55	4665.18	3887.36	3786.72
ENSMUSG00000035357	Pdzrn3	1354.2	0.533549	0.11451	4.65942	3.17104e-06	0.000713409	925.291	1127.2	1336.6	994.639	1513.38	1775.65	1806.63
ENSMUSG00000026494	Kif26b	1008.71	-0.530392	0.113895	-4.65685	3.21088e-06	0.000713409	1028	1134	1330.32	1258.01	860.585	817.6	632.454
ENSMUSG00000041556	Fbxo2	230.997	0.575791	0.123726	4.65375	3.25953e-06	0.000713409	54.5922	49.6006	39.2425	41.9006	104.815	602.75	724.076
ENSMUSG00000045005	Fzd5	106.319	0.709195	0.152837	4.64022	3.48044e-06	0.000749473	85.1267	64.189	75.3457	56.865	99.2982	173.05	190.359
ENSMUSG00000054555	Adam12	130.065	-0.615543	0.132978	-4.6289	3.67615e-06	0.000776587	159.15	173.116	131.855	173.588	91.9428	93.631	87.1737
ENSMUSG00000032245	Cln6	162.461	0.545964	0.118013	4.62629	3.72269e-06	0.000776587	136.018	140.049	128.716	117.721	191.241	207.326	216.155
ENSMUSG00000056306	Sertm1	1705.6	0.621861	0.135124	4.60217	4.18122e-06	0.000840756	1272.27	1214.73	1057.19	1592.22	1645.78	2480.39	2676.59
ENSMUSG00000029816	Gpnmb	39.5087	0.582065	0.126488	4.60174	4.18978e-06	0.000840756	11.1035	3.89024	3.92425	17.9574	27.5828	160.51	51.5926
ENSMUSG00000070570	Slc17a7	1504.57	-0.372176	0.0809028	-4.60028	4.21921e-06	0.000840756	1681.25	1646.54	1554.79	1828.66	1360.75	1201.32	1258.68
ENSMUSG00000027419	Pcsk2	785.109	-0.464651	0.101228	-4.59014	4.42939e-06	0.000857622	928.067	842.237	817.03	1021.58	702.443	590.21	594.205
ENSMUSG00000039313	AF529169	305.693	0.690214	0.150451	4.58763	4.48301e-06	0.000857622	221.144	200.347	182.085	231.451	253.762	575.162	475.897
ENSMUSG00000027803	Wwtr1	1049.29	0.478065	0.104222	4.587	4.49656e-06	0.000857622	846.641	815.978	1014.03	831.028	1138.25	1245.63	1453.49
ENSMUSG00000040258	Nxph4	374.71	0.715266	0.156297	4.57634	4.73183e-06	0.000864438	202.639	207.155	290.395	220.477	264.795	735.673	701.837
ENSMUSG00000037013	Ss18	959.628	0.365059	0.0797817	4.57573	4.74568e-06	0.000864438	793.899	849.045	911.997	834.021	1040.79	1128.59	1159.05
ENSMUSG00000032231	Anxa2	351.737	-0.446472	0.0975843	-4.57524	4.75673e-06	0.000864438	386.772	424.036	405.768	387.081	316.283	270.025	272.196
ENSMUSG00000007097	Atp1a2	2498.45	-0.650899	0.142346	-4.57267	4.81558e-06	0.000864438	3037.73	3466.2	2601.78	3413.9	2350.06	1406.14	1213.32
ENSMUSG00000035314	Gdpd5	1321.03	-0.405687	0.0887541	-4.57091	4.85603e-06	0.000864438	1436.05	1585.27	1548.51	1382.72	1232.03	1044.99	1017.62
ENSMUSG00000031292	Cdkl5	704.337	-0.574628	0.125987	-4.561	5.09116e-06	0.000884441	770.767	912.261	831.942	865.945	661.988	490.727	396.729
ENSMUSG00000027840	Wnt2b	151.946	0.708914	0.155443	4.5606	5.10089e-06	0.000884441	92.5291	114.762	77.7002	101.758	121.364	270.861	284.649
ENSMUSG00000028919	Arhgef19	81.7396	0.685246	0.15035	4.55767	5.17242e-06	0.000885346	37.0116	41.8201	44.7365	26.9361	42.2937	201.474	177.906
ENSMUSG00000047090	Tmem198b	332.438	0.506384	0.111392	4.54596	5.46843e-06	0.000924164	255.38	298.576	266.849	276.344	340.188	441.404	448.322
ENSMUSG00000029468	P2rx7	69.3518	-0.65464	0.144502	-4.53032	5.88948e-06	0.000982881	87.9026	92.3932	85.5487	82.8035	49.6491	41.7996	45.3659
ENSMUSG00000063415	Cyp26b1	676.571	-0.499611	0.110406	-4.52521	6.03357e-06	0.000994497	774.468	904.481	644.363	837.013	496.491	525.003	554.176
ENSMUSG00000048349	Pou4f1	20.8038	0.550536	0.122816	4.48262	7.37313e-06	NA	1.85058	4.8628	2.35455	8.97869	9.19428	54.3394	64.046
ENSMUSG00000036545	Adamts2	482.149	0.415931	0.0928227	4.48092	7.43214e-06	0.00119767	424.708	405.557	423.819	413.02	500.169	614.454	593.315
ENSMUSG00000036875	Dna2	298.717	0.45774	0.102162	4.48053	7.44563e-06	0.00119767	225.771	243.14	272.343	264.373	373.288	353.624	358.48
ENSMUSG00000030849	Fgfr2	1341.19	0.493724	0.110939	4.45042	8.5702e-06	0.00136215	1059.46	1092.18	1228.29	1055.49	1305.59	1815.77	1831.54
ENSMUSG00000051359	Ncald	2974.28	-0.378979	0.0852996	-4.44291	8.87485e-06	0.00139398	3524.43	3338.8	2889.04	3565.54	2465.91	2615.82	2420.41
ENSMUSG00000038807	Rap1gap2	1587.63	-0.433423	0.0977172	-4.43548	9.18674e-06	0.00142619	1812.64	1953.87	1501.42	1971.32	1305.59	1325.88	1242.67
ENSMUSG00000041594	Tmtc4	1043.26	0.442889	0.0999738	4.43005	9.4213e-06	0.00144579	932.693	856.825	875.894	885.897	1037.11	1299.13	1415.24
ENSMUSG00000025153	Fasn	17283.9	-0.286697	0.0648424	-4.42144	9.80444e-06	0.00147574	18589.1	18904.6	18097.1	19606.5	14447.9	16357.8	14984.1
ENSMUSG00000050840	Cdh20	158.127	-0.587471	0.132891	-4.42071	9.83755e-06	0.00147574	197.087	206.183	152.261	215.489	102.976	113.695	119.197
ENSMUSG00000040841	Six5	141.156	0.625608	0.142184	4.39998	1.08263e-05	0.00160602	103.633	100.174	126.361	87.7916	145.27	227.39	197.475
ENSMUSG00000029335	Bmp3	175.515	0.542644	0.123457	4.39541	1.10564e-05	0.00162214	140.644	138.104	143.628	141.664	180.208	229.062	255.294
ENSMUSG00000026227	2810459M11Rik	600.26	0.67568	0.153864	4.39142	1.12612e-05	0.00163423	391.398	384.161	412.832	410.027	422.937	1065.89	1114.58
ENSMUSG00000042284	Itga1	201.976	-0.506328	0.115534	-4.3825	1.17327e-05	0.00168434	222.07	232.442	226.037	267.365	152.625	163.854	149.441
ENSMUSG00000026980	Ly75	95.378	-0.607427	0.139	-4.36998	1.24256e-05	0.00176484	129.541	106.982	114.588	117.721	71.7154	71.0593	56.0403
ENSMUSG00000073792	Alg6	417.704	0.471649	0.108168	4.36036	1.29849e-05	0.00182486	374.743	316.082	346.904	363.138	426.615	560.95	535.496
ENSMUSG00000060371	Caln1	527.349	-0.524674	0.12067	-4.348	1.37387e-05	0.00191068	559.801	667.176	564.308	706.324	347.544	480.695	365.596
ENSMUSG00000040373	Cacng5	705.851	0.668955	0.154356	4.33385	1.46525e-05	0.00201676	405.277	335.533	386.931	370.122	540.624	1556.62	1345.86
ENSMUSG00000046999	1110032F04Rik	180.481	0.566438	0.131181	4.31798	1.57461e-05	0.00214516	147.121	123.515	146.767	147.65	200.435	212.342	285.538
ENSMUSG00000002459	Rgs20	360.866	0.436266	0.101129	4.31397	1.60351e-05	0.00216247	329.403	282.042	320.219	299.29	397.193	424.684	473.229
ENSMUSG00000021710	Nln	1602.65	-0.421861	0.0979165	-4.30838	1.64456e-05	0.00219566	1907.95	1749.64	1630.92	1988.28	1500.51	1229.74	1211.54
ENSMUSG00000026207	Speg	723.42	-0.389527	0.0904656	-4.3058	1.6638e-05	0.00219935	863.296	832.511	738.545	813.07	654.633	608.602	553.286
ENSMUSG00000051177	Plcb1	2559.59	-0.411941	0.0960386	-4.28933	1.79214e-05	0.00234577	2970.18	2761.1	2710.09	3144.54	2451.2	1959.56	1920.49
ENSMUSG00000031391	L1cam	14487.6	-0.299032	0.0697844	-4.28508	1.82675e-05	0.00236785	15902	15930.5	15056.6	16379.1	13679.3	12753.9	11711.5
ENSMUSG00000027962	Vcam1	797.596	0.49873	0.116919	4.26562	1.99351e-05	0.00255917	678.238	679.819	548.611	714.305	805.419	1019.07	1137.71
ENSMUSG00000000567	Sox9	855.041	0.364368	0.0855525	4.259	2.05343e-05	0.00261099	767.066	709.969	820.954	717.298	923.106	1054.19	992.713
ENSMUSG00000024517	Grp	100.101	-0.666087	0.156475	-4.25683	2.07347e-05	0.00261159	139.719	122.543	115.373	152.638	93.7817	39.2916	37.3602
ENSMUSG00000097885	5031434O11Rik	224.925	0.530634	0.125015	4.24456	2.19023e-05	0.00270903	205.415	189.649	166.388	162.614	239.051	329.381	281.98
ENSMUSG00000043079	Synpo	223.237	-0.515119	0.121363	-4.24444	2.19141e-05	0.00270903	267.409	269.399	233.101	278.339	202.274	168.034	144.104
ENSMUSG00000049723	Mmp12	5.34967	0.436299	0.10288	4.24087	2.22652e-05	NA	0.925291	0	0	0	5.51657	15.8838	15.122
ENSMUSG00000024697	Gna14	17.5208	0.641476	0.151319	4.23922	2.24293e-05	NA	10.1782	6.80792	10.2031	7.98106	22.0663	34.2757	31.1335
ENSMUSG00000032011	Thy1	628.832	-0.517639	0.12212	-4.23878	2.24737e-05	0.00274588	760.589	697.325	590.208	920.815	498.33	449.763	484.793
ENSMUSG00000019359	Gdpd2	173.781	-0.574919	0.135681	-4.23729	2.26235e-05	0.00274588	224.846	206.183	178.946	230.453	154.464	123.727	97.8481
ENSMUSG00000021090	Lrrc9	166.243	-0.588809	0.139191	-4.23024	2.33445e-05	0.00279199	197.087	199.375	211.125	201.522	154.464	83.5992	116.528
ENSMUSG00000025576	Rbfox3	1983.19	-0.389664	0.0921301	-4.22949	2.34217e-05	0.00279199	2454.8	2227.16	2159.12	2069.09	1881.15	1557.45	1533.55
ENSMUSG00000041718	Alg13	542.643	0.445495	0.105522	4.22183	2.42332e-05	0.00285718	476.525	431.817	448.15	485.847	540.624	731.493	684.047
ENSMUSG00000020108	Ddit4	2303.28	0.574884	0.136218	4.22031	2.43966e-05	0.00285718	1818.2	1643.63	2028.84	1597.21	2013.55	3353.16	3668.41
ENSMUSG00000097326	A330048O09Rik	11.7876	0.592277	0.14047	4.21639	2.4824e-05	NA	3.70116	3.89024	7.06366	3.99053	16.5497	25.0797	22.2382
ENSMUSG00000079254	NA	249.429	0.569707	0.135369	4.20855	2.57011e-05	0.00298378	162.851	196.457	220.543	194.538	239.051	353.624	378.939
ENSMUSG00000040327	Cul9	1576.19	-0.292292	0.0696434	-4.19698	2.70499e-05	0.0031133	1661.82	1717.54	1796.52	1687	1478.44	1371.03	1320.95
ENSMUSG00000022361	Zhx1	2668.62	0.571274	0.136412	4.18786	2.81598e-05	0.00321334	2082.83	2068.63	1918.18	2154.89	2250.76	4318.73	3886.35
ENSMUSG00000019874	Fabp7	12250.6	0.247742	0.0592081	4.18426	2.86092e-05	0.00322107	11295.9	11048.3	10913.4	11966.6	13212.2	13268.9	14049.2
ENSMUSG00000022629	Kif21a	6018.86	0.375991	0.0898756	4.18346	2.871e-05	0.00322107	5215.86	5080.65	5450.79	5341.32	5921.12	7523.92	7598.35
ENSMUSG00000002900	Lamb1	1214.05	-0.458674	0.109819	-4.17663	2.95858e-05	0.00329167	1293.56	1442.31	1400.96	1453.55	1193.42	881.971	832.598
ENSMUSG00000026051	1500015O10Rik	164.134	0.581338	0.139422	4.16964	3.05083e-05	0.00336625	36.0863	79.7499	87.9033	57.8627	145.27	260.829	481.235
ENSMUSG00000022018	Rgcc	233.343	0.649561	0.155968	4.16471	3.11743e-05	0.00341155	148.972	162.418	196.998	102.756	193.08	372.852	456.328
ENSMUSG00000021253	Tgfb3	284.857	0.610608	0.146735	4.1613	3.16443e-05	0.00343482	184.133	224.661	246.443	179.574	250.084	430.536	478.566
ENSMUSG00000022636	Alcam	3354.43	0.553657	0.133166	4.15764	3.21549e-05	0.0034621	2778.65	2383.74	2362.4	2972.94	2973.43	5041.86	4968.01
ENSMUSG00000049807	Arhgap23	1974.29	-0.261023	0.0628341	-4.15417	3.26471e-05	0.00348697	2100.41	2158.11	2082.21	2193.79	1673.36	1823.3	1788.84
ENSMUSG00000058153	Sez6l	4507.32	-0.319782	0.0770563	-4.14998	3.32506e-05	0.00351296	4911.44	5340.33	4432.05	5140.8	3852.4	4053.72	3820.52
ENSMUSG00000039765	Cc2d2a	703.58	0.412009	0.099307	4.14884	3.34166e-05	0.00351296	608.841	642.862	604.335	571.643	700.604	917.919	878.853
ENSMUSG00000024039	Cbs	230.523	-0.58864	0.142066	-4.14344	3.42138e-05	0.00356865	260.932	263.564	334.346	269.361	222.502	130.415	132.54
ENSMUSG00000049191	Rgag4	1616.15	0.559616	0.135493	4.13023	3.62399e-05	0.00373419	1199.18	1365.47	1236.14	1222.1	1369.95	2454.47	2465.77
ENSMUSG00000025959	Klf7	3229.69	-0.270881	0.0655971	-4.12947	3.63602e-05	0.00373419	3286.63	3661.69	3406.25	3636.37	2870.45	2943.53	2802.9
ENSMUSG00000028082	Sh3d19	1167.01	-0.358741	0.0870315	-4.12196	3.75657e-05	0.00382855	1311.14	1192.36	1290.29	1395.69	1099.64	924.607	955.353
ENSMUSG00000035413	Tmem98	390.853	0.572111	0.13892	4.11829	3.81695e-05	0.00386062	275.737	302.466	368.88	252.401	369.61	558.442	608.437
ENSMUSG00000010064	Slc38a3	791.794	-0.375262	0.0915105	-4.10075	4.1181e-05	0.00413389	853.118	926.85	851.563	909.841	726.348	692.201	582.641
ENSMUSG00000007783	Cpt1c	1486.16	0.403986	0.0985791	4.09809	4.16575e-05	0.00415052	1340.75	1311.01	1313.06	1173.22	1472.92	1957.06	1835.1
ENSMUSG00000041710	Trpc5	210.885	-0.524003	0.127973	-4.09463	4.22849e-05	0.00418182	262.783	227.579	211.91	299.29	165.497	145.463	163.673
ENSMUSG00000027833	Shox2	66.5669	0.392613	0.0959694	4.09102	4.29483e-05	0.00421619	0	0	0	0	38.616	244.11	183.243
ENSMUSG00000032289	Thsd4	503.814	0.625428	0.153231	4.0816	4.47261e-05	0.00435544	236.874	273.289	317.865	260.382	373.288	1021.58	1043.42
ENSMUSG00000032244	Fem1b	6713.84	-0.226204	0.055441	-4.08009	4.50191e-05	0.00435544	7068.3	7208.61	6880.79	7539.11	6084.77	6121.13	6094.16
ENSMUSG00000073514	Dok6	266.356	-0.443867	0.109101	-4.06842	4.73335e-05	0.0045464	308.122	326.78	296.674	288.316	235.374	221.538	187.69
ENSMUSG00000015806	Qdpr	1077.13	0.363536	0.089462	4.06359	4.83242e-05	0.00456615	924.365	954.081	1017.17	901.859	1090.44	1315.01	1336.96
ENSMUSG00000022026	Olfm4	45.4086	-0.637296	0.156857	-4.06292	4.84621e-05	0.00456615	53.6669	73.9146	55.7244	58.8603	40.4548	19.2278	16.0115
ENSMUSG00000039197	Adk	715.074	0.383379	0.0944007	4.06119	4.8824e-05	0.00456615	631.048	556.304	705.581	600.575	805.419	825.96	880.633
ENSMUSG00000029861	Fam131b	1922.29	-0.297583	0.0732887	-4.06042	4.89835e-05	0.00456615	2058.77	2027.79	2076.72	2224.72	1822.31	1585.88	1659.86
ENSMUSG00000029648	Flt1	671.344	-0.423748	0.104393	-4.05916	4.92492e-05	0.00456615	827.21	794.581	646.717	787.132	608.661	532.527	502.583
ENSMUSG00000024411	Aqp4	148.638	-0.630197	0.155482	-4.05319	5.05236e-05	0.00462241	213.742	151.719	124.791	284.325	99.2982	79.4192	87.1737
ENSMUSG00000052911	Lamb2	661.173	0.583677	0.144008	4.05308	5.05484e-05	0.00462241	433.036	550.469	539.193	462.901	547.979	1044.99	1049.64
ENSMUSG00000032373	Car12	199.208	0.626872	0.154824	4.04893	5.14532e-05	0.00467314	121.213	122.543	116.943	183.564	161.819	335.233	353.143
ENSMUSG00000031283	Chrdl1	174.443	0.634095	0.156831	4.04316	5.27355e-05	0.00475724	116.587	91.4206	90.2578	135.678	114.009	336.905	336.242
ENSMUSG00000036913	Trim67	12642.8	-0.224837	0.0556437	-4.04065	5.33027e-05	0.00477614	13719.3	12737.6	13673.7	13883	11573.8	11675.5	11236.5
ENSMUSG00000044080	S100a1	71.985	0.615257	0.152352	4.0384	5.38173e-05	0.0047901	54.5922	48.628	46.3062	55.8674	66.1988	122.891	109.412
ENSMUSG00000059854	Hydin	56.7108	-0.603048	0.149552	-4.03237	5.52174e-05	0.00488217	76.7991	66.1341	68.282	72.8271	42.2937	35.9476	34.6916
ENSMUSG00000028351	Brinp1	915.155	-0.421172	0.104546	-4.02859	5.61135e-05	0.00492876	1145.51	1094.13	846.854	1080.44	788.869	730.657	719.628
ENSMUSG00000021536	Adcy2	648.012	-0.42942	0.106679	-4.02535	5.68905e-05	0.00496435	815.181	740.118	605.12	800.101	542.463	508.283	524.821
ENSMUSG00000042784	Muc1	148.832	0.600694	0.149492	4.01823	5.8637e-05	0.00508353	100.857	120.597	124.791	87.7916	132.398	244.11	231.277
ENSMUSG00000038094	Atp13a4	21.1157	-0.60349	0.150311	-4.01495	5.94582e-05	NA	24.9828	38.9024	20.4061	38.9077	7.35542	8.35992	8.89528
ENSMUSG00000017631	Abr	10207.3	-0.204227	0.0510588	-3.99983	6.33869e-05	0.00544241	11084.1	11122.2	10497.4	10640.7	9425.98	9463.42	9217.29
ENSMUSG00000021903	Galnt15	49.797	0.626796	0.156735	3.99907	6.35919e-05	0.00544241	27.7587	42.7926	25.9001	33.9195	47.8103	89.4511	80.947
ENSMUSG00000038587	Akap12	1517.16	-0.447862	0.112066	-3.99643	6.4304e-05	0.0054683	1716.41	1764.22	1567.35	1928.42	1483.96	1111.87	1047.86
ENSMUSG00000039795	Zfand1	277.776	0.395793	0.0991711	3.99101	6.57919e-05	0.00555942	232.248	234.387	250.367	247.413	305.25	339.413	335.352
ENSMUSG00000040729	AK129341	179.431	-0.497725	0.125027	-3.98094	6.8644e-05	0.00570987	222.07	214.936	175.807	229.455	152.625	131.251	129.871
ENSMUSG00000053070	9230110C19Rik	280.828	0.42762	0.10743	3.98044	6.87866e-05	0.00570987	243.351	229.524	236.24	251.403	290.539	340.249	374.491
ENSMUSG00000028804	Csmd2	802.729	-0.507367	0.127516	-3.97884	6.9251e-05	0.00570987	824.434	932.685	935.542	1095.4	775.997	568.474	486.572
ENSMUSG00000034579	Pla2g3	73.8062	-0.624131	0.156867	-3.97873	6.92831e-05	0.00570987	123.989	106.982	51.0153	114.728	38.616	35.9476	45.3659
ENSMUSG00000025790	Slco3a1	1072.15	-0.396395	0.0997639	-3.97333	7.08759e-05	0.0058053	1262.1	1224.45	1013.24	1346.8	833.002	900.363	925.109
ENSMUSG00000034981	Parm1	201.911	-0.527333	0.132767	-3.97186	7.13147e-05	0.00580563	248.903	265.509	185.225	267.365	137.914	142.119	166.342
ENSMUSG00000071722	Spin4	64.3311	0.582549	0.146861	3.96667	7.28841e-05	0.00588593	49.9657	40.8475	54.9396	43.8958	91.9428	87.7791	80.947
ENSMUSG00000025278	Flnb	1609.25	-0.347379	0.0875959	-3.96569	7.31829e-05	0.00588593	1598.9	1914	1850.68	1774.79	1507.86	1337.59	1280.92
ENSMUSG00000057751	Megf6	361.832	-0.450028	0.113617	-3.96091	7.46652e-05	0.00596534	408.053	484.335	427.744	348.174	286.862	300.121	277.533
ENSMUSG00000024975	Pdcd4	1695.95	0.253897	0.0641214	3.95964	7.50638e-05	0.00596534	1523.95	1524	1631.7	1563.29	1862.76	1824.13	1941.84
ENSMUSG00000022501	Prm1	183.629	0.3742	0.0946355	3.95411	7.68188e-05	0.00603914	0.925291	3.89024	1.5697	0.997632	57.0045	643.713	577.304
ENSMUSG00000034336	Ina	10886.3	-0.240866	0.0609189	-3.95387	7.68971e-05	0.00603914	11912.2	11431.5	11376.4	12009.5	10453.9	9408.25	9612.24
ENSMUSG00000040125	Gpr26	2613.34	-0.387352	0.0982434	-3.94277	8.05446e-05	0.0062886	2938.72	3059.67	2428.33	3341.07	2206.63	2189.46	2129.53
ENSMUSG00000023809	Rps6ka2	857.607	-0.355337	0.0901709	-3.9407	8.12432e-05	0.00630627	853.118	979.368	1024.23	955.732	794.386	710.593	685.826
ENSMUSG00000063077	Kif1b	24852.2	-0.213069	0.0540882	-3.93928	8.17263e-05	0.0063071	25362.2	26602.4	26008.4	27847.9	22503.9	22909.5	22731
ENSMUSG00000069072	Slc7a14	937.21	-0.485163	0.123446	-3.93017	8.48857e-05	0.00651327	1104.8	1060.09	858.627	1368.75	685.893	800.044	682.268
ENSMUSG00000021175	Cdca7l	146.49	0.543593	0.138607	3.92184	8.78765e-05	0.00670422	120.288	111.844	131.855	91.7822	174.691	166.362	228.609
ENSMUSG00000054027	Nt5dc3	2992.61	-0.341325	0.0870905	-3.91919	8.88457e-05	0.00673965	3209.83	3171.52	3185.71	3689.24	2853.9	2404.31	2433.75
ENSMUSG00000037428	Vgf	237.907	-0.496594	0.126868	-3.91426	9.06803e-05	0.00682206	328.478	270.372	248.013	278.339	152.625	213.178	174.347
ENSMUSG00000097928	Gm26578	43.822	0.60919	0.155662	3.91354	9.0954e-05	0.00682206	29.6093	24.314	39.2425	25.9384	53.3268	69.3873	64.9355
ENSMUSG00000019899	Lama2	284.732	-0.516681	0.132719	-3.89304	9.89959e-05	0.00734987	333.105	361.792	291.18	364.136	275.828	198.966	168.121
ENSMUSG00000027366	Sppl2a	2584.17	0.275206	0.0706959	3.8928	9.9092e-05	0.00734987	2464.05	2138.66	2375.74	2456.17	2853.9	2860.76	2939.89
ENSMUSG00000053062	Jam2	836.101	0.376144	0.0967767	3.88671	0.00010161	0.00749139	703.221	698.298	711.86	814.068	847.713	1061.71	1015.84
ENSMUSG00000024420	Zfp521	835.901	0.570012	0.146703	3.88549	0.000102122	0.00749139	574.606	694.408	675.757	558.674	658.31	1311.67	1377.88
ENSMUSG00000096943	Gm26721	40.4977	0.609154	0.156874	3.88307	0.000103147	0.0075252	30.5346	28.2042	25.9001	20.9503	36.7771	74.4032	66.7146
ENSMUSG00000022096	Hr	283.064	-0.538585	0.139012	-3.87438	0.000106895	0.00773885	357.162	384.161	302.952	316.249	279.506	183.082	158.336
ENSMUSG00000029093	Sorcs2	569.721	-0.340512	0.0879069	-3.87355	0.00010726	0.00773885	618.094	688.572	586.284	635.492	468.908	489.891	500.804
ENSMUSG00000063445	Nmral1	1023.34	0.377737	0.0975485	3.8723	0.000107814	0.00773885	817.957	896.7	979.494	881.907	1051.83	1188.78	1346.75
ENSMUSG00000052387	Trpm3	851.306	-0.473205	0.122264	-3.87036	0.000108677	0.00775906	879.026	987.148	833.512	1268.99	718.993	633.682	637.791
ENSMUSG00000041741	Pde3a	154.249	0.581252	0.15028	3.8678	0.000109821	0.00779901	101.782	131.296	101.246	119.716	128.72	254.141	242.841
ENSMUSG00000034402	Kcnh5	83.8473	-0.546265	0.141607	-3.8576	0.000114504	0.00808855	92.5291	96.2834	112.234	104.751	66.1988	52.6675	62.2669
ENSMUSG00000028184	Lphn2	10537.3	0.373815	0.096953	3.85563	0.00011543	0.00811109	9239.03	8259.95	10312.9	9030.57	10601	13364.2	12953.3
ENSMUSG00000021115	Vrk1	1436.69	0.329483	0.0855139	3.85297	0.000116694	0.00815696	1311.14	1257.52	1403.31	1157.25	1551.99	1613.46	1762.15
ENSMUSG00000045440	Insm2	49.9686	0.589036	0.153143	3.84631	0.000119909	0.00833804	26.8334	31.1219	36.888	18.955	33.0994	96.139	106.743
ENSMUSG00000032479	Map4	11169.7	-0.220869	0.0574722	-3.84306	0.000121508	0.0083891	12094.5	11807.8	11410.9	12354.7	10619.4	9917.37	9983.17
ENSMUSG00000053930	Shisa6	1428.79	-0.499297	0.129948	-3.84227	0.0001219	0.0083891	1868.16	1663.08	1261.26	1956.36	1312.94	991.486	948.237
ENSMUSG00000087082	Gm15423	33.5116	-0.58405	0.152184	-3.83779	0.000124148	NA	53.6669	56.4085	40.0274	36.9124	29.4217	8.35992	9.78481
ENSMUSG00000051343	Rab11fip5	1014.37	-0.302277	0.0789776	-3.82738	0.000129517	0.00885568	1096.47	1144.7	1076.82	1113.36	981.949	835.156	852.168
ENSMUSG00000090061	Nwd2	882.246	-0.445852	0.116518	-3.82645	0.000130006	0.00885568	1071.49	956.026	915.136	1128.32	678.538	842.679	583.53
ENSMUSG00000038119	Cdon	2877.68	0.386905	0.10118	3.82393	0.000131341	0.00890117	2228.1	2600.63	2940.84	2220.73	3247.42	3296.31	3609.7
ENSMUSG00000020546	Stxbp4	750.851	0.309854	0.0810959	3.82083	0.000133002	0.00896822	668.06	713.859	667.123	659.435	777.836	897.019	872.627
ENSMUSG00000040690	Col16a1	144.384	-0.507878	0.133228	-3.81208	0.0001378	0.00924507	182.282	184.786	167.958	146.652	134.236	97.811	96.9585
ENSMUSG00000029304	Spp1	209.871	0.508967	0.133691	3.80704	0.000140639	0.00938833	114.736	50.5731	62.0032	107.744	156.303	622.814	354.922
ENSMUSG00000041974	Spidr	280.561	0.417633	0.109934	3.79894	0.000145317	0.00962765	250.754	212.018	256.646	237.436	332.833	305.973	368.265
ENSMUSG00000035594	Chrna5	68.5908	-0.59004	0.155341	-3.79834	0.000145666	0.00962765	97.1555	81.695	85.5487	83.8011	68.0377	30.0957	33.8021
ENSMUSG00000010660	Plcd1	269.048	-0.580637	0.153011	-3.79475	0.000147792	0.00972005	333.105	358.875	328.068	333.209	279.506	115.367	135.208
ENSMUSG00000068373	D430041D05Rik	6336.54	-0.296781	0.0783816	-3.78636	0.000152869	0.00999476	6622.31	6941.16	6743.44	7377.49	6149.13	5388.8	5133.46
ENSMUSG00000033763	Mtss1l	6670.63	-0.389851	0.102996	-3.78511	0.000153642	0.00999476	7381.97	7570.41	7060.52	8080.82	6676.89	5038.52	4885.29
ENSMUSG00000059187	Fam19a1	532.052	-0.418112	0.110524	-3.78302	0.00015494	0.00999476	652.33	562.14	519.571	691.359	461.553	397.096	440.316
ENSMUSG00000021708	Rasgrf2	609.497	-0.53878	0.142422	-3.78298	0.000154963	0.00999476	823.509	668.149	510.153	958.725	402.709	508.283	394.95
ENSMUSG00000022594	Lynx1	135.917	-0.517679	0.137027	-3.77793	0.000158139	0.0101379	181.357	185.759	129.5	155.631	93.7817	98.647	106.743
ENSMUSG00000034636	Zyg11b	9728.49	-0.250582	0.0663434	-3.77704	0.000158701	0.0101379	10376.2	10820.7	9705.47	10998.9	9113.37	8631.61	8453.18
ENSMUSG00000032224	Fam81a	320.94	-0.464776	0.123109	-3.77532	0.000159803	0.0101597	380.294	375.408	304.522	435.965	240.89	280.893	228.609
ENSMUSG00000020431	Adcy1	9590.36	-0.431382	0.114321	-3.77343	0.000161017	0.0101883	11276.5	10777.9	10013.1	11922.7	9468.27	7483.8	6190.22
ENSMUSG00000004110	Cacna1e	4508.88	-0.438622	0.116316	-3.77096	0.00016262	0.0102238	5024.33	4781.1	4913.95	6022.71	4381.99	3491.1	2947.01
ENSMUSG00000034059	Ypel4	691.628	0.404806	0.107394	3.76936	0.000163666	0.0102238	632.899	581.591	679.681	480.859	818.291	836.827	811.249
ENSMUSG00000018068	Ints2	1839.67	0.257586	0.0683426	3.76904	0.000163875	0.0102238	1653.49	1633.9	1801.23	1675.02	1949.19	2123.42	2041.47
ENSMUSG00000029675	Eln	371.167	-0.479845	0.127406	-3.76627	0.000165705	0.0102899	421.933	520.32	408.122	385.086	349.383	276.713	236.614
ENSMUSG00000030805	Stx4a	442.007	0.372758	0.0990041	3.76508	0.000166498	0.0102913	382.145	389.024	386.147	394.065	437.648	565.966	539.054
ENSMUSG00000046204	Pnma2	1256.38	-0.321419	0.0855502	-3.75708	0.000171907	0.0105767	1481.39	1397.57	1228.29	1427.61	1123.54	1116.88	1019.4
ENSMUSG00000028199	Cryz	229.483	0.503093	0.133998	3.75449	0.000173696	0.0106377	173.955	206.183	196.213	162.614	216.985	302.629	347.805
ENSMUSG00000070473	Cldn3	50.6819	-0.588135	0.156698	-3.7533	0.00017452	0.0106394	73.098	71.9694	71.4214	45.8911	44.1325	24.2438	24.0173
ENSMUSG00000041992	Rapgef5	1282.59	-0.307024	0.081843	-3.75138	0.000175866	0.0106727	1385.16	1457.87	1371.13	1410.65	1132.74	1217.2	1003.39
ENSMUSG00000097348	Rmst	137.432	0.555443	0.148257	3.74647	0.000179338	0.0108341	111.96	116.707	104.385	81.8058	123.203	199.802	224.161
ENSMUSG00000039831	Arhgap29	1029.64	-0.452295	0.121133	-3.73386	0.00018857	0.0113405	1244.52	1012.43	1268.32	1236.07	1026.08	716.445	703.616
ENSMUSG00000032340	Neo1	11649.8	-0.281465	0.0755153	-3.72726	0.000193571	0.0115891	12214.8	13295.9	12002.7	13153.8	11272.2	9671.59	9937.8
ENSMUSG00000005917	Otx1	639.581	0.409332	0.109879	3.72531	0.000195074	0.0116269	483.927	556.304	663.984	484.849	753.931	755.736	778.337
ENSMUSG00000009614	Sardh	89.5959	-0.535336	0.143897	-3.72026	0.000199016	0.0118092	113.811	123.515	98.1064	103.754	47.8103	75.2392	64.9355
ENSMUSG00000056091	St3gal5	931.178	-0.326291	0.0877589	-3.71804	0.000200777	0.0118609	1031.7	1020.22	1025.8	1022.57	921.267	769.948	726.744
ENSMUSG00000025867	Cplx2	9173.08	-0.307273	0.082737	-3.71386	0.000204125	0.0120056	9859.9	10206	9796.51	10365.4	9106.02	7300.71	7577
ENSMUSG00000036555	Iqce	1332.98	0.353852	0.0953708	3.71028	0.000207034	0.0120747	1140.88	1228.34	1189.83	1148.27	1287.2	1671.15	1665.2
ENSMUSG00000053025	Sv2b	1271.53	-0.343456	0.0925711	-3.71018	0.000207109	0.0120747	1445.3	1472.46	1202.39	1524.38	1140.09	1043.32	1072.77
ENSMUSG00000051339	2900026A02Rik	803.448	-0.347152	0.0936475	-3.70701	0.000209719	0.0121737	918.814	895.728	879.033	873.926	746.576	725.641	584.42
ENSMUSG00000062593	Lilrb4	6.59565	0.415613	0.112244	3.70277	0.000213257	NA	0.925291	2.91768	1.5697	0.997632	5.51657	20.8998	13.3429
ENSMUSG00000055022	Cntn1	2788.37	-0.42089	0.113921	-3.69458	0.000220253	0.0126669	3529.06	3004.24	2486.41	3732.14	2313.28	2172.74	2280.75
ENSMUSG00000020121	Srgap1	4570.97	-0.236099	0.0639182	-3.69376	0.000220958	0.0126669	4847.6	4728.59	5024.61	4995.14	4370.96	4151.53	3878.34
ENSMUSG00000074736	Syndig1	318.873	-0.446167	0.120793	-3.69365	0.000221061	0.0126669	382.145	360.82	352.398	371.119	319.961	208.162	237.504
ENSMUSG00000032265	Fam46a	99.0804	0.553192	0.149824	3.69227	0.00022226	0.0126811	52.7416	69.0518	36.888	58.8603	49.6491	162.182	264.19
ENSMUSG00000027618	Nfs1	583.985	0.349851	0.0947855	3.69098	0.000223393	0.0126916	510.76	525.182	535.268	497.818	577.401	715.609	725.855
ENSMUSG00000042807	Hecw2	735.571	-0.414587	0.112444	-3.68706	0.000226858	0.0127861	845.716	860.716	699.302	944.758	689.571	574.326	534.606
ENSMUSG00000032773	Chrm1	506.181	-0.419029	0.113667	-3.68645	0.000227402	0.0127861	616.244	598.124	460.707	641.477	386.16	431.372	409.183
ENSMUSG00000032332	Col12a1	533.764	-0.515571	0.13991	-3.68502	0.000228684	0.0127861	634.749	650.643	550.965	722.286	485.458	260.829	431.421
ENSMUSG00000037754	Ppp1r16b	1235.29	-0.424274	0.115183	-3.68348	0.000230075	0.0127861	1274.13	1315.87	1456.68	1603.19	1219.16	905.379	872.627
ENSMUSG00000024501	Dpysl3	73005.6	-0.289653	0.0786362	-3.68346	0.000230092	0.0127861	77716.1	81995.6	74787.7	83950.7	69749.6	64971.6	57868.2
ENSMUSG00000054263	Lifr	643.217	-0.391227	0.106242	-3.68242	0.000231027	0.0127861	775.394	682.737	715.784	725.279	630.728	522.495	450.101
ENSMUSG00000027550	Lrrcc1	1216.8	0.308201	0.0837135	3.68162	0.000231761	0.0127861	1077.96	1099.97	1055.62	1152.27	1254.1	1527.36	1350.3
ENSMUSG00000027298	Tyro3	893.92	-0.395895	0.107632	-3.67822	0.000234867	0.0128565	1083.52	1049.39	912.782	993.642	886.329	650.401	681.378
ENSMUSG00000026447	Pik3c2b	2362.24	-0.257146	0.0699266	-3.67738	0.000235646	0.0128565	2442.77	2476.14	2735.99	2536.98	2202.95	2012.23	2128.64
ENSMUSG00000042680	Garem	646.143	-0.393057	0.106899	-3.67689	0.000236098	0.0128565	691.192	737.2	680.466	806.087	634.405	478.187	495.467
ENSMUSG00000038248	Sobp	3590.75	-0.390166	0.106138	-3.67603	0.000236889	0.0128565	4071.28	4012.78	3983.12	4146.16	3672.2	2629.19	2620.55
ENSMUSG00000048148	Nwd1	684.322	-0.462634	0.125932	-3.67368	0.000239079	0.0129229	773.543	831.539	686.744	890.886	684.054	469.827	453.659
ENSMUSG00000004892	Bcan	1050.27	-0.533352	0.145273	-3.67138	0.000241242	0.0129872	1452.71	1364.5	1059.55	1231.08	1079.41	621.142	543.501
ENSMUSG00000032036	Kirrel3	1821.56	0.346713	0.0945162	3.66829	0.000244182	0.0130923	1490.64	1732.13	1740.8	1482.48	1857.24	2181.1	2266.52
ENSMUSG00000062210	Tnfaip8	294.396	0.497606	0.135718	3.66647	0.000245923	0.0130923	278.512	198.402	204.061	263.375	336.511	322.693	457.217
ENSMUSG00000036422	Pcdh8	2201.02	0.392121	0.106956	3.66619	0.000246193	0.0130923	1933.86	1821.6	2061.8	1792.75	2076.07	2881.66	2839.37
ENSMUSG00000069516	Lyz2	50.2739	0.562892	0.153576	3.66523	0.000247117	0.0130923	24.9828	29.1768	44.7365	19.9526	45.9714	120.383	66.7146
ENSMUSG00000050335	Lgals3	30.6429	0.554289	0.151231	3.66518	0.000247164	NA	21.2817	19.4512	13.3425	15.9621	25.744	76.9112	41.8078
ENSMUSG00000027167	Elp4	807.271	0.300488	0.0820997	3.66004	0.000252177	0.0133076	738.382	695.38	700.872	785.137	847.713	926.279	957.132
ENSMUSG00000052369	Tmem106c	674.821	0.348254	0.0952264	3.65712	0.000255067	0.0134071	566.278	621.466	612.968	589.601	676.699	784.996	871.737
ENSMUSG00000037692	Ahdc1	1894.39	-0.295934	0.0810089	-3.6531	0.000259091	0.0135652	1994	2067.66	2298.04	1923.43	1607.16	1750.57	1619.83
ENSMUSG00000097806	Gm6556	33.1833	0.572726	0.156836	3.65176	0.000260452	NA	15.7299	27.2317	24.3304	21.9479	40.4548	50.9955	51.5926
ENSMUSG00000020251	Glt8d2	56.7515	-0.571286	0.15648	-3.65086	0.000261367	0.0136309	63.8451	72.942	85.5487	67.839	53.3268	21.7358	32.023
ENSMUSG00000022197	Pdzd2	976.271	-0.270907	0.0742323	-3.64945	0.0002628	0.0136523	1070.56	1038.69	1006.96	1118.35	866.101	896.183	837.046
ENSMUSG00000026841	Fibcd1	179.34	-0.457501	0.125493	-3.64563	0.000266733	0.0137551	193.386	232.442	204.061	199.526	171.014	130.415	124.534
ENSMUSG00000040478	Prdm13	9.22051	0.415071	0.113858	3.6455	0.000266872	NA	5.55174	0.97256	2.35455	0.997632	5.51657	24.2438	24.9068
ENSMUSG00000003518	Dusp3	454.4	-0.415488	0.11398	-3.64529	0.000267095	0.0137551	516.312	555.332	416.756	586.608	378.804	371.18	355.811
ENSMUSG00000015085	Entpd2	75.4103	-0.546847	0.150045	-3.64454	0.000267869	0.0137551	108.259	94.3383	78.4851	89.7869	64.36	53.5035	39.1392
ENSMUSG00000022358	Fbxo32	637.855	0.472755	0.12976	3.64331	0.000269158	0.0137683	523.715	544.634	611.399	410.027	617.856	894.511	862.842
ENSMUSG00000048279	Sacs	4207.33	-0.264213	0.0725574	-3.64143	0.000271123	0.0138159	4611.65	4350.26	4552.13	4681.89	4082.26	3723.51	3449.59
ENSMUSG00000020844	Nxn	535.918	0.378247	0.103928	3.63951	0.000273156	0.0138666	445.99	473.637	466.201	483.852	544.301	603.586	733.86
ENSMUSG00000052572	Dlg2	4808.63	-0.358002	0.098429	-3.63716	0.000275659	0.0139104	5557.3	5271.27	4611	6031.68	4468.42	4061.25	3659.52
ENSMUSG00000031133	Arhgef6	161.585	-0.457713	0.125858	-3.63675	0.000276102	0.0139104	201.713	204.238	180.516	162.614	143.431	122.055	116.528
ENSMUSG00000005683	Cs	5436.73	-0.221448	0.0610532	-3.62713	0.000286587	0.0143843	5782.14	6065.86	5533.98	5828.17	5150.64	4743.42	4952.89
ENSMUSG00000051278	Zgrf1	343.148	0.41946	0.115742	3.62409	0.000289985	0.0145003	269.26	303.439	331.207	264.373	358.577	404.62	470.56
ENSMUSG00000056121	Fez2	695.177	-0.333197	0.0920019	-3.62164	0.000292747	0.0145838	773.543	755.679	783.281	755.208	691.41	560.95	546.17
ENSMUSG00000047842	Diras2	1309.11	-0.397872	0.109915	-3.61981	0.000294823	0.0146327	1560.04	1479.26	1273.03	1617.16	1279.84	956.374	998.05
ENSMUSG00000045053	Kcng3	35.6974	0.554463	0.153421	3.61399	0.000301521	0.0149097	17.5805	22.3689	25.9001	19.9526	23.9051	75.2392	64.9355
ENSMUSG00000038970	Lmtk2	3016.62	-0.254891	0.0705518	-3.61282	0.000302882	0.0149217	3141.36	3127.75	3193.56	3551.57	2763.8	2746.23	2592.08
ENSMUSG00000029403	Cdkl2	689.598	-0.481354	0.133332	-3.61018	0.000305986	0.0150192	873.474	730.392	633.375	1011.6	628.889	494.907	454.549
ENSMUSG00000090122	Kcne1l	180.456	-0.471177	0.130648	-3.60646	0.000310406	0.0151803	190.61	208.128	244.873	197.531	171.014	122.055	128.982
ENSMUSG00000018593	Sparc	3104.12	-0.32465	0.0900794	-3.60404	0.000313308	0.0152175	3123.78	3806.6	3341.89	3423.87	2980.79	2468.68	2583.19
ENSMUSG00000027447	Cst3	2206.26	0.483678	0.134209	3.60393	0.000313446	0.0152175	1862.61	1772.98	1807.51	1693.98	1813.11	3235.29	3258.34
ENSMUSG00000026393	Nek7	252.937	0.43794	0.12159	3.60177	0.000316055	0.0152886	205.415	198.402	204.846	244.42	248.246	328.545	340.689
ENSMUSG00000071856	Mcc	166.766	-0.517225	0.143827	-3.59615	0.000322956	0.015566	198.937	200.347	176.591	224.467	169.175	105.335	92.5109
ENSMUSG00000025140	Pycr1	564.256	0.372095	0.103525	3.59426	0.000325319	0.0156235	502.433	503.786	530.559	435.965	571.884	671.301	733.86
ENSMUSG00000034612	Chst11	1307.23	-0.355517	0.0989457	-3.59306	0.000326823	0.0156395	1374.06	1451.06	1377.41	1624.15	1281.68	1029.94	1012.28
ENSMUSG00000027009	Itga4	324.693	-0.42724	0.11901	-3.58994	0.000330759	0.0157308	414.53	352.067	355.537	362.14	321.8	225.718	241.062
ENSMUSG00000042734	Ttc9	1110.96	-0.273591	0.0762448	-3.58832	0.000332815	0.0157308	1178.82	1242.93	1226.72	1169.22	1035.28	1019.07	904.65
ENSMUSG00000003411	Rab3b	775.648	-0.290425	0.0809536	-3.58754	0.00033381	0.0157308	879.951	896.7	790.345	819.056	680.377	661.269	701.837
ENSMUSG00000069769	Msi2	3152.2	0.214269	0.0597339	3.58706	0.000334429	0.0157308	2924.84	2779.58	3008.33	3054.75	3414.76	3403.32	3479.83
ENSMUSG00000047496	Rnf152	2194.6	-0.375018	0.104552	-3.58691	0.000334623	0.0157308	2613.95	2322.47	2055.52	2877.17	1825.98	1743.04	1924.05
ENSMUSG00000027276	Jag1	569.374	0.357215	0.0996657	3.58413	0.000338206	0.0158435	460.795	469.746	556.459	517.771	597.628	722.297	660.919
ENSMUSG00000027778	Ift80	638.629	0.293626	0.0819561	3.58272	0.000340034	0.0158734	563.502	591.316	605.905	554.683	669.344	734.001	751.651
ENSMUSG00000011658	Fuz	457.622	0.350892	0.0980194	3.57982	0.000343827	0.0159945	423.783	406.53	419.895	368.126	465.231	557.606	562.182
ENSMUSG00000050271	D8Ertd82e	1473.51	0.514004	0.144022	3.56892	0.000358454	0.0166171	1106.65	1226.4	1260.47	1000.63	1156.64	2367.53	2196.24
ENSMUSG00000049641	Vgll2	5.07754	0.324065	0.0909324	3.5638	0.000365524	NA	0	0.97256	0	0	1.83886	16.7198	16.0115
ENSMUSG00000039145	Camk1d	1810.42	-0.364798	0.102364	-3.56372	0.000365641	0.0168916	2175.36	2037.51	1692.14	2201.77	1667.84	1371.03	1527.32
ENSMUSG00000026443	Lrrn2	2144.38	-0.251916	0.0707139	-3.56246	0.000367397	0.0169142	2409.46	2436.26	2135.58	2264.63	1923.44	1884.32	1956.96
ENSMUSG00000025420	Katnal2	164.493	0.471547	0.132508	3.55862	0.000372815	0.0171046	112.885	138.104	127.931	160.619	171.014	213.178	227.719
ENSMUSG00000052125	F730043M19Rik	947.448	0.550094	0.154709	3.55566	0.00037703	0.0172388	665.284	564.085	525.065	569.648	685.893	1875.13	1747.03
ENSMUSG00000021359	Tfap2a	9.19474	0.407826	0.114724	3.55483	0.00037822	NA	3.70116	0.97256	3.1394	2.9929	3.67771	26.7517	23.1277
ENSMUSG00000075254	Heg1	1975.56	0.330848	0.0930851	3.55425	0.000379057	0.0172723	1657.2	1749.64	2051.6	1572.27	2191.92	2258.85	2347.46
ENSMUSG00000028995	Fam126a	3339.24	-0.297634	0.0837883	-3.55222	0.000381997	0.0173471	3612.33	3495.38	3611.1	3881.79	3308.1	2752.92	2713.06
ENSMUSG00000020799	Tekt1	136.437	0.556457	0.156855	3.54758	0.000388792	0.0175416	101.782	96.2834	76.9154	90.7845	84.5874	230.734	273.975
ENSMUSG00000050549	5730508B09Rik	203.207	0.451524	0.12728	3.5475	0.000388909	0.0175416	161.926	132.268	186.794	193.541	229.857	258.321	259.742
ENSMUSG00000020061	Mybpc1	36.7958	0.426664	0.120497	3.54087	0.000398805	0.0179274	24.0576	6.80792	7.06366	11.9716	9.19428	67.7153	130.761
ENSMUSG00000027349	Fam98b	2014.67	0.252106	0.0712598	3.53784	0.000403419	0.0180173	1789.51	1745.75	1891.49	1984.29	2280.18	2134.29	2277.19
ENSMUSG00000017466	Timp2	5324.49	-0.287428	0.0812452	-3.53778	0.000403502	0.0180173	5716.45	6062.94	5123.51	6317.01	4841.71	4699.94	4509.91
ENSMUSG00000014444	Piezo1	327.944	-0.414614	0.117279	-3.53528	0.00040735	0.0181284	358.087	403.612	322.574	412.022	299.734	269.189	230.388
ENSMUSG00000067028	Cntnap5b	254.64	-0.459244	0.130064	-3.53091	0.000414128	0.0183688	268.334	366.655	240.164	316.249	189.402	200.638	201.033
ENSMUSG00000052229	Gpr17	277.498	-0.484378	0.137297	-3.52795	0.000418798	0.0185145	333.105	315.109	251.152	420.003	176.53	221.538	225.051
ENSMUSG00000000325	Arvcf	2196.14	-0.306049	0.086804	-3.52575	0.00042229	0.0186072	2348.39	2402.22	2537.42	2338.45	2188.24	1817.45	1740.81
ENSMUSG00000074657	Kif5a	13213.7	-0.213635	0.0606117	-3.52465	0.000424046	0.0186231	13773	14205.2	13416.2	14910.6	11842.2	12518.1	11830.7
ENSMUSG00000052889	Prkcb	1319.87	-0.41248	0.117109	-3.5222	0.000427978	0.0187342	1530.43	1536.64	1185.91	1781.77	996.66	1197.14	1010.5
ENSMUSG00000025085	Ablim1	4327.19	-0.413881	0.117625	-3.51865	0.000433754	0.0188403	4842.05	4793.75	4806.43	5334.34	4462.9	3203.52	2847.38
ENSMUSG00000033065	Pfkm	4305.79	0.28837	0.0819595	3.51845	0.000434081	0.0188403	3795.54	3918.44	4073.38	3833.9	4227.53	5071.12	5220.64
ENSMUSG00000034471	Caskin2	405.126	-0.379529	0.107879	-3.51811	0.000434636	0.0188403	436.737	501.841	474.05	410.027	362.255	294.269	356.701
ENSMUSG00000020034	Tcp11l2	942.44	0.303836	0.0863848	3.51724	0.00043606	0.0188409	850.342	878.222	897.084	774.163	965.399	1124.41	1107.46
ENSMUSG00000094910	D430019H16Rik	12784.4	-0.21852	0.0621697	-3.5149	0.000439926	0.0189466	13422.3	13854.1	13468	13796.3	12553.9	11196.4	11200
ENSMUSG00000022770	Dlg1	1885.9	0.251939	0.0717649	3.51061	0.000447078	0.0191927	1786.74	1688.36	1809.08	1662.06	1932.64	2150.17	2172.23
ENSMUSG00000048807	Slc35e4	237.349	-0.382937	0.109163	-3.50793	0.000451616	0.0193254	268.334	262.591	294.319	248.41	182.047	206.49	199.254
ENSMUSG00000033960	9430020K01Rik	693.367	-0.38951	0.111167	-3.50382	0.000458629	0.0195628	718.026	823.758	700.872	891.883	643.6	583.522	491.909
ENSMUSG00000017929	B4galt5	1588.57	-0.260295	0.0743109	-3.50278	0.000460429	0.0195771	1810.79	1717.54	1614.44	1717.92	1526.25	1368.52	1364.54
ENSMUSG00000027168	Pax6	1284.41	0.387019	0.110674	3.49691	0.000470675	0.0199492	1002.09	1077.6	1369.56	988.653	1393.85	1535.72	1623.39
ENSMUSG00000028654	Mycl	4473.61	0.344066	0.0986523	3.48766	0.000487262	0.0205868	3591.98	4013.75	4314.32	3896.75	4334.18	5586.93	5577.34
ENSMUSG00000022245	Skor1	12.5281	0.425397	0.122047	3.48552	0.000491175	NA	3.70116	5.83536	3.92425	4.98816	3.67771	31.7677	33.8021
ENSMUSG00000028906	Epb4.1	6299.36	0.306969	0.0881134	3.4838	0.000494354	0.0208206	5386.12	5974.44	5869.9	5430.11	6176.72	7456.21	7802.05
ENSMUSG00000097102	2310069G16Rik	42.9448	-0.545329	0.156611	-3.48206	0.000497578	0.0208904	47.1898	37.9298	72.2063	67.839	31.2606	18.3918	25.7963
ENSMUSG00000032320	Rcn2	2743.92	0.23969	0.0688929	3.47916	0.000502986	0.0210513	2574.16	2346.79	2622.97	2599.83	3004.69	2895.87	3163.16
ENSMUSG00000025316	Banp	1074.7	-0.351072	0.101118	-3.4719	0.000516789	0.0215614	1246.37	1130.11	1075.25	1335.83	1037.11	859.399	838.825
ENSMUSG00000073530	Pappa2	590.978	-0.507377	0.146466	-3.46413	0.000531951	0.0221249	687.491	622.438	809.181	735.255	616.017	288.417	378.049
ENSMUSG00000022558	Mroh1	1051.87	-0.278942	0.0805575	-3.46265	0.000534887	0.0221779	1165.87	1149.57	1193.76	1061.48	981.949	953.866	856.615
ENSMUSG00000039357	Fut11	789.42	-0.288563	0.0834488	-3.45796	0.000544277	0.0224973	874.4	851.962	832.727	877.916	768.642	635.354	684.936
ENSMUSG00000061718	Ppp1r1b	1065.42	0.511769	0.148117	3.45516	0.000549963	0.0226622	667.135	539.771	681.251	483.852	693.249	2177.76	2214.92
ENSMUSG00000021255	Esrrb	40.0319	0.479709	0.138972	3.45184	0.000556785	0.0228249	24.0576	18.4786	15.697	20.9503	12.872	103.663	84.5051
ENSMUSG00000028661	Epha8	300.01	-0.422355	0.122366	-3.45157	0.000557331	0.0228249	367.34	361.792	304.522	342.188	272.151	260.829	191.248
ENSMUSG00000037813	D630003M21Rik	216.446	0.508318	0.147398	3.44861	0.00056347	0.0230058	146.196	173.116	203.276	149.645	183.886	349.444	309.556
ENSMUSG00000078851	Hist3h2a	735.372	-0.344723	0.100026	-3.44633	0.000568247	0.0231301	780.945	802.362	825.663	854.971	737.381	546.738	599.542
ENSMUSG00000031610	Scrg1	93.4736	-0.522178	0.15172	-3.44172	0.000578036	0.023457	103.633	114.762	110.664	127.697	93.7817	60.1914	43.5869
ENSMUSG00000019961	Tmpo	4308.36	0.290114	0.0843701	3.43858	0.000584766	0.0236272	3926.01	3389.37	4303.34	3982.55	4867.45	4692.42	4997.37
ENSMUSG00000001507	Itga3	460.921	-0.353481	0.102812	-3.43812	0.00058577	0.0236272	495.031	525.182	470.126	562.665	443.164	375.36	354.922
ENSMUSG00000036095	Dgkb	192.914	-0.470425	0.136873	-3.43694	0.000588321	0.0236587	219.294	236.332	193.858	255.394	193.08	127.907	124.534
ENSMUSG00000003559	As3mt	110.119	-0.448642	0.130637	-3.43425	0.000594186	0.0238228	116.587	132.268	134.209	130.69	82.7485	83.5992	90.7318
ENSMUSG00000032186	Tmod2	14365.9	-0.310111	0.0903955	-3.43061	0.000602233	0.0240731	16237	15415.1	13521.4	17996.3	12331.4	12727.1	12333.3
ENSMUSG00000078670	Fam174b	988.308	-0.410614	0.119754	-3.4288	0.000606247	0.0241612	1123.3	1058.15	1065.04	1265	1011.37	728.149	667.146
ENSMUSG00000038425	Poli	500.743	0.499347	0.145732	3.42646	0.000611499	0.0242972	458.019	365.683	422.25	322.235	410.065	797.536	729.413
ENSMUSG00000026452	Syt2	96.6176	-0.50758	0.14817	-3.42566	0.000613298	0.0242972	106.408	132.268	112.234	115.725	86.4262	47.6515	75.6099
ENSMUSG00000026701	Prdx6	1510.57	0.372691	0.108825	3.42467	0.000615543	0.024314	1212.13	1282.81	1437.06	1328.85	1414.08	1967.92	1931.16
ENSMUSG00000034730	Bai1	3351.63	-0.258114	0.0754317	-3.42183	0.000622012	0.024497	3713.19	3843.56	3607.17	3324.11	2887	3205.19	2881.18
ENSMUSG00000056145	AI504432	1929.81	0.503601	0.147336	3.41804	0.000630734	0.0247674	1580.4	1042.58	1579.12	1781.77	1625.55	2834.85	3064.42
ENSMUSG00000024378	Stard4	1195.54	-0.383718	0.112319	-3.41633	0.000634722	0.0248509	1386.09	1260.44	1266.75	1483.48	1206.29	832.648	933.115
ENSMUSG00000010461	Eya4	106.366	0.446875	0.130949	3.41258	0.000643502	0.025027	97.1555	79.7499	83.979	90.7845	130.559	126.235	136.098
ENSMUSG00000029833	Trim24	2473.42	0.195558	0.0573233	3.4115	0.000646074	0.025027	2266.04	2290.38	2400.07	2340.45	2603.82	2701.92	2711.28
ENSMUSG00000082536	Gm13456	232.181	0.432859	0.126893	3.41122	0.000646718	0.025027	185.983	186.732	219.758	182.567	286.862	231.57	331.794
ENSMUSG00000041329	Atp1b2	2262.4	-0.302942	0.0888322	-3.41027	0.000648977	0.025027	2564.91	2572.42	2117.53	2670.66	1980.45	2041.49	1889.36
ENSMUSG00000022013	Dnajc15	201.501	-0.408467	0.119778	-3.41019	0.000649172	0.025027	235.024	237.305	233.101	210.5	191.241	138.775	164.563
ENSMUSG00000020019	Ntn4	391.792	0.498211	0.146118	3.40965	0.000650465	0.025027	289.616	331.643	364.956	240.429	330.994	610.274	574.635
ENSMUSG00000063297	Luzp2	474.024	-0.327506	0.0960899	-3.40833	0.00065362	0.0250761	525.565	538.798	479.544	552.688	421.098	432.208	368.265
ENSMUSG00000025372	Baiap2	1277.18	-0.407263	0.11955	-3.40664	0.000657682	0.0251596	1543.38	1394.65	1506.13	1380.72	1331.33	922.099	861.952
ENSMUSG00000032537	Ephb1	2886.73	0.233293	0.0685656	3.40249	0.000667759	0.0254477	2617.65	2862.24	2716.37	2500.07	3146.28	3084.81	3279.69
ENSMUSG00000030104	Edem1	1066.79	-0.330099	0.0970495	-3.40135	0.000670534	0.0254477	1224.16	1054.25	1228.29	1209.13	1053.66	834.32	863.732
ENSMUSG00000000078	Klf6	1963.68	-0.381292	0.112105	-3.40119	0.000670931	0.0254477	2460.35	1999.58	2086.13	2316.5	1978.61	1412.83	1491.74
ENSMUSG00000047205	Dusp18	2133.18	0.385538	0.113446	3.39843	0.000677749	0.0255601	1895	1809.93	1709.41	1954.36	1936.32	2859.93	2767.32
ENSMUSG00000021003	Galc	818.895	0.280022	0.0824024	3.39823	0.000678233	0.0255601	810.555	736.228	711.075	725.279	853.229	939.654	956.242
ENSMUSG00000026321	Tnfrsf11a	31.0541	0.532711	0.156771	3.39801	0.000678777	NA	22.207	22.3689	17.2667	22.9455	33.0994	57.6834	41.8078
ENSMUSG00000026674	Ddr2	213.803	-0.532629	0.156763	-3.39766	0.000679637	0.0255601	266.484	283.987	233.101	327.223	229.857	78.5832	77.3889
ENSMUSG00000039115	Itga9	117.117	-0.483464	0.142341	-3.39651	0.000682517	0.0255963	117.512	142.966	144.413	149.645	112.17	67.7153	85.3947
ENSMUSG00000052407	Ccdc171	309.275	0.373184	0.109983	3.39311	0.000691032	0.025843	287.765	259.673	276.267	256.391	301.572	395.424	387.834
ENSMUSG00000036353	P2ry12	128.991	-0.499267	0.147195	-3.39187	0.000694181	0.0258883	160.075	114.762	194.643	154.633	88.2651	80.2552	110.301
ENSMUSG00000031760	Mt3	712.65	-0.399488	0.117861	-3.38949	0.000700228	0.0260033	789.273	785.828	882.172	779.151	724.509	468.991	558.623
ENSMUSG00000036885	Arhgef26	1049.96	-0.474559	0.140024	-3.38912	0.000701161	0.0260033	1195.48	1171.93	1295	1308.89	1130.9	660.433	587.088
ENSMUSG00000015476	Prrt1	1245.53	0.50159	0.148207	3.38438	0.000713388	0.0263835	1027.07	946.301	782.496	1100.39	958.044	2120.91	1783.5
ENSMUSG00000034295	Fhod3	1493.89	-0.437064	0.129181	-3.38334	0.000716099	0.0264106	1599.83	1772.98	1825.56	1720.92	1588.77	968.914	980.26
ENSMUSG00000024521	Pmaip1	34.2009	0.524733	0.155231	3.38033	0.000723975	0.0265094	25.9081	17.5061	29.0395	15.9621	29.4217	60.1914	61.3774
ENSMUSG00000005397	Nid1	1089.97	-0.348238	0.103035	-3.37979	0.000725421	0.0265094	1148.29	1339.21	1029.72	1348.8	856.907	963.062	943.789
ENSMUSG00000035919	Bbs9	490.039	0.380611	0.11262	3.37961	0.000725897	0.0265094	405.277	419.173	459.923	417.01	457.875	626.994	644.018
ENSMUSG00000039585	Myo9a	5103.5	-0.259334	0.076742	-3.3793	0.00072672	0.0265094	5657.23	5263.49	5082.69	6062.61	4626.56	4672.36	4359.58
ENSMUSG00000043535	Setx	4719.36	-0.186074	0.0550813	-3.37817	0.000729696	0.0265454	4810.59	5119.56	4937.5	5081.94	4253.27	4477.57	4355.13
ENSMUSG00000027568	Ntsr1	1219.72	-0.429363	0.127129	-3.37737	0.000731824	0.0265505	1362.03	1409.24	1399.39	1455.55	1292.72	858.563	760.546
ENSMUSG00000033039	Micall1	2438.84	-0.224372	0.0664527	-3.37641	0.000734371	0.0265707	2485.33	2729.98	2562.54	2650.71	2226.85	2306.5	2109.96
ENSMUSG00000000693	Loxl3	93.2531	-0.484035	0.143529	-3.37237	0.000745231	0.026813	92.5291	121.57	113.019	115.725	84.5874	56.8474	68.4936
ENSMUSG00000041642	Kif21b	21588.6	-0.338015	0.100237	-3.37215	0.000745834	0.026813	21381.6	24444.3	26461.2	23624.9	21490.7	17152	16565.7
ENSMUSG00000043463	Rab9b	697.934	-0.399142	0.118403	-3.37103	0.000748869	0.026813	816.106	752.761	666.338	938.772	665.666	530.855	515.037
ENSMUSG00000064036	Mro	168.413	0.52495	0.155762	3.37022	0.000751091	0.026813	130.466	110.872	129.5	67.839	101.137	341.085	297.992
ENSMUSG00000056492	Gpr116	497.023	-0.358731	0.106442	-3.37021	0.000751109	0.026813	605.14	575.755	474.835	574.636	384.321	460.631	403.846
ENSMUSG00000026939	Tmem141	150.535	-0.404525	0.120138	-3.36716	0.000759466	0.0269409	173.029	176.033	164.034	172.59	130.559	111.187	126.313
ENSMUSG00000004085	Zak	300.806	0.479664	0.142482	3.36648	0.00076135	0.0269409	229.472	257.728	234.67	241.427	250.084	499.087	393.171
ENSMUSG00000020889	Nr1d1	308.397	0.362854	0.107805	3.36583	0.00076315	0.0269409	279.438	253.838	290.395	257.389	318.122	403.784	355.811
ENSMUSG00000045667	Smtnl2	136.257	-0.429949	0.127754	-3.36543	0.000764238	0.0269409	169.328	165.335	137.349	159.621	101.137	104.499	116.528
ENSMUSG00000022360	Atad2	867.402	0.365899	0.108729	3.36524	0.000764781	0.0269409	730.98	687.6	907.288	702.333	895.523	1057.53	1090.56
ENSMUSG00000032418	Me1	403.868	-0.467449	0.138983	-3.36335	0.00077003	0.0270541	564.427	480.445	346.119	514.778	360.416	242.438	318.451
ENSMUSG00000022912	Pros1	209.216	0.488029	0.145133	3.36263	0.000772049	0.0270541	162.851	169.225	156.97	174.586	167.336	330.217	303.329
ENSMUSG00000034544	Rsrc1	1200.37	0.332291	0.0989819	3.35709	0.000787675	0.0275295	1083.52	957.972	1068.18	1158.25	1176.87	1512.31	1445.48
ENSMUSG00000041417	Pik3r1	6546.22	-0.279592	0.0833662	-3.35378	0.000797153	0.027788	7082.17	6426.68	6997.73	7985.05	6145.46	5684.74	5501.73
ENSMUSG00000032532	Cck	221.029	-0.414615	0.123682	-3.35228	0.000801494	0.0278665	272.035	243.14	207.985	291.309	182.047	177.23	173.458
ENSMUSG00000030309	Caprin2	482.313	0.347119	0.103701	3.34729	0.000816052	0.028299	472.824	423.064	423.035	382.093	529.591	626.994	518.595
ENSMUSG00000059456	Ptk2b	513.738	-0.518198	0.154891	-3.34557	0.000821131	0.0284014	746.71	629.246	449.72	737.25	516.719	310.153	206.37
ENSMUSG00000014773	Dll1	873.772	0.286322	0.0856492	3.34296	0.000828903	0.0285961	793.899	813.06	803.687	765.184	860.585	1037.47	1042.53
ENSMUSG00000038077	Kcna6	945.248	-0.330926	0.0990845	-3.33984	0.000838264	0.0288375	1082.59	1014.38	904.148	1187.18	851.39	820.944	756.099
ENSMUSG00000085516	4930538E20Rik	27.142	-0.521951	0.156289	-3.33966	0.00083882	NA	35.161	44.7378	30.6092	31.9242	18.3886	16.7198	12.4534
ENSMUSG00000061298	Agbl4	45.0123	0.523159	0.156672	3.33919	0.00084022	0.0288375	31.4599	41.8201	28.2546	26.9361	42.2937	66.0433	78.2784
ENSMUSG00000005774	Rfx5	469.76	0.310182	0.0930226	3.33448	0.000854586	0.0291832	439.513	398.75	443.441	407.034	489.136	578.506	531.938
ENSMUSG00000021959	Lats2	410.525	-0.372758	0.11179	-3.33446	0.000854666	0.0291832	447.841	423.064	518.786	452.925	400.871	299.285	330.904
ENSMUSG00000050558	Prokr2	449.152	-0.44102	0.132292	-3.33369	0.000857031	0.0291893	516.312	481.417	487.392	598.579	467.069	305.973	287.317
ENSMUSG00000020181	Nav3	3654.86	-0.344734	0.103455	-3.33221	0.000861579	0.0292026	3807.57	4063.36	4189.53	4215.99	3707.13	3000.37	2600.09
ENSMUSG00000057738	Sptan1	34909.7	-0.197992	0.0594189	-3.33214	0.000861796	0.0292026	36097.4	38898.5	35100.9	37973.9	32200.2	32903.8	31193.1
ENSMUSG00000029478	Ncor2	3039.34	-0.299552	0.0899661	-3.32961	0.000869687	0.0293377	3241.29	3520.67	3618.95	2937.03	2807.93	2735.36	2414.18
ENSMUSG00000040713	Creg1	209.042	0.43149	0.129598	3.32945	0.000870177	0.0293377	192.46	148.802	176.591	183.564	198.596	288.417	274.864
ENSMUSG00000028613	Lrp8	10639.7	-0.361866	0.108764	-3.32707	0.000877644	0.0294655	11775.2	12002.4	12002.7	11942.7	11145.3	7869.19	7740.67
ENSMUSG00000020733	Slc9a3r1	420.868	-0.495112	0.148824	-3.32684	0.000878381	0.0294655	474.674	498.923	514.862	544.707	461.553	216.522	234.835
ENSMUSG00000020473	Aebp1	27.7779	-0.498386	0.149834	-3.32625	0.000880227	NA	34.2358	35.9847	24.3304	58.8603	18.3886	7.52392	15.122
ENSMUSG00000045318	Adra2c	144.262	0.502255	0.151019	3.32577	0.000881743	0.0295041	113.811	102.119	124.006	103.754	112.17	217.358	236.614
ENSMUSG00000030172	Erc1	4954.33	-0.248303	0.0747129	-3.32343	0.000889187	0.0296788	5248.25	5503.72	4811.14	5789.26	4361.77	4476.73	4489.45
ENSMUSG00000028138	Adh5	3332.77	0.218639	0.0658143	3.32206	0.000893545	0.0297499	2993.32	3098.58	3333.26	2990.9	3556.35	3588.08	3768.93
ENSMUSG00000041120	Nbl1	152.634	-0.48965	0.147501	-3.31964	0.000901347	0.0298777	174.88	216.881	147.552	192.543	152.625	86.1071	97.8481
ENSMUSG00000024782	Ak3	1836.02	-0.312024	0.0939978	-3.31948	0.00090186	0.0298777	1823.75	1968.46	2149.71	2132.94	1809.43	1452.12	1515.76
ENSMUSG00000021108	Prkch	205.599	-0.480447	0.144924	-3.31515	0.000915931	0.0302201	224.846	221.744	278.622	252.401	216.985	125.399	119.197
ENSMUSG00000030208	Emp1	254.504	-0.51552	0.155516	-3.31491	0.00091672	0.0302201	253.53	344.286	339.84	333.209	275.828	111.187	123.644
ENSMUSG00000027894	Slc6a17	4401.74	-0.222921	0.0673178	-3.31148	0.000928049	0.0305182	4564.46	4842.38	4457.17	4945.26	4218.34	3954.24	3830.31
ENSMUSG00000018293	Pfn1	2542.48	0.294055	0.0888308	3.31028	0.00093202	0.0305734	2087.46	2142.55	2598.64	2358.4	2695.76	2901.73	3012.83
ENSMUSG00000021822	Plau	23.7652	0.505974	0.152995	3.30712	0.00094259	NA	7.40233	16.5335	13.3425	21.9479	31.2606	37.6196	38.2497
ENSMUSG00000040855	Reps2	2164.7	-0.306342	0.0927413	-3.30319	0.0009559	0.0311928	2529.74	2109.48	2286.27	2583.87	1998.84	1953.71	1690.99
ENSMUSG00000062542	Syt9	476.305	-0.430091	0.130251	-3.30201	0.000959961	0.0311928	598.663	563.112	476.404	560.669	496.491	317.677	321.12
ENSMUSG00000028019	Pdgfc	382.621	0.485961	0.147172	3.30199	0.000960016	0.0311928	286.84	226.606	408.907	278.339	354.899	566.802	555.955
ENSMUSG00000029055	Plch2	1053.52	-0.276767	0.083828	-3.30161	0.000961308	0.0311928	1153.84	1231.26	1079.95	1122.34	888.167	1014.89	884.191
ENSMUSG00000020422	Tns3	905.609	-0.313422	0.0949613	-3.30052	0.000965043	0.0311928	928.992	993.956	1033.65	1023.57	910.234	739.016	709.843
ENSMUSG00000067279	Ppp1r3c	182.98	-0.441976	0.133927	-3.30012	0.000966435	0.0311928	210.966	218.826	169.528	252.401	159.98	144.627	124.534
ENSMUSG00000028273	Pdlim5	317.763	-0.412974	0.12516	-3.29958	0.000968281	0.0311928	399.726	350.122	300.598	405.039	296.056	256.649	216.155
ENSMUSG00000029090	Gpr125	2214.73	0.309181	0.0937138	3.29921	0.000969591	0.0311928	2011.58	2042.38	2018.64	1880.54	2122.04	2610.8	2817.13
ENSMUSG00000056752	Dnah9	145.579	-0.440337	0.133534	-3.29757	0.000975241	0.0312991	162.851	166.308	150.691	194.538	139.753	106.171	98.7376
ENSMUSG00000044681	Cnpy1	23.7967	-0.510899	0.154999	-3.29615	0.000980207	NA	37.9369	34.0396	25.9001	27.9337	18.3886	11.7039	10.6743
ENSMUSG00000072623	Zfp9	967.114	-0.274985	0.0834478	-3.29529	0.000983204	0.031479	1007.64	1120.39	977.139	1094.4	919.428	835.992	814.807
ENSMUSG00000034310	Tmem132d	82.7195	-0.495157	0.150459	-3.29097	0.000998417	0.0318896	88.8279	106.009	81.6245	128.695	47.8103	59.3554	66.7146
ENSMUSG00000052353	Cemip	390.988	0.508155	0.154447	3.29015	0.00100132	0.0319061	260.007	330.67	269.204	303.28	261.118	643.713	668.925
ENSMUSG00000040265	Dnm3	3746.97	-0.264592	0.0804572	-3.28861	0.00100684	0.0320057	4393.28	3912.61	3658.97	4274.85	3172.03	3477.72	3339.29
ENSMUSG00000000632	Sez6	14973.9	0.255403	0.0776882	3.28754	0.00101067	0.0320511	13667.5	14379.3	14241.9	12699.9	14992.2	17409.5	17426.7
ENSMUSG00000005687	Bcas2	2631.12	0.188464	0.0574499	3.2805	0.00103622	0.0327833	2501.06	2440.15	2528	2432.23	2949.53	2761.28	2805.57
ENSMUSG00000017400	Stac2	462.357	-0.48238	0.147231	-3.27634	0.00105161	0.0331916	532.967	552.414	645.932	485.847	496.491	280.893	241.952
ENSMUSG00000050377	Il31ra	22.1027	0.504992	0.154221	3.27447	0.0010586	NA	13.8794	14.5884	18.8364	8.97869	27.5828	32.6037	38.2497
ENSMUSG00000021567	Nkd2	510.949	-0.395072	0.120669	-3.27401	0.00106031	0.0333873	630.123	597.152	477.974	616.537	500.169	397.096	357.59
ENSMUSG00000035189	Ano4	277.8	-0.364662	0.111502	-3.27046	0.00107372	0.0336432	331.254	277.18	295.104	342.188	253.762	230.734	214.376
ENSMUSG00000050822	Slc29a4	2565.4	-0.269063	0.0822748	-3.27029	0.00107436	0.0336432	2896.16	2744.56	2800.35	2679.64	2568.88	2191.13	2077.05
ENSMUSG00000028044	Cks1b	346.705	0.383728	0.117353	3.26986	0.001076	0.0336432	264.633	306.356	353.968	269.361	391.676	383.72	457.217
ENSMUSG00000096188	Cmtm4	2377.25	-0.269102	0.0823213	-3.26892	0.00107959	0.0336765	2464.97	2593.82	2528	2718.55	2372.12	1951.2	2012.11
ENSMUSG00000041633	Kctd12b	129.874	-0.42488	0.130119	-3.26532	0.00109342	0.0339941	159.15	152.692	133.425	152.638	117.687	89.4511	104.075
ENSMUSG00000021038	Vipas39	2180.14	0.209017	0.0640186	3.26494	0.00109486	0.0339941	1949.59	2167.84	2041.4	1992.27	2344.54	2414.34	2351.02
ENSMUSG00000007653	Gabrb2	1776.48	-0.294333	0.0901862	-3.26362	0.0011	0.0340743	1912.58	1943.17	1710.19	2210.75	1566.71	1597.58	1494.41
ENSMUSG00000036402	Gng12	657.03	-0.370578	0.11361	-3.26186	0.00110685	0.0341459	790.198	667.176	640.438	858.961	616.017	501.595	524.821
ENSMUSG00000036437	Npy1r	522.658	0.367206	0.112581	3.26171	0.00110742	0.0341459	467.272	416.256	404.983	534.731	531.429	654.581	649.355
ENSMUSG00000041688	Amot	1411.05	0.474364	0.145551	3.2591	0.00111767	0.0343051	1086.29	1120.39	1147.45	1122.34	1031.6	2168.56	2200.69
ENSMUSG00000073437	D330041H03Rik	109.641	0.445978	0.136842	3.25908	0.00111772	0.0343051	82.3509	108.927	80.8396	89.7869	117.687	143.791	144.104
ENSMUSG00000029735	Tpk1	140.483	0.409999	0.125829	3.25839	0.00112047	0.0343106	127.69	104.064	115.373	129.692	156.303	183.918	166.342
ENSMUSG00000026644	Acbd7	8.35898	0.418867	0.128566	3.258	0.00112199	NA	6.47703	2.91768	2.35455	2.9929	12.872	17.5558	13.3429
ENSMUSG00000023484	Prph	29.0252	-0.506939	0.156019	-3.24922	0.00115722	NA	43.4887	34.0396	43.1668	30.9266	20.2274	10.8679	20.4591
ENSMUSG00000049811	Fam161a	77.2244	0.501103	0.154301	3.24756	0.00116399	0.035537	60.1439	67.1066	49.4456	56.865	62.5211	127.071	117.418
ENSMUSG00000031285	Dcx	65202.2	-0.218679	0.0673458	-3.24711	0.00116585	0.035537	69647.6	67110.5	68349.5	73258.1	64179.8	56742.9	57127.3
ENSMUSG00000033356	Pus7l	173.863	0.395254	0.1218	3.24512	0.00117402	0.0357047	144.345	151.719	135.779	165.607	180.208	208.998	230.388
ENSMUSG00000028949	Smarcd3	1715.41	0.243657	0.0751255	3.24333	0.00118141	0.0358477	1482.32	1622.23	1712.54	1512.41	1822.31	1903.55	1952.51
ENSMUSG00000040007	Bahd1	1013.6	-0.270012	0.0832707	-3.24258	0.00118454	0.0358611	1019.67	1083.43	1217.3	1075.45	935.978	870.267	893.086
ENSMUSG00000001995	Sipa1l2	2643.69	-0.297301	0.0917365	-3.24082	0.00119188	0.0360019	2593.59	3032.44	3251.64	2701.59	2480.62	2179.43	2266.52
ENSMUSG00000087674	4930447M23Rik	88.2418	0.457946	0.141382	3.23907	0.00119918	0.0361278	83.2762	65.1615	73.776	64.8461	91.9428	120.383	118.307
ENSMUSG00000040455	Usp45	877.161	0.262995	0.0812081	3.23853	0.00120146	0.0361278	821.658	724.557	811.536	849.983	1005.85	988.978	937.562
ENSMUSG00000032280	Tle3	3532.08	-0.349565	0.107962	-3.23785	0.00120435	0.0361331	3738.17	3868.84	4531.73	3637.37	3515.89	2552.28	2880.29
ENSMUSG00000003617	Cp	47.8804	-0.506889	0.156664	-3.23551	0.00121425	0.0363486	52.7416	67.1066	41.5971	85.7964	36.7771	20.8998	30.2439
ENSMUSG00000019970	Sgk1	696.785	-0.310649	0.096067	-3.23367	0.00122211	0.0365013	805.003	741.091	718.923	795.113	695.088	574.326	547.949
ENSMUSG00000017210	Med24	3648.23	0.336755	0.104182	3.23238	0.00122764	0.0365013	3155.24	3359.22	3369.36	3024.82	3374.3	4680.72	4573.95
ENSMUSG00000056536	Pign	734.434	0.351646	0.108801	3.23201	0.00122921	0.0365013	586.634	776.103	587.853	625.515	878.973	912.067	773.889
ENSMUSG00000040138	Ndp	154.516	-0.404695	0.125224	-3.23176	0.00123029	0.0365013	185.983	187.704	151.476	180.571	137.914	117.875	120.086
ENSMUSG00000052056	Zfp217	478.029	0.336078	0.104047	3.23006	0.00123765	0.0366384	381.22	427.926	471.695	414.017	485.458	560.114	605.768
ENSMUSG00000036580	Spg20	623.89	0.277589	0.0859718	3.22884	0.00124293	0.036713	545.922	576.728	614.538	528.745	718.993	667.121	715.18
ENSMUSG00000040152	Thbs1	1696.47	0.346956	0.1076	3.22448	0.00126201	0.0371943	1408.29	1406.32	1624.64	1533.36	1577.74	2152.68	2172.23
ENSMUSG00000022321	Cdh10	1247.63	-0.296925	0.092152	-3.22212	0.00127244	0.0372074	1407.37	1322.68	1284.02	1444.57	1239.39	969.75	1065.65
ENSMUSG00000034353	Ramp1	66.6003	-0.492789	0.152979	-3.22128	0.00127618	0.0372074	91.6038	85.5853	60.4335	91.7822	34.9383	48.4875	53.3717
ENSMUSG00000042515	Mum1l1	141.667	0.400175	0.12426	3.22047	0.00127979	0.0372074	123.989	113.79	124.006	122.709	147.108	169.706	190.359
ENSMUSG00000018849	Wwc1	2462.41	-0.26912	0.0835839	-3.21976	0.00128296	0.0372074	2588.96	2640.5	2797.99	2649.71	2438.32	1941.17	2180.23
ENSMUSG00000053110	Yap1	621.818	0.356531	0.110736	3.21965	0.00128346	0.0372074	447.841	565.057	588.638	575.634	665.666	688.857	821.034
ENSMUSG00000006442	Srm	1577.23	0.339985	0.105635	3.21849	0.00128867	0.0372074	1344.45	1332.41	1500.63	1396.69	1461.89	2029.79	1974.75
ENSMUSG00000038963	Slco4a1	60.1115	-0.494379	0.153612	-3.21836	0.00128928	0.0372074	79.575	63.2164	65.9275	84.7987	55.1657	40.9636	31.1335
ENSMUSG00000026187	Xrcc5	566.28	0.305177	0.0948457	3.21761	0.00129263	0.0372074	512.611	512.539	555.674	452.925	627.05	611.11	692.053
ENSMUSG00000063626	Unc5d	2917.68	-0.366133	0.1138	-3.21734	0.00129384	0.0372074	3392.12	3000.35	3181	3549.58	3037.79	2147.66	2115.3
ENSMUSG00000048458	Fam212b	314.964	-0.44981	0.139811	-3.21728	0.00129411	0.0372074	398.8	397.777	264.495	417.01	299.734	208.998	217.934
ENSMUSG00000095930	Nim1k	330.411	0.310474	0.0965064	3.21713	0.00129479	0.0372074	298.869	274.262	296.674	315.252	364.093	367	396.729
ENSMUSG00000079179	Rab10os	775.721	0.31153	0.0968419	3.21689	0.00129589	0.0372074	607.916	725.53	769.939	675.397	844.035	851.875	955.353
ENSMUSG00000059901	Adamts14	22.8451	-0.482865	0.150212	-3.21456	0.00130643	NA	33.3105	20.4238	34.5334	36.9124	12.872	5.85194	16.0115
ENSMUSG00000047963	Stbd1	39.0284	-0.500166	0.155679	-3.21281	0.00131444	0.037659	45.3392	47.6554	51.0153	49.8816	31.2606	27.5877	20.4591
ENSMUSG00000068740	Celsr2	6783.01	-0.304379	0.0947959	-3.21088	0.00132328	0.0378311	6994.27	7308.79	8331.98	7161	6739.41	5668.02	5277.57
ENSMUSG00000018427	Ypel2	403.209	-0.350952	0.109385	-3.20841	0.00133472	0.0380027	431.185	430.844	483.468	450.93	400.871	336.069	289.097
ENSMUSG00000055675	Kbtbd11	1060.92	-0.326254	0.101689	-3.20835	0.00133498	0.0380027	1263.95	1085.38	1270.67	1071.46	1046.31	855.219	833.488
ENSMUSG00000025912	Mybl1	217.764	0.388729	0.121248	3.20605	0.00134569	0.0382262	196.162	151.719	202.492	193.541	277.667	233.242	269.527
ENSMUSG00000042129	Rassf4	321.59	-0.387397	0.120903	-3.20421	0.00135433	0.0383552	311.823	451.268	353.968	345.181	261.118	273.369	254.405
ENSMUSG00000056423	Uts2b	2.60154	0.257829	0.0804706	3.20402	0.00135525	NA	0	0	0	0	3.67771	9.19591	5.33717
ENSMUSG00000038736	Nudcd1	737.223	0.2817	0.0879286	3.20373	0.0013566	0.0383552	721.727	623.411	685.96	639.482	888.167	767.44	834.377
ENSMUSG00000030092	Cntn6	354.689	-0.461747	0.14415	-3.20325	0.00135885	0.0383552	449.691	450.295	273.128	514.778	239.051	306.809	249.068
ENSMUSG00000027827	Kcnab1	368.685	0.335783	0.104932	3.2	0.00137429	0.0387091	350.685	298.576	309.231	349.171	387.999	471.499	413.63
ENSMUSG00000025188	Hps1	923.927	0.269127	0.0841194	3.19935	0.00137738	0.0387144	894.756	804.307	878.248	799.103	952.527	1109.36	1029.18
ENSMUSG00000028545	Bend5	676.623	0.279283	0.0873574	3.19702	0.00138855	0.0389466	644.002	623.411	627.096	568.65	693.249	761.588	818.366
ENSMUSG00000024143	Rhoq	519.913	-0.3217	0.100703	-3.19453	0.00140059	0.0391825	576.456	572.838	519.571	624.518	509.363	423.012	413.63
ENSMUSG00000031751	Amfr	3978.54	0.170869	0.0534962	3.19405	0.00140293	0.0391825	3809.42	3727.82	3750.02	3794.99	4106.17	4263.56	4397.83
ENSMUSG00000069171	Nr2f1	4684.81	0.264709	0.0829161	3.19249	0.00141052	0.0391825	4147.15	4182.98	4569.4	4236.94	4580.59	5622.04	5454.58
ENSMUSG00000021541	Trpc7	108.22	-0.423224	0.132577	-3.19228	0.00141156	0.0391825	112.885	132.268	118.512	137.673	86.4262	85.2711	84.5051
ENSMUSG00000021991	Cacna2d3	981.392	-0.318937	0.0999094	-3.19226	0.00141164	0.0391825	1069.64	1224.45	916.706	1123.33	895.523	822.616	817.476
ENSMUSG00000089957	A830011K09Rik	119.892	0.459774	0.144104	3.19058	0.00141989	0.0393299	86.9773	111.844	102.031	86.794	112.17	186.426	152.999
ENSMUSG00000029722	Agfg2	462.705	-0.273832	0.085873	-3.18881	0.00142862	0.0394186	530.192	503.786	490.532	484.849	424.776	406.292	398.508
ENSMUSG00000054728	Phactr1	5708	-0.253377	0.0794602	-3.18873	0.001429	0.0394186	6226.28	6338.17	6036.29	6034.68	5766.65	4758.46	4795.44
ENSMUSG00000033705	Stard9	865.613	-0.459443	0.144179	-3.18662	0.00143948	0.0395651	913.262	872.386	1127.83	1190.18	910.234	580.178	465.223
ENSMUSG00000009647	Mcu	675.171	-0.271172	0.0851012	-3.18646	0.00144024	0.0395651	767.991	730.392	662.414	773.165	597.628	597.734	596.873
ENSMUSG00000071226	Cecr2	729.427	0.411428	0.129238	3.1835	0.00145505	0.0398898	497.806	693.435	718.923	549.695	704.282	972.258	969.585
ENSMUSG00000032492	Pth1r	156.6	-0.461652	0.145051	-3.1827	0.0014591	0.039919	208.19	200.347	175.807	155.631	159.98	88.6151	107.633
ENSMUSG00000085024	C230035I16Rik	70.0313	0.483542	0.152043	3.1803	0.00147121	0.040168	62.9198	58.3536	53.3699	37.91	114.009	83.5992	80.0575
ENSMUSG00000004451	Ralb	521.453	-0.289151	0.0909569	-3.17899	0.00147787	0.0401933	560.726	576.728	560.383	573.639	516.719	416.324	445.653
ENSMUSG00000022421	Nptxr	3351.25	-0.347565	0.109334	-3.17894	0.00147816	0.0401933	3936.19	3802.71	2994.21	4248.92	2515.56	3048.86	2912.31
ENSMUSG00000034121	Mks1	382.378	0.309227	0.0973086	3.1778	0.00148399	0.0402698	329.403	382.216	346.904	311.261	437.648	442.24	426.973
ENSMUSG00000044071	Fam19a2	2418.38	-0.297211	0.0936976	-3.17202	0.00151382	0.0409155	2703.7	2346.79	2487.98	3063.73	2129.4	2009.72	2187.35
ENSMUSG00000042156	Dzip1	3114.23	-0.262619	0.0827927	-3.172	0.00151391	0.0409155	3387.49	3433.14	3022.46	3646.35	2841.03	2911.76	2557.39
ENSMUSG00000022483	Col2a1	562.397	0.471774	0.148797	3.17058	0.00152134	0.0410117	204.489	497.951	424.604	213.493	595.789	862.743	1137.71
ENSMUSG00000045038	Prkce	6862.56	-0.318911	0.100614	-3.16965	0.0015262	0.0410117	7757.64	7428.41	6952.99	8178.59	7015.24	5326.1	5378.97
ENSMUSG00000020102	Slc16a7	552.829	-0.402298	0.126926	-3.16956	0.00152669	0.0410117	605.14	555.332	590.993	776.158	542.463	374.524	425.194
ENSMUSG00000028480	Glipr2	351.846	-0.391783	0.123686	-3.16756	0.00153722	0.0411423	404.352	429.871	409.692	352.164	364.093	247.453	255.294
ENSMUSG00000029007	Agtrap	150.388	0.491494	0.15523	3.16623	0.00154426	0.0411423	113.811	112.817	128.716	94.7751	104.815	241.602	256.184
ENSMUSG00000021366	Hivep1	2760.83	-0.222386	0.0702384	-3.16616	0.00154468	0.0411423	2846.19	2815.56	3147.25	2989.9	2581.75	2579.03	2366.14
ENSMUSG00000043415	Otud1	220.918	0.412223	0.130206	3.16592	0.00154594	0.0411423	214.667	148.802	193.858	188.552	220.663	279.221	300.66
ENSMUSG00000028005	Gucy1b3	2505.35	-0.349547	0.110416	-3.16573	0.00154696	0.0411423	3017.37	2519.9	2662.21	2998.88	2539.46	2021.43	1778.17
ENSMUSG00000063531	Sema3e	296.198	0.471545	0.149018	3.16435	0.00155427	0.0412525	246.127	208.128	200.922	278.339	231.696	458.959	449.212
ENSMUSG00000063646	Jakmip1	1294.15	-0.276514	0.0873997	-3.16379	0.00155728	0.0412525	1330.57	1322.68	1545.37	1427.61	1233.87	1152.83	1046.08
ENSMUSG00000026740	Dnajc1	785.451	0.256491	0.0811406	3.16107	0.0015719	0.0414901	684.715	685.655	736.975	777.155	831.163	876.955	905.539
ENSMUSG00000038070	Cntln	806.471	0.273966	0.0866715	3.16097	0.00157247	0.0414901	759.664	739.146	725.202	720.29	792.547	979.782	928.667
ENSMUSG00000019738	Polr2i	421.777	0.307922	0.0974924	3.15842	0.00158624	0.0417711	345.133	381.243	412.047	377.105	435.809	494.071	507.031
ENSMUSG00000098220	Gm27031	169.924	-0.4717	0.149519	-3.15479	0.00160615	0.0422121	247.053	198.402	129.5	243.422	134.236	121.219	115.639
ENSMUSG00000035653	Lrfn5	2199.28	-0.2995	0.0949574	-3.15404	0.00161025	0.0422366	2284.54	2435.29	2456.58	2464.15	2236.05	1856.74	1661.64
ENSMUSG00000030750	Nsmce1	799.309	0.26095	0.0827589	3.15314	0.00161524	0.0422845	685.64	762.487	781.711	696.347	878.973	856.891	933.115
ENSMUSG00000027932	Slc27a3	435.989	-0.314164	0.0996634	-3.15225	0.00162016	0.0423303	520.939	451.268	475.62	469.885	419.259	336.905	378.049
ENSMUSG00000026764	Kif5c	22134.6	-0.208449	0.0662015	-3.1487	0.00163997	0.0427018	23391.3	24218.7	21775.7	24837.1	19751.2	21150.6	19817.8
ENSMUSG00000020069	Hnrnph3	2745.85	0.240111	0.0762758	3.14793	0.00164433	0.0427018	2553.8	2280.65	2687.33	2615.79	3028.6	2892.53	3162.27
ENSMUSG00000028950	Tas1r1	154.607	0.451692	0.143514	3.14738	0.00164743	0.0427018	99.9314	105.036	160.894	133.683	172.852	225.718	184.132
ENSMUSG00000032481	Smarcc1	4836.81	-0.439559	0.139696	-3.14655	0.00165208	0.0427018	5446.26	5798.4	5941.32	5484.98	5376.82	2828.16	2981.7
ENSMUSG00000040370	Lyrm5	300.091	0.317707	0.10097	3.14654	0.00165215	0.0427018	279.438	279.125	244.873	264.373	369.61	325.201	338.021
ENSMUSG00000055053	Nfic	905.404	-0.304641	0.0968254	-3.14629	0.00165357	0.0427018	967.854	1090.24	999.115	915.826	893.684	766.604	704.506
ENSMUSG00000061838	Suclg2	130.517	0.434523	0.138178	3.14466	0.0016628	0.0428573	105.483	115.735	116.158	94.7751	126.881	158.002	196.586
ENSMUSG00000029279	Brdt	293.583	0.363628	0.115664	3.14382	0.00166756	0.0428971	241.501	246.058	250.367	288.316	285.023	386.228	357.59
ENSMUSG00000039886	Tmem120a	678.878	-0.259	0.0824333	-3.14194	0.00167835	0.0430917	735.606	734.283	779.357	685.373	619.694	575.162	622.669
ENSMUSG00000022103	Gfra2	383.819	-0.41986	0.133746	-3.13923	0.00169393	0.0434083	475.599	491.143	321.004	487.842	343.866	309.317	257.963
ENSMUSG00000028031	Dkk2	60.4603	0.487808	0.155496	3.13711	0.00170624	0.04364	38.8622	38.9024	47.091	56.865	55.1657	104.499	81.8366
ENSMUSG00000005198	Polr2a	5325.59	0.278188	0.0887899	3.13311	0.00172967	0.0441546	4442.32	4978.53	5264.78	4671.91	5255.45	6359.39	6306.75
ENSMUSG00000087179	Gm14230	48.7661	0.481883	0.153978	3.12956	0.0017507	0.0445539	28.684	34.0396	44.7365	40.9029	57.0045	71.0593	64.9355
ENSMUSG00000030583	Sipa1l3	1454.7	-0.20273	0.0647837	-3.12934	0.00175199	0.0445539	1484.17	1531.78	1568.13	1599.2	1314.78	1371.86	1312.94
ENSMUSG00000049612	Omg	135.277	-0.455199	0.145668	-3.12491	0.00177861	0.0450689	184.133	165.335	113.803	181.569	91.9428	93.631	116.528
ENSMUSG00000030351	Tspan11	320.026	-0.384429	0.123023	-3.12484	0.00177899	0.0450689	366.415	379.298	399.489	303.28	318.122	230.734	242.841
ENSMUSG00000031538	Plat	608.455	-0.262932	0.0841794	-3.12348	0.00178729	0.0451751	610.692	684.682	645.932	695.35	542.463	525.003	555.065
ENSMUSG00000063605	Ccdc102a	72.6714	0.484618	0.155175	3.12304	0.00178995	0.0451751	49.0404	63.2164	65.1426	41.9006	62.5211	110.351	116.528
ENSMUSG00000084950	Gm5577	239.829	0.33718	0.108045	3.12073	0.00180405	0.0454451	224.846	215.908	211.91	190.548	301.572	259.157	274.864
ENSMUSG00000030352	Tspan9	959.687	-0.263133	0.0843668	-3.11891	0.00181519	0.0456396	1041.88	1141.79	986.557	992.644	816.452	911.231	827.261
ENSMUSG00000028649	Macf1	18466.7	-0.222752	0.0714345	-3.11827	0.00181914	0.045653	18428.1	19800.3	19761	20987.2	15635.8	17874.3	16780.1
ENSMUSG00000039308	Ndst2	668.845	0.24895	0.0798652	3.11713	0.00182621	0.0457443	637.525	637.027	609.044	580.622	702.443	744.032	771.221
ENSMUSG00000028016	Ints12	480.51	0.30416	0.0976049	3.11623	0.00183177	0.0457923	418.231	402.64	487.392	419.006	503.847	554.262	578.193
ENSMUSG00000025044	Msr1	5.58193	0.324515	0.104145	3.116	0.00183322	NA	1.85058	1.94512	2.35455	0	9.19428	18.3918	5.33717
ENSMUSG00000038346	Zfp384	1521.67	0.199154	0.0639192	3.11572	0.00183498	0.0457923	1415.69	1396.6	1466.89	1431.6	1596.13	1719.63	1625.17
ENSMUSG00000032826	Ank2	16743.4	-0.246699	0.0792055	-3.11466	0.00184155	0.0458229	17029	17777.4	17156.1	20203	14374.3	16010.1	14654.1
ENSMUSG00000028149	Rap1gds1	2697.89	-0.203612	0.0653771	-3.11442	0.00184307	0.0458229	2789.75	2992.57	2699.89	2982.92	2528.43	2428.56	2463.1
ENSMUSG00000022883	Robo1	8518.2	0.244798	0.0786316	3.11322	0.00185057	0.0459238	7562.4	7803.82	8088.67	7944.15	8280.37	10009.3	9938.69
ENSMUSG00000042035	Igsf3	5638.82	-0.21996	0.070679	-3.1121	0.00185759	0.0460124	5669.26	6072.66	6290.58	6048.64	5529.44	4808.62	5052.52
ENSMUSG00000018548	Trim37	5396.59	-0.2181	0.0701208	-3.11035	0.00186868	0.0462014	5689.61	5702.12	5600.7	6039.67	5360.27	4692.42	4691.37
ENSMUSG00000074158	9830147E19Rik	132.076	-0.450674	0.145021	-3.10764	0.00188585	0.0465317	171.179	129.35	149.122	171.593	136.075	83.5992	83.6156
ENSMUSG00000030272	Camk1	948.409	-0.234743	0.07555	-3.10712	0.00188922	0.0465317	1049.28	1041.61	987.342	986.658	917.589	846.023	810.36
ENSMUSG00000049556	Lingo1	2791.48	-0.28097	0.0904427	-3.1066	0.0018925	0.0465317	3169.12	3040.22	2954.96	2996.89	2857.58	2317.37	2204.25
ENSMUSG00000039065	Fam173b	432.595	0.399007	0.128507	3.10495	0.00190309	0.0467062	414.53	438.625	324.928	290.311	467.069	508.283	584.42
ENSMUSG00000038637	Lrrc56	369.829	0.364019	0.11749	3.09831	0.0019463	0.047679	307.197	358.875	340.625	282.33	356.738	484.039	458.996
ENSMUSG00000030098	Grip2	1686.38	-0.335002	0.108182	-3.09664	0.00195728	0.0478179	1870.94	1962.63	1753.36	1908.47	1761.62	1319.19	1228.44
ENSMUSG00000030519	Apba2	4696.29	-0.178588	0.0576769	-3.09636	0.00195913	0.0478179	4664.39	5097.19	5065.43	4980.18	4352.57	4396.48	4317.77
ENSMUSG00000054640	Slc8a1	1574.88	-0.407147	0.131523	-3.09564	0.0019639	0.0478259	1557.26	1915.94	1872.65	1897.5	1686.23	1101.84	992.713
ENSMUSG00000031906	Smpd3	4294.16	-0.214964	0.0694503	-3.09523	0.00196663	0.0478259	4577.41	4593.4	4337.87	4819.56	3642.77	4145.68	3942.39
ENSMUSG00000041703	Zic5	169.649	0.379545	0.122694	3.09342	0.00197863	0.0480302	128.615	142.966	159.325	154.633	176.53	203.982	221.492
ENSMUSG00000097042	Gm17491	278.022	0.38674	0.125042	3.09287	0.00198232	0.0480325	296.093	218.826	210.34	225.465	334.672	363.656	297.102
ENSMUSG00000074771	Ankef1	32.469	0.484258	0.156606	3.09221	0.00198672	NA	24.9828	25.2866	25.9001	14.9645	33.0994	57.6834	45.3659
ENSMUSG00000027500	Stmn2	25510.5	-0.271407	0.0877816	-3.09185	0.00198914	0.0481105	28790.4	26911.7	25793.3	29373.3	25720.1	20954.1	21030.2
ENSMUSG00000052727	Map1b	71483.6	-0.247781	0.0801987	-3.08959	0.00200435	0.0483908	74050.1	72873.9	74706	86593.5	59507.2	67121.8	65532.4
ENSMUSG00000075012	Fjx1	1552.64	0.319657	0.103493	3.08869	0.0020104	0.0484491	1339.82	1338.24	1452.76	1405.66	1436.15	1880.14	2015.67
ENSMUSG00000055799	Tcf7l1	114.898	0.422077	0.136685	3.08795	0.00201544	0.0484831	80.5003	106.009	102.031	93.7774	128.72	129.579	163.673
ENSMUSG00000045648	Vwc2l	229.547	-0.376007	0.121804	-3.08698	0.00202201	0.0485536	270.185	281.07	215.834	277.342	165.497	205.654	191.248
ENSMUSG00000051495	Irf2bp2	985.442	0.268595	0.0870247	3.08643	0.00202578	0.0485569	834.612	818.895	981.848	958.725	1095.96	1093.48	1114.58
ENSMUSG00000066687	Zbtb16	286.131	-0.328936	0.106617	-3.08521	0.00203411	0.0486691	312.748	309.274	315.51	327.223	281.345	242.438	214.376
ENSMUSG00000022490	Ppp1r1a	864.846	-0.254142	0.082404	-3.08409	0.00204174	0.0487643	934.544	875.304	941.821	979.675	823.808	709.757	789.011
ENSMUSG00000054843	Atrnl1	3267.18	-0.297989	0.0966428	-3.08341	0.00204646	0.0487897	3548.49	3417.58	3652.7	3706.2	3381.66	2543.09	2620.55
ENSMUSG00000042115	Klhdc8a	178.139	-0.450555	0.146293	-3.07981	0.00207129	0.0492939	222.995	255.783	202.492	160.619	178.369	112.859	113.86
ENSMUSG00000019437	Tlcd1	129.891	0.438093	0.142283	3.07903	0.00207677	0.0493362	107.334	119.625	99.6761	100.761	112.17	186.426	183.243
ENSMUSG00000015749	Anp32e	5299.07	0.243035	0.0789525	3.07824	0.00208224	0.0493783	4946.6	4335.67	5249.08	5007.12	5704.13	5672.2	6178.66
ENSMUSG00000020532	Acaca	1960.43	-0.203254	0.0660779	-3.07597	0.00209816	0.0496677	1963.47	2152.28	2061.02	2160.87	1734.04	1835.84	1815.53
ENSMUSG00000026596	Abl2	2786.66	-0.184312	0.0599633	-3.07374	0.00211393	0.0499524	2836.94	2990.62	2942.41	2997.88	2681.05	2585.72	2472
ENSMUSG00000051048	P4ha3	136.632	-0.396996	0.129184	-3.0731	0.00211844	0.0499706	146.196	154.637	155.4	166.605	126.881	91.9591	114.749
ENSMUSG00000085167	Gm12063	103.438	-0.481131	0.15677	-3.06903	0.00214752	0.0505065	156.374	141.021	120.867	98.7656	108.493	58.5194	40.0288
ENSMUSG00000021646	Mccc2	478.622	0.269267	0.0877415	3.06887	0.00214873	0.0505065	420.082	438.625	463.062	425.989	507.524	568.474	526.6
ENSMUSG00000025069	Gsto2	15.0006	0.418168	0.136348	3.06692	0.00216274	NA	2.77587	12.6433	5.49396	10.974	16.5497	33.4397	23.1277
ENSMUSG00000055538	Zcchc24	736.168	-0.462461	0.15084	-3.0659	0.00217013	0.0507882	853.118	810.142	861.766	1016.59	833.002	385.392	393.171
ENSMUSG00000014177	Tvp23b	579.434	0.271259	0.088481	3.06573	0.00217136	0.0507882	528.341	480.445	569.017	535.728	610.5	674.645	657.361
ENSMUSG00000040536	Necab1	1244.03	-0.419504	0.136842	-3.06561	0.0021723	0.0507882	1659.05	1109.69	1458.25	1544.33	1289.04	854.383	793.459
ENSMUSG00000025262	Fam120c	971.515	-0.293108	0.0956292	-3.06505	0.00217631	0.0507882	1019.67	1079.54	999.115	1163.24	783.353	962.226	793.459
ENSMUSG00000025373	Rnf41	2021.9	-0.255141	0.0832548	-3.06458	0.00217974	0.0507882	2170.73	2088.09	2403.21	2069.09	1974.93	1702.91	1744.36
ENSMUSG00000055980	Irs1	958.057	0.37487	0.122356	3.06376	0.00218575	0.0508395	656.031	883.084	936.327	829.032	921.267	1212.19	1268.47
ENSMUSG00000020176	Grb10	2323.4	0.391131	0.1277	3.0629	0.00219202	0.0508969	1813.57	2081.28	2246.24	1772.79	2037.45	2952.72	3359.75
ENSMUSG00000040430	Pitpnc1	3126.27	-0.223424	0.0729686	-3.06192	0.00219925	0.0509289	3436.53	3283.36	3116.64	3529.62	3043.31	2746.23	2728.18
ENSMUSG00000020598	Nrcam	6695.34	-0.239728	0.0782996	-3.06167	0.00220103	0.0509289	7007.23	7309.76	6679.87	7789.51	6557.36	5739.08	5784.6
ENSMUSG00000085271	E130006D01Rik	75.8056	-0.454847	0.148614	-3.06059	0.00220898	0.0509582	93.4544	99.2011	88.6881	77.8153	73.5542	54.3394	43.5869
ENSMUSG00000054517	Trim65	91.1133	-0.415728	0.135868	-3.05979	0.0022149	0.0509582	100.857	100.174	112.234	107.744	77.232	71.0593	68.4936
ENSMUSG00000018411	Mapt	48867.2	-0.190898	0.0624045	-3.05904	0.0022205	0.0509582	52024.5	52888.8	47689.9	54302.1	44193.2	45890.9	45081.3
ENSMUSG00000046442	Ppm1e	5378.48	-0.254866	0.0833254	-3.05868	0.00222312	0.0509582	5982	5476.48	5469.63	6312.02	5301.42	4543.61	4564.17
ENSMUSG00000026663	Atf6	1061.16	-0.220844	0.0722188	-3.05799	0.0022283	0.0509582	1120.53	1164.15	1126.26	1116.35	1040.79	929.623	930.446
ENSMUSG00000029189	Sel1l3	1555.61	-0.349257	0.114227	-3.05758	0.00223135	0.0509582	1776.56	1602.78	1749.43	1829.66	1645.78	1155.34	1129.7
ENSMUSG00000025020	Slit1	1923.64	-0.302108	0.0988074	-3.05754	0.00223162	0.0509582	2067.1	2197.99	2183.45	1999.25	1905.05	1719.63	1393
ENSMUSG00000039217	Il18	81.3662	-0.459479	0.150285	-3.05738	0.00223283	0.0509582	98.0808	81.695	91.0427	117.721	75.3931	45.1435	60.4879
ENSMUSG00000046240	Hepacam	280.994	-0.413972	0.135452	-3.05622	0.00224146	0.0510677	334.03	340.396	255.861	367.129	270.312	224.882	174.347
ENSMUSG00000059089	Fcgr4	2.39328	0.236597	0.0774297	3.05563	0.00224589	NA	0	0	0	0	3.67771	4.17996	8.89528
ENSMUSG00000055761	Nkain3	598.552	-0.383371	0.125467	-3.05554	0.00224652	0.0510959	600.514	675.929	674.972	765.184	628.889	427.192	417.189
ENSMUSG00000074682	Zcchc3	372.676	0.307931	0.100855	3.0532	0.00226418	0.0514099	337.731	344.286	357.107	298.292	387.999	458.123	425.194
ENSMUSG00000042700	Sipa1l1	3067.52	-0.203328	0.0666089	-3.05256	0.00226899	0.0514318	3106.2	3366.03	3096.24	3470.76	2822.64	2798.06	2812.69
ENSMUSG00000039621	Prex1	2725.71	-0.395799	0.129721	-3.05115	0.00227964	0.0515714	2820.29	3062.59	3763.36	2835.27	2837.35	1761.43	1999.66
ENSMUSG00000022020	Naa16	365.664	0.302181	0.0990577	3.05056	0.00228416	0.0515714	327.553	304.411	355.537	329.219	373.288	435.552	434.09
ENSMUSG00000019943	Atp2b1	6724.98	-0.359264	0.117783	-3.05022	0.00228674	0.0515714	7762.26	6976.17	6564.49	8952.75	6787.22	5141.35	4890.62
ENSMUSG00000029446	Psph	368.545	0.302826	0.0992984	3.04965	0.00229105	0.0515815	331.254	343.314	350.828	301.285	376.965	444.747	431.421
ENSMUSG00000041301	Cftr	17.4486	0.441022	0.144689	3.04806	0.00230325	NA	10.1782	16.5335	9.41821	4.98816	18.3886	35.9476	26.6858
ENSMUSG00000029094	Afap1	3290.35	-0.2993	0.0982246	-3.0471	0.00231061	0.0519342	3600.31	3646.13	3664.47	3526.63	3436.82	2615.82	2542.27
ENSMUSG00000034687	Fras1	465.71	-0.439846	0.144424	-3.04551	0.00232286	0.0521037	516.312	498.923	518.786	657.44	507.524	282.565	278.422
ENSMUSG00000039982	Dtx4	3583.28	-0.321302	0.105524	-3.04482	0.00232823	0.0521037	4059.25	3724.9	3345.82	4737.76	3263.97	3092.33	2858.94
ENSMUSG00000016552	Foxred2	1419.28	0.207196	0.0680535	3.04461	0.00232986	0.0521037	1273.2	1282.81	1342.09	1408.66	1539.12	1573.34	1515.76
ENSMUSG00000015488	Cacfd1	2892.72	0.159923	0.0525532	3.04308	0.00234173	0.0522817	2745.34	2735.81	2790.14	2730.52	3056.18	3043.01	3148.04
ENSMUSG00000039911	Spsb1	196.516	-0.414765	0.136334	-3.04226	0.0023481	0.0522985	219.294	218.826	252.722	213.493	205.952	121.219	144.104
ENSMUSG00000025366	Esyt1	269.577	-0.302419	0.0994154	-3.04197	0.00235033	0.0522985	296.093	299.548	295.889	290.311	251.923	228.226	225.051
ENSMUSG00000027199	Gatm	533.311	-0.304083	0.099995	-3.04099	0.00235804	0.0522985	601.439	532.963	549.396	666.418	432.131	487.383	463.444
ENSMUSG00000032128	Robo3	176.898	0.304649	0.100181	3.04097	0.00235815	0.0522985	56.4427	44.7378	28.2546	51.8769	33.0994	596.898	426.973
ENSMUSG00000059182	Skap2	122.586	0.468174	0.153983	3.04042	0.00236247	0.0523073	101.782	82.6676	98.8912	94.7751	90.1039	176.394	213.487
ENSMUSG00000061859	Inadl	376.673	0.381589	0.125579	3.03864	0.0023765	0.0523857	309.047	365.683	340.625	279.337	353.06	461.467	527.49
ENSMUSG00000091455	Otogl	22.6526	-0.421895	0.138866	-3.03815	0.00238034	NA	45.3392	31.1219	27.4698	23.9432	22.0663	4.17996	4.44764
ENSMUSG00000042429	Adora1	1290.29	-0.392792	0.129287	-3.03813	0.00238047	0.0523857	1421.25	1490.93	1298.14	1687	1369.95	917.919	846.83
ENSMUSG00000018774	Cd68	125.417	0.419637	0.138133	3.03793	0.00238212	0.0523857	90.6785	116.707	111.449	98.7656	134.236	186.426	139.656
ENSMUSG00000025766	D3Ertd751e	178.557	0.358359	0.117962	3.03791	0.00238223	0.0523857	159.15	140.049	164.819	153.635	235.374	192.278	204.591
ENSMUSG00000051335	Gfod1	1009.22	-0.271205	0.0892862	-3.03748	0.00238562	0.0523857	1045.58	1119.42	987.342	1235.07	908.395	883.643	885.08
ENSMUSG00000043556	Fbxl7	63.8926	0.467202	0.154012	3.03355	0.00241697	0.0529868	49.0404	45.7103	52.585	50.8792	51.488	96.139	101.406
ENSMUSG00000022769	Sdf2l1	117.06	-0.443602	0.146268	-3.0328	0.00242293	0.0530267	136.018	118.652	176.591	120.713	104.815	71.8953	90.7318
ENSMUSG00000026730	Pter	327.673	-0.413303	0.136299	-3.03233	0.00242673	0.0530267	470.048	305.384	315.51	424.991	290.539	225.718	261.521
ENSMUSG00000034164	Emid1	244.281	-0.475498	0.156854	-3.03148	0.0024336	0.0530899	325.702	328.725	316.295	264.373	281.345	89.4511	104.075
ENSMUSG00000016346	Kcnq2	8035.73	-0.232827	0.0768312	-3.03037	0.00244254	0.0531979	8626.49	9077.87	7901.09	8871.94	7789.39	7293.19	6690.14
ENSMUSG00000015478	Rnf5	868.19	0.280321	0.0925449	3.02903	0.00245341	0.053346	797.601	764.432	849.209	744.234	847.713	1031.61	1042.53
ENSMUSG00000048728	Zfp454	383.495	0.277001	0.0914806	3.02798	0.00246198	0.053346	343.283	339.423	361.031	347.176	446.842	446.419	400.288
ENSMUSG00000035234	Fam175a	195.99	0.363484	0.12005	3.02778	0.00246357	0.053346	182.282	190.622	167.173	140.666	218.824	235.75	236.614
ENSMUSG00000074238	Ap1ar	2510.72	0.26297	0.0868587	3.02757	0.00246532	0.053346	2228.1	2301.08	2317.66	2340.45	2390.51	3013.75	2983.48
ENSMUSG00000026988	Wdsub1	97.4002	0.405277	0.13391	3.02649	0.00247409	0.0534492	86.9773	84.6127	77.7002	79.8106	104.815	129.579	118.307
ENSMUSG00000041570	Camsap2	7348.18	-0.168926	0.0558417	-3.02508	0.00248565	0.0536122	8003.76	7547.06	7401.93	7954.12	6739.41	6866	6924.97
ENSMUSG00000040407	Akap9	11606.7	-0.187738	0.0620754	-3.02435	0.00249166	0.053651	11972.3	12459.5	12000.4	12675.9	10027.3	11266.7	10845.1
ENSMUSG00000070866	Zfp804a	635.204	-0.38496	0.127306	-3.02389	0.00249549	0.053651	830.911	742.063	543.117	777.155	588.434	519.987	444.764
ENSMUSG00000036372	Tmem258	696.978	0.283204	0.093671	3.02339	0.00249958	0.0536526	606.991	629.246	704.796	587.605	707.96	816.764	825.482
ENSMUSG00000084979	Gm16267	15.9807	0.408678	0.135268	3.02125	0.0025173	NA	9.25291	6.80792	10.2031	7.98106	7.35542	41.7996	28.4649
ENSMUSG00000045092	S1pr1	829.948	0.313077	0.10365	3.02052	0.00252345	0.0540507	733.756	703.161	745.608	787.132	787.03	959.718	1093.23
ENSMUSG00000024981	Acsl5	445.362	-0.31186	0.103259	-3.02018	0.00252622	0.0540507	512.611	489.198	433.238	525.752	430.292	351.952	374.491
ENSMUSG00000020484	Xbp1	1754.09	-0.302363	0.100144	-3.01928	0.00253376	0.0541251	1931.08	1931.5	1791.03	2050.13	1811.27	1363.5	1400.12
ENSMUSG00000028468	Rgp1	1479.84	0.252534	0.0837035	3.017	0.00255289	0.0544466	1280.6	1414.1	1453.54	1290.94	1487.63	1746.39	1685.66
ENSMUSG00000027641	Rbl1	484.697	0.333951	0.110717	3.01625	0.00255918	0.0544938	408.978	430.844	499.95	369.124	568.207	509.119	606.658
ENSMUSG00000005672	Kit	1686.74	-0.231592	0.0767944	-3.01575	0.00256347	0.0544982	1693.28	1939.28	1708.62	1891.51	1585.09	1477.2	1512.2
ENSMUSG00000050379	2006-09-01	2448.82	-0.225929	0.0750341	-3.01102	0.00260369	0.0552653	2789.75	2666.76	2436.18	2585.86	2381.32	2171.91	2109.96
ENSMUSG00000027374	Mrps5	1503.8	0.20485	0.0680867	3.00867	0.00262395	0.0554876	1442.53	1404.38	1425.29	1361.77	1522.57	1686.19	1683.88
ENSMUSG00000054477	Kcnn2	681.268	0.297943	0.0990344	3.00848	0.00262555	0.0554876	594.962	600.069	682.82	577.629	667.505	829.304	816.587
ENSMUSG00000038760	Trhr	137.8	0.45392	0.150892	3.00824	0.00262762	0.0554876	129.541	92.3932	114.588	99.7632	114.009	183.918	230.388
ENSMUSG00000023262	Acy1	358.399	0.329707	0.109614	3.00788	0.00263079	0.0554876	318.3	292.741	371.234	282.33	435.809	392.08	416.299
ENSMUSG00000063576	Klhdc3	3523.06	0.223985	0.0744975	3.00662	0.00264172	0.0556303	3133.03	3312.54	3555.37	3088.67	3626.22	3911.6	4034.01
ENSMUSG00000024593	Megf10	688.482	0.30376	0.101112	3.0042	0.00266283	0.0559235	532.967	589.371	682.82	666.418	724.509	793.356	829.929
ENSMUSG00000032548	Slco2a1	177.315	-0.403411	0.134289	-3.00406	0.00266402	0.0559235	190.61	203.265	176.591	243.422	171.014	137.103	119.197
ENSMUSG00000026193	Fn1	2426.82	-0.266175	0.0886502	-3.00253	0.00267741	0.0561164	2632.45	2660.92	2813.69	2417.26	2410.74	2125.09	1927.61
ENSMUSG00000029309	Sparcl1	4858.38	-0.374742	0.124923	-2.99978	0.00270174	0.0564819	5816.38	5671	4613.35	5939.9	5137.76	3451.81	3378.43
ENSMUSG00000006360	Crip1	47.224	-0.450918	0.150344	-2.99925	0.00270645	0.0564819	61.0692	49.6006	65.1426	75.82	51.488	15.8838	11.5639
ENSMUSG00000022867	Usp25	705.342	0.336134	0.112077	2.99913	0.00270755	0.0564819	583.858	565.057	636.514	706.324	667.505	889.495	888.638
ENSMUSG00000024691	Fam111a	365.687	-0.375487	0.125337	-2.99582	0.00273705	0.0570084	407.128	394.859	407.338	442.949	391.676	265.009	250.847
ENSMUSG00000021363	Mak	86.6776	-0.457712	0.152865	-2.99421	0.00275154	0.0571821	114.736	95.3109	78.4851	128.695	82.7485	55.1754	51.5926
ENSMUSG00000030847	Bag3	72.9842	-0.45581	0.152261	-2.99361	0.00275702	0.0571821	91.6038	96.2834	81.6245	78.8129	77.232	42.6356	42.6973
ENSMUSG00000024059	Clip4	542.53	0.311819	0.104167	2.99347	0.00275824	0.0571821	516.312	402.64	517.217	496.821	674.86	588.538	601.321
ENSMUSG00000040669	Phc1	4464.64	0.18782	0.0627637	2.99249	0.00276712	0.0572773	4334.99	4363.88	4176.98	3938.65	4667.02	4966.63	4804.34
ENSMUSG00000031428	Zcchc18	5161.65	-0.208113	0.0695849	-2.99077	0.00278274	0.0575114	5499	5697.26	5034.82	5740.38	4939.17	4665.67	4555.27
ENSMUSG00000006711	D130043K22Rik	330.866	-0.404292	0.135265	-2.9889	0.00279986	0.0577018	396.95	366.655	290.395	475.871	239.051	304.301	242.841
ENSMUSG00000048895	Cdk5r1	15096.5	0.313116	0.104762	2.98882	0.00280059	0.0577018	13696.2	13413.5	13566.9	13197.7	13581.8	18741.3	19478
ENSMUSG00000074305	Peak1	879.606	-0.368891	0.123522	-2.98643	0.00282252	0.058064	957.676	1004.65	961.442	1048.51	952.527	604.422	628.007
ENSMUSG00000020785	Camkk1	796.206	-0.285655	0.0956953	-2.98505	0.00283531	0.0582374	818.882	871.414	795.054	991.646	752.092	676.317	668.035
ENSMUSG00000082544	Gm11667	6.77788	0.341989	0.114579	2.98475	0.00283814	NA	4.62645	1.94512	3.1394	0.997632	5.51657	12.5399	18.6801
ENSMUSG00000047959	Kcna3	335.65	0.451054	0.151154	2.98406	0.00284449	0.0583361	235.949	283.015	274.698	266.368	235.374	540.887	513.258
ENSMUSG00000034758	Tle6	35.9891	-0.468014	0.156875	-2.98336	0.00285106	0.0583812	53.6669	35.9847	52.585	37.91	29.4217	19.2278	23.1277
ENSMUSG00000024043	Arhgap28	535.011	-0.441412	0.148007	-2.98237	0.00286026	0.0584798	600.514	645.78	620.032	669.411	610.5	302.629	296.213
ENSMUSG00000059552	Trp53	1710.96	0.268429	0.0900655	2.98038	0.00287895	0.0586316	1426.8	1576.52	1791.81	1442.58	1844.37	1926.12	1968.53
ENSMUSG00000085438	1700020I14Rik	10098.2	-0.292269	0.0980734	-2.98011	0.00288148	0.0586316	11927.9	9961.93	10458.9	11895.8	10161.5	8181.01	8100.04
ENSMUSG00000008305	Tle1	1931.23	0.336347	0.112866	2.98005	0.00288199	0.0586316	1667.37	1671.83	1766.7	1703.96	1702.78	2449.46	2556.5
ENSMUSG00000026960	Arl6ip6	596.821	0.310003	0.104038	2.9797	0.00288532	0.0586316	558.876	449.323	580.005	539.719	746.576	623.65	679.599
ENSMUSG00000041025	Iffo2	797.672	-0.282194	0.0947308	-2.97891	0.0028928	0.0586316	822.583	834.456	872.754	944.758	799.902	668.793	640.46
ENSMUSG00000004394	Tmed4	1732.14	0.229445	0.0770353	2.97844	0.00289723	0.0586316	1512.85	1619.31	1759.64	1523.38	1947.35	1823.3	1939.17
ENSMUSG00000071103	1700029J07Rik	131.779	0.439395	0.147542	2.9781	0.00290045	0.0586316	99.0061	145.884	97.3215	82.8035	141.592	193.95	161.894
ENSMUSG00000084946	Dlx1as	481.057	0.33033	0.110929	2.97785	0.00290282	0.0586316	402.501	396.804	423.035	483.852	461.553	616.126	583.53
ENSMUSG00000097267	1700109K24Rik	148.23	-0.379301	0.127414	-2.97692	0.00291158	0.0587198	149.897	175.061	180.516	169.597	119.526	136.267	106.743
ENSMUSG00000074918	5430417L22Rik	520.144	-0.285184	0.0958334	-2.97583	0.00292193	0.0587624	607.916	602.015	554.89	504.802	487.297	432.208	451.88
ENSMUSG00000023192	Grm2	499.016	-0.331158	0.111285	-2.97577	0.0029225	0.0587624	639.376	545.606	485.823	552.688	397.193	392.08	480.345
ENSMUSG00000031442	Mcf2l	7939.42	-0.1526	0.0512902	-2.97523	0.00292769	0.0587783	8189.75	8392.22	8296.66	8341.2	7629.41	7575.75	7150.91
ENSMUSG00000020027	Socs2	1340.62	0.27535	0.092573	2.9744	0.0029356	0.05884	1307.44	1178.74	1197.68	1196.16	1279.84	1612.63	1611.82
ENSMUSG00000032356	Rasgrf1	336.305	0.443429	0.149103	2.97399	0.00293958	0.05884	305.346	296.631	245.658	228.458	255.601	535.871	486.572
ENSMUSG00000068699	Flnc	181.823	-0.434987	0.146359	-2.97205	0.00295817	0.0591236	173.029	256.756	218.189	206.51	189.402	107.007	121.865
ENSMUSG00000028645	Slc2a1	1265.38	-0.260517	0.0876988	-2.97058	0.00297235	0.0593181	1272.27	1439.39	1487.29	1276.97	1217.32	1108.52	1055.87
ENSMUSG00000041977	Arhgef11	2474.07	-0.182839	0.0615613	-2.97003	0.00297768	0.0593358	2456.65	2704.69	2619.05	2669.66	2296.73	2285.6	2286.09
ENSMUSG00000057897	Camk2b	11255.3	-0.325191	0.109528	-2.96902	0.0029875	0.0594428	12943.9	12594.7	11416.4	13006.1	11855.1	8782.93	8188.1
ENSMUSG00000042045	Sln	20.8225	0.388614	0.130914	2.96847	0.00299291	NA	12.0288	15.561	11.7728	2.9929	12.872	30.9317	59.5984
ENSMUSG00000038065	Mturn	3365.59	-0.362593	0.122183	-2.96763	0.00300102	0.0595168	3658.6	3996.25	3786.12	3743.12	3659.32	2426.05	2289.64
ENSMUSG00000073988	Ttpa	33.5491	-0.465207	0.156764	-2.96757	0.00300161	NA	56.4427	35.0122	36.888	40.9029	27.5828	17.5558	20.4591
ENSMUSG00000033618	Map3k13	1031.68	-0.231182	0.0779104	-2.96728	0.00300446	0.0595168	1025.22	1087.32	1121.55	1193.17	917.589	916.247	960.69
ENSMUSG00000020154	Ptprb	381.947	-0.327105	0.110238	-2.96727	0.00300459	0.0595168	404.352	428.899	368.095	497.818	316.283	334.397	323.788
ENSMUSG00000031822	Gse1	1654.56	-0.404383	0.13642	-2.96425	0.0030342	0.0599394	1813.57	1973.32	2250.95	1599.2	1774.5	1070.91	1099.46
ENSMUSG00000048200	Efcab4a	120.056	-0.393547	0.132782	-2.96385	0.00303819	0.0599394	144.345	140.049	139.703	122.709	117.687	86.9431	88.9528
ENSMUSG00000036046	5031439G07Rik	7253.18	-0.225408	0.0760556	-2.96373	0.0030394	0.0599394	7466.17	7479.96	7751.97	8348.19	7206.48	6232.32	6287.18
ENSMUSG00000031636	Pdlim3	31.2898	-0.462294	0.156019	-2.96307	0.00304589	NA	43.4887	39.875	36.1031	38.9077	33.0994	14.2119	13.3429
ENSMUSG00000026893	Gca	270.75	0.389936	0.131642	2.96209	0.00305557	0.0601694	225.771	203.265	257.431	236.439	239.051	356.132	377.16
ENSMUSG00000034457	Eda2r	99.6575	0.40922	0.138192	2.96125	0.00306396	0.0601906	86.052	67.1066	92.6124	83.8011	137.914	115.367	114.749
ENSMUSG00000019947	Arid5b	570.262	0.445919	0.150593	2.96108	0.00306566	0.0601906	424.708	443.487	425.389	514.778	399.032	943.834	840.604
ENSMUSG00000031618	Nr3c2	372.928	-0.425862	0.143997	-2.95744	0.00310203	0.0608153	470.048	427.926	349.259	497.818	400.871	232.406	232.167
ENSMUSG00000034959	5031414D18Rik	9.51166	0.396153	0.133989	2.95661	0.00311042	NA	6.47703	6.80792	3.92425	2.9929	11.0331	17.5558	17.7906
ENSMUSG00000007777	0610009B22Rik	344.462	0.290203	0.0981686	2.95617	0.00311486	0.0609715	284.99	295.658	331.207	328.221	410.065	380.376	380.718
ENSMUSG00000068742	Cry2	1311.18	-0.196862	0.0666122	-2.95535	0.00312319	0.0609715	1433.28	1391.73	1339.74	1396.69	1226.52	1233.92	1156.39
ENSMUSG00000037815	Ctnna1	2189.94	0.209329	0.0708318	2.9553	0.0031237	0.0609715	1919.05	2055.99	2183.45	2023.2	2293.05	2350.81	2504.02
ENSMUSG00000040624	Plekhg1	409.562	-0.322537	0.109171	-2.95443	0.00313247	0.0610344	440.438	476.554	398.704	495.823	402.709	322.693	330.015
ENSMUSG00000029311	Hsd17b11	273.35	-0.314301	0.106396	-2.95408	0.00313606	0.0610344	310.898	278.152	299.028	316.249	259.279	212.342	237.504
ENSMUSG00000024507	Hsd17b4	2205.76	0.296848	0.100528	2.95289	0.00314817	0.0611808	1931.08	1929.56	2067.3	2012.22	2052.16	2574.85	2873.17
ENSMUSG00000041789	2700046A07Rik	15.6106	-0.406947	0.137837	-2.95238	0.00315339	NA	22.207	13.6158	25.9001	25.9384	14.7108	3.34397	3.55811
ENSMUSG00000047414	Flrt2	4718.5	0.237917	0.0806307	2.95069	0.00317061	0.0615273	4436.77	3949.57	4386.53	4657.94	4736.89	5476.58	5385.2
ENSMUSG00000017760	Ctsa	1317.67	0.229594	0.077882	2.94798	0.00319862	0.0619807	1201.95	1321.71	1193.76	1170.22	1360.75	1544.91	1430.36
ENSMUSG00000036206	Sh3bp4	988.371	-0.326246	0.110709	-2.94687	0.00321004	0.0620296	957.676	1076.62	1245.56	1103.38	998.499	781.652	755.209
ENSMUSG00000079499	6530402F18Rik	541.355	-0.399618	0.135615	-2.94671	0.0032117	0.0620296	543.146	673.011	699.302	572.641	581.079	364.492	355.811
ENSMUSG00000022351	Sqle	5854.11	-0.247209	0.0839099	-2.94612	0.00321784	0.0620296	6452.98	6189.37	5803.19	6796.87	5829.17	4894.73	5012.49
ENSMUSG00000033088	Triobp	2677.08	-0.239664	0.0813538	-2.94594	0.00321972	0.0620296	2679.64	2931.3	3100.95	2803.35	2467.74	2565.66	2190.91
ENSMUSG00000072640	Lyrm9	1167.4	0.385839	0.13109	2.94331	0.00324718	0.0624109	1040.03	1075.65	862.551	997.632	978.271	1649.41	1568.24
ENSMUSG00000086013	Gm15706	174.016	0.370499	0.125899	2.94282	0.0032524	0.0624109	141.569	137.131	163.249	160.619	167.336	224.046	224.161
ENSMUSG00000030020	Prickle2	1817.47	-0.24176	0.0821665	-2.94232	0.00325766	0.0624109	1957.92	1984.99	1746.29	2137.93	1623.71	1697.9	1573.57
ENSMUSG00000021390	Ogn	37.2194	-0.461442	0.156849	-2.94194	0.00326159	0.0624109	50.891	54.4634	32.1789	48.884	27.5828	23.4078	23.1277
ENSMUSG00000030729	Pgm2l1	4203.63	-0.350325	0.119104	-2.94133	0.00326803	0.0624109	4986.39	4283.15	3932.1	5682.51	2947.69	3936.68	3656.85
ENSMUSG00000027457	Snph	983.18	-0.308449	0.104868	-2.94131	0.00326827	0.0624109	1178.82	1034.8	924.554	1203.14	790.708	936.31	813.918
ENSMUSG00000036501	Fam13b	2278.68	-0.219271	0.0745584	-2.94093	0.00327224	0.0624109	2353.94	2536.44	2238.39	2606.81	2142.27	2045.67	2027.23
ENSMUSG00000074580	4931440P22Rik	12.2809	0.417595	0.142076	2.93923	0.00329028	NA	5.55174	6.80792	10.2031	4.98816	23.9051	16.7198	17.7906
ENSMUSG00000024737	Slc15a3	24.7545	0.452136	0.153905	2.93776	0.00330596	NA	13.8794	21.3963	17.2667	14.9645	20.2274	39.2916	46.2554
ENSMUSG00000067851	Arfgef1	3486.69	-0.184236	0.0627224	-2.93733	0.0033105	0.0630152	3633.62	3668.5	3569.5	3854.85	3407.4	3111.56	3161.38
ENSMUSG00000031765	Mt1	228.301	0.441275	0.150253	2.93688	0.0033153	0.0630152	199.863	187.704	204.061	136.676	185.724	305.137	378.939
ENSMUSG00000035967	Ddx26b	1670.31	0.311535	0.106086	2.93662	0.00331808	0.0630152	1753.43	1365.47	1398.6	1447.56	1699.1	2176.92	1851.11
ENSMUSG00000074749	Kiz	471.899	0.294003	0.100141	2.9359	0.00332579	0.0630286	399.726	397.777	474.835	421.001	592.112	496.579	521.263
ENSMUSG00000040552	C3ar1	57.5486	0.45575	0.155285	2.93493	0.00333626	0.0630286	38.8622	34.0396	39.2425	47.8863	33.0994	114.531	95.1795
ENSMUSG00000033910	Gucy1a3	4509.17	-0.366658	0.124945	-2.93456	0.00334018	0.0630286	5301.92	4851.13	4935.93	5315.38	4911.58	3302.17	2946.12
ENSMUSG00000081051	Gm15427	50.9992	0.455947	0.155375	2.9345	0.00334087	0.0630286	37.0116	32.0945	43.9516	27.9337	45.9714	53.5035	116.528
ENSMUSG00000041075	Fzd7	523.382	0.283907	0.0967527	2.93436	0.00334239	0.0630286	423.783	485.307	507.014	480.859	542.463	579.342	644.908
ENSMUSG00000090785	Gm17116	44.1931	-0.457742	0.156087	-2.93261	0.00336129	0.0632956	70.3221	54.4634	51.0153	47.8863	47.8103	20.0638	17.7906
ENSMUSG00000076435	Acsf2	87.9631	0.438803	0.149688	2.93145	0.00337384	0.0634425	55.5174	65.1615	83.1942	78.8129	82.7485	119.547	130.761
ENSMUSG00000005501	Usp40	1117.82	0.214868	0.0733971	2.92748	0.00341722	0.064071	1077.04	1025.08	1086.23	973.689	1252.26	1238.94	1171.51
ENSMUSG00000071719	Tmem28	472.254	-0.314313	0.107382	-2.92705	0.00342194	0.064071	458.019	532.963	496.811	596.584	450.52	380.376	390.503
ENSMUSG00000004031	Brinp2	1955.02	-0.221686	0.0757468	-2.92667	0.0034261	0.064071	2014.36	2266.06	2151.28	1932.41	1723.01	1766.45	1831.54
ENSMUSG00000022180	Slc7a8	805.134	-0.334769	0.114387	-2.92664	0.00342646	0.064071	916.963	989.093	797.408	879.912	836.68	612.782	603.1
ENSMUSG00000050910	Cdr2l	1384.14	0.342765	0.117381	2.92011	0.00349912	0.0652846	1238.96	1155.4	1286.37	1176.21	1206.29	1804.91	1820.86
ENSMUSG00000042396	Rbm7	846.247	0.30657	0.105004	2.91961	0.00350465	0.0652846	791.124	623.411	835.081	775.16	991.143	878.627	1029.18
ENSMUSG00000037773	Pced1a	773.711	0.244451	0.0837307	2.91949	0.00350603	0.0652846	660.658	756.652	741.684	694.352	796.225	892.003	874.406
ENSMUSG00000042831	Alkbh6	366.886	0.296576	0.101611	2.91872	0.00351467	0.0653543	334.955	354.984	339.056	293.304	378.804	419.668	447.432
ENSMUSG00000062960	Kdr	1097.64	-0.247332	0.084795	-2.91683	0.00353614	0.0655891	1189.92	1228.34	1080.74	1243.05	913.911	1065.05	962.469
ENSMUSG00000020044	Timp3	436.006	-0.429209	0.147154	-2.91674	0.00353712	0.0655891	507.985	523.237	401.059	622.522	468.908	250.797	277.533
ENSMUSG00000028013	Ppa2	560.66	0.326127	0.111842	2.91595	0.00354603	0.065663	493.18	557.277	481.114	458.911	524.074	719.789	690.274
ENSMUSG00000030465	Psd3	3200.62	-0.294695	0.101106	-2.91472	0.00356005	0.0658035	3575.32	3141.37	3136.26	4192.05	2929.3	2744.56	2685.48
ENSMUSG00000028795	Ccdc28b	731.321	0.384725	0.132007	2.91442	0.00356348	0.0658035	679.163	622.438	589.423	600.575	603.145	1056.69	967.806
ENSMUSG00000028221	Tmem55a	1283.09	0.292656	0.100489	2.91232	0.00358758	0.0661572	1193.62	956.026	1238.49	1236.07	1347.88	1440.41	1569.13
ENSMUSG00000026926	Pmpca	2066.35	0.177862	0.0610874	2.91159	0.00359589	0.0662189	2022.69	1926.64	1963.7	1898.49	2149.62	2297.3	2206.03
ENSMUSG00000018906	P4ha2	198.759	-0.426919	0.146678	-2.91058	0.00360757	0.0663425	229.472	228.552	204.846	269.361	213.307	107.007	138.766
ENSMUSG00000085218	BB218582	67.7928	0.441699	0.151786	2.91002	0.0036141	0.0663675	60.1439	40.8475	54.9396	59.8579	66.1988	104.499	88.0633
ENSMUSG00000004044	Ptrf	210.638	-0.364408	0.125243	-2.9096	0.00361887	0.0663675	225.771	236.332	240.164	257.389	128.72	193.95	192.138
ENSMUSG00000024535	Snx24	399.921	0.366217	0.12592	2.90833	0.00363368	0.0665109	387.697	343.314	334.346	319.242	351.222	531.691	531.938
ENSMUSG00000042662	Dusp15	402.321	0.32322	0.111146	2.90807	0.00363665	0.0665109	400.651	370.545	349.259	308.268	422.937	522.495	442.095
ENSMUSG00000025558	Dock9	4002.56	-0.295854	0.101878	-2.90399	0.00368439	0.0672027	4585.74	4360.96	3702.93	4921.32	3889.18	3399.98	3157.82
ENSMUSG00000031299	Pdha1	2750	-0.22245	0.0766066	-2.9038	0.00368662	0.0672027	2867.48	3026.61	2750.12	3113.61	2708.63	2352.48	2431.08
ENSMUSG00000073733	Rsg1	53.9916	0.447774	0.154216	2.90355	0.00368958	0.0672027	38.8622	41.8201	49.4456	38.9077	47.8103	81.9272	79.168
ENSMUSG00000020899	Pfas	1806.86	0.208713	0.0720063	2.89853	0.00374912	0.0681942	1571.14	1675.72	1831.84	1667.04	1995.16	1939.5	1967.64
ENSMUSG00000001305	Rrp15	435.547	0.255772	0.0882698	2.89762	0.00376011	0.0683009	416.381	389.024	411.262	382.093	454.197	492.399	503.473
ENSMUSG00000021998	Lcp1	253.724	0.339045	0.117026	2.89717	0.00376543	0.0683047	209.116	227.579	226.822	232.448	237.212	309.317	333.573
ENSMUSG00000030350	Prmt8	951.423	-0.362857	0.12529	-2.89613	0.00377799	0.0684395	1194.55	1191.39	921.415	988.653	989.305	675.481	699.169
ENSMUSG00000038146	Notch3	879.008	0.370993	0.128207	2.89371	0.00380721	0.068748	750.411	803.334	742.469	728.271	728.187	1215.53	1184.85
ENSMUSG00000064125	BC068157	4220	0.222533	0.0769027	2.89369	0.00380741	0.068748	3889.92	3957.35	4010.59	3827.91	4130.07	5058.58	4665.57
ENSMUSG00000031910	Has3	832.141	-0.270661	0.093543	-2.89344	0.00381047	0.068748	900.308	920.042	799.763	996.635	787.03	684.677	736.529
ENSMUSG00000045930	Clec14a	71.0289	-0.439229	0.151834	-2.89282	0.00381805	0.0687806	103.633	99.2011	69.0669	69.8343	47.8103	55.1754	52.4821
ENSMUSG00000058594	Fbxo18	2455.08	0.193038	0.0667386	2.89244	0.00382258	0.0687806	2346.54	2370.13	2261.94	2254.65	2465.91	2795.56	2690.82
ENSMUSG00000033774	Npbwr1	26.3591	0.415462	0.143722	2.89074	0.00384333	NA	13.8794	19.4512	14.9122	15.9621	11.0331	57.6834	51.5926
ENSMUSG00000046287	Pnma3	362.761	-0.366072	0.126644	-2.89056	0.00384553	0.0689327	458.019	433.762	313.155	437.961	318.122	317.677	260.632
ENSMUSG00000024911	Fibp	1168.41	0.2367	0.0819054	2.88991	0.00385347	0.0689327	1093.69	1125.25	1144.31	952.739	1257.78	1297.46	1307.61
ENSMUSG00000027996	Sfrp2	343.391	0.364529	0.126139	2.8899	0.00385359	0.0689327	311.823	254.811	369.665	248.41	378.804	408.8	431.421
ENSMUSG00000071379	Hpcal1	333.235	-0.383304	0.13264	-2.88981	0.00385478	0.0689327	374.743	392.914	317.08	445.942	200.435	288.417	313.114
ENSMUSG00000051154	Commd3	2197.98	0.224187	0.0775868	2.8895	0.0038585	0.0689327	2229.03	1984.99	2079.85	1861.58	2489.81	2314.86	2425.74
ENSMUSG00000025369	Smarcc2	13188.7	-0.375575	0.129992	-2.88922	0.00386201	0.0689327	14393.8	15436.5	15748	14480.6	14674.1	8818.04	8769.85
ENSMUSG00000037735	2810032G03Rik	162.842	-0.403713	0.140028	-2.88308	0.00393808	0.0701967	190.61	146.857	202.492	210.5	163.658	113.695	112.081
ENSMUSG00000035237	Lcat	28.2109	-0.450883	0.1564	-2.88288	0.00394061	NA	35.161	36.9573	38.4577	30.9266	27.5828	15.0478	13.3429
ENSMUSG00000030341	Tnfrsf1a	179.095	-0.399659	0.138715	-2.88114	0.00396234	0.0704541	175.805	228.552	230.746	188.552	178.369	140.447	111.191
ENSMUSG00000072889	Nfxl1	873.861	0.235323	0.0816787	2.88109	0.00396308	0.0704541	866.072	743.036	787.99	828.035	1016.89	946.342	928.667
ENSMUSG00000044847	Lsm11	1781.29	-0.28667	0.0995463	-2.87977	0.0039797	0.0706425	1996.78	1986.94	1625.43	2191.8	1463.73	1662.79	1541.55
ENSMUSG00000032041	Tirap	107.301	0.420549	0.146054	2.87941	0.00398425	0.0706425	89.7532	70.9969	98.1064	93.7774	95.6205	146.299	156.557
ENSMUSG00000025221	Kcnip2	680.68	-0.337631	0.117362	-2.87683	0.00401688	0.0711265	822.583	746.926	706.366	758.2	722.67	525.003	483.014
ENSMUSG00000040549	Ckap5	8392.51	-0.162175	0.056395	-2.8757	0.00403136	0.0712751	8557.09	9276.28	8580.77	8809.09	8048.67	7797.29	7678.4
ENSMUSG00000026458	Ppfia4	1338.29	-0.239041	0.0831348	-2.87534	0.00403595	0.0712751	1528.58	1488.02	1281.66	1462.53	1186.06	1265.69	1155.5
ENSMUSG00000052544	St6galnac3	99.8943	-0.397987	0.138458	-2.87443	0.00404762	0.0712992	102.707	127.405	125.576	107.744	69.8765	89.4511	76.4994
ENSMUSG00000004105	Angptl2	103.408	-0.436946	0.152013	-2.8744	0.00404799	0.0712992	99.0061	143.939	138.134	110.737	104.815	55.1754	72.0518
ENSMUSG00000027035	Cers6	3460.73	-0.211359	0.0735429	-2.87396	0.00405366	0.071305	3613.26	3634.46	3525.55	3974.57	3361.43	3175.1	2940.78
ENSMUSG00000052105	Mtcl1	1449.99	-0.201455	0.0701293	-2.87262	0.00407078	0.0715119	1485.09	1551.23	1565.78	1550.32	1436.15	1284.92	1276.47
ENSMUSG00000029122	Evc	336.464	0.287167	0.100038	2.87058	0.00409713	0.0718133	297.018	305.384	324.928	291.309	340.188	412.144	384.276
ENSMUSG00000035517	Tdrd7	647.783	-0.29445	0.102582	-2.87038	0.00409975	0.0718133	736.531	693.435	617.678	792.12	623.372	550.082	521.263
ENSMUSG00000033350	Chst2	1479.21	-0.29674	0.103392	-2.87005	0.00410408	0.0718133	1718.26	1652.38	1316.98	1810.7	1357.08	1272.38	1226.66
ENSMUSG00000075232	Amd1	248.937	-0.307654	0.107235	-2.86896	0.00411818	0.0719657	272.035	256.756	273.128	297.294	213.307	229.898	200.144
ENSMUSG00000033792	Atp7a	665.177	-0.267934	0.0934141	-2.86824	0.0041276	0.072036	645.853	722.612	783.281	735.255	628.889	597.734	542.612
ENSMUSG00000025026	Add3	1019.04	-0.270027	0.0941593	-2.86777	0.00413382	0.0720504	1232.49	1058.15	973.215	1169.22	908.395	856.055	935.783
ENSMUSG00000072591	5930412G12Rik	16.1123	-0.426634	0.148818	-2.86681	0.00414627	NA	18.5058	23.3414	27.4698	16.9597	11.0331	8.35992	7.11622
ENSMUSG00000000142	Axin2	757.906	0.339171	0.118319	2.86658	0.00414929	0.0722259	594.037	738.173	668.693	663.425	696.926	1048.33	895.755
ENSMUSG00000021670	Hmgcr	10199.4	-0.214263	0.0747636	-2.86588	0.00415854	0.0722837	11155.3	10675.8	9819.27	11873.8	9475.63	9358.09	9037.6
ENSMUSG00000034377	Tulp4	5672.58	-0.208421	0.0727348	-2.8655	0.00416356	0.0722837	5425.9	6029.87	6389.47	6314.01	5253.61	5239.99	5055.19
ENSMUSG00000038349	Plcl1	542.472	0.313238	0.109329	2.86509	0.00416886	0.0722837	429.335	527.127	496.026	484.849	527.752	713.101	619.111
ENSMUSG00000022668	Gtpbp8	849.866	0.197078	0.0688578	2.8621	0.00420847	0.0728098	807.779	791.664	788.775	800.101	917.589	902.035	941.12
ENSMUSG00000040857	Erf	392.775	0.303348	0.105993	2.86197	0.00421011	0.0728098	327.553	333.588	407.338	340.193	404.548	465.647	470.56
ENSMUSG00000047603	Zfp235	358.079	0.265642	0.0928477	2.86105	0.0042224	0.0729279	301.645	347.204	327.283	329.219	404.548	394.588	402.067
ENSMUSG00000029428	Stx2	724.985	0.275737	0.0964303	2.85944	0.00424386	0.0732039	745.784	673.011	594.132	622.522	757.609	865.251	816.587
ENSMUSG00000052861	Dnah6	61.3462	-0.431335	0.150949	-2.85748	0.00427021	0.0735194	87.9026	77.8048	62.7881	65.8437	38.616	49.3235	47.145
ENSMUSG00000053113	Socs3	193.667	-0.400305	0.140101	-2.85726	0.00427317	0.0735194	205.415	252.866	245.658	187.555	202.274	132.923	128.982
ENSMUSG00000001985	Grik3	5599.75	-0.19852	0.0694988	-2.85645	0.00428411	0.0736128	5937.59	6150.47	6013.53	5665.55	5470.6	5229.13	4731.4
ENSMUSG00000021806	Nid2	368.689	-0.321346	0.112545	-2.85527	0.00430002	0.0737912	400.651	455.158	344.55	436.963	316.283	290.089	337.131
ENSMUSG00000090041	Gm16027	20.1347	0.433869	0.152028	2.85388	0.00431887	NA	11.1035	11.6707	18.0516	12.9692	20.2274	38.4556	28.4649
ENSMUSG00000079065	BC005561	546.444	-0.23833	0.0835729	-2.85176	0.00434782	0.0745157	550.548	625.356	585.499	590.598	485.458	495.743	491.909
ENSMUSG00000008090	Fgfrl1	189.657	-0.426638	0.149734	-2.8493	0.00438152	0.074997	211.892	235.359	225.252	221.474	216.985	103.663	112.97
ENSMUSG00000050786	Ccdc126	158.211	0.340051	0.119379	2.8485	0.00439265	0.0750912	152.673	129.35	138.134	133.683	185.724	172.214	195.696
ENSMUSG00000038894	Irs2	597.055	-0.282102	0.0990727	-2.84742	0.00440753	0.0752284	619.019	709.969	687.529	586.608	582.917	504.103	489.24
ENSMUSG00000039809	Gabbr2	1961.69	-0.280756	0.0986113	-2.8471	0.00441194	0.0752284	2254.93	2126.02	1816.93	2376.36	1601.64	1880.98	1674.98
ENSMUSG00000072941	Sod3	28.2443	-0.445477	0.156569	-2.84525	0.0044376	NA	41.6381	30.1494	30.6092	40.9029	18.3886	20.8998	15.122
ENSMUSG00000018326	Ywhab	12180	-0.161424	0.0568263	-2.84066	0.004502	0.0766661	12741.3	12622.9	12290.8	13456.1	11735.6	11093.6	11320.1
ENSMUSG00000029343	Crybb1	26.6722	-0.441947	0.155697	-2.8385	0.00453266	NA	37.0116	40.8475	31.394	25.9384	23.9051	13.3759	14.2324
ENSMUSG00000029471	Camkk2	2676.4	-0.194339	0.0684754	-2.83808	0.00453855	0.0770925	2964.63	2659.95	2743.84	2984.92	2383.16	2499.61	2498.68
ENSMUSG00000021785	Ngly1	512.22	0.25374	0.0894054	2.83808	0.00453859	0.0770925	495.031	468.774	452.074	467.889	511.202	605.258	585.309
ENSMUSG00000056596	Trnp1	366.163	-0.320214	0.11285	-2.83752	0.00454662	0.0771307	402.501	404.585	411.262	399.053	378.804	259.157	307.777
ENSMUSG00000049176	Frmpd4	297.406	-0.434261	0.153125	-2.836	0.00456828	0.0773144	383.07	318.027	284.116	439.956	323.639	188.934	144.104
ENSMUSG00000038860	Garnl3	1249.17	-0.274219	0.0966941	-2.83595	0.00456903	0.0773144	1425.87	1336.3	1272.24	1400.68	1274.33	1076.76	958.021
ENSMUSG00000041313	Slc7a1	2631.17	-0.240532	0.0848346	-2.8353	0.00457824	0.0773723	2777.72	2804.86	2545.27	3203.4	2340.86	2451.96	2294.09
ENSMUSG00000030339	Ltbr	116.147	-0.40459	0.142856	-2.83216	0.00462347	0.0780379	120.288	152.692	129.5	133.683	119.526	71.0593	86.2842
ENSMUSG00000015968	Cacna1d	1820.78	-0.247007	0.0872278	-2.83175	0.00462944	0.0780399	2052.29	1922.75	1844.4	2030.18	1816.79	1632.69	1446.37
ENSMUSG00000021662	Arhgef28	556.755	-0.30466	0.107667	-2.82965	0.00465985	0.0784536	641.226	646.752	503.874	667.416	446.842	482.367	508.81
ENSMUSG00000024176	Sox8	412.317	-0.285055	0.100787	-2.8283	0.00467965	0.0786876	471.898	430.844	475.62	419.006	410.065	346.1	332.683
ENSMUSG00000020120	Plek	194.679	0.366043	0.129473	2.82718	0.00469596	0.0788242	169.328	168.253	154.616	181.569	182.047	279.221	227.719
ENSMUSG00000026478	Lamc1	1852.08	-0.182833	0.0646765	-2.82688	0.00470038	0.0788242	1857.98	2020.98	1947.21	1998.26	1726.69	1758.93	1654.52
ENSMUSG00000020052	Ascl1	837.726	0.247111	0.0874254	2.82653	0.00470548	0.0788242	818.882	740.118	747.963	779.151	829.324	935.474	1013.17
ENSMUSG00000038296	Galnt18	196.214	-0.320903	0.113563	-2.82577	0.00471677	0.0789037	223.92	217.853	229.176	199.526	171.014	177.23	154.778
ENSMUSG00000061533	Cep128	286.002	0.271894	0.0962319	2.82541	0.00472204	0.0789037	255.38	262.591	253.507	266.368	334.672	310.153	319.34
ENSMUSG00000053465	Hs6st3	129.831	-0.380045	0.134589	-2.82374	0.00474671	0.0792167	128.615	177.006	134.209	153.635	112.17	105.335	97.8481
ENSMUSG00000045071	E130308A19Rik	695.713	0.424629	0.150479	2.82185	0.00477468	0.0795073	549.623	530.045	544.686	609.553	470.747	1107.69	1057.65
ENSMUSG00000026489	Adck3	109.788	0.375659	0.133129	2.82176	0.00477603	0.0795073	101.782	105.036	83.979	83.8011	130.559	137.939	125.423
ENSMUSG00000001627	Ifrd1	1046.6	-0.302612	0.107266	-2.82115	0.00478517	0.0795602	1152.91	1155.4	1028.94	1266.99	1077.57	797.536	846.83
ENSMUSG00000025007	Aldh18a1	2447.47	0.191069	0.0677577	2.81989	0.00480403	0.0797745	2219.77	2349.7	2443.24	2191.8	2530.27	2683.53	2713.95
ENSMUSG00000073805	Fam196a	602.109	-0.305645	0.108465	-2.81792	0.00483364	0.080136	624.571	676.902	657.705	688.366	636.244	463.975	467.002
ENSMUSG00000032249	Anp32a	5832.74	0.18161	0.0644634	2.81725	0.0048437	0.080136	5239	5275.16	5792.98	5698.48	6134.42	6180.49	6508.67
ENSMUSG00000051504	Siglech	42.4667	-0.437884	0.15543	-2.81724	0.00484381	0.080136	49.9657	56.4085	58.079	42.8982	27.5828	26.7517	35.5811
ENSMUSG00000057110	Cntrl	1323.02	0.201282	0.0714849	2.81572	0.00486674	0.0804157	1222.31	1258.49	1264.39	1217.11	1318.46	1478.87	1501.52
ENSMUSG00000044505	Lingo4	25.4011	-0.439257	0.156027	-2.81525	0.00487386	NA	26.8334	35.9847	27.4698	38.9077	18.3886	14.2119	16.0115
ENSMUSG00000022817	Itgb5	500.465	0.431061	0.153136	2.81489	0.00487947	0.0805263	352.536	392.914	386.147	448.934	329.155	826.796	766.773
ENSMUSG00000090399	Nav1	15.5184	-0.410292	0.145766	-2.81474	0.00488173	NA	12.0288	23.3414	23.5455	25.9384	7.35542	7.52392	8.89528
ENSMUSG00000035783	Acta2	13.6397	-0.384945	0.136785	-2.81424	0.00488932	NA	20.3564	21.3963	14.9122	20.9503	5.51657	1.67198	10.6743
ENSMUSG00000005973	Rcn1	934.77	0.344335	0.122418	2.81278	0.0049115	0.080882	767.066	859.743	741.684	900.862	818.291	1212.19	1243.56
ENSMUSG00000030554	Synm	594.112	-0.379346	0.13487	-2.81267	0.00491314	0.080882	798.526	757.624	503.874	656.442	557.173	387.9	497.246
ENSMUSG00000016494	Cd34	434.889	-0.284679	0.101285	-2.81068	0.00494366	0.0812842	451.542	474.609	446.58	524.755	430.292	355.296	361.148
ENSMUSG00000024558	Mapk4	716.94	-0.279781	0.0995718	-2.80984	0.00495666	0.0813387	825.359	806.252	688.314	805.089	717.154	590.21	586.199
ENSMUSG00000047821	Trim16	134.908	-0.391546	0.139356	-2.80967	0.00495916	0.0813387	148.972	130.323	143.628	200.524	104.815	112.023	104.075
ENSMUSG00000026864	Hspa5	5799.41	-0.236008	0.0840422	-2.80821	0.00498184	0.0815847	5972.75	6675.65	5486.11	6799.86	5341.88	5219.93	5099.66
ENSMUSG00000061411	Nol4l	5590.11	-0.171177	0.0609704	-2.80754	0.00499216	0.0815847	5774.74	5563.04	5931.9	6262.14	5213.16	5172.28	5213.52
ENSMUSG00000045128	Rpl18a	996.231	0.304898	0.108609	2.8073	0.00499586	0.0815847	838.313	796.527	1098.01	828.035	1075.73	1149.49	1187.52
ENSMUSG00000059842	Zfp341	460	0.306691	0.109265	2.80685	0.00500291	0.0815847	387.697	424.036	437.947	399.053	426.615	586.03	558.623
ENSMUSG00000029313	Aff1	308.284	0.317003	0.112944	2.80673	0.00500471	0.0815847	262.783	290.795	291.18	254.396	294.217	367	397.619
ENSMUSG00000028641	Lepre1	399.507	0.270344	0.096335	2.80629	0.0050116	0.0815975	387.697	354.012	384.577	328.221	426.615	470.663	444.764
ENSMUSG00000094002	Gm9866	80.005	-0.430182	0.153427	-2.80381	0.00505022	0.0821261	100.857	81.695	76.9154	127.697	44.1325	59.3554	69.3832
ENSMUSG00000030067	Foxp1	2859.1	-0.308772	0.110172	-2.80265	0.00506847	0.0823226	3697.46	2773.74	3090.74	3065.72	2863.1	2394.28	2128.64
ENSMUSG00000095567	Noc2l	2468.36	0.15867	0.0566877	2.79902	0.00512574	0.083064	2316.93	2367.21	2338.07	2373.37	2524.75	2671.83	2686.37
ENSMUSG00000034532	Fbxo16	239.622	0.369658	0.132077	2.7988	0.00512927	0.083064	238.725	215.908	200.137	168.6	233.535	340.249	280.201
ENSMUSG00000038665	Dgki	805.88	-0.346004	0.123636	-2.79858	0.00513278	0.083064	787.422	881.139	951.239	994.639	858.746	596.898	571.077
ENSMUSG00000029878	Dbpht2	344.368	-0.38475	0.137636	-2.79542	0.0051832	0.0837783	423.783	363.737	305.307	486.845	334.672	265.845	230.388
ENSMUSG00000040389	Wdr47	5954.55	-0.255131	0.0913152	-2.79395	0.00520678	0.0840577	6229.06	6280.79	6505.63	6748.98	6193.27	4919.81	4804.34
ENSMUSG00000025608	Podxl	1664.78	-0.267058	0.0956015	-2.79345	0.00521494	0.0840877	1685.88	1866.34	1814.58	1860.58	1730.36	1340.09	1355.64
ENSMUSG00000031274	Col4a5	439.107	0.397375	0.142293	2.79265	0.00522781	0.0841936	270.185	408.475	381.438	405.039	378.804	645.385	584.42
ENSMUSG00000029544	Cabp1	403.145	-0.356184	0.127598	-2.79146	0.00524712	0.0842641	495.956	454.185	463.062	401.048	433.97	290.925	282.87
ENSMUSG00000056812	St8sia3	2182.3	-0.26379	0.0945108	-2.79111	0.00525277	0.0842641	2432.59	2290.38	2078.28	2670.66	2109.17	1807.41	1887.58
ENSMUSG00000026104	Stat1	331.1	0.400522	0.143521	2.79068	0.00525975	0.0842641	253.53	256.756	269.204	322.235	266.634	427.192	522.153
ENSMUSG00000022602	Arc	63.8704	-0.421688	0.151114	-2.79052	0.00526231	0.0842641	92.5291	73.9146	70.6366	64.8461	57.0045	40.1276	48.0345
ENSMUSG00000042604	Kcna4	160.833	-0.399201	0.14306	-2.79043	0.00526375	0.0842641	197.087	170.198	142.058	236.439	145.27	112.023	122.755
ENSMUSG00000066442	Mthfs	19.2813	0.428741	0.153681	2.78981	0.00527388	NA	11.1035	10.6982	13.3425	16.9597	31.2606	27.5877	24.0173
ENSMUSG00000085049	Parvaos	5.58311	-0.308897	0.110726	-2.78973	0.00527514	NA	12.0288	6.80792	4.7091	11.9716	1.83886	0.835992	0.889528
ENSMUSG00000022265	Ank	1739.98	-0.248173	0.088965	-2.78956	0.00527798	0.0843908	1966.24	1766.17	1828.7	1942.39	1778.17	1471.35	1426.8
ENSMUSG00000057858	Fam204a	406.545	0.285709	0.10251	2.78714	0.00531761	0.0848967	364.565	317.055	401.844	385.086	435.809	453.107	488.351
ENSMUSG00000023828	Slc22a3	22.8514	-0.426382	0.152996	-2.78687	0.00532191	NA	37.0116	32.0945	22.7607	27.9337	12.872	18.3918	8.89528
ENSMUSG00000025086	Trub1	1035.95	0.196416	0.0704797	2.78685	0.00532234	0.0848967	1027.07	946.301	935.542	978.677	1110.67	1107.69	1145.71
ENSMUSG00000037990	Sh3rf3	2334.33	-0.318957	0.114534	-2.78482	0.00535573	0.0853273	2458.5	2529.63	2800.35	2564.91	2513.72	1770.63	1702.56
ENSMUSG00000060961	Slc4a4	841.343	-0.395589	0.142145	-2.783	0.00538595	0.0857066	998.389	980.34	824.878	1090.41	943.333	504.103	547.949
ENSMUSG00000021884	Hacl1	105.102	0.387192	0.139198	2.78158	0.00540947	0.0859784	90.6785	98.2285	86.3336	80.8082	104.815	152.986	121.865
ENSMUSG00000030653	Pde2a	3167.61	-0.270144	0.0971789	-2.77986	0.00543818	0.0863259	3492.97	3641.26	2888.25	3765.06	2932.98	2904.23	2548.5
ENSMUSG00000067288	Rps28	190.468	0.358962	0.129146	2.7795	0.00544427	0.0863259	185.983	153.664	186.01	132.685	200.435	244.11	230.388
ENSMUSG00000020471	Pold2	601.124	0.312941	0.11262	2.77874	0.00545709	0.0864266	496.881	499.896	640.438	503.804	593.951	724.805	748.093
ENSMUSG00000031666	Rbl2	1082.15	-0.204463	0.0736133	-2.77753	0.0054774	0.0866454	1135.33	1182.63	1112.13	1167.23	1064.7	978.11	934.894
ENSMUSG00000049130	C5ar1	5.32879	0.284835	0.102575	2.77685	0.00548882	NA	0	1.94512	3.1394	1.99526	9.19428	5.01595	16.0115
ENSMUSG00000055553	Kxd1	491.826	0.262205	0.0945014	2.77462	0.0055267	0.0873219	444.14	500.868	447.365	402.046	553.496	530.019	564.85
ENSMUSG00000024426	Atat1	8985.15	0.163953	0.059117	2.77337	0.00554791	0.0875533	8486.77	8552.69	8822.51	8256.4	9054.53	9950.81	9772.35
ENSMUSG00000057531	Dtnbp1	671.084	0.298167	0.107564	2.77199	0.00557145	0.087803	626.422	604.932	624.741	556.679	614.178	831.812	838.825
ENSMUSG00000093452	Gm20687	244.832	-0.320222	0.115544	-2.77143	0.00558098	0.087803	256.306	247.03	296.674	282.33	242.729	193.95	194.807
ENSMUSG00000006932	Ctnnb1	24636.4	0.219349	0.0791578	2.77104	0.00558779	0.087803	21623.1	22772.5	24994.4	22204.3	24668.3	27015.1	29177.4
ENSMUSG00000039943	Plcb4	756.665	0.36445	0.131527	2.77091	0.00559003	0.087803	706.922	663.286	592.562	640.48	627.05	1097.66	968.696
ENSMUSG00000053129	Gsx1	20.2217	0.332325	0.119962	2.77025	0.00560129	NA	13.8794	9.7256	4.7091	9.97632	5.51657	71.0593	26.6858
ENSMUSG00000021112	Mpp5	701.876	0.208137	0.0751668	2.769	0.00562287	0.0881364	682.865	637.027	658.49	641.477	772.32	779.98	740.977
ENSMUSG00000010663	Fads1	4907.28	-0.234038	0.0845289	-2.76873	0.00562747	0.0881364	5227.89	5282.95	5283.62	5281.46	5088.11	4158.22	4028.67
ENSMUSG00000027367	Stard7	3602.62	-0.171156	0.0618269	-2.7683	0.00563494	0.0881364	3787.21	3914.55	3658.19	3797.99	3539.8	3202.68	3317.94
ENSMUSG00000043850	Clrn1	46.4501	-0.43342	0.156576	-2.76812	0.00563812	0.0881364	54.5922	53.4908	53.3699	63.8485	49.6491	21.7358	28.4649
ENSMUSG00000039199	Zdhhc1	503.574	0.294722	0.106492	2.76755	0.00564798	0.0881364	485.778	477.527	454.429	396.06	489.136	626.994	595.094
ENSMUSG00000052558	NA	46.6685	0.433523	0.156655	2.76738	0.00565087	0.0881364	47.1898	37.9298	25.1152	29.929	69.8765	67.7153	48.924
ENSMUSG00000097758	Dio3os	22.6468	0.430247	0.155489	2.76706	0.00565649	NA	13.8794	16.5335	13.3425	20.9503	25.744	34.2757	33.8021
ENSMUSG00000072437	Nanos1	698.742	-0.255477	0.0923528	-2.76631	0.00566945	0.0883231	763.365	808.197	658.49	796.11	627.05	601.078	636.902
ENSMUSG00000025875	Tspan17	233.475	-0.309105	0.111772	-2.76549	0.00568367	0.08842	293.317	249.948	247.228	242.425	198.596	210.67	192.138
ENSMUSG00000024769	Cdc42bpg	270.478	-0.294952	0.106666	-2.76519	0.00568892	0.08842	285.915	294.686	329.637	275.346	251.923	229.898	225.94
ENSMUSG00000031453	Rasa3	1230.71	-0.225305	0.0815023	-2.7644	0.00570283	0.0885027	1374.98	1366.45	1169.43	1360.77	1151.12	1104.34	1087.89
ENSMUSG00000022967	Ifnar1	3049.2	0.163316	0.0590844	2.76411	0.00570774	0.0885027	2864.7	2837.93	2983.22	2899.12	3102.15	3374.9	3282.36
ENSMUSG00000032235	Narg2	587.436	0.224245	0.0811379	2.76375	0.00571413	0.0885027	515.387	546.579	570.587	548.698	625.211	670.465	635.123
ENSMUSG00000011306	Sugp1	1131.68	0.214246	0.0775492	2.76271	0.00573241	0.0886668	1011.34	1106.77	1111.35	987.656	1204.45	1296.62	1203.53
ENSMUSG00000047867	Gimap6	76.973	-0.40105	0.145182	-2.76239	0.00573801	0.0886668	104.558	89.4755	76.9154	87.7916	62.5211	53.5035	64.046
ENSMUSG00000022386	Trmu	612.2	0.216914	0.0785779	2.76049	0.0057715	0.089056	565.353	591.316	569.802	554.683	643.6	699.725	660.919
ENSMUSG00000031562	Dctd	373.665	0.395891	0.143436	2.76006	0.00577913	0.089056	267.409	384.161	379.868	210.5	410.065	481.531	482.124
ENSMUSG00000045973	Slc25a51	2732.16	-0.177109	0.0641741	-2.75983	0.0057832	0.089056	2874.88	2867.11	2826.25	2945.01	2721.51	2462.83	2427.52
ENSMUSG00000024592	C330018D20Rik	366.52	0.281468	0.102008	2.75928	0.00579289	0.0891023	321.076	312.192	381.438	310.264	402.709	416.324	421.636
ENSMUSG00000025555	Farp1	4291.55	-0.179757	0.0651704	-2.75826	0.00581105	0.0892051	4669.02	4500.03	4284.5	4668.92	3837.69	4205.04	3875.67
ENSMUSG00000001175	Calm1	20309.1	-0.230259	0.083483	-2.75815	0.00581293	0.0892051	21239.1	20533.7	21378.6	24007	20271.5	17868.5	16865.4
ENSMUSG00000030450	Oca2	10.6623	-0.378388	0.137209	-2.75776	0.00581985	NA	11.1035	12.6433	18.8364	16.9597	7.35542	4.17996	3.55811
ENSMUSG00000059974	Ntm	3103.59	-0.274159	0.0994486	-2.75679	0.00583714	0.0894307	3710.42	3432.16	2735.21	3656.32	2756.45	2701.92	2732.63
ENSMUSG00000028909	Ptpru	1247	-0.200174	0.0726171	-2.75657	0.00584103	0.0894307	1346.3	1320.74	1370.35	1253.03	1222.84	1098.49	1117.25
ENSMUSG00000058715	Fcer1g	40.2023	0.432305	0.156874	2.75574	0.005856	0.0895572	28.684	28.2042	27.4698	36.9124	33.0994	71.8953	55.1507
ENSMUSG00000036295	Lrrn3	2862.01	-0.311786	0.113198	-2.75434	0.00588113	0.0898387	3257.02	3377.7	2837.24	3191.43	3054.34	2188.63	2127.75
ENSMUSG00000057715	A830018L16Rik	420.674	-0.364841	0.132509	-2.75332	0.00589939	0.0900146	553.324	429.871	397.919	526.75	430.292	321.021	285.538
ENSMUSG00000016921	Srsf6	8013.85	0.21515	0.0782678	2.7489	0.00597956	0.0910995	8341.5	6829.32	7343.06	7321.62	9151.99	8593.99	8515.45
ENSMUSG00000010476	Ebf3	445.376	0.396194	0.144141	2.74865	0.00598414	0.0910995	270.185	283.015	302.168	242.425	239.051	861.907	918.882
ENSMUSG00000026442	Nfasc	7719.22	-0.271551	0.0988754	-2.7464	0.00602539	0.091564	7884.4	8291.07	8841.34	8601.58	8113.03	6249.87	6053.24
ENSMUSG00000044433	Camsap3	2271.14	-0.157076	0.0571967	-2.74623	0.00602837	0.091564	2298.42	2376.94	2449.52	2392.32	2147.78	2115.89	2117.08
ENSMUSG00000031924	Cyb5b	4257.18	-0.218202	0.0794787	-2.74541	0.00604355	0.0916903	4260.04	4629.39	4344.15	4957.23	4198.11	3684.21	3727.12
ENSMUSG00000009566	Fpgs	516.334	0.285385	0.10397	2.74489	0.00605319	0.0917323	491.329	464.884	463.847	449.932	478.103	632.01	634.233
ENSMUSG00000020458	Rtn4	19981.7	-0.185555	0.0676247	-2.7439	0.00607146	0.0919048	21857.2	21167.8	19226.5	22254.2	18916.3	17976.3	18473.7
ENSMUSG00000040479	Dgkz	2644.21	-0.192975	0.0703486	-2.74313	0.00608569	0.0920159	2856.37	2932.27	2799.56	2613.8	2579.92	2310.68	2416.85
ENSMUSG00000022383	Ppara	13.6538	-0.397125	0.144822	-2.74215	0.00610382	NA	14.8047	21.3963	21.191	15.9621	11.0331	5.85194	5.33717
ENSMUSG00000027660	Skil	2290.71	0.239222	0.0872422	2.74204	0.00610581	0.0922113	2105.04	1915.94	2207	2223.72	2237.89	2663.47	2681.93
ENSMUSG00000031631	4933411K20Rik	733.773	0.23806	0.0868297	2.74169	0.00611242	0.0922113	686.566	653.56	700.087	673.402	711.637	851.875	859.284
ENSMUSG00000018634	Crhr1	212.695	-0.332659	0.121366	-2.74097	0.00612584	0.0923093	244.277	242.167	200.922	266.368	165.497	173.05	196.586
ENSMUSG00000040234	Tm7sf3	1146	0.252868	0.0922678	2.74059	0.00613294	0.0923121	1044.65	1042.58	1019.52	1101.39	1081.25	1334.24	1398.34
ENSMUSG00000020638	Cmpk2	455.589	0.416783	0.152163	2.73906	0.00616159	0.0926389	357.162	334.561	357.107	411.024	303.411	723.133	702.727
ENSMUSG00000085944	1700003D09Rik	13.4889	0.367231	0.134182	2.73681	0.00620382	NA	4.62645	10.6982	4.7091	10.974	9.19428	28.4237	25.7963
ENSMUSG00000024277	Mapre2	11037.2	-0.166115	0.0607005	-2.73663	0.00620716	0.0932191	11663.3	11358.5	10968.3	12404.6	10312.3	10226.7	10326.5
ENSMUSG00000048001	Hes5	259.311	0.378434	0.138363	2.73508	0.00623652	0.0935548	242.426	232.442	198.567	208.505	213.307	370.344	349.584
ENSMUSG00000031134	Rbmx	7940.52	0.190288	0.0696038	2.73387	0.00625951	0.0937382	8074.09	7030.64	7534.57	7207.89	8929.49	8622.42	8184.55
ENSMUSG00000063919	Srrm4	5335.23	-0.282424	0.103312	-2.7337	0.00626278	0.0937382	5769.19	5615.56	6231.72	5716.43	5669.19	4154.88	4189.68
ENSMUSG00000024743	Syt7	3921.26	-0.217521	0.079743	-2.72777	0.0063764	0.0953319	4423.81	3977.77	3808.88	4553.19	3451.53	3708.46	3525.2
ENSMUSG00000048758	Rpl29	76.8435	-0.311882	0.114363	-2.72712	0.00638893	0.0954123	161.926	170.198	20.4061	120.713	29.4217	19.2278	16.0115
ENSMUSG00000079293	Clec7a	9.75789	0.347744	0.127518	2.72702	0.00639101	NA	6.47703	2.91768	3.1394	7.98106	12.872	24.2438	10.6743
ENSMUSG00000029913	Prdm5	76.7228	-0.406155	0.148954	-2.72671	0.00639687	0.0954241	93.4544	86.5578	94.1821	83.8011	75.3931	61.8634	41.8078
ENSMUSG00000090919	Pabpc4l	39.5741	0.427379	0.156797	2.72567	0.00641702	0.0954484	36.0863	19.4512	29.8243	34.9171	40.4548	59.3554	56.9298
ENSMUSG00000028266	Lmo4	3413.27	-0.348633	0.127911	-2.7256	0.00641846	0.0954484	4172.14	3664.61	3510.64	4038.42	3720.01	2171.91	2615.21
ENSMUSG00000026031	Cflar	374.89	-0.347327	0.127435	-2.72552	0.00641994	0.0954484	386.772	441.542	414.401	438.958	410.065	269.189	263.3
ENSMUSG00000071847	Apcdd1	1477.77	-0.223711	0.0821367	-2.72364	0.00645666	0.0957987	1652.57	1689.34	1501.42	1483.48	1379.14	1234.76	1403.67
ENSMUSG00000054871	Tmem158	391.694	-0.31485	0.115601	-2.72358	0.00645785	0.0957987	452.467	372.49	422.25	484.849	391.676	321.021	297.102
ENSMUSG00000046947	Adck2	681.239	0.23966	0.0880149	2.72295	0.00647027	0.0958514	585.709	661.341	683.605	580.622	731.865	764.096	761.436
ENSMUSG00000025189	Cnnm1	253.793	-0.385825	0.141709	-2.72267	0.00647576	0.0958514	352.536	305.384	207.985	305.275	224.34	217.358	163.673
ENSMUSG00000033752	Mnd1	16.6495	0.392934	0.144358	2.72193	0.00649014	NA	8.32762	10.6982	13.3425	9.97632	11.0331	27.5877	35.5811
ENSMUSG00000070509	Rgma	2660.9	-0.286502	0.105303	-2.72073	0.00651378	0.0963073	2987.76	3191.94	2887.47	2586.86	2763.8	2137.63	2070.82
ENSMUSG00000004233	Wars2	325.672	0.300807	0.110612	2.71949	0.00653836	0.0965637	260.007	317.055	296.674	296.297	314.444	402.948	392.282
ENSMUSG00000025885	Myo5b	427.227	-0.356334	0.131076	-2.71853	0.00655719	0.0966271	479.301	492.115	373.589	587.605	406.387	298.449	353.143
ENSMUSG00000037892	Pcdh18	1069.43	0.337764	0.124254	2.71834	0.00656096	0.0966271	930.842	877.249	926.124	1010.6	899.201	1431.22	1410.79
ENSMUSG00000069833	Ahnak	215.506	-0.372197	0.136929	-2.71817	0.00656436	0.0966271	188.759	248.975	233.101	315.252	178.369	183.082	161.005
ENSMUSG00000029361	Nos1	2725.06	-0.277983	0.102285	-2.71774	0.00657295	0.0966469	2694.45	2887.53	3359.16	2953.99	2793.22	2210.36	2176.67
ENSMUSG00000010311	Optc	80.2699	0.423282	0.155836	2.71619	0.00660373	0.0969927	66.6209	64.189	59.6487	60.8556	55.1657	137.103	118.307
ENSMUSG00000028039	Efna3	892.592	-0.238286	0.0877552	-2.71535	0.00662055	0.0970995	916.038	903.508	968.506	1047.51	882.651	764.932	764.994
ENSMUSG00000007836	Hnrnpa0	9881.23	0.283887	0.104575	2.71469	0.00663386	0.0970995	9363.94	7035.5	9853.02	9404.68	11823.8	10486.7	11200.9
ENSMUSG00000006169	Clint1	1760.99	0.203916	0.0751301	2.71418	0.0066441	0.0970995	1578.55	1549.29	1760.42	1699.97	1835.18	1885.16	2018.34
ENSMUSG00000025403	Shmt2	1150.76	0.262939	0.0968767	2.71417	0.00664429	0.0970995	1061.31	1115.53	1130.97	891.883	1171.35	1324.21	1360.09
ENSMUSG00000004508	Gab2	1709.14	-0.181215	0.0667835	-2.71347	0.00665834	0.0970995	1708.09	1830.36	1860.88	1814.69	1632.9	1511.47	1605.6
ENSMUSG00000028573	Fggy	105.588	0.41591	0.153282	2.71337	0.00666024	0.0970995	100.857	69.0518	83.979	84.7987	80.9097	163.854	155.667
ENSMUSG00000028444	Cntfr	969.076	0.353012	0.130121	2.71294	0.00666891	0.0970995	815.181	853.908	968.506	715.302	831.163	1329.23	1270.25
ENSMUSG00000047407	Tgif1	96.3965	0.394997	0.145598	2.71293	0.00666918	0.0970995	70.3221	93.3658	72.2063	85.7964	91.9428	117.039	144.104
ENSMUSG00000041809	Efhc1	29.7481	0.425127	0.156752	2.7121	0.00668592	NA	24.0576	17.5061	25.1152	21.9479	29.4217	50.1595	40.0288
ENSMUSG00000097881	Celrr	10.7482	-0.364943	0.134617	-2.71097	0.00670868	NA	13.8794	12.6433	12.5576	20.9503	9.19428	3.34397	2.66858
ENSMUSG00000022340	Sybu	4211.29	-0.382319	0.141045	-2.71061	0.00671588	0.0976729	4775.43	4626.47	5136.85	4868.45	4858.26	2791.38	2422.18
ENSMUSG00000030655	Smg1	7160.55	-0.18109	0.0668354	-2.70949	0.00673874	0.0978987	7261.68	7283.5	7518.87	8178.59	6669.53	6855.13	6356.57
ENSMUSG00000028813	CK137956	32.222	-0.421847	0.155744	-2.70859	0.00675695	NA	34.2358	28.2042	42.3819	57.8627	25.744	17.5558	19.5696
ENSMUSG00000025876	Unc5a	1577.3	-0.211543	0.0781413	-2.70718	0.00678565	0.0984649	1771.93	1694.2	1754.93	1503.43	1482.12	1409.48	1425.02
ENSMUSG00000026594	Ralgps2	4416.52	-0.209227	0.0772952	-2.70685	0.00679246	0.0984649	4680.12	4630.36	4738.14	4763.69	4536.46	3769.49	3797.39
ENSMUSG00000090381	Gm6158	3.30668	0.235445	0.0870392	2.70505	0.00682945	NA	0	1.94512	0	0.997632	3.67771	5.85194	10.6743
ENSMUSG00000036529	Sbf1	4382.47	-0.16781	0.0620636	-2.70384	0.00685441	0.0992544	4461.75	4879.33	4684.77	4406.54	4069.39	4183.3	3992.2
ENSMUSG00000069132	Nxph2	329.697	0.34155	0.126354	2.70312	0.00686917	0.0992544	290.541	211.045	324.928	322.235	373.288	382.884	402.956
ENSMUSG00000073433	Arhgdig	386.852	-0.292511	0.108225	-2.70279	0.00687596	0.0992544	484.852	380.271	390.856	446.939	316.283	356.968	331.794
ENSMUSG00000030089	Slc41a3	65.5117	0.405839	0.150157	2.70276	0.00687667	0.0992544	56.4427	54.4634	58.8638	43.8958	69.8765	100.319	74.7203
ENSMUSG00000021719	Rgs7bp	758.69	-0.320457	0.118613	-2.7017	0.00689861	0.0994636	901.233	784.856	693.808	991.646	737.381	581.014	620.89
ENSMUSG00000007908	Hmgcll1	718.018	0.347832	0.128818	2.70018	0.00693022	0.0998116	658.807	535.881	576.081	724.281	634.405	983.126	913.545
ENSMUSG00000039137	Whrn	564.798	0.285815	0.10587	2.69967	0.00694089	0.0998576	529.266	502.813	518.786	491.833	525.913	736.509	648.466
ENSMUSG00000032540	Abhd5	437.948	0.287388	0.106475	2.69911	0.00695243	0.0999159	403.427	375.408	372.019	432.972	417.42	547.574	516.816
ENSMUSG00000095403	Gm21092	383.028	0.27173	0.100726	2.69772	0.00698171	0.100221	372.892	340.396	317.865	364.136	389.837	467.319	428.752
ENSMUSG00000022443	Myh9	1461.81	-0.185887	0.0689162	-2.69729	0.00699063	0.100221	1512.85	1609.59	1483.37	1583.24	1301.91	1413.66	1328.07
ENSMUSG00000037993	Dhx38	1586.39	0.264533	0.0980908	2.69682	0.00700059	0.100221	1357.4	1535.67	1517.12	1376.73	1487.63	1932.81	1897.36
ENSMUSG00000040043	Rbms2	521.586	0.301107	0.111659	2.69667	0.00700371	0.100221	407.128	530.045	483.468	448.934	503.847	647.893	629.786
ENSMUSG00000048915	Efna5	155.789	0.356116	0.132122	2.69537	0.00703109	0.100505	119.362	146.857	127.146	146.652	152.625	218.194	179.685
ENSMUSG00000008393	Carhsp1	3420.26	-0.15313	0.0568345	-2.69432	0.00705327	0.100715	3608.63	3529.42	3497.3	3684.26	3225.35	3301.33	3095.56
ENSMUSG00000000901	Mmp11	473.01	0.273742	0.101622	2.69373	0.00706575	0.100785	427.484	471.692	446.58	373.114	483.619	565.966	542.612
ENSMUSG00000026735	Ptf1a	2.95039	0.188149	0.0698574	2.69333	0.00707432	NA	0	0	0	0	0	10.8679	9.78481
ENSMUSG00000048960	Prex2	251.286	-0.366	0.135901	-2.69313	0.00707856	0.10086	272.961	266.481	253.507	348.174	262.956	180.574	174.347
ENSMUSG00000027522	Stx16	3431.84	0.21087	0.0783096	2.69277	0.00708615	0.100861	3477.24	2982.84	3053.07	3285.2	3736.56	3973.47	3514.52
ENSMUSG00000006205	Htra1	334.019	0.287639	0.106851	2.69195	0.00710347	0.100999	295.168	319.972	307.662	275.346	421.098	331.053	387.834
ENSMUSG00000018102	Hist1h2bc	74.89	0.414238	0.153944	2.69084	0.00712715	0.101228	57.368	74.8871	64.3578	40.9029	86.4262	81.0912	119.197
ENSMUSG00000016028	Celsr1	2836.15	0.36041	0.133994	2.68974	0.00715076	0.101456	1889.44	2410	3360.73	2065.1	3096.63	3300.49	3730.68
ENSMUSG00000028176	Lrrc7	1028.95	-0.280316	0.104243	-2.68907	0.00716514	0.101552	1028	1126.22	1071.32	1280.96	803.58	1033.29	859.284
ENSMUSG00000040850	Psme4	3726.5	-0.218276	0.0812462	-2.6866	0.00721837	0.102198	3981.53	4095.45	3948.58	3895.75	3845.05	3139.98	3179.17
ENSMUSG00000020297	Nsg2	32926.5	-0.29842	0.111105	-2.68594	0.00723262	0.102291	35996.6	36293	37045.7	35755.1	35741.8	23740.5	25912.8
ENSMUSG00000041608	Entpd3	146.734	0.390317	0.145402	2.6844	0.00726604	0.102655	144.345	106.982	100.461	138.671	130.559	200.638	205.481
ENSMUSG00000027425	Csrp2bp	806.917	0.201669	0.0751508	2.68353	0.00728496	0.102813	735.606	772.213	777.787	739.245	823.808	912.903	886.859
ENSMUSG00000013415	Igf2bp1	1091.77	0.284591	0.106108	2.6821	0.00731625	0.103045	905.86	867.523	1204.75	956.729	1250.42	1232.25	1224.88
ENSMUSG00000038664	Herc1	8867.55	-0.184208	0.0686813	-2.68207	0.00731683	0.103045	8669.05	9372.56	9458.24	9997.27	7910.76	8603.19	8061.79
ENSMUSG00000015759	Cnih1	1150.41	0.191253	0.0713188	2.68166	0.00732585	0.103064	1157.54	1061.06	1068.18	1033.55	1268.81	1213.02	1250.68
ENSMUSG00000027555	Car13	5.06385	0.288234	0.107485	2.68163	0.00732654	NA	1.85058	2.91768	2.35455	0.997632	5.51657	6.68793	15.122
ENSMUSG00000044835	Ankrd45	650.908	-0.283928	0.105913	-2.68075	0.00734568	0.103234	741.158	715.804	631.805	755.208	671.182	520.823	520.374
ENSMUSG00000040725	Hnrnpul1	3914.42	0.185835	0.0693687	2.67895	0.0073854	0.103683	3496.67	3776.45	3927.39	3543.59	3990.32	4363.88	4302.65
ENSMUSG00000054309	Cpsf3	1921	0.204424	0.0763639	2.67698	0.00742895	0.104185	1731.22	1819.66	1878.15	1760.82	1881.15	2188.63	2187.35
ENSMUSG00000003974	Grm3	732.149	-0.33595	0.125556	-2.67569	0.00745751	0.104476	745.784	818.895	737.76	976.682	744.737	611.946	489.24
ENSMUSG00000085016	Gm11335	29.3819	0.416725	0.155797	2.6748	0.00747743	NA	22.207	29.1768	21.9758	10.974	40.4548	42.6356	38.2497
ENSMUSG00000030287	Itpr2	166.76	-0.357766	0.133785	-2.67419	0.00749098	0.104771	198.012	184.786	159.325	219.479	110.331	137.939	157.446
ENSMUSG00000039813	Tbc1d2	38.206	-0.415817	0.155531	-2.67352	0.0075059	0.104771	43.4887	42.7926	46.3062	50.8792	33.0994	25.0797	25.7963
ENSMUSG00000043372	Hexim2	343.78	0.269386	0.10077	2.67328	0.00751137	0.104771	309.972	352.067	304.522	283.328	380.643	398.768	377.16
ENSMUSG00000028525	Pde4b	1246.62	-0.197988	0.0740712	-2.67294	0.00751903	0.104771	1370.36	1329.49	1229.08	1370.75	1095.96	1136.11	1194.64
ENSMUSG00000024985	Tcf7l2	149.355	0.338682	0.126713	2.67283	0.00752141	0.104771	117.512	132.268	138.919	135.678	143.431	186.426	191.248
ENSMUSG00000046341	Gm11223	735.983	0.274186	0.10259	2.67264	0.00752569	0.104771	264.633	267.454	265.28	248.41	3275	273.369	557.734
ENSMUSG00000085256	Dmrta2os	20.5413	-0.407739	0.152602	-2.67191	0.00754214	NA	22.207	36.9573	23.5455	23.9432	12.872	10.0319	14.2324
ENSMUSG00000006522	Itih3	21.9714	-0.412505	0.154463	-2.67058	0.00757192	NA	30.5346	31.1219	23.5455	25.9384	20.2274	10.8679	11.5639
ENSMUSG00000027674	Pex5l	239.712	-0.356226	0.133396	-2.67045	0.00757498	0.105347	297.944	289.823	196.213	305.275	191.241	196.458	201.033
ENSMUSG00000059991	Nptx2	158.024	-0.336482	0.12602	-2.67006	0.00758368	0.105359	196.162	192.567	152.261	167.602	137.914	126.235	133.429
ENSMUSG00000054855	Rnd1	489.872	-0.244656	0.0916474	-2.66954	0.00759557	0.105414	514.462	488.225	527.42	581.62	457.875	427.192	432.311
ENSMUSG00000002957	Ap2a2	4348.89	-0.15356	0.0575635	-2.66766	0.00763813	0.105842	4365.52	4728.59	4478.36	4643.98	3966.41	4137.32	4122.07
ENSMUSG00000068099	1500009C09Rik	1161.57	0.275072	0.10312	2.66748	0.00764225	0.105842	1059.46	1095.1	1021.88	1040.53	1055.5	1478.87	1379.66
ENSMUSG00000045962	Wnk1	5908.88	-0.152827	0.0573316	-2.66566	0.00768374	0.106234	6013.46	6185.48	6109.28	6420.76	5794.24	5361.21	5477.71
ENSMUSG00000040312	Cchcr1	264.939	-0.302354	0.113431	-2.66554	0.00768647	0.106234	286.84	283.015	329.637	265.37	257.44	208.998	223.271
ENSMUSG00000020388	Pdlim4	235.959	-0.417827	0.156784	-2.66498	0.00769922	0.106239	279.438	308.301	337.486	228.458	281.345	102.827	113.86
ENSMUSG00000038776	Ephx1	87.512	-0.389612	0.146205	-2.66483	0.00770277	0.106239	95.3049	113.79	93.3972	100.761	91.9428	56.0114	61.3774
ENSMUSG00000015090	Ptgds	47.6063	-0.363282	0.136375	-2.66384	0.00772532	0.106338	38.8622	51.5457	27.4698	147.65	33.0994	15.0478	19.5696
ENSMUSG00000096054	Syne1	116.571	-0.395024	0.148292	-2.66382	0.00772587	0.106338	148.047	127.405	103.6	163.612	115.848	82.7632	74.7203
ENSMUSG00000037989	Wnk2	4403.71	-0.208549	0.0783186	-2.66283	0.00774861	0.106541	4534.85	4835.57	5106.24	4286.83	4210.98	4061.25	3790.28
ENSMUSG00000042195	Slc35f2	443.845	0.375393	0.141039	2.66161	0.0077767	0.106818	409.904	391.942	317.08	383.091	349.383	632.846	622.669
ENSMUSG00000038022	Fam188b	331.708	0.358818	0.134902	2.65984	0.00781769	0.107186	260.007	309.274	288.04	285.323	272.151	433.044	474.118
ENSMUSG00000035299	Mid1	243.431	0.317442	0.11935	2.65976	0.00781959	0.107186	202.639	217.853	240.164	197.531	301.572	238.258	305.998
ENSMUSG00000035873	Pawr	47.667	0.415627	0.156329	2.65867	0.0078449	0.107344	36.0863	36.9573	42.3819	31.9242	53.3268	48.4875	84.5051
ENSMUSG00000049521	Cdc42ep1	156.201	-0.392019	0.147455	-2.65857	0.00784722	0.107344	163.776	199.375	187.579	172.59	176.53	102.827	90.7318
ENSMUSG00000052512	Nav2	4097.64	-0.22824	0.0859003	-2.65703	0.00788317	0.107571	4286.87	3995.28	4770.32	4521.27	4098.81	3532.9	3478.05
ENSMUSG00000033004	Mycbp2	11630.8	-0.19114	0.0719382	-2.65701	0.00788382	0.107571	12212.9	12478.9	11561.6	13045	9920.63	11434.7	10761.5
ENSMUSG00000041654	Slc39a11	643.468	-0.296469	0.111588	-2.65683	0.00788794	0.107571	687.491	701.216	733.051	703.331	685.893	463.139	530.159
ENSMUSG00000029426	Scarb2	2418.35	-0.180168	0.0678288	-2.65621	0.00790237	0.107628	2377.07	2710.52	2600.21	2521.02	2294.89	2232.93	2191.8
ENSMUSG00000074818	Pdzd7	263.968	-0.293699	0.110581	-2.65596	0.00790829	0.107628	296.093	276.207	299.028	283.328	270.312	203.982	218.824
ENSMUSG00000032366	Tpm1	2244.8	-0.175738	0.0662542	-2.65248	0.00799027	0.108398	2346.54	2394.44	2221.13	2504.06	2096.3	2032.3	2118.86
ENSMUSG00000005871	Apc	21002.3	-0.20325	0.0766293	-2.65238	0.00799256	0.108398	22467.9	21256.3	20698.9	24940.8	18655.2	19913.3	19083.9
ENSMUSG00000049532	Sall2	2869.21	0.351818	0.132644	2.65236	0.00799321	0.108398	2320.63	2528.66	2429.9	2619.78	2265.47	4102.21	3817.85
ENSMUSG00000005417	Mprip	8683.14	-0.137325	0.0517781	-2.65218	0.00799727	0.108398	8793.04	9337.55	9190.6	8852.99	8355.76	8176	8076.02
ENSMUSG00000043668	Tox3	1487.96	0.255248	0.0962977	2.65062	0.0080345	0.108792	1387.01	1183.61	1506.91	1368.75	1485.8	1690.37	1793.29
ENSMUSG00000048721	Fndc9	88.2497	-0.396556	0.149661	-2.64969	0.00805666	0.108838	107.334	113.79	81.6245	115.725	45.9714	78.5832	74.7203
ENSMUSG00000078349	AW011738	84.266	0.412659	0.155751	2.64947	0.0080617	0.108838	64.7703	68.0792	57.2941	75.82	58.8434	125.399	139.656
ENSMUSG00000006412	Pfdn2	1101.54	0.183647	0.0693154	2.64945	0.00806239	0.108838	1090.92	1037.72	1034.43	989.651	1162.16	1216.37	1179.51
ENSMUSG00000030111	A2m	134.43	-0.405252	0.153122	-2.6466	0.00813064	0.109649	151.748	194.512	105.955	190.548	73.5542	102.827	121.865
ENSMUSG00000044933	Sstr3	66.649	-0.407451	0.154012	-2.64557	0.00815526	0.10987	71.2474	76.8322	82.4093	83.8011	73.5542	35.1116	43.5869
ENSMUSG00000015755	Tab2	3128.09	0.192954	0.0729596	2.64466	0.00817722	0.110055	2914.67	2847.66	3097.81	2893.13	3080.08	3479.4	3583.91
ENSMUSG00000039037	St6galnac5	1952.27	-0.35273	0.133401	-2.64414	0.00818989	0.110103	2340.99	2189.23	1849.11	2463.15	2156.98	1325.05	1341.41
ENSMUSG00000033491	Prss35	37.4197	-0.400421	0.151472	-2.64353	0.00820454	0.110103	68.4715	45.7103	22.7607	58.8603	18.3886	18.3918	29.3544
ENSMUSG00000045302	Preb	1842.07	0.1632	0.0617364	2.64349	0.00820555	0.110103	1696.06	1730.18	1814.58	1756.83	1897.7	2003.04	1996.1
ENSMUSG00000036775	Decr2	446.446	0.324614	0.122834	2.6427	0.00822473	0.110249	375.668	387.079	480.329	330.216	441.325	535.871	574.635
ENSMUSG00000039960	Rhou	1546.14	-0.214349	0.0811353	-2.64186	0.00824509	0.110411	1698.83	1502.61	1583.04	1817.69	1434.31	1409.48	1376.99
ENSMUSG00000037685	Atp8a1	4688.06	-0.248814	0.0941982	-2.64139	0.00825677	0.110457	5218.64	4714	4688.7	5638.62	4714.83	4048.71	3792.95
ENSMUSG00000038515	Grtp1	196.798	-0.407074	0.154217	-2.63961	0.00830017	0.110927	232.248	239.25	262.14	201.522	231.696	98.647	112.081
ENSMUSG00000020424	Gatsl3	21.1465	-0.400708	0.151975	-2.63668	0.00837227	NA	32.3852	16.5335	28.2546	31.9242	16.5497	11.7039	10.6743
ENSMUSG00000030220	Arhgdib	184.806	-0.30529	0.115799	-2.63637	0.00837973	0.111878	211.892	210.073	192.288	199.526	180.208	154.658	144.993
ENSMUSG00000056824	Zfp663	364.794	0.319769	0.121313	2.63591	0.00839131	0.111882	330.329	362.765	302.952	297.294	329.155	476.515	454.549
ENSMUSG00000039648	Ccbl1	451.743	0.272926	0.10355	2.63568	0.00839677	0.111882	409.904	424.036	455.213	346.178	524.074	481.531	521.263
ENSMUSG00000025757	Hspa4l	1515.7	-0.204372	0.0775554	-2.63517	0.00840957	0.11194	1563.74	1565.82	1562.64	1752.84	1491.31	1325.05	1348.52
ENSMUSG00000030652	Coq7	318.238	0.271557	0.103072	2.63465	0.0084225	0.111942	309.972	288.85	297.458	260.382	332.833	349.444	388.724
ENSMUSG00000052040	Klf13	1994.97	-0.223838	0.0849722	-2.63425	0.00843226	0.111942	1976.42	1998.61	2231.33	2335.46	1949.19	1747.22	1726.57
ENSMUSG00000032527	Pccb	1162.69	0.20157	0.0765218	2.63415	0.00843485	0.111942	1055.76	1118.44	1111.35	1072.45	1152.96	1274.89	1352.97
ENSMUSG00000060716	Plekhh1	167.172	-0.3622	0.137542	-2.63338	0.00845392	0.112055	148.972	211.045	222.113	183.564	112.17	143.791	148.551
ENSMUSG00000052605	Isoc2b	42.4464	0.40861	0.15518	2.63313	0.00846018	0.112055	31.4599	38.9024	36.888	26.9361	47.8103	63.5354	51.5926
ENSMUSG00000042331	Specc1	977.988	-0.341611	0.129854	-2.63072	0.00852034	0.112609	978.032	1200.14	1151.38	1068.46	1084.93	677.153	685.826
ENSMUSG00000030319	Cand2	806.172	0.255366	0.0970738	2.63064	0.00852254	0.112609	753.187	708.024	836.651	651.454	842.196	893.675	958.021
ENSMUSG00000032419	Tbx18	35.9132	-0.394658	0.15004	-2.63035	0.00852963	0.112609	30.5346	65.1615	24.3304	68.8366	20.2274	20.0638	22.2382
ENSMUSG00000047992	Fam69c	57.4625	-0.409178	0.155574	-2.63011	0.0085357	0.112609	72.1727	87.5304	58.079	56.865	57.0045	36.7836	33.8021
ENSMUSG00000018401	Mtmr4	4268.38	-0.143523	0.0546111	-2.6281	0.00858633	0.113041	4266.52	4422.23	4552.92	4575.14	4054.68	4006.07	4001.1
ENSMUSG00000029802	Abcg2	399.617	-0.295905	0.112602	-2.62788	0.00859179	0.113041	406.203	407.503	453.644	487.842	399.032	347.772	295.323
ENSMUSG00000032724	Abtb2	303.15	-0.272482	0.103703	-2.62753	0.00860066	0.113041	320.151	320.945	329.637	348.174	292.378	275.041	235.725
ENSMUSG00000026028	Trak2	2729.93	-0.205007	0.0780245	-2.62747	0.00860232	0.113041	2796.23	2892.39	2821.54	3103.63	2747.25	2427.72	2320.78
ENSMUSG00000032220	Myo1e	197.844	-0.351818	0.133945	-2.62659	0.00862455	0.113189	205.415	224.661	245.658	214.491	215.146	135.431	144.104
ENSMUSG00000031872	Bean1	310.891	-0.299805	0.114152	-2.62635	0.00863052	0.113189	383.996	337.478	343.765	304.278	288.7	286.745	231.277
ENSMUSG00000041891	Lman1	1129.05	0.20104	0.0765704	2.62556	0.00865062	0.113341	1062.23	989.093	1064.26	1114.36	1162.16	1207.17	1304.05
ENSMUSG00000042246	Tmc7	396.295	0.409212	0.155916	2.62457	0.00867578	0.113556	350.685	281.07	349.259	257.389	240.89	658.761	636.012
ENSMUSG00000085026	Srrm3os	9.95221	0.352836	0.134447	2.62435	0.0086814	NA	3.70116	6.80792	7.84851	4.98816	9.19428	17.5558	19.5696
ENSMUSG00000056851	Pcbp2	4823.47	0.180753	0.0688779	2.62425	0.00868406	0.113556	4427.52	4677.04	4844.88	4246.92	5009.04	5136.33	5422.56
ENSMUSG00000082209	Eif4a-ps4	100.815	0.404862	0.154377	2.62255	0.00872737	0.114011	86.052	72.942	63.5729	98.7656	110.331	96.139	177.906
ENSMUSG00000052214	Opa3	1119.37	-0.178311	0.0680404	-2.62066	0.00877586	0.114329	1177.9	1187.5	1174.14	1177.21	1103.31	1002.35	1013.17
ENSMUSG00000029570	Lfng	395.845	0.307498	0.117346	2.62044	0.0087817	0.114329	317.375	399.722	379.868	312.259	415.581	422.176	523.932
ENSMUSG00000003161	Sri	822.059	0.224707	0.085752	2.62043	0.00878198	0.114329	750.411	729.42	741.684	832.025	820.13	926.279	954.463
ENSMUSG00000046605	B3gntl1	269.075	0.268827	0.102605	2.62003	0.00879221	0.114329	251.679	248.003	237.81	244.42	268.473	322.693	310.445
ENSMUSG00000030029	Lrig1	641.823	-0.234232	0.0894034	-2.61994	0.00879455	0.114329	637.525	722.612	645.932	754.21	586.595	566.802	579.083
ENSMUSG00000055958	Gm9987	93.0193	-0.401893	0.153441	-2.6192	0.00881362	0.114443	86.9773	134.213	138.134	82.8035	71.7154	78.5832	58.7088
ENSMUSG00000037108	Zcwpw1	171.807	0.389635	0.148776	2.61894	0.00882046	0.114443	149.897	145.884	118.512	154.633	145.27	290.089	198.365
ENSMUSG00000045608	Dbx2	18.5937	-0.367482	0.14034	-2.61851	0.00883139	NA	19.4311	34.0396	14.9122	33.9195	9.19428	14.2119	4.44764
ENSMUSG00000038305	Spats2l	596.749	-0.269233	0.10286	-2.61748	0.00885826	0.114822	643.077	676.902	561.953	724.281	474.425	558.442	538.164
ENSMUSG00000027309	4930402H24Rik	5573.08	-0.153424	0.0586547	-2.61572	0.00890383	0.115247	5641.5	5976.38	5727.84	5984.8	5444.85	5230.8	5005.37
ENSMUSG00000032667	Pon2	328.015	0.283309	0.108317	2.61555	0.00890832	0.115247	326.628	269.399	310.016	280.335	323.639	392.916	393.171
ENSMUSG00000057337	Chst3	143.48	-0.340649	0.13031	-2.61415	0.00894493	0.115599	140.644	159.5	164.819	178.576	136.075	101.991	122.755
ENSMUSG00000005150	Wdr83	649.804	0.242331	0.0927103	2.61385	0.00895287	0.115599	679.163	590.344	582.359	539.719	695.088	728.985	732.971
ENSMUSG00000018927	Ccl6	16.968	0.385617	0.147605	2.61249	0.00898844	NA	8.32762	8.75304	16.4819	10.974	22.0663	32.6037	19.5696
ENSMUSG00000038552	Fndc4	2221.31	0.177716	0.068026	2.61248	0.0089888	0.115951	2116.14	1997.64	2254.09	2021.2	2327.99	2400.13	2431.97
ENSMUSG00000052373	Mpp3	1298.47	-0.220907	0.0845809	-2.61178	0.0090071	0.116075	1316.69	1361.58	1399.39	1471.51	1322.14	1105.18	1112.8
ENSMUSG00000031980	Agt	9.44892	-0.288909	0.110628	-2.61153	0.00901391	NA	12.0288	19.4512	3.92425	23.9432	0	5.01595	1.77906
ENSMUSG00000030505	Prmt3	889.7	0.181917	0.0697003	2.60999	0.00905454	0.116574	831.836	856.825	860.981	805.089	948.85	968.078	956.242
ENSMUSG00000013523	Bcas1	33.1108	-0.407419	0.15623	-2.60781	0.00911233	NA	35.161	56.4085	33.7486	38.9077	31.2606	16.7198	19.5696
ENSMUSG00000059003	Grin2a	22.3896	-0.388122	0.149033	-2.60426	0.00920728	NA	24.9828	23.3414	21.9758	47.8863	12.872	15.8838	9.78481
ENSMUSG00000045467	Ttll13	18.2611	0.399725	0.153517	2.60379	0.00922001	NA	11.1035	12.6433	11.7728	15.9621	23.9051	28.4237	24.0173
ENSMUSG00000048878	Hexim1	951.487	0.253712	0.0974425	2.60371	0.0092222	0.118618	891.055	883.084	859.412	855.968	875.295	1129.42	1166.17
ENSMUSG00000034462	Pkd2	1707.1	0.258638	0.099374	2.60268	0.00924991	0.118796	1772.86	1439.39	1453.54	1571.27	1656.81	2076.6	1979.2
ENSMUSG00000032463	Faim	547.28	0.276486	0.106248	2.60226	0.00926122	0.118796	516.312	447.378	504.659	517.771	509.363	662.105	673.373
ENSMUSG00000020890	Gucy2e	34.0118	-0.405724	0.155916	-2.6022	0.0092627	0.118796	47.1898	49.6006	33.7486	39.9053	25.744	12.5399	29.3544
ENSMUSG00000021765	Fst	192.875	0.333462	0.128229	2.60052	0.00930824	0.119195	204.489	151.719	151.476	162.614	259.279	211.506	209.039
ENSMUSG00000032558	Nphp3	403.732	0.240593	0.0925218	2.60039	0.0093117	0.119195	398.8	362.765	366.525	356.155	461.553	463.139	417.189
ENSMUSG00000019432	Ddx39b	11232.1	0.175276	0.0674198	2.59977	0.00932858	0.119297	10630.7	10810	11173.1	9842.64	11382.5	12473	12312.8
ENSMUSG00000031502	Col4a1	4032.74	-0.274343	0.105549	-2.5992	0.00934423	0.119383	4247.08	4950.33	3764.14	4659.94	3035.95	3902.41	3669.3
ENSMUSG00000036949	Slc39a12	29.0546	-0.406966	0.156815	-2.59519	0.00945384	NA	32.3852	32.0945	35.3183	44.8934	16.5497	22.5718	19.5696
ENSMUSG00000029047	Pex10	251.491	0.264642	0.101995	2.59466	0.00946844	0.120854	232.248	229.524	227.607	226.463	277.667	300.957	265.969
ENSMUSG00000015501	Hivep2	6658.4	-0.36175	0.139441	-2.59429	0.00947864	0.120868	7359.76	6978.12	8126.35	7963.1	7717.68	4390.63	4073.15
ENSMUSG00000026547	Tagln2	492.75	-0.345594	0.133233	-2.59391	0.00948903	0.120886	531.117	603.96	550.965	534.731	542.463	302.629	383.386
ENSMUSG00000018340	Anxa6	779.371	-0.348364	0.134348	-2.59299	0.00951444	0.121017	834.612	885.03	838.221	964.71	882.651	544.23	506.141
ENSMUSG00000021125	Arg2	125.031	0.378083	0.14582	2.5928	0.00951973	0.121017	114.736	118.652	95.7518	91.7822	104.815	182.246	167.231
ENSMUSG00000018698	Lhx1	108.53	0.362491	0.13982	2.59256	0.00952652	0.121017	85.1267	97.256	109.879	77.8153	114.009	127.071	148.551
ENSMUSG00000051007	Pddc1	860.35	0.249008	0.0960963	2.59123	0.00956334	0.121369	813.331	791.664	860.981	692.357	855.068	992.322	1016.73
ENSMUSG00000015202	Cnksr3	91.8473	0.382877	0.147883	2.58905	0.00962414	0.121788	70.3221	93.3658	71.4214	71.8295	82.7485	115.367	137.877
ENSMUSG00000060591	Ifitm2	228.929	-0.358968	0.138666	-2.58872	0.0096333	0.121788	268.334	277.18	273.128	219.479	251.923	163.018	149.441
ENSMUSG00000028527	Ak4	336.821	-0.395022	0.152599	-2.58863	0.00963582	0.121788	359.013	378.326	412.832	436.963	400.871	171.378	198.365
ENSMUSG00000022523	Fgf12	865.83	-0.291061	0.112444	-2.5885	0.00963937	0.121788	1032.62	870.441	789.56	1119.34	707.96	788.34	752.541
ENSMUSG00000019852	D10Bwg1379e	977.919	-0.294281	0.113712	-2.58795	0.00965486	0.121788	863.296	1073.71	1114.49	1260.01	775.997	927.115	830.819
ENSMUSG00000036615	Rfxap	952.695	0.241929	0.093492	2.58769	0.00966207	0.121788	914.187	823.758	829.587	943.76	921.267	1096.82	1139.49
ENSMUSG00000028560	Usp1	1087.21	0.204841	0.0791687	2.58741	0.00967016	0.121788	1053.91	945.328	1057.19	998.63	1274.33	1119.39	1161.72
ENSMUSG00000021474	Sfxn1	2445.76	0.205292	0.0793557	2.58698	0.00968207	0.121788	2315.08	2272.87	2293.33	2265.62	2333.51	2787.2	2852.72
ENSMUSG00000023094	Msrb2	75.6656	0.369891	0.143007	2.58652	0.00969516	0.121788	54.5922	72.942	64.3578	63.8485	86.4262	100.319	87.1737
ENSMUSG00000025409	Mbd6	2034.25	0.256165	0.0990406	2.58647	0.00969646	0.121788	1872.79	1948.04	2000.58	1616.16	1974.93	2518.01	2309.21
ENSMUSG00000037474	Dtl	446.08	0.260753	0.100829	2.58608	0.00970744	0.121788	383.996	390.969	454.429	396.06	492.813	458.123	546.17
ENSMUSG00000022946	Dopey2	2644.94	-0.153873	0.0595081	-2.58576	0.00971659	0.121788	2718.5	2759.15	2722.65	2879.17	2467.74	2565.66	2401.73
ENSMUSG00000032475	Nck1	356.016	0.316431	0.122385	2.58554	0.00972253	0.121788	348.835	288.85	305.307	320.24	316.283	473.171	439.427
ENSMUSG00000060534	Dcc	1762.23	-0.267908	0.10362	-2.58549	0.0097241	0.121788	1724.74	2214.52	2066.51	1668.04	1669.68	1490.57	1501.52
ENSMUSG00000028333	Anp32b	1142.6	0.240042	0.0928611	2.58495	0.00973925	0.121864	947.498	1018.27	1122.34	1119.34	1211.81	1177.91	1401.01
ENSMUSG00000067879	3110035E14Rik	816.314	-0.404191	0.156445	-2.5836	0.00977752	0.122228	1009.49	930.74	940.251	1183.19	867.94	392.08	390.503
ENSMUSG00000026814	Eng	458.802	-0.294142	0.113975	-2.58075	0.00985861	0.123066	551.473	568.948	424.604	475.871	410.065	422.176	358.48
ENSMUSG00000026173	Plcd4	116.978	-0.402533	0.155984	-2.5806	0.00986298	0.123066	123.064	135.186	155.4	145.654	139.753	60.1914	59.5984
ENSMUSG00000030302	Atp2b2	2974.54	-0.185014	0.0717172	-2.57977	0.00988649	0.123229	3059.01	2982.84	3118.21	3428.86	2611.18	2808.1	2813.58
ENSMUSG00000055407	Map6	5791.32	-0.202759	0.0786042	-2.57949	0.0098945	0.123229	6035.67	6304.13	5638.37	6672.16	4964.91	5672.2	5251.77
ENSMUSG00000006281	Tep1	119.664	-0.403038	0.156279	-2.57896	0.00990986	0.123305	101.782	153.664	153.831	165.607	136.075	63.5354	63.1565
ENSMUSG00000072872	Rybp	765.821	-0.192519	0.0746639	-2.57848	0.00992358	0.123361	787.422	817.923	791.13	853.973	687.732	718.953	703.616
ENSMUSG00000056755	Grm7	522.855	-0.341784	0.132574	-2.57807	0.00993548	0.123394	610.692	582.563	432.453	738.248	384.321	473.171	438.537
ENSMUSG00000049265	Kcnk3	186.121	-0.299179	0.116069	-2.5776	0.00994898	0.123447	194.311	210.073	215.834	197.531	182.047	157.166	145.883
ENSMUSG00000031958	Ldhd	11.8194	0.36875	0.143116	2.57658	0.00997819	NA	5.55174	9.7256	8.63336	5.98579	16.5497	16.7198	19.5696
ENSMUSG00000029436	Mmp17	1532.81	-0.380913	0.147838	-2.57657	0.00997874	0.123701	1654.42	1505.52	2387.52	1579.25	1697.26	1009.04	896.644
ENSMUSG00000021013	Ttc8	562.38	0.248805	0.096582	2.5761	0.0099923	0.123737	506.134	487.253	580.005	491.833	564.529	663.777	643.129
ENSMUSG00000038975	Rabggtb	891.464	-0.216838	0.0841824	-2.57581	0.0100004	0.123737	1024.3	877.249	927.694	978.677	847.713	758.244	826.371
ENSMUSG00000055897	Ppp4r1l-ps	751.836	0.237145	0.09208	2.57542	0.0100118	0.123737	733.756	714.832	676.541	652.451	733.704	915.411	836.156
ENSMUSG00000022364	Tbc1d31	417.453	0.252791	0.0981642	2.57518	0.0100187	0.123737	382.145	357.902	406.553	386.084	406.387	497.415	485.682
ENSMUSG00000020056	Ccdc53	277.05	0.324099	0.125889	2.57448	0.0100392	0.123876	267.409	226.606	250.367	233.446	246.407	334.397	380.718
ENSMUSG00000036834	Plch1	339.7	-0.283438	0.110129	-2.57369	0.0100621	0.124044	356.237	399.722	355.537	371.119	354.899	270.861	269.527
ENSMUSG00000079056	Kcnip3	800.38	-0.334407	0.129959	-2.57316	0.0100773	0.124117	948.423	884.057	845.284	911.836	902.878	540.887	569.298
ENSMUSG00000029005	Draxin	7226.63	0.192695	0.0749422	2.57125	0.0101333	0.124614	6307.71	6996.6	6991.45	6842.76	7110.86	8014.65	8322.42
ENSMUSG00000023846	NA	781.684	0.229218	0.0891502	2.57114	0.0101364	0.124614	777.244	633.136	760.52	721.288	829.324	866.087	884.191
ENSMUSG00000004231	Pax2	3.21902	0.229388	0.08923	2.57075	0.0101479	NA	0	0.97256	1.5697	0.997632	3.67771	10.8679	4.44764
ENSMUSG00000020773	Trim47	74.6144	-0.399923	0.155586	-2.57043	0.0101572	0.124755	101.782	87.5304	83.979	80.8082	86.4262	42.6356	39.1392
ENSMUSG00000025911	Adhfe1	66.0744	-0.403044	0.156868	-2.56931	0.01019	0.125039	85.1267	74.8871	69.0669	99.7632	18.3886	61.0274	54.2612
ENSMUSG00000019906	Lin7a	561.712	-0.30176	0.117476	-2.56869	0.0102083	0.125039	705.997	596.179	491.317	690.361	494.652	501.595	451.88
ENSMUSG00000025314	Ptprj	874.735	-0.230612	0.0897925	-2.56828	0.0102205	0.125039	900.308	884.057	912.782	1059.49	818.291	812.584	735.639
ENSMUSG00000030930	Chst15	1162.75	-0.320467	0.124788	-2.56809	0.0102262	0.125039	1222.31	1314.9	1353.08	1288.94	1301.91	832.648	825.482
ENSMUSG00000022231	Sema5a	1700.77	0.173565	0.0675863	2.56805	0.0102272	0.125039	1567.44	1671.83	1578.34	1622.15	1704.62	1874.29	1886.69
ENSMUSG00000087141	Plcxd2	1876.49	-0.402662	0.156874	-2.56678	0.0102647	0.12533	1995.85	2464.47	2450.3	2290.56	2006.19	1007.37	920.661
ENSMUSG00000066652	Lefty2	65.8049	-0.39553	0.154121	-2.56636	0.0102773	0.12533	86.9773	90.4481	52.585	84.7987	42.2937	50.1595	53.3717
ENSMUSG00000031922	Cep57	1029.42	0.181774	0.0708326	2.56624	0.0102806	0.12533	985.435	992.984	978.709	919.817	1147.45	1118.56	1062.99
ENSMUSG00000022656	Pvrl3	1247.85	-0.305316	0.118986	-2.56598	0.0102885	0.12533	1369.43	1234.18	1388.4	1526.38	1349.72	962.226	904.65
ENSMUSG00000035799	Twist1	11.1526	0.275298	0.107306	2.56555	0.0103011	NA	4.62645	4.8628	4.7091	4.98816	0	25.0797	33.8021
ENSMUSG00000024935	Slc1a1	1312.68	-0.293519	0.114423	-2.56521	0.0103114	0.125495	1461.96	1327.54	1291.86	1694.98	1346.04	986.47	1079.89
ENSMUSG00000033059	Pygb	2973.06	-0.30119	0.117439	-2.56465	0.010328	0.125582	3107.13	3430.22	3179.43	3416.89	3275	2242.97	2159.77
ENSMUSG00000026003	Acadl	306.841	-0.332366	0.129628	-2.56399	0.0103476	0.125706	302.57	373.463	326.498	369.124	330.994	214.85	230.388
ENSMUSG00000028681	Ptch2	241.752	0.36527	0.142507	2.56317	0.0103723	0.125891	217.443	209.1	188.364	207.507	185.724	346.1	338.021
ENSMUSG00000029752	Asns	841.043	-0.212253	0.0828269	-2.56261	0.0103887	0.125931	904.934	853.908	842.145	990.649	763.125	765.768	766.773
ENSMUSG00000001089	Luzp1	1193.91	-0.208122	0.0812207	-2.56243	0.0103944	0.125931	1176.97	1285.72	1290.29	1328.85	1193.42	1060.04	1022.07
ENSMUSG00000027784	Ppm1l	3349.03	-0.225684	0.0881024	-2.56161	0.0104189	0.126068	3472.62	3707.4	3508.28	3665.3	3490.15	2724.5	2874.95
ENSMUSG00000091890	A830073O21Rik	41.8869	-0.395708	0.154488	-2.56142	0.0104246	0.126068	53.6669	54.4634	47.091	45.8911	25.744	33.4397	32.9125
ENSMUSG00000051111	Sv2c	144.299	-0.399445	0.156009	-2.5604	0.0104552	0.126216	171.179	197.43	113.803	216.486	69.8765	148.806	92.5109
ENSMUSG00000038170	Pde4dip	6888.79	-0.152612	0.0596053	-2.56038	0.0104557	0.126216	6865.66	7478.01	7025.2	7476.26	6380.83	6646.13	6349.45
ENSMUSG00000086454	4930500J02Rik	24.1326	-0.397346	0.155217	-2.55993	0.0104692	NA	25.9081	31.1219	32.9637	29.929	23.9051	10.8679	14.2324
ENSMUSG00000025203	Scd2	31725.7	-0.200267	0.0782434	-2.55953	0.0104813	0.12641	32900.6	32622.6	31261.4	38105.6	30069	28976.3	28144.7
ENSMUSG00000031320	Rps4x	1612.55	0.188433	0.0736358	2.55899	0.0104978	0.126494	1511.92	1510.39	1637.2	1399.68	1789.21	1700.41	1739.03
ENSMUSG00000030772	Dkk3	1105.61	-0.373408	0.145939	-2.55867	0.0105075	0.126497	1326.87	1213.75	1085.45	1482.48	1278	712.265	640.46
ENSMUSG00000031583	Wrn	420.435	0.256918	0.100451	2.55764	0.0105385	0.126689	377.519	389.997	404.198	369.124	402.709	519.151	480.345
ENSMUSG00000032397	Tipin	615.385	0.232064	0.0907542	2.55707	0.0105559	0.126689	581.083	553.387	586.284	550.693	684.054	609.438	742.756
ENSMUSG00000015222	Map2	45965.4	-0.185813	0.0726692	-2.55697	0.0105587	0.126689	49472.5	44668.7	46887.8	53472.1	43253.6	42575.4	41428
ENSMUSG00000039633	Lonrf1	1421.54	0.205099	0.0802265	2.5565	0.0105731	0.126689	1190.85	1368.39	1422.93	1330.84	1478.44	1559.96	1599.37
ENSMUSG00000050751	Pgbd5	691.711	-0.24815	0.0970882	-2.55592	0.0105908	0.126689	787.422	681.764	733.836	796.11	533.268	663.777	645.797
ENSMUSG00000028528	Dnajc6	3561.16	-0.210514	0.0823645	-2.55588	0.010592	0.126689	3922.31	3772.56	3336.4	4167.11	3157.32	3323.9	3248.56
ENSMUSG00000040147	Maob	42.986	-0.400566	0.156732	-2.55574	0.0105963	0.126689	57.368	65.1615	39.2425	49.8816	20.2274	33.4397	35.5811
ENSMUSG00000047473	Zfp30	748.895	0.213959	0.0837203	2.55564	0.0105994	0.126689	658.807	709.969	763.66	654.447	809.097	809.24	837.046
ENSMUSG00000056342	Usp34	6587.09	-0.19436	0.0760976	-2.55409	0.0106466	0.12714	6788.86	7149.29	6594.32	7430.36	5522.08	6478.1	6146.64
ENSMUSG00000024534	Sncaip	2095.85	0.181101	0.0709976	2.5508	0.0107475	0.12823	1920.9	1973.32	2057.88	1957.35	2096.3	2242.13	2423.07
ENSMUSG00000037868	Egr2	21.209	0.338352	0.13272	2.54936	0.0107922	NA	12.9541	6.80792	9.41821	20.9503	9.19428	52.6675	36.4706
ENSMUSG00000010825	Grid2ip	71.5871	-0.399309	0.15664	-2.54921	0.0107966	0.128701	86.052	89.4755	94.9669	72.8271	84.5874	37.6196	35.5811
ENSMUSG00000053963	6330403A02Rik	1601.7	-0.336991	0.132228	-2.54855	0.0108171	0.128831	1991.23	1868.29	1235.36	2126.95	1169.51	1376.88	1443.7
ENSMUSG00000026473	Glul	2999.49	-0.213649	0.0838893	-2.5468	0.0108715	0.129363	3004.42	3199.72	3036.59	3565.54	2958.72	2665.14	2566.29
ENSMUSG00000097337	Gm26606	57.8159	0.395708	0.155528	2.5443	0.0109498	0.130179	60.1439	28.2042	47.091	46.8887	75.3931	66.0433	80.947
ENSMUSG00000060402	Chst8	136.114	-0.35232	0.138506	-2.54371	0.0109682	0.130282	150.822	164.363	153.046	145.654	148.947	89.4511	100.517
ENSMUSG00000029546	Uncx	17.9896	0.294215	0.115667	2.54363	0.0109707	NA	3.70116	6.80792	8.63336	15.9621	3.67771	56.0114	31.1335
ENSMUSG00000027849	Syt6	1239	-0.262466	0.103228	-2.54257	0.0110039	0.13059	1534.13	1421.88	1164.72	1264	1198.93	1003.19	1086.11
ENSMUSG00000023868	Pde10a	4012.96	-0.172839	0.0680481	-2.53995	0.0110868	0.131388	4204.52	4262.73	4132.24	4301.79	3995.83	3764.47	3429.13
ENSMUSG00000026840	Lamc3	110.119	-0.383367	0.150942	-2.53982	0.0110909	0.131388	102.707	151.719	98.1064	165.607	75.3931	92.7951	84.5051
ENSMUSG00000046719	Nxph3	1031.24	0.220256	0.0867849	2.53796	0.0111501	0.131821	948.423	1008.54	941.821	921.812	1248.58	1008.21	1141.26
ENSMUSG00000044576	Gareml	468.566	-0.338514	0.133384	-2.5379	0.0111519	0.131821	509.835	531.99	571.371	492.83	529.591	314.333	330.015
ENSMUSG00000042505	Acn9	249.554	0.284885	0.112259	2.53774	0.0111571	0.131821	247.978	204.238	241.734	205.512	259.279	289.253	298.881
ENSMUSG00000030782	Tgfb1i1	246.088	-0.310652	0.122469	-2.53657	0.0111945	0.132147	294.242	273.289	260.57	259.384	255.601	171.378	208.15
ENSMUSG00000041439	Mfsd6	1351.58	-0.255585	0.100785	-2.53594	0.0112147	0.132269	1516.55	1484.13	1216.52	1644.1	1270.65	1202.99	1126.14
ENSMUSG00000032318	Isl2	3.87921	0.241242	0.0951976	2.53412	0.0112732	NA	0.925291	1.94512	2.35455	0	3.67771	6.68793	11.5639
ENSMUSG00000038128	Camk4	2035.97	-0.290763	0.114822	-2.53229	0.0113321	0.133535	2376.15	2090.03	1793.38	2704.58	1763.46	1877.64	1646.52
ENSMUSG00000022388	Ttll8	20.5362	0.352593	0.139296	2.53125	0.0113657	NA	15.7299	15.561	7.84851	12.9692	9.19428	45.9795	36.4706
ENSMUSG00000074457	S100a16	197.163	-0.295936	0.117006	-2.52924	0.0114309	0.13458	218.369	240.222	211.91	203.517	147.108	172.214	186.801
ENSMUSG00000025582	Nptx1	799.31	-0.379836	0.150211	-2.52869	0.011449	0.134602	898.457	877.249	933.972	1019.58	961.722	423.848	480.345
ENSMUSG00000041879	Ipo9	6950.81	-0.175037	0.0692237	-2.52857	0.011453	0.134602	7245.03	7899.13	7332.08	6829.79	6693.44	6153.73	6502.45
ENSMUSG00000020848	Doc2b	861.882	-0.318268	0.125912	-2.5277	0.0114813	0.1347	1026.15	928.795	738.545	1157.25	625.211	810.912	746.314
ENSMUSG00000031075	Ano1	118.561	-0.343561	0.135919	-2.52769	0.0114815	0.1347	121.213	159.5	120.082	137.673	91.9428	107.007	92.5109
ENSMUSG00000039375	Wdr17	722.245	0.300213	0.118823	2.52656	0.0115187	0.134916	640.301	703.161	660.844	575.634	634.405	943.834	897.534
ENSMUSG00000027950	Chrnb2	2414.85	-0.171236	0.0677821	-2.52627	0.0115281	0.134916	2439.07	2592.84	2506.03	2623.77	2410.74	2161.04	2170.45
ENSMUSG00000033653	Vps8	1812.08	-0.15444	0.0611353	-2.52621	0.0115302	0.134916	1852.43	1967.49	1898.55	1869.56	1737.72	1709.6	1649.18
ENSMUSG00000024529	Lox	49.2053	0.259837	0.102882	2.5256	0.0115502	0.135032	5.55174	25.2866	8.63336	37.91	27.5828	122.055	117.418
ENSMUSG00000040472	Rabggta	961.719	0.198422	0.0785882	2.52484	0.0115752	0.135121	907.71	926.85	939.466	832.025	976.433	1062.55	1087
ENSMUSG00000024064	Galnt14	286.021	-0.29518	0.116927	-2.52449	0.0115867	0.135121	329.403	312.192	280.977	333.209	297.895	219.866	228.609
ENSMUSG00000036109	Mbnl3	36.7894	0.395649	0.156737	2.52429	0.0115933	0.135121	24.0576	25.2866	30.6092	32.9219	27.5828	61.0274	56.0403
ENSMUSG00000053825	Ppfia2	4045.07	-0.177276	0.0702323	-2.52414	0.0115982	0.135121	4322.96	4076.97	4046.69	4624.03	3780.69	3859.77	3604.37
ENSMUSG00000038618	Rassf7	118.695	-0.342221	0.135612	-2.52353	0.0116182	0.135236	132.317	137.131	153.046	111.735	112.17	91.9591	92.5109
ENSMUSG00000057963	Itpk1	1556.73	-0.312075	0.123685	-2.52315	0.011631	0.135266	1731.22	1703.92	1893.85	1586.24	1721.17	1076.76	1183.96
ENSMUSG00000017756	Slc12a7	578.912	-0.352194	0.139603	-2.52282	0.0116418	0.135274	557.95	637.999	806.827	628.508	634.405	369.508	417.189
ENSMUSG00000031604	Msmo1	2288.44	-0.246748	0.0978482	-2.52175	0.0116774	0.135474	2495.51	2327.34	2339.64	2723.54	2366.61	1955.38	1811.08
ENSMUSG00000036995	Asap3	146.918	-0.321997	0.127691	-2.52169	0.0116793	0.135474	158.225	156.582	160.894	185.56	101.137	137.939	128.092
ENSMUSG00000035954	Dock4	1999.76	-0.196125	0.0778695	-2.51863	0.0117812	0.136537	2182.76	2159.08	1900.12	2251.66	1835.18	1899.37	1770.16
ENSMUSG00000017667	Zfp334	1749.4	0.171294	0.0680199	2.51829	0.0117925	0.13655	1633.14	1659.19	1740.8	1592.22	1772.66	1893.52	1954.29
ENSMUSG00000085396	Firre	160.912	0.384175	0.152681	2.51619	0.0118632	0.137249	148.972	115.735	123.222	138.671	121.364	280.057	198.365
ENSMUSG00000050732	Vamp8	45.4417	0.383859	0.152603	2.5154	0.0118896	0.137436	37.9369	37.9298	36.1031	35.9148	55.1657	50.9955	64.046
ENSMUSG00000025658	Cnksr2	1727.52	-0.312615	0.124367	-2.51365	0.0119488	0.137844	1918.13	1807.99	1776.9	2176.83	1905.05	1248.14	1259.57
ENSMUSG00000025736	Jmjd8	731.71	0.201791	0.0802817	2.51353	0.0119528	0.137844	674.537	695.38	707.151	665.421	726.348	813.42	839.714
ENSMUSG00000061524	Zic2	459.484	0.346626	0.137909	2.51344	0.0119559	0.137844	367.34	411.393	411.262	394.065	354.899	637.862	639.57
ENSMUSG00000024544	Ldlrad4	418.095	0.278403	0.110817	2.51228	0.0119953	0.138178	358.087	355.957	375.159	424.991	399.032	537.543	475.897
ENSMUSG00000031373	Car5b	26.6797	-0.393743	0.156729	-2.51226	0.0119962	NA	29.6093	33.067	30.6092	38.9077	16.5497	17.5558	20.4591
ENSMUSG00000051331	Cacna1c	2075.85	-0.184496	0.0735012	-2.51011	0.0120694	0.138913	2104.11	2264.12	2114.39	2302.54	1870.12	2055.7	1819.97
ENSMUSG00000052593	Adam17	886.294	0.271244	0.108082	2.50961	0.0120864	0.138989	728.204	749.844	874.324	863.949	825.646	1075.09	1087
ENSMUSG00000038521	C1s1	6.27931	0.294569	0.117382	2.50949	0.0120907	NA	2.77587	2.91768	3.1394	3.99053	5.51657	16.7198	8.89528
ENSMUSG00000098072	Gm26995	7.25918	-0.30591	0.121928	-2.50894	0.0121095	NA	9.25291	10.6982	14.9122	6.98343	5.51657	1.67198	1.77906
ENSMUSG00000050875	A730017C20Rik	1660.11	0.334252	0.133291	2.50768	0.0121526	0.139383	1686.8	1448.14	1180.42	1456.54	1392.01	2176.09	2280.75
ENSMUSG00000032633	Flcn	1220.88	0.229051	0.0913418	2.50763	0.0121545	0.139383	1107.57	1041.61	1250.27	1119.34	1197.1	1447.94	1382.33
ENSMUSG00000046434	Hnrnpa1	1598.6	0.235035	0.0937345	2.50746	0.0121604	0.139383	1464.74	1251.68	1551.65	1622.15	1868.28	1751.4	1680.32
ENSMUSG00000024647	Cbln2	724.655	0.326231	0.130107	2.5074	0.0121625	0.139383	715.25	602.987	500.735	719.293	684.054	832.648	1017.62
ENSMUSG00000032193	Ldlr	822.499	-0.194387	0.077539	-2.50695	0.0121778	0.139438	818.882	866.551	878.248	925.803	770.481	770.784	726.744
ENSMUSG00000046618	Olfml2a	79.2608	-0.392128	0.156496	-2.50568	0.0122218	0.139792	121.213	127.405	47.8759	96.7703	49.6491	44.3075	67.6041
ENSMUSG00000034171	Faah	627.542	-0.314349	0.125474	-2.5053	0.0122347	0.139792	743.008	719.694	569.802	758.2	649.116	523.331	429.642
ENSMUSG00000039208	Metrnl	42.0682	-0.390808	0.156002	-2.50515	0.0122401	0.139792	52.7416	40.8475	47.091	59.8579	38.616	25.0797	30.2439
ENSMUSG00000030584	Dpf1	3856.16	-0.181778	0.0725826	-2.50443	0.0122649	0.139957	3846.43	3956.37	4341.79	4144.16	3830.34	3476.05	3398
ENSMUSG00000055485	Soga1	4605.33	-0.207598	0.0829108	-2.50387	0.0122842	0.140057	4399.76	5326.71	5001.07	4913.34	3898.37	4510.17	4187.9
ENSMUSG00000053398	Phgdh	263.61	-0.343332	0.13714	-2.50352	0.0122965	0.140068	235.949	300.521	368.095	286.32	257.44	177.23	219.713
ENSMUSG00000029206	Nsun7	207.426	0.31538	0.125989	2.50324	0.0123062	0.140068	185.058	192.567	150.691	206.51	209.63	270.025	237.504
ENSMUSG00000055717	Slain1	2282.28	0.200518	0.0801203	2.50272	0.0123244	0.140156	2144.82	1939.28	2226.62	2234.7	2272.83	2538.07	2619.66
ENSMUSG00000032501	Trib1	411.033	0.340998	0.136325	2.50136	0.0123716	0.140573	353.461	386.106	357.892	326.226	334.672	502.431	616.443
ENSMUSG00000090213	Tmem189	424.599	-0.238609	0.0954755	-2.49917	0.0124485	0.141326	486.703	429.871	430.098	479.861	411.904	362.82	370.933
ENSMUSG00000040640	Erc2	4202.75	-0.214054	0.085675	-2.49845	0.0124739	0.141454	4626.45	4564.22	3860.68	4910.35	3754.94	3942.54	3760.03
ENSMUSG00000097814	Panct2	71.3098	-0.386462	0.154693	-2.49825	0.0124809	0.141454	74.0233	77.8048	90.2578	92.7798	80.9097	45.1435	38.2497
ENSMUSG00000086316	2210013O21Rik	522.504	0.218844	0.0876558	2.49663	0.012538	0.141975	498.732	505.731	470.126	469.885	531.429	564.294	617.332
ENSMUSG00000024352	Spata24	83.7151	0.359075	0.14384	2.49634	0.0125482	0.141975	64.7703	60.2987	76.9154	81.8058	93.7817	92.7951	115.639
ENSMUSG00000037060	Prkcdbp	109.415	-0.329498	0.132027	-2.49569	0.0125714	0.142118	122.138	112.817	127.931	125.702	106.654	85.2711	85.3947
ENSMUSG00000005873	Reep5	5851.99	-0.212323	0.0850983	-2.49503	0.0125945	0.142259	6506.64	6163.11	5426.46	6894.64	5439.34	5140.51	5393.21
ENSMUSG00000027188	Pamr1	35.4326	0.33061	0.132542	2.49437	0.012618	0.142404	25.9081	18.4786	14.9122	24.9408	7.35542	85.2711	71.1622
ENSMUSG00000041046	Ramp3	132.558	-0.364932	0.146346	-2.49361	0.012645	0.142587	150.822	121.57	188.364	146.652	137.914	93.631	88.9528
ENSMUSG00000034656	Cacna1a	1586.34	-0.192226	0.0770977	-2.49328	0.0126569	0.142601	1713.64	1750.61	1530.46	1730.89	1518.9	1485.56	1374.32
ENSMUSG00000021314	Amph	2819.87	-0.195979	0.0786525	-2.49171	0.0127131	0.142922	3080.29	3076.21	2654.37	3169.48	2491.65	2691.06	2576.07
ENSMUSG00000074505	Fat3	3724.92	-0.256176	0.102822	-2.49146	0.012722	0.142922	3631.77	3483.71	4711.46	4341.7	3280.52	3151.69	3473.61
ENSMUSG00000030087	Klf15	151.339	-0.307237	0.123319	-2.49141	0.0127237	0.142922	160.075	170.198	164.819	172.59	152.625	114.531	124.534
ENSMUSG00000026603	Smyd2	1306.47	0.165709	0.0665222	2.49103	0.0127374	0.142922	1202.88	1277.94	1235.36	1244.05	1325.82	1425.37	1433.92
ENSMUSG00000023904	Hcfc1r1	1004.13	-0.231449	0.0929147	-2.49099	0.0127389	0.142922	1140.88	1104.83	1075.25	987.656	1033.44	842.679	844.162
ENSMUSG00000022431	Ribc2	11.0891	0.331361	0.133051	2.49049	0.0127567	NA	5.55174	9.7256	4.7091	6.98343	7.35542	18.3918	24.9068
ENSMUSG00000037935	Smarce1	2920.6	0.17272	0.0693695	2.48986	0.0127795	0.143132	2753.67	2596.73	2871.77	2826.29	3024.92	3027.96	3342.85
ENSMUSG00000097322	A530083I20Rik	34.5699	-0.390398	0.156814	-2.48956	0.0127903	0.143132	36.0863	52.5182	39.2425	38.9077	31.2606	21.7358	22.2382
ENSMUSG00000022708	Zbtb20	7681.49	-0.262647	0.105511	-2.48928	0.0128002	0.143132	7601.26	7710.45	8592.55	9519.41	7938.34	6411.22	5997.2
ENSMUSG00000034349	Smc4	1860.68	0.217091	0.0872105	2.48927	0.0128005	0.143132	1691.43	1651.41	1942.51	1623.15	2136.75	1865.1	2114.41
ENSMUSG00000040724	Kcna2	196.872	0.39038	0.156848	2.4889	0.0128138	0.143161	139.719	158.527	128.716	176.581	104.815	334.397	335.352
ENSMUSG00000024008	Cpne5	676.837	-0.333432	0.134037	-2.48761	0.0128605	0.143563	854.043	850.99	561.953	789.127	445.003	662.105	574.635
ENSMUSG00000059022	Kcp	731.026	-0.360832	0.145124	-2.48637	0.0129054	0.143943	872.549	883.084	828.018	772.167	867.94	453.107	440.316
ENSMUSG00000043279	Trim56	246.658	-0.300668	0.120993	-2.485	0.0129552	0.144378	235.024	269.399	265.28	320.24	228.018	188.934	219.713
ENSMUSG00000028128	F3	114.213	0.358603	0.14437	2.48392	0.0129946	0.144696	101.782	83.6402	86.3336	117.721	102.976	150.478	156.557
ENSMUSG00000097207	6030443J06Rik	76.5234	0.377921	0.152216	2.4828	0.0130354	0.144767	51.8163	78.7774	65.9275	52.8745	102.976	110.351	72.9413
ENSMUSG00000030400	Ercc2	755.231	0.279762	0.112684	2.48272	0.0130384	0.144767	636.6	656.478	682.035	745.231	875.295	694.709	996.271
ENSMUSG00000026204	Ptprn	642.088	-0.33213	0.133787	-2.48254	0.013045	0.144767	857.744	733.31	568.232	739.245	397.193	600.242	598.652
ENSMUSG00000024942	Capn1	100.622	-0.342662	0.138044	-2.48227	0.0130548	0.144767	119.362	130.323	105.955	99.7632	88.2651	74.4032	86.2842
ENSMUSG00000033207	Mamdc2	40.9965	-0.387361	0.156052	-2.48226	0.0130552	0.144767	56.4427	51.5457	39.2425	53.8721	45.9714	15.8838	24.0173
ENSMUSG00000027423	Snx5	1702.27	0.162256	0.0654047	2.48079	0.013109	0.145123	1607.23	1617.37	1661.53	1568.28	1925.28	1744.71	1791.51
ENSMUSG00000028763	Hspg2	594.007	-0.245179	0.098831	-2.48079	0.013109	0.145123	625.497	638.972	707.151	602.57	456.036	570.982	556.844
ENSMUSG00000048078	Tenm4	5532.26	-0.236447	0.0953514	-2.47974	0.0131479	0.145433	5313.02	5902.47	6455.4	6154.39	5700.45	4602.13	4597.97
ENSMUSG00000005125	Ndrg1	2091.95	-0.301652	0.121692	-2.47882	0.0131817	0.145568	2225.32	2277.74	2396.93	2356.41	2348.22	1493.92	1545.11
ENSMUSG00000032411	Tfdp2	1327.78	0.216991	0.0875482	2.47854	0.0131922	0.145568	1184.37	1249.74	1330.32	1174.21	1312.94	1433.73	1609.16
ENSMUSG00000092607	Scnm1	711.145	0.184768	0.0745476	2.47852	0.0131929	0.145568	662.508	684.682	689.099	641.477	755.77	759.916	784.564
ENSMUSG00000040181	Fmo1	188.659	-0.385397	0.155544	-2.47774	0.0132218	0.145767	208.19	269.399	160.11	259.384	211.468	119.547	92.5109
ENSMUSG00000038264	Sema7a	2122.31	-0.339062	0.136952	-2.47577	0.0132949	0.146154	2273.44	2282.6	2590.01	2451.18	2467.74	1391.09	1400.12
ENSMUSG00000045867	Cradd	131.226	0.314358	0.126983	2.47559	0.0133017	0.146154	120.288	116.707	118.512	109.74	128.72	153.822	170.789
ENSMUSG00000021234	Fam161b	536.362	-0.277454	0.112078	-2.47554	0.0133037	0.146154	614.393	596.179	536.053	595.586	564.529	457.287	390.503
ENSMUSG00000042079	Hnrnpf	343.268	0.305626	0.123473	2.47526	0.013314	0.146154	278.512	242.167	364.956	330.216	399.032	377.032	410.962
ENSMUSG00000047749	Zc3hav1l	1308.31	0.264896	0.107022	2.47515	0.013318	0.146154	1171.42	1042.58	1328.75	1215.12	1224.68	1555.78	1619.83
ENSMUSG00000026994	Galnt3	34.3949	0.371482	0.150092	2.47503	0.0133226	0.146154	24.9828	17.5061	17.2667	36.9124	22.0663	66.8793	55.1507
ENSMUSG00000033721	Vav3	283.201	-0.353153	0.142718	-2.47449	0.0133427	0.146255	314.599	343.314	289.61	341.19	327.316	182.246	184.132
ENSMUSG00000030000	Add2	5690.49	-0.173846	0.0702678	-2.47405	0.0133593	0.146316	5560.07	6365.4	6217.59	5841.14	5531.28	5245.85	5072.09
ENSMUSG00000039057	Myo16	2211.49	-0.206531	0.0835029	-2.47334	0.0133857	0.146486	2458.5	2401.25	2089.27	2484.1	1884.83	2146.83	2015.67
ENSMUSG00000028944	Prkag2	2039.8	-0.238703	0.0965405	-2.47257	0.0134147	0.146492	2326.18	1985.97	2216.42	2257.64	2127.56	1670.31	1694.55
ENSMUSG00000031951	Tmem231	367.614	0.288812	0.116808	2.47253	0.0134162	0.146492	332.179	351.094	311.586	329.219	327.316	480.695	441.206
ENSMUSG00000029217	Tec	56.4031	-0.369045	0.149263	-2.47245	0.0134192	0.146492	62.9198	68.0792	72.2063	58.8603	44.1325	46.8155	41.8078
ENSMUSG00000028159	Dapp1	183.071	0.320404	0.129645	2.47139	0.013459	0.14657	137.868	151.719	181.301	166.605	255.601	185.59	202.812
ENSMUSG00000040599	Mis12	848.006	-0.182477	0.0738376	-2.47133	0.0134613	0.14657	869.773	925.877	879.818	905.85	816.452	745.704	792.569
ENSMUSG00000033032	Afap1l1	284.245	-0.256839	0.103938	-2.47109	0.0134701	0.14657	289.616	321.917	296.674	326.226	255.601	267.517	232.167
ENSMUSG00000051934	Spats2	1728.01	0.161807	0.06548	2.47109	0.0134703	0.14657	1581.32	1630.98	1745.51	1603.19	1829.66	1825.81	1879.57
ENSMUSG00000020919	Stat5b	421.341	0.354289	0.1434	2.47064	0.0134871	0.146634	337.731	421.118	313.155	363.138	325.478	619.47	569.298
ENSMUSG00000030846	Tial1	3969.27	0.236362	0.0956961	2.46992	0.0135143	0.146743	4145.3	3042.17	3819.87	3611.43	4464.74	4416.54	4284.86
ENSMUSG00000022973	Synj1	4725.12	-0.194026	0.0785595	-2.46979	0.0135192	0.146743	5252.88	4997.01	4442.26	5365.27	4284.53	4505.99	4227.93
ENSMUSG00000030768	Disp1	315.102	0.361674	0.146483	2.46905	0.0135472	0.146928	282.214	282.042	280.192	218.481	239.051	486.547	417.189
ENSMUSG00000026578	Ccdc181	576.644	0.224345	0.0908745	2.46873	0.0135592	0.146939	523.715	534.908	532.914	551.691	549.818	676.317	667.146
ENSMUSG00000044461	Shisa2	409.759	0.374475	0.151733	2.46799	0.0135875	0.147044	301.645	289.823	493.671	261.38	365.932	508.283	647.576
ENSMUSG00000056014	A430033K04Rik	810.974	0.258953	0.104929	2.4679	0.0135909	0.147044	788.348	727.475	757.381	688.366	741.059	967.242	1006.95
ENSMUSG00000025056	Nr0b1	8.27839	0.286443	0.116074	2.46776	0.0135962	NA	3.70116	5.83536	1.5697	5.98579	3.67771	16.7198	20.4591
ENSMUSG00000024571	Gm16286	1739.35	0.170553	0.0691196	2.46751	0.0136057	0.147084	1629.44	1746.72	1663.1	1548.33	1785.53	1908.57	1893.8
ENSMUSG00000037736	Limch1	5564.22	-0.18258	0.0740249	-2.46648	0.013645	0.147391	5565.62	5724.49	6004.11	6222.23	5580.93	5046.04	4806.12
ENSMUSG00000017697	Ada	65.9078	-0.354435	0.143747	-2.46569	0.013675	0.147595	76.7991	75.8597	74.5608	74.8224	53.3268	53.5035	52.4821
ENSMUSG00000044156	Hepacam2	15.4579	0.358729	0.145564	2.4644	0.0137242	NA	6.47703	13.6158	11.7728	9.97632	12.872	25.9157	27.5754
ENSMUSG00000043858	Nup62	1321.78	0.217531	0.0882734	2.46429	0.0137286	0.147993	1145.51	1211.81	1384.48	1170.22	1357.08	1432.89	1550.45
ENSMUSG00000052713	Zfp608	2493.29	-0.202106	0.0820281	-2.46386	0.0137451	0.147993	2499.21	2881.69	2743.84	2479.12	2471.42	2161.04	2216.7
ENSMUSG00000050288	Fzd2	582.803	0.317687	0.128941	2.46381	0.0137469	0.147993	463.571	533.935	644.363	406.036	621.533	634.518	775.668
ENSMUSG00000073791	Efcab7	177.695	0.308771	0.125336	2.46355	0.0137569	0.147993	154.524	157.555	174.237	137.673	239.051	178.902	201.923
ENSMUSG00000036292	Gramd1c	82.0865	0.342927	0.139216	2.46328	0.0137673	0.147993	74.0233	69.0518	72.9911	67.839	82.7485	100.319	107.633
ENSMUSG00000019873	Reep3	1668.74	-0.306984	0.124668	-2.46242	0.0138003	0.148229	1837.63	1804.1	1823.21	1940.39	1879.31	1136.11	1260.46
ENSMUSG00000038205	Prkab2	1140.46	-0.252901	0.102731	-2.46178	0.0138251	0.148326	1374.98	1274.05	1006.96	1292.93	965.399	1030.78	1038.08
ENSMUSG00000042686	Jph1	123.368	-0.371664	0.150993	-2.46147	0.0138371	0.148326	148.972	126.433	142.843	152.638	141.592	85.2711	65.8251
ENSMUSG00000027070	Lrp2	77.8334	-0.357502	0.145248	-2.46132	0.0138427	0.148326	89.7532	100.174	94.9669	72.8271	62.5211	68.5513	56.0403
ENSMUSG00000042369	Rbm45	1026.63	0.185619	0.0754389	2.46053	0.0138733	0.148466	990.061	889.892	1026.58	954.734	1118.02	1107.69	1099.46
ENSMUSG00000002617	Zfp40	916.086	-0.286743	0.116543	-2.4604	0.0138782	0.148466	1052.98	820.841	1111.35	1038.54	937.817	759.916	691.163
ENSMUSG00000032135	Mcam	449.797	-0.224951	0.0914472	-2.4599	0.0138976	0.148466	448.766	503.786	511.723	462.901	422.937	407.964	390.503
ENSMUSG00000027858	Tspan2	379.29	-0.292693	0.118989	-2.45983	0.0139002	0.148466	488.553	372.49	360.247	448.934	365.932	309.317	309.556
ENSMUSG00000026131	Dst	8848.2	-0.199849	0.0812984	-2.45822	0.0139628	0.148624	8820.8	9069.12	9722.73	10026.2	7338.87	8863.18	8096.48
ENSMUSG00000040269	Mrps28	148.335	-0.308695	0.12558	-2.45816	0.0139651	0.148624	168.403	150.747	187.579	151.64	130.559	119.547	129.871
ENSMUSG00000044709	Gemin7	439.46	-0.263948	0.107383	-2.45802	0.0139706	0.148624	468.197	495.033	530.559	415.015	432.131	352.788	382.497
ENSMUSG00000074405	Zfp865	479.699	0.257272	0.104667	2.458	0.0139713	0.148624	460.795	455.158	470.126	365.133	494.652	567.638	544.391
ENSMUSG00000026384	Ptpn4	1396.62	-0.203527	0.0828198	-2.45746	0.0139922	0.148624	1425.87	1366.45	1590.89	1557.3	1368.11	1205.5	1262.24
ENSMUSG00000022375	Lrrc6	19.1006	-0.367559	0.149573	-2.45739	0.0139952	NA	20.3564	27.2317	26.6849	22.9455	20.2274	10.0319	6.22669
ENSMUSG00000020037	Rfx4	313.82	0.3823	0.155585	2.45718	0.0140033	0.148624	209.116	206.183	266.064	322.235	205.952	489.055	498.136
ENSMUSG00000071073	Lrrc73	328.354	-0.270688	0.110174	-2.45691	0.0140138	0.148624	404.352	347.204	330.422	353.162	286.862	318.513	257.963
ENSMUSG00000038930	Rccd1	593.101	0.257113	0.104654	2.45679	0.0140185	0.148624	555.174	527.127	625.526	452.925	667.505	655.417	668.035
ENSMUSG00000046449	C77370	5001.42	-0.235383	0.0958132	-2.45669	0.0140224	0.148624	5554.52	5093.3	4664.37	6235.2	4266.15	4729.2	4467.21
ENSMUSG00000038518	Jarid2	2677.77	0.215179	0.087602	2.45632	0.0140368	0.148624	2334.51	2599.65	2657.5	2371.37	2574.4	3072.27	3134.7
ENSMUSG00000055447	Cd47	1676.83	-0.279338	0.113723	-2.4563	0.0140375	0.148624	1656.27	2122.13	1889.92	1677.02	1757.95	1310	1324.51
ENSMUSG00000051391	Ywhag	28152.1	-0.133016	0.0541722	-2.45543	0.0140717	0.148868	28782.1	28695.4	28837.8	30856.8	25854.3	26944	27094.1
ENSMUSG00000046160	Olig1	548.637	-0.327657	0.13348	-2.45473	0.0140992	0.14904	757.813	626.329	436.377	647.463	457.875	497.415	417.189
ENSMUSG00000021597	Ankrd32	1879.71	0.216115	0.0881228	2.45243	0.0141893	0.149875	1750.65	1551.23	1982.53	1696.97	2134.91	1991.33	2050.36
ENSMUSG00000026047	Kdelc1	568.609	0.225163	0.0918229	2.45215	0.0142007	0.149877	543.146	513.512	496.026	546.702	689.571	565.966	625.338
ENSMUSG00000020570	Sypl	873.982	0.246852	0.100684	2.45174	0.0142168	0.149927	819.808	669.121	811.536	898.867	1040.79	931.295	946.458
ENSMUSG00000057777	Mab21l2	10.5637	0.31733	0.129466	2.45107	0.0142432	NA	5.55174	7.78048	3.92425	7.98106	5.51657	20.0638	23.1277
ENSMUSG00000027332	Ivd	1096.81	-0.268061	0.109384	-2.45063	0.0142605	0.150154	1148.29	1132.06	1160.01	1338.82	1143.77	949.686	805.023
ENSMUSG00000031774	Fam192a	1594.03	0.160115	0.0653377	2.45057	0.0142629	0.150154	1532.28	1467.59	1533.6	1525.38	1654.97	1651.08	1793.29
ENSMUSG00000060216	Arrb2	1279.41	0.238074	0.0971694	2.45009	0.014282	0.150154	1146.44	1117.47	1313.06	1137.3	1211.81	1498.93	1530.88
ENSMUSG00000091722	Siah3	183.226	0.316275	0.129096	2.44992	0.0142887	0.150154	127.69	178.951	171.882	163.612	229.857	186.426	224.161
ENSMUSG00000038604	Fam65a	1812.37	-0.178439	0.0728389	-2.44978	0.0142945	0.150154	1888.52	1937.34	1883.64	1944.39	1673.36	1811.59	1547.78
ENSMUSG00000052539	Magi3	1827.14	-0.187645	0.0766598	-2.44776	0.0143746	0.150877	2006.03	1854.67	1920.53	1948.38	1842.53	1674.49	1543.33
ENSMUSG00000049670	Morn4	3514.51	0.144491	0.0590466	2.44707	0.0144021	0.151047	3360.66	3402.01	3385.85	3288.2	3508.54	3831.35	3824.97
ENSMUSG00000056856	Jakmip3	617.814	-0.361131	0.147596	-2.44676	0.0144148	0.151061	733.756	733.31	630.235	750.219	718.993	439.732	318.451
ENSMUSG00000026833	Olfm1	6546.89	-0.169487	0.0692996	-2.44572	0.0144564	0.151378	7109.93	6759.29	6437.35	7265.76	5728.04	6171.29	6356.57
ENSMUSG00000074733	5830428H23Rik	707.423	-0.26177	0.107119	-2.44374	0.0145357	0.151966	789.273	704.133	733.051	844.994	742.898	570.982	566.629
ENSMUSG00000026627	Tmem206	1047.34	0.186544	0.0763509	2.44324	0.014556	0.151966	946.572	992.011	1039.14	954.734	1211.81	1114.38	1072.77
ENSMUSG00000023991	Foxp4	2055.81	-0.250563	0.102555	-2.4432	0.0145575	0.151966	2311.38	2341.92	2356.12	1890.51	2105.49	1685.36	1699.89
ENSMUSG00000042275	Pelo	324.958	0.234016	0.0957911	2.44298	0.0145664	0.151966	287.765	296.631	317.865	296.297	349.383	346.936	379.828
ENSMUSG00000027075	Slc43a1	50.9723	-0.383058	0.156817	-2.44271	0.0145775	0.151966	57.368	66.1341	62.0032	57.8627	58.8434	22.5718	32.023
ENSMUSG00000020099	Unc5b	568.216	-0.260913	0.10682	-2.44255	0.0145838	0.151966	609.767	647.725	678.896	538.721	461.553	470.663	570.187
ENSMUSG00000042797	Aqp11	105.183	-0.348756	0.142821	-2.44191	0.0146097	0.151966	129.541	123.515	104.385	126.699	64.36	81.9272	105.854
ENSMUSG00000040957	Cables1	273.551	-0.29298	0.119994	-2.44161	0.0146219	0.151966	321.076	298.576	244.873	344.183	233.535	245.782	226.83
ENSMUSG00000022160	Mettl3	712.097	0.187789	0.0769133	2.44156	0.0146238	0.151966	656.031	652.588	656.92	710.314	787.03	780.816	740.977
ENSMUSG00000038871	Bpgm	1351.95	0.248067	0.101606	2.44145	0.0146283	0.151966	1175.12	1275.03	1232.22	1276.97	1221	1610.12	1673.2
ENSMUSG00000056665	Them6	39.7444	-0.381007	0.156072	-2.44122	0.0146377	0.151966	47.1898	54.4634	50.2305	37.91	31.2606	24.2438	32.9125
ENSMUSG00000027102	Hoxd8	2.13093	0.171458	0.0702604	2.44033	0.014674	NA	0	0	0.784851	0	1.83886	2.50797	9.78481
ENSMUSG00000003746	Man1a	416.602	-0.346711	0.142095	-2.44	0.0146873	0.152362	546.847	380.271	415.971	551.691	450.52	294.269	276.643
ENSMUSG00000048240	Gng7	1544.47	-0.24647	0.101033	-2.43951	0.014707	0.152448	1783.96	1772	1417.44	1715.93	1211.81	1506.46	1403.67
ENSMUSG00000036446	Lum	17.1072	-0.322726	0.132295	-2.43944	0.0147099	NA	12.0288	34.0396	10.9879	37.91	11.0331	7.52392	6.22669
ENSMUSG00000029330	Cds1	329.613	-0.282347	0.115766	-2.43895	0.01473	0.152568	396.95	380.271	290.395	382.093	277.667	292.597	287.317
ENSMUSG00000021997	Lrrc63	4.82017	0.238144	0.0976649	2.43838	0.0147532	NA	0.925291	4.8628	1.5697	0	5.51657	7.52392	13.3429
ENSMUSG00000031755	Bbs2	677.763	0.248731	0.102016	2.43815	0.0147627	0.152788	645.853	662.313	642.008	535.728	661.988	823.452	773
ENSMUSG00000024218	Taf11	891.832	0.200647	0.0823145	2.43757	0.0147865	0.152916	879.951	816.95	842.93	796.11	954.366	902.871	1049.64
ENSMUSG00000033565	Rbfox2	21694	-0.111894	0.0459212	-2.43666	0.0148236	0.153181	22569.7	22986.5	21876.1	22272.1	20946.4	20685.8	20521.4
ENSMUSG00000039254	Pomt1	1135.71	0.171698	0.0704806	2.4361	0.0148467	0.153301	1048.35	1037.72	1117.63	1097.4	1154.8	1252.32	1241.78
ENSMUSG00000031782	Coq9	768.921	0.249372	0.102409	2.43506	0.0148892	0.153621	731.905	667.176	815.46	598.579	836.68	863.579	869.069
ENSMUSG00000062040	Zfp27	731.804	0.189421	0.0778018	2.43466	0.0149058	0.153674	693.968	710.941	696.948	643.473	825.646	759.08	792.569
ENSMUSG00000061882	Ccdc62	108.204	0.342815	0.140844	2.43401	0.0149327	0.153832	101.782	78.7774	88.6881	104.751	101.137	147.97	134.319
ENSMUSG00000028402	Mpdz	1863	0.252865	0.103907	2.43356	0.014951	0.153902	1598.9	1652.38	1702.34	1859.59	1693.59	2203.67	2330.56
ENSMUSG00000060636	Rpl35a	718.214	0.216002	0.0887764	2.4331	0.0149703	0.153982	674.537	613.685	723.632	650.456	856.907	755.736	752.541
ENSMUSG00000089672	Gp49a	2.106	0.173106	0.0711593	2.43266	0.0149885	NA	0.925291	0	0	0	3.67771	8.35992	1.77906
ENSMUSG00000052430	Bmpr1b	350.188	-0.361231	0.148522	-2.43217	0.0150086	0.154241	409.904	293.713	498.38	413.02	378.804	203.982	253.515
ENSMUSG00000034522	Zfp395	411.787	0.342818	0.140965	2.43193	0.0150186	0.154241	325.702	384.161	390.856	315.252	321.8	598.57	546.17
ENSMUSG00000028010	Gar1	458.648	0.225976	0.0929388	2.43145	0.0150384	0.154326	453.392	408.475	399.489	439.956	465.231	504.939	539.054
ENSMUSG00000038535	Zfp280d	1433.64	0.193035	0.0794193	2.43059	0.0150744	0.154576	1456.41	1239.04	1326.4	1355.78	1570.38	1626	1461.49
ENSMUSG00000030232	Aebp2	1318.49	0.245834	0.10118	2.42968	0.0151122	0.154845	1232.49	992.011	1258.9	1351.79	1377.3	1477.2	1539.77
ENSMUSG00000021557	Agtpbp1	3883.75	-0.206297	0.0849264	-2.42913	0.0151351	0.154877	4065.73	4117.82	3729.61	4638.99	3773.33	3516.18	3344.62
ENSMUSG00000026163	Sphkap	2375.67	-0.258246	0.106316	-2.42905	0.0151386	0.154877	2622.27	2642.45	2082.21	2984.92	1978.61	2074.93	2244.28
ENSMUSG00000026768	Itga8	124.596	0.361433	0.148863	2.42795	0.0151843	0.155195	99.0061	103.091	93.3972	124.704	97.4594	173.05	181.464
ENSMUSG00000026688	Mgst3	669.647	-0.220341	0.0907592	-2.42775	0.0151929	0.155195	774.468	709.969	741.684	645.468	577.401	647.893	590.646
ENSMUSG00000046020	Pofut1	1313.86	0.181122	0.0746156	2.4274	0.0152074	0.155224	1212.13	1205	1321.69	1219.11	1312.94	1478.87	1447.26
ENSMUSG00000059834	Sclt1	644.584	0.184446	0.0759986	2.42697	0.0152255	0.155291	610.692	581.591	622.387	612.546	685.893	712.265	686.715
ENSMUSG00000087675	Gm11762	7.4272	-0.306465	0.12628	-2.42686	0.01523	NA	10.1782	6.80792	13.3425	11.9716	3.67771	3.34397	2.66858
ENSMUSG00000038524	Fchsd1	574.835	-0.204681	0.0843472	-2.42664	0.0152392	0.155312	592.186	642.862	632.59	578.627	544.301	533.363	499.915
ENSMUSG00000031327	Chic1	769.384	0.265657	0.109489	2.42634	0.0152521	0.155324	745.784	566.03	681.251	801.099	801.741	902.035	887.749
ENSMUSG00000071604	Fam189a2	139.497	-0.321519	0.132533	-2.42595	0.0152683	0.155371	152.673	170.198	127.146	174.586	126.881	112.023	112.97
ENSMUSG00000006517	Mvd	1102.45	-0.198871	0.0819978	-2.42532	0.0152948	0.155522	1220.46	1224.45	1054.84	1192.17	972.755	1064.22	988.265
ENSMUSG00000028630	Dyrk2	937.697	-0.262053	0.108068	-2.42489	0.0153132	0.155591	957.676	1028.97	1026.58	1060.48	1011.37	771.62	707.175
ENSMUSG00000063142	Kcnma1	675.985	-0.288286	0.11891	-2.4244	0.0153336	0.15568	691.192	722.612	635.729	932.786	529.591	632.01	587.978
ENSMUSG00000022833	Ccdc14	308.535	0.250985	0.10354	2.42403	0.0153492	0.15572	275.737	295.658	295.104	260.382	347.544	313.497	371.823
ENSMUSG00000043140	Tmem186	825.178	0.170426	0.0703164	2.4237	0.0153634	0.155745	796.675	774.158	769.939	786.134	851.39	899.527	898.423
ENSMUSG00000017428	Psmd11	2103.83	0.147772	0.0609792	2.42332	0.0153792	0.155787	2019.91	1979.16	2102.62	1926.43	2212.14	2226.25	2260.29
ENSMUSG00000003436	Dll3	181.294	0.355801	0.146899	2.42207	0.0154322	0.156162	161.001	156.582	171.882	124.704	141.592	263.337	249.957
ENSMUSG00000044252	Osbpl1a	1594.78	-0.302744	0.125003	-2.4219	0.0154396	0.156162	1841.33	1504.55	1699.2	2025.19	1726.69	1230.58	1135.93
ENSMUSG00000025401	Myo1a	71.9862	-0.364584	0.150627	-2.42045	0.0155014	0.156668	74.9485	87.5304	89.473	78.8129	79.0708	45.1435	48.924
ENSMUSG00000030518	Fam189a1	687.124	-0.25661	0.106084	-2.41893	0.0155661	0.157203	810.555	761.514	625.526	793.118	551.657	667.957	599.542
ENSMUSG00000086715	B230112J18Rik	5.24997	-0.268973	0.11125	-2.41775	0.015617	NA	7.40233	8.75304	10.2031	4.98816	3.67771	0.835992	0.889528
ENSMUSG00000033066	Gas7	5796.13	-0.176406	0.0729632	-2.41773	0.0156175	0.157482	6118.02	6019.17	5617.96	6703.09	5516.57	5385.46	5212.63
ENSMUSG00000029869	Ephb6	1806.63	-0.191033	0.0790164	-2.41763	0.0156218	0.157482	1959.77	1835.22	1963.7	1892.51	1840.69	1635.2	1519.31
ENSMUSG00000030614	Tmem126b	330.073	-0.236335	0.0977626	-2.41744	0.0156302	0.157482	371.042	352.067	346.119	350.169	318.122	303.465	269.527
ENSMUSG00000042404	Dennd4b	998.144	-0.197518	0.0817206	-2.41699	0.0156493	0.157482	1059.46	1090.24	1048.56	1036.54	1002.18	925.443	824.592
ENSMUSG00000050947	Amigo1	1217.55	-0.157032	0.0649722	-2.41692	0.0156526	0.157482	1258.4	1319.76	1258.12	1268.99	1145.61	1109.36	1162.61
ENSMUSG00000053965	Pde5a	589.393	-0.249393	0.103229	-2.41591	0.0156958	0.157797	589.41	605.905	708.72	642.475	593.951	463.139	522.153
ENSMUSG00000002221	Paxip1	1524.62	0.170166	0.0704905	2.41402	0.0157774	0.158465	1423.1	1500.66	1444.13	1410.65	1511.54	1717.96	1664.31
ENSMUSG00000036985	Zdhhc9	2354.71	-0.144452	0.0598466	-2.4137	0.0157914	0.158465	2440.92	2438.21	2371.82	2585.86	2212.14	2227.08	2206.92
ENSMUSG00000019894	Slc6a15	3213.53	-0.326025	0.135081	-2.41355	0.0157978	0.158465	3805.72	3641.26	3287.74	3717.18	3736.56	2166.05	2140.2
ENSMUSG00000097027	Gm26559	19.0388	0.356621	0.147763	2.41346	0.0158017	NA	9.25291	13.6158	17.2667	12.9692	12.872	32.6037	34.6916
ENSMUSG00000038633	Degs1	715.133	-0.191487	0.0793866	-2.41208	0.0158618	0.158814	797.601	716.777	729.911	787.132	674.86	652.073	647.576
ENSMUSG00000025931	Paqr8	1042.57	-0.369749	0.153297	-2.41198	0.0158661	0.158814	1256.54	1248.77	1293.43	1469.51	1138.25	428.028	463.444
ENSMUSG00000027581	Stmn3	8061.71	-0.179173	0.0742862	-2.41193	0.0158684	0.158814	9323.23	8608.13	8419.88	7703.72	7269	7607.52	7500.5
ENSMUSG00000020589	Fam49a	15108.1	-0.299125	0.124087	-2.4106	0.0159262	0.159274	16943.9	16229.1	16249.6	17512.4	17127.1	10390.5	11304.1
ENSMUSG00000050312	Nsun3	436.863	0.226492	0.0940074	2.4093	0.0159833	0.159725	410.829	376.381	440.301	384.088	509.363	479.859	457.217
ENSMUSG00000020315	Sptbn1	17087.6	-0.191196	0.0793869	-2.4084	0.0160224	0.159984	17761.9	18167.4	16605.9	19943.7	14600.5	16677.2	15856.7
ENSMUSG00000027737	Slc7a11	134.356	-0.374258	0.155412	-2.40816	0.0160332	0.159984	142.495	174.088	98.8912	225.465	77.232	112.023	110.301
ENSMUSG00000028597	Gpx7	168.416	-0.319386	0.132646	-2.4078	0.016049	0.160023	194.311	184.786	182.085	187.555	183.886	112.859	133.429
ENSMUSG00000024479	Mal2	415.911	-0.350853	0.145742	-2.40736	0.0160685	0.160097	556.1	408.475	331.992	615.539	272.151	355.296	371.823
ENSMUSG00000046432	Ngfrap1	2900.43	0.2065	0.0858015	2.40672	0.0160966	0.160257	2628.75	2555.89	2889.82	2753.46	2769.32	3297.99	3407.78
ENSMUSG00000030307	Slc6a11	1723.28	-0.270543	0.112446	-2.40598	0.0161292	0.160463	1909.8	1795.35	1539.88	2292.56	1395.69	1591.73	1537.99
ENSMUSG00000032303	Chrna3	116.371	-0.33962	0.141195	-2.40533	0.0161579	0.160629	155.449	135.186	100.461	138.671	93.7817	100.319	90.7318
ENSMUSG00000032294	Pkm	8748.79	0.17348	0.0721333	2.40499	0.0161729	0.160658	7914.01	8441.82	8922.18	7795.5	8940.52	9287.03	9940.47
ENSMUSG00000068747	Sort1	5951.77	-0.175808	0.0731343	-2.4039	0.0162211	0.161017	5920.94	6172.84	6598.24	6409.79	6007.54	5214.08	5338.95
ENSMUSG00000097415	AU020206	35.4594	0.376036	0.156445	2.40363	0.0162333	0.161019	27.7587	28.2042	32.9637	23.9432	36.7771	44.3075	54.2612
ENSMUSG00000024069	Slc30a6	367.132	0.266835	0.111038	2.40309	0.0162571	0.161067	309.047	349.149	338.271	327.223	496.491	377.032	372.712
ENSMUSG00000036632	Alg5	539.71	0.220126	0.0916154	2.40272	0.0162739	0.161067	556.1	503.786	489.747	450.93	599.467	580.178	597.763
ENSMUSG00000022438	Parvb	450.401	-0.288542	0.120091	-2.4027	0.0162744	0.161067	494.105	524.21	457.568	517.771	290.539	423.848	444.764
ENSMUSG00000085564	Gm12198	80.2535	0.336298	0.139998	2.40216	0.0162984	0.161185	65.6956	65.1615	75.3457	67.839	108.493	90.2871	88.9528
ENSMUSG00000039328	Rnf122	860.488	0.247568	0.103085	2.40159	0.0163239	0.161267	696.744	820.841	901.794	733.26	878.973	942.162	1049.64
ENSMUSG00000040414	Slc25a28	587.034	0.228296	0.0950665	2.40144	0.0163309	0.161267	557.025	548.524	555.674	514.778	555.335	708.085	669.814
ENSMUSG00000036478	Btg1	1410.89	0.222375	0.0926356	2.40053	0.0163713	0.161547	1345.37	1300.31	1437.06	1148.27	1404.89	1586.71	1653.63
ENSMUSG00000066438	Plekhd1	21.1457	-0.372382	0.155176	-2.39974	0.0164069	NA	29.6093	24.314	25.1152	26.9361	12.872	16.7198	12.4534
ENSMUSG00000026657	Frmd4a	9487.97	-0.195133	0.081332	-2.39921	0.0164305	0.162011	10001.5	10262.5	10130.9	9887.53	9926.14	8123.33	8084.03
ENSMUSG00000025644	Gm7628	72.0267	0.353853	0.14751	2.39885	0.0164467	0.16203	54.5922	62.2438	74.5608	51.8769	75.3931	89.4511	96.069
ENSMUSG00000027635	Dsn1	277.605	0.263805	0.109982	2.39863	0.0164567	0.16203	261.857	255.783	262.14	223.47	347.544	277.549	314.893
ENSMUSG00000047126	Cltc	12265.1	-0.158015	0.0658986	-2.39785	0.0164916	0.162144	12681.1	12989.5	12048.2	13738.4	11270.3	11990.6	11137.8
ENSMUSG00000063160	Numbl	1765.4	-0.175211	0.0730708	-2.39783	0.0164925	0.162144	1889.44	1895.52	1914.25	1741.87	1728.52	1664.46	1523.76
ENSMUSG00000035914	Cd276	1727.68	0.180129	0.075145	2.39709	0.016526	0.162271	1587.8	1658.21	1694.49	1580.25	1704.62	1864.26	2004.11
ENSMUSG00000013367	Iglon5	2119.4	0.195102	0.081394	2.397	0.0165297	0.162271	1978.27	1984.99	2063.37	1924.43	2063.2	2551.45	2270.07
ENSMUSG00000050545	Fam228b	115.233	0.327561	0.136684	2.39648	0.0165533	0.162383	104.558	77.8048	102.031	113.73	150.786	128.743	128.982
ENSMUSG00000020680	Taf15	2478.94	0.159289	0.0665135	2.39484	0.0166274	0.16299	2231.8	2344.84	2329.44	2511.04	2710.47	2543.92	2681.04
ENSMUSG00000027435	Cd93	728.342	-0.238956	0.0997955	-2.39446	0.0166448	0.163041	681.939	848.072	777.002	842.002	582.917	692.201	674.262
ENSMUSG00000056737	Capg	27.6832	0.375464	0.156854	2.39371	0.0166791	NA	18.5058	26.2591	22.7607	17.9574	34.9383	35.1116	38.2497
ENSMUSG00000057788	Ddx49	610.257	0.201005	0.0839785	2.39353	0.0166869	0.163331	573.68	563.112	616.108	529.743	641.761	670.465	676.931
ENSMUSG00000035198	Tubg1	858.839	0.207592	0.086749	2.39302	0.0167104	0.163331	767.991	769.295	896.3	770.172	891.845	927.115	989.155
ENSMUSG00000033486	Catsper2	190.043	0.318077	0.13292	2.393	0.0167111	0.163331	200.788	176.033	161.679	128.695	194.919	231.57	236.614
ENSMUSG00000013698	Pea15a	8875.55	-0.199072	0.0832071	-2.39249	0.0167344	0.163439	8880.01	9667.25	9698.4	9490.47	9076.59	7219.62	8096.48
ENSMUSG00000036427	Gpi1	2331.14	-0.255566	0.106834	-2.39219	0.0167482	0.163454	2895.23	2476.14	2207	2541.97	2407.06	1856.74	1933.83
ENSMUSG00000028785	Hpca	1062.46	-0.16846	0.0704398	-2.39155	0.0167773	0.163619	1148.29	1102.88	1085.45	1131.31	1027.92	937.982	1003.39
ENSMUSG00000093674	Rpl41	1739.75	-0.242879	0.101592	-2.39073	0.0168148	0.163864	1866.31	1829.39	2103.4	1710.94	1813.11	1406.97	1448.15
ENSMUSG00000020086	H2afy2	3767.96	0.204554	0.0855717	2.39044	0.0168281	0.163875	3405.07	3605.28	3695.86	3369	3560.03	4320.4	4420.06
ENSMUSG00000079427	Mthfsl	32.6828	0.374807	0.156832	2.38987	0.0168544	NA	25.9081	27.2317	29.0395	18.955	47.8103	45.1435	34.6916
ENSMUSG00000045441	Gprin3	106.614	-0.341705	0.142983	-2.38982	0.0168565	0.163986	121.213	143.939	93.3972	128.695	82.7485	94.467	81.8366
ENSMUSG00000062309	Rpp25	325.18	0.293981	0.123022	2.38966	0.0168641	0.163986	312.748	296.631	277.052	278.339	286.862	443.911	380.718
ENSMUSG00000053161	Daw1	12.7533	0.343637	0.143828	2.38922	0.0168842	NA	11.1035	6.80792	9.41821	6.98343	12.872	23.4078	18.6801
ENSMUSG00000021696	Elovl7	44.7721	-0.369414	0.154697	-2.38797	0.0169415	0.164564	54.5922	53.4908	51.0153	49.8816	45.9714	31.7677	26.6858
ENSMUSG00000027498	Cstf1	931.8	0.217996	0.0912946	2.38783	0.0169482	0.164564	820.733	877.249	961.442	803.094	932.3	1096.82	1030.96
ENSMUSG00000034926	Dhcr24	2662.32	-0.140687	0.0589504	-2.38652	0.0170085	0.164923	2719.43	2852.52	2685.76	2852.23	2493.49	2572.35	2460.43
ENSMUSG00000056952	Tatdn2	1167.37	-0.162685	0.0681688	-2.38649	0.0170099	0.164923	1171.42	1236.12	1240.85	1260.01	1057.34	1127.75	1078.11
ENSMUSG00000031608	Galnt7	449.857	-0.228842	0.095918	-2.38581	0.0170418	0.165098	508.91	444.46	474.05	500.811	448.681	375.36	396.729
ENSMUSG00000022324	Matn2	82.9235	-0.372915	0.156321	-2.38557	0.0170527	0.165098	105.483	102.119	78.4851	125.702	20.2274	71.0593	77.3889
ENSMUSG00000042406	Atf4	2759.95	-0.191243	0.0802272	-2.38377	0.0171363	0.165739	3155.24	2760.12	2790.93	2991.9	2778.51	2425.21	2417.74
ENSMUSG00000052914	Cyp2j6	177.069	-0.29346	0.123116	-2.38361	0.0171437	0.165739	185.983	207.155	198.567	185.56	185.724	141.283	135.208
ENSMUSG00000042694	Obfc1	362.568	-0.231061	0.0969754	-2.38268	0.0171872	0.16604	366.415	399.722	409.692	379.1	356.738	304.301	322.009
ENSMUSG00000091002	Tcerg1l	542.78	-0.229981	0.0965519	-2.38194	0.0172219	0.166207	648.629	551.441	542.332	587.605	533.268	479.859	456.328
ENSMUSG00000021318	Gli3	959.089	0.297104	0.124752	2.38156	0.0172396	0.166207	741.158	814.033	1090.94	761.193	1140.09	941.326	1224.88
ENSMUSG00000048379	Socs4	1070.6	0.22567	0.0947594	2.38151	0.0172419	0.166207	1033.55	834.456	1051.7	1036.54	1237.55	1109.36	1191.08
ENSMUSG00000025019	Lcor	784.92	-0.245735	0.103196	-2.38124	0.0172545	0.166209	779.095	758.597	938.682	924.805	630.728	761.588	700.948
ENSMUSG00000029111	Nelfa	817.976	0.204632	0.0859815	2.37995	0.017315	0.166671	748.56	709.969	857.842	736.253	880.812	902.871	889.528
ENSMUSG00000036502	Tmem255a	150.645	0.328423	0.138029	2.37938	0.0173418	0.166809	90.6785	114.762	55.7244	120.713	84.5874	276.713	311.335
ENSMUSG00000047098	Rnf31	829.346	0.212667	0.0894168	2.37837	0.0173892	0.167032	691.192	769.295	868.83	754.21	913.911	909.559	898.423
ENSMUSG00000022620	Arsa	683.413	-0.204639	0.0860421	-2.37836	0.01739	0.167032	797.601	729.42	718.923	668.414	604.984	644.549	620.001
ENSMUSG00000039910	Cited2	1459.83	0.240284	0.101069	2.37743	0.0174338	0.167332	1380.53	1187.5	1580.69	1214.12	1533.61	1653.59	1668.75
ENSMUSG00000032478	Nme6	201.252	-0.266359	0.112135	-2.37535	0.0175323	0.168156	233.173	223.689	200.137	222.472	174.691	185.59	169.01
ENSMUSG00000069601	Ank3	14223.6	-0.170405	0.0717534	-2.37487	0.017555	0.168253	13760	14748.9	15106	16300.3	12984.2	13786.3	12879.5
ENSMUSG00000061740	Cyp2d22	69.5071	-0.365822	0.154078	-2.37427	0.0175839	0.168268	92.5291	84.6127	62.0032	84.7987	73.5542	40.1276	48.924
ENSMUSG00000061080	Lsamp	4494.51	-0.199968	0.0842256	-2.3742	0.0175871	0.168268	4839.27	4710.11	4483.07	5098.9	3714.49	4587.92	4027.78
ENSMUSG00000006586	Runx1t1	4014.21	-0.31898	0.134362	-2.37404	0.0175945	0.168268	4644.03	4543.8	3871.67	4944.27	4604.5	2678.52	2812.69
ENSMUSG00000023018	Smarcd1	4861.97	0.171165	0.0721066	2.37378	0.0176069	0.168268	4278.54	4890.03	4811.14	4417.52	4946.52	5311.05	5378.97
ENSMUSG00000055639	Dach1	729.594	0.282957	0.11923	2.3732	0.0176345	0.168366	678.238	574.783	646.717	724.281	641.761	902.035	939.341
ENSMUSG00000038375	Trp53inp2	4177.19	-0.252055	0.106224	-2.37286	0.0176509	0.168366	4513.57	4622.58	4319.03	4659.94	4521.75	3103.2	3500.29
ENSMUSG00000032109	Nlrx1	96.0567	-0.362521	0.152783	-2.37278	0.017655	0.168366	127.69	141.994	85.5487	91.7822	93.7817	70.2233	61.3774
ENSMUSG00000021932	Rnaseh2b	540.461	0.234452	0.0988622	2.37151	0.0177158	0.168767	497.806	489.198	561.168	437.961	638.083	570.146	588.867
ENSMUSG00000046447	Camk2n1	2845.93	0.275786	0.116309	2.37114	0.0177333	0.168767	2762.92	2483.92	2385.95	2629.76	2430.97	3588.91	3639.06
ENSMUSG00000014496	Ankrd28	2147.01	0.152735	0.0644238	2.37078	0.0177505	0.168767	2090.23	2077.39	2032.76	1985.29	2142.27	2319.88	2381.27
ENSMUSG00000042213	Zfand4	221.528	0.281219	0.118626	2.37064	0.0177571	0.168767	185.058	212.018	211.125	182.567	294.217	242.438	223.271
ENSMUSG00000017314	Mpp2	1447.37	0.314458	0.13265	2.37058	0.0177603	0.168767	1351.85	1183.61	1222.8	1323.86	1132.74	1998.02	1918.71
ENSMUSG00000015702	Anxa9	35.3379	0.369068	0.155725	2.36999	0.0177886	0.168916	25.9081	29.1768	29.0395	29.929	40.4548	50.1595	42.6973
ENSMUSG00000009376	Met	1125.83	-0.342095	0.144381	-2.3694	0.0178172	0.169067	1318.54	1338.24	983.418	1495.45	1254.1	844.351	646.687
ENSMUSG00000040860	Crocc	747.105	-0.261206	0.110268	-2.36882	0.0178448	0.169209	885.503	899.618	763.66	712.309	553.496	709.757	705.396
ENSMUSG00000028789	Adc	172.86	0.300614	0.126946	2.36804	0.0178824	0.169445	163.776	165.335	153.046	133.683	167.336	196.458	230.388
ENSMUSG00000021461	Fancc	287.294	0.242457	0.102409	2.36755	0.0179064	0.169552	274.811	258.701	259.001	266.368	281.345	345.264	325.567
ENSMUSG00000073063	Hbq1b	16.7261	0.338839	0.143138	2.36722	0.0179221	NA	15.7299	3.89024	10.9879	13.9669	20.2274	30.9317	21.3487
ENSMUSG00000032268	Tmprss5	20.7994	-0.367216	0.155281	-2.36485	0.0180373	NA	25.9081	28.2042	24.3304	24.9408	14.7108	15.0478	12.4534
ENSMUSG00000039634	Zfp189	345.843	-0.271467	0.114808	-2.36452	0.0180533	0.170678	354.386	371.518	434.023	347.176	353.06	272.533	288.207
ENSMUSG00000029003	Mad2l2	1079.17	0.223467	0.0945114	2.36444	0.0180571	0.170678	1031.7	1029.94	1021.09	919.817	1009.53	1266.53	1275.58
ENSMUSG00000028339	Col15a1	366.744	-0.350829	0.148403	-2.36403	0.0180772	0.170678	417.306	390.969	431.668	443.946	432.131	260.829	190.359
ENSMUSG00000060860	Ube2s	146.125	0.297007	0.125636	2.36402	0.0180777	0.170678	108.259	133.241	143.628	133.683	169.175	173.886	161.005
ENSMUSG00000001441	Npepps	5956.11	-0.126454	0.0534963	-2.36379	0.0180892	0.170678	6071.76	6291.49	6081.02	6288.08	5878.82	5544.3	5537.31
ENSMUSG00000044393	Dsg2	38.7028	-0.348251	0.147398	-2.36266	0.0181442	0.171076	62.9198	49.6006	35.3183	50.8792	44.1325	20.0638	8.00575
ENSMUSG00000069633	Pex11g	118.599	0.361638	0.153102	2.36207	0.0181734	0.17123	92.5291	99.2011	87.1184	114.728	86.4262	157.166	193.028
ENSMUSG00000069806	Cacng7	3218.24	0.217543	0.0921136	2.36168	0.0181923	0.171232	2807.33	2971.17	3166.87	3007.86	2991.82	3718.49	3864.11
ENSMUSG00000022673	Mcm4	1073.57	0.194862	0.0825149	2.36154	0.0181992	0.171232	943.797	998.819	1074.46	1008.61	1110.67	1111.03	1267.58
ENSMUSG00000018965	Ywhah	2287.07	-0.181845	0.0770153	-2.36116	0.0182179	0.171287	2547.33	2374.99	2179.53	2572.89	2052.16	2119.24	2163.33
ENSMUSG00000053604	Rpia	579.481	0.205864	0.087213	2.36048	0.0182513	0.171377	503.358	523.237	592.562	542.712	621.533	652.073	620.89
ENSMUSG00000020430	Pes1	1107.15	0.167488	0.070956	2.36044	0.0182532	0.171377	988.21	1105.8	1071.32	1028.56	1182.38	1172.9	1200.86
ENSMUSG00000049504	Proser1	1609.42	0.201769	0.0854946	2.36002	0.0182739	0.171398	1482.32	1466.62	1707.84	1355.78	1746.91	1764.78	1741.7
ENSMUSG00000098097	6530403H02Rik	60.1191	-0.368996	0.156363	-2.35988	0.0182811	0.171398	72.1727	75.8597	59.6487	75.82	69.8765	30.0957	37.3602
ENSMUSG00000039253	Fn3krp	529.021	0.223207	0.0945956	2.35959	0.0182949	0.171408	472.824	479.472	484.253	528.745	507.524	609.438	620.89
ENSMUSG00000021361	Tmem14c	633.416	-0.272556	0.115535	-2.35908	0.0183201	0.171523	691.192	652.588	770.724	650.456	678.538	466.483	523.932
ENSMUSG00000038861	Pi4kb	1108.87	0.16698	0.0707974	2.35855	0.0183463	0.171615	1019.67	1063.98	1113.7	1001.62	1198.93	1169.55	1194.64
ENSMUSG00000061751	Kalrn	4855.35	-0.19541	0.0828582	-2.35836	0.0183557	0.171615	4585.74	5240.15	5406.05	5387.21	4808.61	4434.93	4124.74
ENSMUSG00000021294	Kif26a	2765.56	-0.326552	0.138489	-2.35797	0.0183752	0.171678	3076.59	3230.84	3802.6	2365.39	3026.76	1962.07	1894.69
ENSMUSG00000026077	Npas2	143.554	-0.354225	0.150281	-2.35708	0.0184192	0.171969	191.535	123.515	171.097	174.586	154.464	107.843	81.8366
ENSMUSG00000030822	Prr14	1128.82	0.181474	0.0770214	2.35615	0.0184655	0.172227	1011.34	1074.68	1156.87	1011.6	1178.71	1248.14	1220.43
ENSMUSG00000053399	Adamts18	1054.9	0.264523	0.112276	2.35601	0.0184727	0.172227	925.291	967.697	1127.05	801.099	1261.46	1034.12	1267.58
ENSMUSG00000064023	Klk8	53.5194	-0.368264	0.15635	-2.35539	0.0185034	0.172393	82.3509	46.6829	56.5093	78.8129	27.5828	56.0114	26.6858
ENSMUSG00000034917	Tjp3	123.155	0.327352	0.139012	2.35485	0.0185302	0.172475	114.736	110.872	105.955	98.7656	106.654	173.886	151.22
ENSMUSG00000028518	Prkaa2	1600.13	-0.190716	0.0809939	-2.35469	0.0185381	0.172475	1743.25	1568.74	1625.43	1853.6	1410.4	1555.78	1443.7
ENSMUSG00000022860	Chodl	219.926	0.346849	0.147369	2.35361	0.0185919	0.172855	182.282	151.719	169.528	243.422	183.886	288.417	320.23
ENSMUSG00000032649	Colgalt2	195.765	-0.304181	0.129267	-2.35313	0.0186161	0.172939	254.455	220.771	206.416	185.56	196.758	160.51	145.883
ENSMUSG00000054894	Atp5s	207.665	0.267248	0.113581	2.35292	0.0186268	0.172939	197.087	188.677	182.085	188.552	198.596	255.813	242.841
ENSMUSG00000079037	Prnp	5209.88	-0.169749	0.072182	-2.35168	0.0186888	0.173306	5687.76	5438.55	5108.59	5698.48	5215	4579.56	4741.18
ENSMUSG00000035704	Alg8	312.701	0.235224	0.100032	2.35148	0.018699	0.173306	295.168	264.536	283.331	304.278	376.965	331.053	333.573
ENSMUSG00000021221	Dpf3	276.401	-0.301736	0.128324	-2.35135	0.0187052	0.173306	239.65	354.984	301.383	329.219	270.312	224.882	214.376
ENSMUSG00000002980	Bcam	97.9229	-0.368596	0.156803	-2.35069	0.0187387	0.173496	133.242	141.021	84.7639	114.728	51.488	109.515	50.7031
ENSMUSG00000061132	Blnk	12.2093	0.327836	0.1395	2.35007	0.0187696	NA	6.47703	9.7256	6.27881	9.97632	9.19428	24.2438	19.5696
ENSMUSG00000040540	Gm9770	5.37108	0.272831	0.1161	2.34996	0.0187752	NA	2.77587	2.91768	2.35455	2.9929	9.19428	6.68793	10.6743
ENSMUSG00000010047	Hyal2	614.24	0.268387	0.114229	2.34956	0.0187956	0.173902	521.864	523.237	674.972	504.802	601.306	743.196	730.302
ENSMUSG00000068036	Mllt4	6625.75	-0.161788	0.0688689	-2.34922	0.0188127	0.173939	6689.85	6866.27	6803.87	7467.28	6461.74	6307.56	5783.71
ENSMUSG00000034586	Hid1	1503.46	-0.143536	0.0611246	-2.34825	0.0188616	0.174271	1579.47	1577.49	1580.69	1546.33	1362.59	1430.38	1447.26
ENSMUSG00000042724	Map3k9	4142.53	-0.184085	0.0784086	-2.34776	0.0188865	0.17438	4147.15	4362.9	4253.89	4774.67	3539.8	4128.13	3791.17
ENSMUSG00000047976	Kcna1	387.469	-0.364245	0.155204	-2.34688	0.0189313	0.174673	445.065	543.661	386.931	449.932	478.103	189.77	218.824
ENSMUSG00000021823	Vcl	432.569	0.282146	0.120257	2.34619	0.0189664	0.174865	325.702	416.256	397.135	418.008	395.354	554.262	521.263
ENSMUSG00000032477	Cdc25a	751.68	-0.305812	0.130357	-2.34596	0.0189783	0.174865	824.434	821.813	857.057	837.013	866.101	508.283	547.06
ENSMUSG00000026981	Il1rn	1.77334	0.166497	0.0710055	2.34485	0.0190346	NA	0	0	0	0.997632	3.67771	4.17996	3.55811
ENSMUSG00000034194	R3hcc1	747.921	0.224903	0.0959267	2.34453	0.0190512	0.175416	650.479	670.094	759.736	690.361	737.381	806.732	920.661
ENSMUSG00000045672	Col27a1	113.181	0.366951	0.156571	2.34368	0.0190946	0.175694	77.7244	97.256	94.9669	79.8106	58.8434	203.982	179.685
ENSMUSG00000026879	Gsn	148.207	-0.310882	0.132674	-2.3432	0.0191194	0.175801	188.759	155.61	137.349	182.567	115.848	121.219	136.098
ENSMUSG00000061175	Fnip2	1185.36	-0.198217	0.0846772	-2.34085	0.0192399	0.176787	1300.03	1146.65	1247.13	1353.79	992.982	1121.9	1135.04
ENSMUSG00000036840	Siah1a	984.122	0.1781	0.0761019	2.34028	0.0192692	0.176915	987.285	857.798	933.972	930.791	1084.93	1025.76	1068.32
ENSMUSG00000035067	Xkr6	386.8	0.268246	0.114635	2.33999	0.0192841	0.176915	378.444	325.808	346.904	354.159	347.544	495.743	458.996
ENSMUSG00000041117	Ccdc8	210.647	-0.301914	0.129034	-2.33981	0.0192936	0.176915	199.863	228.552	271.558	231.451	216.985	158.002	168.121
ENSMUSG00000048402	Gli2	475.282	0.29684	0.126922	2.33875	0.0193484	0.177214	377.519	423.064	534.483	354.159	474.425	558.442	604.879
ENSMUSG00000050663	Trhde	281.925	0.366625	0.156807	2.33807	0.0193836	0.177214	252.604	230.497	145.197	262.377	172.852	458.959	450.991
ENSMUSG00000005881	Ergic3	2661.76	0.165225	0.0706762	2.33778	0.0193989	0.177214	2477.93	2449.88	2763.46	2398.31	2826.32	2801.41	2914.98
ENSMUSG00000040112	Mrps35	447.726	0.205372	0.0878535	2.33766	0.019405	0.177214	419.157	415.283	431.668	407.034	459.714	478.187	523.042
ENSMUSG00000030122	Ptms	15072.7	0.189733	0.0811695	2.33749	0.0194139	0.177214	13636	13481.6	15670.3	13815.2	14905.8	16435.6	17564.6
ENSMUSG00000045179	Sox3	166.945	0.347475	0.148686	2.33696	0.0194411	0.177214	102.707	141.021	183.655	134.68	187.563	166.362	252.626
ENSMUSG00000035513	Ntng2	1031.82	-0.328283	0.14048	-2.33687	0.019446	0.177214	1184.37	1255.57	1257.33	963.713	1191.58	647.893	722.297
ENSMUSG00000021975	Ints9	647.57	0.222056	0.0950245	2.33683	0.0194481	0.177214	548.697	619.521	663.199	570.646	645.438	736.509	748.982
ENSMUSG00000020650	Bcap29	412.437	0.277953	0.11895	2.33672	0.0194538	0.177214	390.473	291.768	408.907	389.077	500.169	412.98	493.688
ENSMUSG00000032178	Ilf3	7751.08	0.162588	0.0695826	2.33662	0.0194589	0.177214	7015.55	7470.23	8006.26	6922.57	8067.06	8274.64	8501.22
ENSMUSG00000019230	Lhx9	444.667	0.318951	0.136593	2.33505	0.019541	0.177841	394.174	408.475	398.704	354.159	347.544	571.818	637.791
ENSMUSG00000020150	Gamt	108.359	-0.342873	0.146858	-2.33472	0.0195582	0.177875	95.3049	141.994	127.931	127.697	114.009	77.7472	73.8308
ENSMUSG00000063727	Tnfrsf11b	18.8291	-0.353113	0.151261	-2.33446	0.0195716	NA	18.5058	25.2866	24.3304	28.9313	7.35542	16.7198	10.6743
ENSMUSG00000037029	Zfp146	2605.54	0.159557	0.0684469	2.33111	0.0197476	0.179476	2413.16	2532.55	2637.88	2317.5	2684.73	2833.18	2819.8
ENSMUSG00000086219	Srrm4os	282.843	-0.360998	0.154931	-2.33006	0.0198032	0.179858	206.34	334.561	364.171	423.994	310.767	176.394	163.673
ENSMUSG00000001288	Rarg	282.94	0.289624	0.12432	2.32966	0.0198241	0.179927	247.053	260.646	295.889	208.505	273.99	336.905	357.59
ENSMUSG00000071757	Zhx2	965.186	0.208217	0.0894011	2.32902	0.0198579	0.18011	795.75	901.563	1010.1	888.89	1033.44	1074.25	1052.31
ENSMUSG00000026176	Ctdsp1	364.915	0.270094	0.116004	2.32831	0.0198958	0.180227	283.139	349.149	384.577	303.28	371.449	417.16	445.653
ENSMUSG00000001313	Rnd2	1597.18	0.241027	0.10353	2.32809	0.0199074	0.180227	1325.94	1430.64	1780.04	1323.86	1721.17	1743.04	1855.56
ENSMUSG00000042055	Wdr11	2096.28	0.15959	0.0685521	2.32802	0.0199113	0.180227	1959.77	2028.76	2041.4	1942.39	2059.52	2324.89	2317.22
ENSMUSG00000051041	Olfml1	9.06107	-0.298557	0.128255	-2.32784	0.0199208	NA	10.1782	9.7256	10.2031	19.9526	7.35542	3.34397	2.66858
ENSMUSG00000053134	Supt7l	743.368	0.176303	0.0757414	2.32769	0.0199283	0.18026	705.072	711.914	729.911	659.435	788.869	790.012	818.366
ENSMUSG00000068551	Zfp467	697.588	0.307473	0.132138	2.32692	0.0199697	0.180512	630.123	638.972	613.753	578.627	551.657	983.126	886.859
ENSMUSG00000045275	Lca5l	78.3015	0.341536	0.146822	2.32619	0.0200082	0.180737	82.3509	56.4085	55.7244	71.8295	90.1039	90.2871	101.406
ENSMUSG00000029387	Gtf2h3	807.361	0.184132	0.0791872	2.32527	0.0200575	0.180954	737.457	759.569	814.675	721.288	917.589	858.563	842.383
ENSMUSG00000024431	Nr3c1	421.464	0.242727	0.104393	2.32513	0.0200648	0.180954	377.519	353.039	369.665	448.934	428.453	494.071	478.566
ENSMUSG00000085133	B930095G15Rik	1479.19	-0.171497	0.0737786	-2.32448	0.0200999	0.180954	1547.09	1455.92	1545.37	1688.99	1331.33	1408.65	1376.99
ENSMUSG00000091116	Gm7991	1.40816	0.142245	0.0611991	2.32429	0.0201099	NA	0	0	0	0	5.51657	1.67198	2.66858
ENSMUSG00000022552	Sharpin	899.394	0.18131	0.0780075	2.32426	0.0201114	0.180954	894.756	814.033	874.324	800.101	1018.73	930.459	963.359
ENSMUSG00000071866	Ppia	839.463	-0.22303	0.0959614	-2.32417	0.0201164	0.180954	987.285	921.987	864.121	822.049	853.229	696.381	731.192
ENSMUSG00000038500	Prr3	1257.13	0.190007	0.0817556	2.32409	0.0201209	0.180954	1250.99	1173.88	1119.98	1183.19	1219.16	1403.63	1449.04
ENSMUSG00000025040	Fundc1	710.298	0.22656	0.0974882	2.32397	0.0201271	0.180954	703.221	551.441	663.984	707.321	757.609	780.816	807.691
ENSMUSG00000030795	Fus	12162.8	0.132883	0.0571926	2.32343	0.0201559	0.181091	11496.7	11014.2	12019.2	12118.2	12908.8	12955.4	12626.8
ENSMUSG00000031938	4931406C07Rik	1059.08	0.164104	0.0706482	2.32284	0.0201879	0.181257	1014.12	1057.17	995.191	947.751	1156.64	1122.74	1119.92
ENSMUSG00000038291	Snx25	776.193	-0.245051	0.105522	-2.32227	0.0202182	0.181407	925.291	827.648	689.884	917.822	698.765	658.761	715.18
ENSMUSG00000027869	Hsd3b6	4.27934	0.248351	0.106979	2.32148	0.0202608	NA	2.77587	1.94512	2.35455	0.997632	5.51657	8.35992	8.00575
ENSMUSG00000042389	Tsen2	682.902	0.219182	0.094428	2.32115	0.0202787	0.181828	604.215	716.777	598.841	617.534	680.377	769.112	793.459
ENSMUSG00000032952	Ap4b1	670.909	0.22103	0.0952465	2.32061	0.0203076	0.181965	619.945	657.45	672.617	537.724	689.571	754.064	764.994
ENSMUSG00000037791	Phf12	2649.9	0.20169	0.0869413	2.31984	0.0203493	0.182201	2414.08	2536.44	2694.39	2261.63	2574.4	3055.55	3012.83
ENSMUSG00000027163	Commd9	655.179	0.218444	0.0941724	2.31962	0.0203613	0.182201	539.444	661.341	641.223	591.596	665.666	754.9	732.081
ENSMUSG00000016763	Scube1	3307.79	-0.206394	0.0889882	-2.31934	0.0203766	0.182215	3588.28	3361.17	3715.48	3432.85	3469.92	2852.4	2734.41
ENSMUSG00000035805	Mlc1	1000.93	-0.241904	0.104353	-2.31813	0.0204421	0.182679	1025.22	1128.17	1037.57	1127.32	1077.57	796.7	813.918
ENSMUSG00000039913	Pak7	2659	-0.225437	0.0972915	-2.31713	0.0204969	0.183046	2940.57	2595.76	2828.6	3047.77	2800.58	2165.22	2234.49
ENSMUSG00000001844	Zdhhc4	700.98	0.199972	0.0863239	2.31653	0.0205293	0.183058	653.255	709.969	666.338	588.603	787.03	734.001	767.662
ENSMUSG00000060512	0610040J01Rik	38.0929	-0.342581	0.147891	-2.31644	0.0205345	0.183058	45.3392	61.2713	39.2425	47.8863	47.8103	10.8679	14.2324
ENSMUSG00000020605	Hs1bp3	366.932	0.220573	0.0952246	2.31635	0.0205393	0.183058	318.3	359.847	340.625	345.181	367.771	420.504	416.299
ENSMUSG00000020642	Rnf144a	2619.69	0.137489	0.0593825	2.31531	0.020596	0.18344	2452.95	2528.66	2630.04	2420.26	2739.9	2801.41	2764.65
ENSMUSG00000026223	Itm2c	1694.08	0.228082	0.0985742	2.31381	0.0206783	0.184051	1516.55	1631.96	1539.09	1576.26	1529.93	1992.17	2072.6
ENSMUSG00000028051	Hcn3	1240.37	-0.152285	0.0658573	-2.31235	0.0207582	0.184639	1327.79	1297.39	1316.98	1254.02	1147.45	1202.16	1136.82
ENSMUSG00000086688	Gm11560	24.1084	0.349614	0.151206	2.31216	0.0207687	NA	14.8047	25.2866	14.1273	15.9621	22.0663	27.5877	48.924
ENSMUSG00000028195	Cyr61	190.375	0.332467	0.143841	2.31135	0.0208136	0.184875	168.403	156.582	212.695	114.728	213.307	209.834	257.074
ENSMUSG00000041577	Prelp	47.6715	-0.356574	0.154278	-2.31125	0.020819	0.184875	37.9369	64.189	69.8517	62.8508	55.1657	25.9157	17.7906
ENSMUSG00000070425	Trpc2	1529.81	0.156352	0.0676559	2.31098	0.0208338	0.184875	1416.62	1445.22	1553.22	1401.67	1631.07	1599.25	1661.64
ENSMUSG00000045095	Magi1	3217.83	0.239554	0.103664	2.31087	0.0208401	0.184875	2877.65	2933.24	2897.67	3114.61	2844.71	3963.44	3893.46
ENSMUSG00000034071	Zfp551	231.182	-0.259008	0.112115	-2.3102	0.020877	0.185079	247.053	256.756	252.722	255.394	174.691	232.406	199.254
ENSMUSG00000029461	Fam168a	9594.96	-0.127256	0.0551187	-2.30877	0.0209566	0.185556	9525.87	10166.2	10000.6	10168.9	9392.88	9102.28	8808.1
ENSMUSG00000039917	Rhbdd2	1031.21	0.217456	0.0941886	2.30873	0.0209586	0.185556	994.687	1030.91	900.224	907.845	978.271	1188.78	1217.76
ENSMUSG00000051590	Map3k19	12.5144	-0.329885	0.142898	-2.30853	0.0209697	NA	19.4311	13.6158	12.5576	20.9503	5.51657	7.52392	8.00575
ENSMUSG00000030303	Far2	450.491	-0.282057	0.122235	-2.3075	0.0210269	0.185961	575.531	526.155	383.007	501.809	364.093	423.012	379.828
ENSMUSG00000051777	Iqcj	49.5902	-0.35694	0.154693	-2.30741	0.0210322	0.185961	59.2186	58.3536	51.8002	60.8556	53.3268	35.1116	28.4649
ENSMUSG00000051705	Senp8	264.713	0.246996	0.107124	2.30569	0.0211278	0.186682	228.547	224.661	250.367	264.373	294.217	275.041	315.782
ENSMUSG00000097683	Gm26644	14.5898	-0.33821	0.146823	-2.30352	0.0212498	NA	16.6552	19.4512	23.5455	14.9645	12.872	7.52392	7.11622
ENSMUSG00000098178	Yam1	6657.34	0.356325	0.154723	2.30299	0.0212793	0.187897	5730.33	3737.55	4716.95	5660.56	5671.03	7326.63	13758.3
ENSMUSG00000019929	Dcn	76.4517	-0.355196	0.15427	-2.30243	0.0213108	0.188051	61.0692	137.131	51.0153	130.69	68.0377	40.9636	46.2554
ENSMUSG00000030555	Ttc23	168.495	0.308153	0.133878	2.30174	0.0213501	0.188218	124.914	136.158	184.44	147.65	172.852	197.294	216.155
ENSMUSG00000021257	Angel1	475.706	0.309689	0.134568	2.30136	0.0213716	0.188218	421.007	455.158	434.023	364.136	380.643	634.518	640.46
ENSMUSG00000031990	Jam3	736.908	0.188449	0.0818863	2.30135	0.0213721	0.188218	698.594	668.149	704.011	704.328	718.993	847.695	816.587
ENSMUSG00000022974	Paxbp1	3361.97	0.159211	0.0691998	2.30074	0.0214062	0.188337	3433.75	3257.1	3056.99	3021.83	3692.42	3612.32	3459.37
ENSMUSG00000039048	Foxred1	905.245	0.195501	0.0849781	2.30061	0.0214138	0.188337	903.084	839.319	835.866	805.089	1083.09	964.734	905.539
ENSMUSG00000031429	Psmd10	352.433	0.244434	0.106286	2.29978	0.0214607	0.188625	320.151	312.192	302.952	350.169	448.681	348.608	384.276
ENSMUSG00000057818	1600029O15Rik	341.124	-0.233595	0.101594	-2.29929	0.0214887	0.188747	400.651	373.463	343.765	348.174	336.511	291.761	293.544
ENSMUSG00000038650	Rnh1	576.158	0.199385	0.0867312	2.29889	0.0215112	0.188821	557.025	520.32	571.371	502.807	647.277	644.549	589.757
ENSMUSG00000028238	Atp6v0d2	2.44719	0.153095	0.0666064	2.2985	0.0215334	NA	0.925291	0	0	0	0	10.8679	5.33717
ENSMUSG00000043811	Rtn4r	582.413	-0.271239	0.11801	-2.29845	0.0215364	0.188917	711.549	575.755	707.935	549.695	599.467	468.155	464.334
ENSMUSG00000037112	Sik2	754.496	-0.201876	0.0878493	-2.29797	0.0215632	0.189029	747.635	760.542	871.184	832.025	706.121	717.281	646.687
ENSMUSG00000037999	Arap2	380.584	-0.253527	0.110384	-2.29678	0.0216314	0.189375	444.14	382.216	374.374	455.918	319.961	377.032	310.445
ENSMUSG00000043251	Exoc3l	184.098	-0.262743	0.114399	-2.29674	0.0216338	0.189375	199.863	220.771	196.998	187.555	152.625	167.198	163.673
ENSMUSG00000018507	Trpv2	529.056	-0.231095	0.100628	-2.29653	0.0216453	0.189375	557.95	537.826	546.256	630.504	535.107	472.335	423.415
ENSMUSG00000029179	Zcchc4	491.962	0.229281	0.0999187	2.29467	0.0217518	0.190124	483.002	431.817	485.823	419.006	476.264	564.294	583.53
ENSMUSG00000051159	Cited1	36.2174	0.35957	0.156708	2.29452	0.0217608	0.190124	28.684	31.1219	24.3304	32.9219	31.2606	51.8315	53.3717
ENSMUSG00000062372	Otof	231.058	-0.343784	0.149843	-2.29429	0.0217737	0.190124	338.656	251.893	191.504	287.318	128.72	230.734	188.58
ENSMUSG00000036112	Metap2	2895.44	0.132442	0.0577371	2.29388	0.0217971	0.190205	2874.88	2647.31	2772.88	2813.32	3019.4	3057.22	3083.1
ENSMUSG00000078787	Cyp2t4	31.51	0.359657	0.15681	2.29359	0.0218142	NA	21.2817	32.0945	21.9758	24.9408	36.7771	43.4716	40.0288
ENSMUSG00000056938	Acbd4	181.003	-0.2968	0.129417	-2.29337	0.0218269	0.19034	221.144	227.579	196.213	157.626	161.819	149.642	152.999
ENSMUSG00000024228	Nudt12	58.3617	0.348237	0.151897	2.29259	0.0218715	0.190533	54.5922	40.8475	41.5971	58.8603	60.6822	71.8953	80.0575
ENSMUSG00000032402	Smad3	707.872	0.256704	0.111996	2.29208	0.0219013	0.190533	601.439	616.603	721.278	641.477	636.244	848.531	889.528
ENSMUSG00000042804	Gpr153	309.768	-0.303773	0.132538	-2.29198	0.0219069	0.190533	387.697	389.024	257.431	351.167	222.502	289.253	271.306
ENSMUSG00000073421	H2-Ab1	5.08476	0.234878	0.102492	2.29167	0.0219245	NA	4.62645	0.97256	0.784851	2.9929	3.67771	9.19591	13.3429
ENSMUSG00000029121	Crmp1	39012.3	-0.10693	0.0466638	-2.29151	0.0219342	0.190533	39491.4	39651.3	40724.3	41224.2	37281	36672.4	38041.5
ENSMUSG00000033006	Sox10	102.549	-0.322748	0.140859	-2.29129	0.0219466	0.190533	134.167	101.146	104.385	125.702	73.5542	81.9272	96.9585
ENSMUSG00000026667	Uhmk1	3206.41	-0.212882	0.0929103	-2.29127	0.0219479	0.190533	3529.98	3432.16	2885.11	3865.82	2914.59	2894.2	2922.99
ENSMUSG00000032946	Rasgrp2	880.018	-0.305978	0.133542	-2.29125	0.021949	0.190533	1151.06	986.176	759.736	1038.54	570.045	902.035	752.541
ENSMUSG00000051401	Kctd16	32.6537	-0.359334	0.156875	-2.29057	0.0219882	NA	37.9369	43.7652	29.8243	46.8887	20.2274	25.9157	24.0173
ENSMUSG00000020623	Map2k6	962.797	-0.255598	0.111629	-2.28971	0.0220382	0.191184	891.98	1014.38	1178.85	1096.4	987.466	742.36	828.15
ENSMUSG00000058665	En1	1.76212	0.157345	0.0687689	2.28803	0.022136	NA	0.925291	0	0	0	1.83886	3.34397	6.22669
ENSMUSG00000026563	Tada1	1647.29	0.155624	0.068064	2.28643	0.0222291	0.192616	1541.53	1480.24	1673.3	1568.28	1781.85	1753.91	1731.91
ENSMUSG00000036817	Sun1	2480.31	-0.137057	0.0599449	-2.28638	0.0222322	0.192616	2579.71	2594.79	2584.51	2570.9	2456.71	2349.97	2225.6
ENSMUSG00000033174	Mgll	504.371	-0.258068	0.112902	-2.28576	0.0222681	0.192803	608.841	619.521	485.038	487.842	395.354	472.335	461.665
ENSMUSG00000042353	Frem3	7.54389	0.22576	0.0987765	2.28556	0.02228	NA	2.77587	5.83536	1.5697	2.9929	0	20.0638	19.5696
ENSMUSG00000024799	Tm7sf2	979.17	0.213411	0.093387	2.28523	0.0222992	0.192947	1038.18	902.536	854.703	846.99	1007.69	1155.34	1048.75
ENSMUSG00000086826	Gm11739	64.2667	0.330714	0.144738	2.28491	0.022318	0.192964	52.7416	53.4908	54.1547	60.8556	69.8765	76.9112	81.8366
ENSMUSG00000026739	Bmi1	3152.97	0.226933	0.099327	2.2847	0.0223301	0.192964	2961.86	2376.94	3153.53	3147.53	3701.62	3291.3	3438.02
ENSMUSG00000052833	Sae1	3512.39	-0.146602	0.0642097	-2.28317	0.0224205	0.193507	3656.75	3836.75	3688.8	3497.7	3394.53	3389.11	3123.13
ENSMUSG00000027430	Dtd1	618.311	0.307344	0.134615	2.28314	0.0224219	0.193507	554.249	585.481	514.077	523.757	479.941	845.187	825.482
ENSMUSG00000025092	Hspa12a	5034.01	-0.250855	0.109951	-2.28151	0.0225183	0.194213	5563.77	5305.31	5344.83	5632.63	5582.77	3895.72	3913.03
ENSMUSG00000036196	Slc26a8	103.208	0.317474	0.139182	2.28101	0.0225481	0.194345	92.5291	100.174	91.0427	77.8153	97.4594	122.891	140.545
ENSMUSG00000024516	Sec11c	660.495	-0.260318	0.114147	-2.28054	0.0225756	0.194456	807.779	689.545	645.932	729.269	702.443	504.103	544.391
ENSMUSG00000022494	Shisa9	956.696	-0.287893	0.126255	-2.28026	0.0225925	0.194476	1136.26	974.505	949.669	1160.25	1066.54	712.265	697.39
ENSMUSG00000037098	Rab11fip3	2609.71	-0.163894	0.0718871	-2.27988	0.0226146	0.194541	2675.02	2713.44	2967.52	2611.8	2495.33	2505.47	2299.43
ENSMUSG00000097892	Gm26801	109.856	-0.317131	0.139131	-2.27937	0.0226451	0.194678	105.483	129.35	134.994	120.713	114.009	85.2711	79.168
ENSMUSG00000033554	Dph5	318.101	0.232107	0.101859	2.27871	0.0226845	0.194891	271.11	329.698	280.192	289.313	367.771	345.264	343.358
ENSMUSG00000023966	Rsph9	285.712	-0.227338	0.0998257	-2.27735	0.0227655	0.195413	297.018	321.917	299.028	314.254	239.051	272.533	256.184
ENSMUSG00000032035	Ets1	816.532	-0.184115	0.0808517	-2.2772	0.0227746	0.195413	847.566	877.249	838.221	890.886	783.353	790.848	687.605
ENSMUSG00000034486	Gbx2	13.7962	0.216053	0.0949165	2.27625	0.0228313	NA	4.62645	14.5884	0.784851	1.99526	1.83886	30.9317	41.8078
ENSMUSG00000086924	Gm11766	65.4565	-0.340446	0.149587	-2.27591	0.0228515	0.195836	72.1727	82.6676	65.9275	78.8129	62.5211	55.1754	40.9183
ENSMUSG00000001864	Aif1l	753.987	-0.316953	0.139266	-2.27588	0.0228532	0.195836	746.71	843.209	963.797	833.023	871.618	469.827	549.728
ENSMUSG00000022831	Hcls1	30.6188	0.356156	0.156516	2.27553	0.0228744	NA	18.5058	30.1494	25.1152	21.9479	29.4217	51.8315	37.3602
ENSMUSG00000028883	Sema3a	1282.95	-0.166802	0.0733068	-2.2754	0.0228819	0.195957	1369.43	1303.23	1281.66	1447.56	1169.51	1174.57	1234.66
ENSMUSG00000021453	Gadd45g	319.83	0.315429	0.138699	2.27419	0.0229543	0.196342	259.081	314.137	336.701	206.51	299.734	405.456	417.189
ENSMUSG00000063972	Nr6a1	185.87	-0.274354	0.12064	-2.27416	0.0229563	0.196342	224.846	202.292	183.655	201.522	185.724	157.166	145.883
ENSMUSG00000028494	Plin2	422.241	-0.230399	0.10133	-2.27374	0.0229818	0.196426	427.484	456.131	494.456	432.972	432.131	361.148	351.363
ENSMUSG00000025956	Mettl21a	363.308	0.214734	0.0944505	2.27351	0.0229956	0.196426	333.105	325.808	367.31	320.24	411.904	385.392	399.398
ENSMUSG00000000317	Bcl6b	304.104	-0.310548	0.136629	-2.27293	0.0230306	0.196477	371.967	356.929	317.08	310.264	343.866	196.458	232.167
ENSMUSG00000030760	Acer3	117.218	-0.299175	0.131626	-2.27292	0.023031	0.196477	147.121	132.268	113.803	127.697	104.815	96.975	97.8481
ENSMUSG00000056771	Gm10010	58.9556	-0.33574	0.147775	-2.27196	0.0230889	0.196801	72.1727	65.1615	63.5729	67.839	53.3268	43.4716	47.145
ENSMUSG00000051851	Cxx1c	921.74	0.299925	0.132039	2.27149	0.0231174	0.196801	898.457	821.813	713.429	828.035	741.059	1269.87	1179.51
ENSMUSG00000042333	Tnfrsf14	2.64105	0.198124	0.087225	2.27141	0.023122	NA	0.925291	0.97256	0.784851	0.997632	1.83886	5.85194	7.11622
ENSMUSG00000027954	Efna1	72.3232	0.342287	0.150698	2.27135	0.0231259	0.196801	63.8451	57.381	77.7002	43.8958	80.9097	94.467	88.0633
ENSMUSG00000033209	Ttc28	14664.3	-0.214149	0.0942842	-2.27132	0.0231279	0.196801	14375.3	15922.8	18057.8	14384.9	14613.4	12865.1	12431.2
ENSMUSG00000048965	Mrgpre	337.546	-0.218636	0.0962881	-2.27064	0.0231688	0.196945	361.789	350.122	342.98	390.074	319.961	303.465	294.434
ENSMUSG00000015568	Lpl	1733.34	-0.286549	0.126202	-2.27055	0.0231744	0.196945	2032.86	1326.57	2093.98	2203.77	1507.86	1458.81	1509.53
ENSMUSG00000072763	5430403G16Rik	45.2734	0.352335	0.155256	2.26938	0.0232454	0.197333	48.1151	37.9298	30.6092	31.9242	49.6491	63.5354	55.1507
ENSMUSG00000032500	Dclk3	187.89	-0.351405	0.154851	-2.26931	0.0232496	0.197333	259.081	247.03	175.022	205.512	73.5542	178.902	176.127
ENSMUSG00000033740	St18	633.929	0.287742	0.126868	2.26803	0.0233273	0.19786	577.381	618.548	526.635	542.712	560.851	923.771	687.605
ENSMUSG00000039934	Gsap	394.065	-0.33677	0.148501	-2.2678	0.0233412	0.19786	462.645	470.719	452.859	414.017	481.78	241.602	234.835
ENSMUSG00000091183	Gm5141	139.902	-0.287243	0.126695	-2.26721	0.0233776	0.197953	171.179	132.268	155.4	158.624	125.042	122.055	114.749
ENSMUSG00000022272	Myo10	1137.82	0.258278	0.113926	2.26708	0.0233852	0.197953	904.934	1082.46	1138.03	1013.59	1026.08	1468	1331.62
ENSMUSG00000029657	Hsph1	4281.39	-0.164846	0.0727189	-2.26689	0.0233967	0.197953	4392.35	4372.63	4251.54	4988.16	4076.74	3889.87	3998.43
ENSMUSG00000034300	Fam53c	2198.57	0.156778	0.0691787	2.26627	0.0234349	0.19815	2035.64	2177.56	2088.49	2067.09	2158.82	2454.47	2407.95
ENSMUSG00000033808	Tmem87a	1019.61	0.165403	0.0730141	2.26535	0.0234911	0.198392	1011.34	980.34	970.076	899.864	1114.35	1059.2	1102.12
ENSMUSG00000040010	Slc7a5	2937.22	-0.179185	0.0791093	-2.26503	0.0235111	0.198392	3187.63	3402.01	2817.61	3010.85	2594.63	2808.93	2738.86
ENSMUSG00000021219	Rgs6	330.777	-0.343643	0.151739	-2.2647	0.0235313	0.198392	371.967	397.777	400.274	355.157	400.871	225.718	163.673
ENSMUSG00000090066	1110002E22Rik	73.2897	-0.334549	0.147724	-2.26469	0.023532	0.198392	76.7991	67.1066	94.9669	134.68	91.9428	21.7358	25.7963
ENSMUSG00000020376	Rnf130	1177.01	-0.18704	0.0825935	-2.26459	0.0235378	0.198392	1110.35	1350.89	1235.36	1290.94	1090.44	1076.76	1084.33
ENSMUSG00000040848	Sft2d2	315.49	-0.248206	0.109688	-2.26283	0.0236461	0.199172	309.972	356.929	330.422	367.129	312.606	244.946	286.428
ENSMUSG00000024566	Atp9b	2035.09	0.154611	0.0683333	2.2626	0.0236602	0.199172	2007.88	2017.09	1922.1	1800.73	2092.62	2176.92	2228.27
ENSMUSG00000047798	Cd300lf	2.36758	0.182363	0.0806003	2.26256	0.0236629	NA	0	0.97256	1.5697	0	3.67771	5.01595	5.33717
ENSMUSG00000030525	Chrna7	348.32	-0.351127	0.155221	-2.26211	0.0236905	0.199302	378.444	418.201	441.871	393.067	443.164	185.59	177.906
ENSMUSG00000039372	2004-03-01	2617.93	-0.297084	0.131349	-2.26179	0.0237104	0.199343	2853.6	2988.68	2862.35	2925.06	3059.86	1895.19	1740.81
ENSMUSG00000049488	Tmem67	686.475	0.193802	0.0856972	2.26147	0.02373	0.199383	684.715	643.835	595.702	652.451	706.121	797.536	724.965
ENSMUSG00000024758	Rtn3	17800.6	-0.172565	0.0763152	-2.26121	0.0237462	0.199394	19204.4	18081.8	17466.9	20297.8	17820.4	15693.2	16040
ENSMUSG00000039963	Ccdc40	411.196	0.293425	0.129862	2.25951	0.0238517	0.200154	339.582	350.122	426.959	347.176	347.544	520.823	546.17
ENSMUSG00000040282	BC052040	537.785	0.23792	0.105311	2.25922	0.02387	0.200181	437.662	473.637	525.85	542.712	516.719	633.682	634.233
ENSMUSG00000095115	Itpripl2	99.4046	-0.320639	0.141946	-2.25888	0.0238911	0.200232	86.9773	111.844	120.082	130.69	80.9097	85.2711	80.0575
ENSMUSG00000085601	Gm4969	177.564	0.315345	0.139638	2.2583	0.0239269	0.200407	154.524	145.884	121.652	198.529	178.369	206.49	237.504
ENSMUSG00000039089	L3mbtl3	2037.51	0.250445	0.110925	2.25779	0.0239589	0.200464	1826.52	1885.79	1725.89	2002.25	1785.53	2624.18	2412.4
ENSMUSG00000074607	Tox2	544.46	0.347945	0.154121	2.25761	0.0239699	0.200464	494.105	438.625	386.147	479.861	334.672	900.363	777.447
ENSMUSG00000044155	Lsm8	877.23	0.232194	0.102856	2.25747	0.0239788	0.200464	750.411	697.325	892.375	885.897	1049.99	900.363	964.248
ENSMUSG00000028278	Rragd	2168.96	0.157324	0.0697037	2.25705	0.0240052	0.200489	2074.5	2018.06	2002.94	2158.88	2136.75	2421.03	2370.59
ENSMUSG00000027305	Ndufaf1	326.711	-0.229098	0.101508	-2.25694	0.0240119	0.200489	359.013	342.341	336.701	362.14	334.672	268.353	283.759
ENSMUSG00000009075	Cabp7	143.33	-0.35344	0.156628	-2.25655	0.0240359	0.200565	176.731	181.869	162.464	156.628	182.047	77.7472	65.8251
ENSMUSG00000030279	C2cd5	2460.84	0.128427	0.0569401	2.25547	0.0241036	0.201004	2398.35	2286.49	2404.78	2359.4	2633.24	2619.16	2524.48
ENSMUSG00000046994	Mars2	342.422	-0.228429	0.101308	-2.2548	0.024146	0.20115	353.461	378.326	354.753	381.095	349.383	278.385	301.55
ENSMUSG00000024098	Twsg1	2059.42	0.15288	0.0678075	2.25461	0.0241575	0.20115	1929.23	1886.77	2042.18	1984.29	2153.3	2095.83	2324.34
ENSMUSG00000020303	Stc2	110.5	-0.353459	0.156788	-2.25438	0.0241721	0.20115	136.943	149.774	127.931	114.728	141.592	51.8315	50.7031
ENSMUSG00000025358	Cdk2	380.687	0.240363	0.106641	2.25396	0.0241989	0.20115	327.553	312.192	405.768	348.174	435.809	402.112	433.2
ENSMUSG00000034006	Pqlc1	639.619	0.291455	0.129314	2.25385	0.0242057	0.20115	601.439	569.92	576.081	530.74	524.074	762.424	912.656
ENSMUSG00000086968	4933431E20Rik	1016.39	-0.188789	0.0837663	-2.25376	0.0242116	0.20115	1128.85	1072.73	957.518	1152.27	930.461	937.982	934.894
ENSMUSG00000038644	Pold1	563.044	0.2506	0.111258	2.25243	0.0242953	0.201609	489.479	516.429	616.893	428.982	632.566	610.274	646.687
ENSMUSG00000038372	Gmds	273.814	0.221619	0.0984067	2.25207	0.0243176	0.201609	260.932	253.838	250.367	251.403	279.506	309.317	311.335
ENSMUSG00000032812	Arap1	209.369	-0.254147	0.112855	-2.25197	0.0243245	0.201609	228.547	250.92	214.264	220.477	167.336	198.13	185.911
ENSMUSG00000014232	Cluap1	533.977	0.206121	0.0915309	2.25192	0.0243272	0.201609	497.806	453.213	514.862	528.745	533.268	594.39	615.553
ENSMUSG00000039701	Usp53	206.097	-0.259978	0.115471	-2.25146	0.0243565	0.201706	229.472	236.332	229.176	208.505	152.625	186.426	200.144
ENSMUSG00000046321	Hs3st2	338.932	-0.252672	0.112236	-2.25126	0.0243691	0.201706	370.116	327.753	412.047	357.152	347.544	275.041	282.87
ENSMUSG00000040124	Gorab	498.306	0.21867	0.0971748	2.25028	0.0244314	0.202097	492.255	394.859	477.189	479.861	571.884	538.379	533.717
ENSMUSG00000022428	Cby1	906.939	0.194535	0.0864784	2.24952	0.0244794	0.202368	801.302	873.359	897.084	832.025	880.812	1065.05	998.94
ENSMUSG00000020705	Ddx42	4216.1	0.11594	0.0515587	2.2487	0.0245316	0.202596	4074.05	4154.78	4045.91	3994.52	4310.28	4505.99	4427.18
ENSMUSG00000071252	2210408I21Rik	473.267	0.25023	0.111294	2.24837	0.0245523	0.202596	421.007	410.42	445.795	455.918	419.259	575.162	585.309
ENSMUSG00000075486	Commd6	491.788	0.265668	0.11816	2.24837	0.0245525	0.202596	387.697	463.911	539.193	384.088	586.595	509.955	571.077
ENSMUSG00000030638	Sh3gl3	882.773	0.229479	0.102088	2.24785	0.0245859	0.202746	851.267	828.621	758.166	825.042	799.902	1038.3	1078.11
ENSMUSG00000018459	Slc13a3	79.7067	-0.325272	0.14472	-2.2476	0.0246018	0.202752	74.0233	105.036	85.5487	96.7703	69.8765	63.5354	63.1565
ENSMUSG00000029050	Ski	4985.06	-0.162162	0.0721616	-2.2472	0.0246272	0.202837	5314.87	5197.36	5256.15	5166.74	5154.31	4380.6	4425.4
ENSMUSG00000027650	Tti1	707.015	0.256918	0.114364	2.2465	0.0246721	0.2029	634.749	736.228	655.35	547.7	661.988	821.78	891.307
ENSMUSG00000022623	Shank3	1243.04	-0.235759	0.104947	-2.24646	0.0246748	0.2029	1436.98	1378.12	1183.56	1374.74	943.333	1281.57	1103.01
ENSMUSG00000005823	Gpr108	318.415	0.216308	0.0962922	2.24637	0.0246805	0.2029	283.139	306.356	311.586	280.335	345.705	361.984	339.8
ENSMUSG00000021583	Erap1	96.1555	0.311078	0.138547	2.24528	0.0247499	0.203345	82.3509	93.3658	80.8396	81.8058	91.9428	112.023	130.761
ENSMUSG00000027378	Nphp1	316.145	-0.242094	0.107845	-2.24484	0.0247784	0.203454	337.731	362.765	313.155	349.171	323.639	250.797	275.754
ENSMUSG00000024302	Dtna	1342.82	-0.20277	0.0903619	-2.24398	0.0248337	0.203783	1550.79	1248.77	1386.05	1540.34	1173.19	1275.72	1224.88
ENSMUSG00000000346	Dazap2	2250.31	0.159726	0.0711918	2.2436	0.0248582	0.203834	2060.62	2153.25	2293.33	2032.18	2522.91	2301.48	2388.38
ENSMUSG00000050628	Ubald2	118.173	-0.329647	0.14694	-2.24341	0.0248705	0.203834	132.317	134.213	168.743	100.761	115.848	81.9272	93.4004
ENSMUSG00000044857	Lemd2	1227.82	0.157992	0.0704377	2.24301	0.0248964	0.203922	1166.79	1163.18	1190.62	1153.26	1208.13	1352.63	1360.09
ENSMUSG00000032269	Htr3a	277.466	-0.254909	0.113685	-2.24223	0.0249464	0.204205	285.915	324.835	299.028	291.309	292.378	214.85	233.946
ENSMUSG00000059839	Zfp874b	348.827	-0.231677	0.103364	-2.24136	0.0250025	0.204342	362.714	352.067	379.083	403.043	358.577	290.089	296.213
ENSMUSG00000037761	Actr5	301.475	0.232025	0.10352	2.24135	0.0250034	0.204342	286.84	283.987	288.825	254.396	296.056	358.64	341.579
ENSMUSG00000048118	Arid4a	1755.99	0.16178	0.0721823	2.24126	0.025009	0.204342	1644.24	1547.34	1746.29	1728.9	1811.27	1965.42	1848.44
ENSMUSG00000007891	Ctsd	2806.95	0.227952	0.101734	2.24066	0.0250482	0.204537	2404.83	2565.61	2695.18	2698.6	2530.27	3501.13	3253
ENSMUSG00000022812	Gsk3b	9800.91	-0.142213	0.0634825	-2.24019	0.0250784	0.204628	9806.23	10145.7	9903.25	11061.7	9453.56	9076.36	9159.47
ENSMUSG00000075224	Lrrc55	700.045	-0.268602	0.119915	-2.23993	0.0250952	0.204628	755.037	769.295	682.035	852.976	761.286	572.654	507.031
ENSMUSG00000026626	Ppp2r5a	450.218	-0.264426	0.118065	-2.23967	0.0251124	0.204628	494.105	487.253	458.353	521.762	478.103	314.333	397.619
ENSMUSG00000019774	Mtrf1l	210.787	-0.256077	0.114355	-2.23932	0.0251352	0.204628	203.564	227.579	237.025	246.415	205.952	179.738	175.237
ENSMUSG00000035047	Kri1	686.51	0.175994	0.0785932	2.23931	0.025136	0.204628	620.87	679.819	634.944	656.442	733.704	769.948	709.843
ENSMUSG00000035032	Nek11	42.215	0.348193	0.155557	2.23836	0.0251977	0.204944	36.0863	34.0396	40.8122	27.9337	40.4548	61.0274	55.1507
ENSMUSG00000022203	Efs	841.055	-0.301461	0.134687	-2.23824	0.0252054	0.204944	848.492	955.054	1131.75	810.077	935.978	586.03	620.001
ENSMUSG00000047246	Hist1h2be	24.3347	0.347087	0.155095	2.2379	0.0252275	NA	14.8047	18.4786	21.191	19.9526	23.9051	28.4237	43.5869
ENSMUSG00000026123	Plekhb2	1399.85	-0.180861	0.0808249	-2.23769	0.0252416	0.205113	1489.72	1474.4	1357.79	1601.2	1265.13	1376.04	1234.66
ENSMUSG00000087143	A830082K12Rik	599.879	0.196919	0.0880735	2.23585	0.0253613	0.205887	555.174	546.579	527.42	617.534	639.922	687.185	625.338
ENSMUSG00000070565	Rasal2	2937.76	-0.131389	0.0587731	-2.23554	0.025382	0.205887	3144.14	2916.71	3086.82	3069.71	2870.45	2742.05	2734.41
ENSMUSG00000078484	Klhl17	1518.68	0.169825	0.0759667	2.23551	0.0253836	0.205887	1387.94	1449.11	1533.6	1379.73	1524.41	1739.7	1616.27
ENSMUSG00000007594	Hapln4	24.3053	0.333541	0.149214	2.23532	0.0253961	NA	16.6552	22.3689	18.0516	13.9669	12.872	42.6356	43.5869
ENSMUSG00000027610	Gss	232.789	0.262715	0.117531	2.23529	0.0253986	0.205887	221.144	194.512	208.77	223.47	213.307	279.221	289.097
ENSMUSG00000051615	Rap2a	2839.56	-0.150793	0.0674789	-2.23467	0.0254388	0.206088	3037.73	2815.56	2930.63	3112.61	2502.68	2722.82	2754.87
ENSMUSG00000017707	Serinc3	3076.34	-0.131899	0.0590382	-2.23413	0.0254745	0.206252	3204.28	3131.64	3099.38	3368.01	2910.91	2958.57	2861.61
ENSMUSG00000026017	Carf	297.482	0.309088	0.138372	2.23375	0.0254998	0.206316	238.725	293.713	287.255	224.467	244.568	413.816	379.828
ENSMUSG00000020423	Btg2	814.035	0.239484	0.107222	2.23354	0.0255132	0.206316	661.583	800.417	857.057	662.428	972.755	825.124	918.882
ENSMUSG00000024500	Ppp2r2b	5707.73	-0.236115	0.105752	-2.23273	0.0255669	0.206625	6115.25	6046.4	6650.83	5820.19	6217.17	4431.59	4672.69
ENSMUSG00000056427	Slit3	420.528	-0.206246	0.0923973	-2.23217	0.0256038	0.206681	408.978	480.445	455.998	450.93	371.449	385.392	390.503
ENSMUSG00000003534	Ddr1	2905.83	0.252507	0.113123	2.23215	0.0256049	0.206681	2424.26	2558.81	3195.13	2408.28	2714.15	3492.77	3547.44
ENSMUSG00000053846	Lipg	398.041	-0.341071	0.152837	-2.23161	0.0256409	0.206747	483.002	438.625	461.492	456.916	496.491	199.802	249.957
ENSMUSG00000033998	Kcnk1	490.475	-0.311917	0.13978	-2.23148	0.0256494	0.206747	616.244	496.978	477.974	607.558	562.69	342.757	329.125
ENSMUSG00000030216	Wbp11	2213.86	0.130349	0.0584229	2.23113	0.0256728	0.206747	2124.47	2135.74	2185.81	2055.12	2270.99	2379.23	2345.68
ENSMUSG00000078185	Chml	127.755	-0.317456	0.142287	-2.23109	0.0256749	0.206747	141.569	187.704	115.373	132.685	106.654	105.335	104.964
ENSMUSG00000058600	Rpl30	518.72	-0.331906	0.14879	-2.2307	0.0257007	0.20683	723.577	794.581	408.907	447.937	463.392	415.488	377.16
ENSMUSG00000033722	BC034090	164.423	-0.315762	0.141604	-2.2299	0.025754	0.207133	181.357	189.649	194.643	169.597	189.402	105.335	120.976
ENSMUSG00000012114	Med15	1748.4	0.163394	0.0732966	2.22922	0.0257993	0.207191	1625.74	1637.79	1773.76	1599.2	1739.56	1965.42	1897.36
ENSMUSG00000020704	Asic2	863.34	0.333827	0.149756	2.22914	0.0258048	0.207191	742.083	727.475	605.905	848.985	586.595	1294.11	1238.22
ENSMUSG00000018012	Rac3	2413.47	-0.17369	0.0779195	-2.22909	0.0258077	0.207191	2723.13	2534.49	2374.17	2541.97	2436.48	2179.43	2104.62
ENSMUSG00000097837	Gm26794	127.912	-0.290015	0.130122	-2.22879	0.0258281	0.20723	130.466	126.433	155.4	152.638	119.526	109.515	101.406
ENSMUSG00000032643	Fhl3	33.9969	-0.348526	0.156403	-2.22839	0.0258548	0.20732	39.7875	38.9024	58.079	27.9337	25.744	21.7358	25.7963
ENSMUSG00000097589	Dleu2	455.145	0.272899	0.122513	2.2275	0.0259138	0.207668	408.053	319	430.098	475.871	586.595	466.483	499.915
ENSMUSG00000040339	Fam102b	2855.93	-0.175882	0.0789782	-2.22697	0.0259494	0.207828	3076.59	2906.01	2804.27	3278.22	2460.39	2807.26	2658.8
ENSMUSG00000027823	Gmps	2177.43	-0.160273	0.0719845	-2.22649	0.0259811	0.207958	2449.24	2187.29	2161.48	2342.44	2122.04	2017.25	1962.3
ENSMUSG00000020218	Wif1	20.8986	0.306354	0.137636	2.22583	0.0260257	NA	16.6552	15.561	13.3425	9.97632	12.872	20.0638	57.8193
ENSMUSG00000033021	Gmppa	909.684	0.19004	0.0854206	2.22476	0.0260973	0.208648	842.94	912.261	882.172	781.146	902.878	1006.53	1039.86
ENSMUSG00000024664	Fads3	765.537	-0.230416	0.10357	-2.22474	0.0260986	0.208648	897.532	815.005	691.454	895.874	674.86	737.345	646.687
ENSMUSG00000097182	A830009L08Rik	21.3483	-0.314171	0.141228	-2.22457	0.0261103	NA	27.7587	13.6158	41.5971	27.9337	20.2274	5.85194	12.4534
ENSMUSG00000048216	Gpr85	4060.74	-0.227227	0.102242	-2.22245	0.0262532	0.209759	4343.31	4035.15	4479.93	4602.08	4391.19	3237.8	3335.73
ENSMUSG00000023055	Calcoco1	2983.57	0.18603	0.0837177	2.22211	0.0262761	0.209816	2675.02	2851.55	3133.12	2547.95	3414.76	3119.92	3142.7
ENSMUSG00000067158	Col4a4	28.0636	-0.344086	0.154862	-2.22189	0.0262908	NA	32.3852	39.875	30.6092	32.9219	33.0994	14.2119	13.3429
ENSMUSG00000044072	Eml6	490.483	-0.248049	0.111649	-2.22168	0.0263051	0.209893	503.358	554.359	467.771	609.553	373.288	473.171	451.88
ENSMUSG00000020380	Rad50	665.603	-0.186638	0.0840145	-2.2215	0.0263172	0.209893	676.387	711.914	728.342	696.347	674.86	599.406	571.966
ENSMUSG00000047787	Flrt1	451.442	-0.335965	0.151271	-2.22095	0.0263542	0.210063	454.318	603.96	636.514	574.636	500.169	222.374	168.121
ENSMUSG00000075707	Dio3	95.4182	0.338076	0.152242	2.22064	0.0263751	0.210104	74.9485	99.2011	76.1305	71.8295	79.0708	112.859	153.888
ENSMUSG00000003585	Sec14l2	65.825	-0.333854	0.150395	-2.21986	0.0264286	0.210404	91.6038	71.9694	69.0669	68.8366	58.8434	42.6356	57.8193
ENSMUSG00000020262	Adarb1	1606.13	-0.193174	0.0870438	-2.21928	0.0264679	0.210469	1817.27	1687.39	1566.56	1759.82	1314.78	1601.76	1495.3
ENSMUSG00000072770	Acrbp	336.898	0.228728	0.103069	2.21917	0.026475	0.210469	301.645	279.125	341.41	317.247	391.676	382.048	345.137
ENSMUSG00000026421	Csrp1	402.069	-0.331536	0.149405	-2.21904	0.026484	0.210469	450.617	498.923	455.213	431.975	490.975	219.03	267.748
ENSMUSG00000028766	Alpl	70.5875	0.341196	0.153795	2.21851	0.0265201	0.21063	56.4427	56.4085	62.7881	60.8556	60.6822	119.547	77.3889
ENSMUSG00000039419	Cntnap2	2338.65	0.345041	0.155575	2.21784	0.0265659	0.210761	1860.76	1862.45	1584.61	1834.65	1507.86	3695.08	4025.11
ENSMUSG00000037221	Mospd3	632.822	0.237409	0.107049	2.21775	0.0265718	0.210761	633.824	569.92	614.538	509.79	597.628	779.98	724.076
ENSMUSG00000063765	Chadl	103.363	-0.33556	0.151321	-2.21754	0.0265865	0.210761	154.524	130.323	91.8275	102.756	62.5211	95.303	86.2842
ENSMUSG00000035441	Myo1d	87.4996	0.308722	0.139231	2.21734	0.0265997	0.210761	74.9485	71.9694	78.4851	82.8035	82.7485	110.351	111.191
ENSMUSG00000027612	Mmp24	3097.55	-0.130949	0.0590633	-2.2171	0.0266166	0.21077	3118.23	3253.21	3203.76	3311.14	2955.04	3028.8	2812.69
ENSMUSG00000025321	Itgb8	1477.59	0.274729	0.123978	2.21595	0.0266952	0.211143	1362.95	1192.36	1282.45	1474.5	1230.19	1907.73	1892.92
ENSMUSG00000037624	Kcnk2	1398.51	-0.175275	0.0790972	-2.21594	0.0266953	0.211143	1441.6	1379.09	1610.51	1467.52	1342.36	1222.22	1326.29
ENSMUSG00000046997	Spsb4	189.664	-0.251451	0.113492	-2.21558	0.0267204	0.211146	207.265	204.238	221.328	189.55	176.53	158.838	169.9
ENSMUSG00000040618	Pck2	281.49	-0.25632	0.115703	-2.21533	0.0267374	0.211146	293.317	338.451	302.952	285.323	297.895	226.554	225.94
ENSMUSG00000030213	Atf7ip	3984.54	0.199292	0.0899638	2.21525	0.0267432	0.211146	3452.26	3771.59	4085.15	3589.48	3813.79	4743.42	4436.08
ENSMUSG00000047557	Lxn	310.141	-0.269589	0.121763	-2.21404	0.0268262	0.211609	305.346	386.106	314.725	348.174	327.316	234.914	254.405
ENSMUSG00000034714	Ttyh2	461.654	-0.221169	0.0999036	-2.21383	0.0268407	0.211609	496.881	540.743	470.91	467.889	465.231	416.324	373.602
ENSMUSG00000007682	Dio2	453.634	0.314096	0.141887	2.2137	0.0268493	0.211609	446.915	434.734	251.152	439.956	617.856	498.251	486.572
ENSMUSG00000030946	Lhpp	376.576	-0.213603	0.0965039	-2.21342	0.026869	0.211639	381.22	395.832	397.919	434.968	356.738	354.46	314.893
ENSMUSG00000078768	Zfp566	300.101	0.233991	0.105744	2.2128	0.0269117	0.21185	267.409	298.576	277.837	256.391	358.577	296.777	345.137
ENSMUSG00000027160	Ccdc34	748.844	0.180825	0.0817273	2.21254	0.0269296	0.211866	718.951	670.094	734.62	689.364	878.973	772.456	777.447
ENSMUSG00000047909	Ankrd16	1981.87	0.191401	0.0865276	2.21202	0.0269655	0.211975	2076.35	1938.31	1691.35	1723.91	2225.02	2152.68	2065.48
ENSMUSG00000028136	Snx27	5264.3	-0.147211	0.0665549	-2.21188	0.0269751	0.211975	5484.2	5536.78	5085.05	5910.97	4950.2	4969.13	4913.75
ENSMUSG00000028214	Gem	67.4809	-0.346778	0.156862	-2.21072	0.0270555	0.212481	60.1439	81.695	104.385	72.8271	77.232	34.2757	41.8078
ENSMUSG00000038390	Gpr162	2962.64	0.228268	0.103266	2.21048	0.0270719	0.212485	2741.64	2715.39	2602.57	2874.18	2620.37	3659.13	3525.2
ENSMUSG00000076441	Ass1	24.9489	-0.34231	0.154932	-2.20942	0.0271452	NA	30.5346	30.1494	27.4698	32.9219	25.744	10.0319	17.7906
ENSMUSG00000041444	Arhgap32	4271.43	-0.172357	0.0780341	-2.20874	0.0271928	0.213309	4153.63	4470.86	4449.32	4945.26	3745.75	4215.91	3919.26
ENSMUSG00000064302	Clasp1	7877.01	-0.117175	0.0530646	-2.20815	0.0272337	0.213504	7900.13	8275.51	8327.27	8133.7	7285.55	7462.9	7754.01
ENSMUSG00000024325	Ring1	608.33	0.1858	0.084159	2.20772	0.0272636	0.213613	581.083	566.03	601.196	542.712	604.984	673.809	688.495
ENSMUSG00000020599	Rgs9	410.901	-0.242713	0.109973	-2.20701	0.0273133	0.213877	435.812	489.198	385.362	470.882	360.416	404.62	330.015
ENSMUSG00000037206	Islr	77.4928	-0.34198	0.155008	-2.2062	0.0273698	0.214124	73.098	108.927	62.7881	117.721	64.36	56.8474	58.7088
ENSMUSG00000063849	Ppcdc	288.954	0.246935	0.111933	2.2061	0.0273769	0.214124	278.512	274.262	276.267	222.472	351.222	292.597	327.346
ENSMUSG00000021852	Slc35f4	107.754	-0.323877	0.146905	-2.20467	0.0274776	0.214785	112.885	89.4755	142.843	145.654	84.5874	82.7632	96.069
ENSMUSG00000032113	Chek1	252.308	0.27464	0.124587	2.2044	0.0274962	0.214805	208.19	208.128	280.977	208.505	270.312	273.369	316.672
ENSMUSG00000055415	Atp10b	20.5647	-0.335124	0.15205	-2.20403	0.027522	NA	19.4311	29.1768	23.5455	29.929	18.3886	8.35992	15.122
ENSMUSG00000059540	Tcea2	820.376	0.215964	0.0979876	2.20399	0.027525	0.214904	867.923	760.542	752.672	661.43	901.039	952.194	846.83
ENSMUSG00000075478	Slitrk1	1640.43	-0.255115	0.115793	-2.20319	0.027581	0.215131	1885.74	1646.54	1696.06	1907.47	1813.11	1309.16	1224.88
ENSMUSG00000056367	Actr3b	708.527	-0.201072	0.0912671	-2.20312	0.0275863	0.215131	832.762	702.188	700.087	783.141	652.794	614.454	674.262
ENSMUSG00000019813	Cep57l1	271.64	0.216318	0.0982423	2.20188	0.0276737	0.215687	245.202	242.167	262.925	255.394	307.089	294.269	294.434
ENSMUSG00000034903	Cobll1	234.328	-0.288729	0.131189	-2.20087	0.0277455	0.216065	257.231	274.262	240.164	260.382	264.795	178.902	164.563
ENSMUSG00000021313	Ryr2	706.412	-0.30822	0.140059	-2.20064	0.0277613	0.216065	829.986	782.911	590.993	974.687	445.003	730.657	590.646
ENSMUSG00000054452	Aes	4467.37	-0.119019	0.0540871	-2.20051	0.0277707	0.216065	4520.05	4588.54	4817.41	4586.12	4323.15	4166.58	4269.73
ENSMUSG00000091272	Gm17641	30.6651	0.342996	0.155895	2.20017	0.0277947	NA	24.9828	23.3414	28.2546	18.955	27.5828	56.8474	34.6916
ENSMUSG00000033186	Mzt1	2051.79	0.279863	0.127218	2.19986	0.0278167	0.216296	1977.35	1259.47	2112.03	1985.29	2454.87	2228.75	2344.8
ENSMUSG00000053801	Grwd1	502.882	0.201778	0.0917374	2.19952	0.0278408	0.216357	422.858	476.554	506.229	472.878	527.752	538.379	575.524
ENSMUSG00000097115	1810019N24Rik	4.61578	0.241349	0.109739	2.1993	0.0278568	NA	2.77587	2.91768	1.5697	1.99526	9.19428	5.85194	8.00575
ENSMUSG00000010376	Nedd8	1873.85	0.164666	0.0748812	2.19903	0.0278756	0.216502	1720.12	1658.21	1955.06	1767.8	1991.48	1985.48	2038.8
ENSMUSG00000023995	Tspo2	3.68693	-0.170414	0.0775043	-2.19877	0.0278943	NA	4.62645	2.91768	17.2667	0.997632	0	0	0
ENSMUSG00000032051	Fdx1	105.57	0.302464	0.137602	2.19811	0.0279412	0.216885	102.707	80.7225	102.815	82.8035	128.72	108.679	132.54
ENSMUSG00000049658	Bdp1	1927.15	-0.157543	0.071686	-2.19767	0.0279723	0.21696	1995.85	1943.17	1952.71	2193.79	1838.86	1840.85	1724.79
ENSMUSG00000036585	Fgf1	10.5349	-0.27821	0.1266	-2.19755	0.0279813	NA	13.8794	15.561	5.49396	23.9432	3.67771	5.85194	5.33717
ENSMUSG00000053192	Mllt11	12256.6	-0.184467	0.0839434	-2.19752	0.0279834	0.21696	13354.7	12447.8	12499.5	13592.7	12816.8	10377.2	10707.2
ENSMUSG00000052609	Plekhg3	60.0762	-0.341024	0.15521	-2.19718	0.0280076	0.217022	66.6209	64.189	81.6245	65.8437	64.36	47.6515	30.2439
ENSMUSG00000024683	Mrpl16	319.396	-0.252243	0.114827	-2.19672	0.0280405	0.217151	318.3	354.012	401.059	311.261	316.283	259.993	274.864
ENSMUSG00000033007	Asic4	74.3243	-0.331713	0.151048	-2.19608	0.0280864	0.217292	94.3797	98.2285	68.282	83.8011	45.9714	73.5673	56.0403
ENSMUSG00000043496	Tril	223.522	-0.314324	0.143134	-2.19601	0.0280913	0.217292	284.064	290.795	167.173	268.363	182.047	202.31	169.9
ENSMUSG00000026648	Dclre1c	502.192	0.208256	0.0948523	2.19559	0.0281215	0.217343	531.117	429.871	465.417	442.949	542.463	547.574	555.955
ENSMUSG00000063870	Chd4	8698.06	-0.167557	0.0763195	-2.19546	0.0281304	0.217343	8182.35	9473.71	9931.5	9030.57	8344.73	7971.18	7952.38
ENSMUSG00000054123	NA	97.491	0.325728	0.148422	2.19461	0.0281917	0.217691	76.7991	98.2285	83.979	76.8177	79.0708	142.119	125.423
ENSMUSG00000041915	Ammecr1l	1605.73	0.184238	0.0839664	2.19418	0.0282221	0.2178	1385.16	1481.21	1591.68	1587.23	1572.22	1854.23	1768.38
ENSMUSG00000024869	Nudt8	437.499	0.230479	0.105065	2.19368	0.0282585	0.217955	443.214	404.585	425.389	338.197	472.586	513.299	465.223
ENSMUSG00000079109	Pms2	801.097	0.169023	0.077058	2.19345	0.0282749	0.217955	767.066	785.828	722.848	752.215	899.201	871.939	808.581
ENSMUSG00000042225	Ammecr1	239.999	0.232477	0.105999	2.1932	0.0282932	0.21797	221.144	212.991	238.595	208.505	272.151	249.961	276.643
ENSMUSG00000029560	Snx8	535.849	0.299308	0.136529	2.19227	0.02836	0.218359	462.645	493.088	442.656	492.83	411.904	769.112	678.71
ENSMUSG00000024997	Prdx3	747.094	-0.228326	0.104174	-2.19178	0.0283955	0.218507	771.692	814.033	789.56	832.025	809.097	584.358	628.896
ENSMUSG00000021939	Ctsb	4743.62	0.182046	0.0830694	2.1915	0.0284156	0.218535	4246.16	4488.36	4655.74	4474.38	4466.58	5547.64	5326.49
ENSMUSG00000021573	Tppp	815.715	-0.220379	0.100591	-2.19084	0.0284635	0.218778	891.98	804.307	828.802	982.668	649.116	819.272	733.86
ENSMUSG00000059824	Dbp	111.484	0.287209	0.131197	2.18914	0.0285867	0.219519	111.96	101.146	98.1064	85.7964	121.364	131.251	130.761
ENSMUSG00000040260	Daam2	731.025	0.20945	0.0956806	2.18905	0.0285929	0.219519	688.416	724.557	640.438	673.402	687.732	818.436	884.191
ENSMUSG00000022790	Igsf11	265.08	0.247293	0.112994	2.18856	0.0286291	0.21967	253.53	270.372	222.898	223.47	270.312	286.745	328.236
ENSMUSG00000048022	Tmem229a	229.387	-0.309483	0.141472	-2.1876	0.0286988	0.219987	255.38	219.799	207.985	351.167	174.691	208.998	187.69
ENSMUSG00000021140	Pcnx	5559.84	-0.211768	0.0968066	-2.18754	0.0287032	0.219987	5622.99	5564.99	6260.76	6324.99	5882.5	4778.53	4484.11
ENSMUSG00000038446	Cdc40	1067.71	0.176349	0.0806415	2.18683	0.0287549	0.220256	1006.72	948.246	1101.93	965.708	1206.29	1098.49	1146.6
ENSMUSG00000025491	Ifitm1	13.2931	0.316013	0.144547	2.18622	0.0287993	NA	12.0288	11.6707	7.06366	5.98579	20.2274	20.0638	16.0115
ENSMUSG00000038069	Cdkn2aip	986.685	0.205103	0.0938375	2.18572	0.028836	0.220751	938.245	793.609	999.115	942.762	1125.38	993.994	1113.69
ENSMUSG00000075040	Zfp408	839.169	0.176428	0.0807517	2.18483	0.0289016	0.221126	776.319	869.469	780.142	739.245	912.073	915.411	881.522
ENSMUSG00000021758	Ddx4	50.5112	0.336297	0.154102	2.18229	0.0290878	0.222406	45.3392	31.1219	45.5213	46.8887	51.488	72.7313	60.4879
ENSMUSG00000048899	Rimkla	1032.02	0.275404	0.126211	2.18209	0.0291026	0.222406	939.17	927.822	923.769	915.826	821.969	1356.81	1338.74
ENSMUSG00000038602	Slc35f1	4531.81	-0.287304	0.131678	-2.18187	0.0291188	0.222406	5064.12	4880.31	4808	5325.36	5325.33	3050.53	3269.01
ENSMUSG00000035694	Caps2	21.6185	0.335763	0.153964	2.18078	0.0291993	NA	23.1323	13.6158	14.9122	13.9669	23.9051	35.1116	26.6858
ENSMUSG00000048285	Frmd6	393.116	-0.304257	0.139616	-2.17924	0.0293141	0.223769	465.421	444.46	448.15	397.058	465.231	270.861	260.632
ENSMUSG00000028576	Ift74	632.509	0.175133	0.0803949	2.17841	0.0293755	0.223819	601.439	584.508	634.159	567.653	665.666	669.629	704.506
ENSMUSG00000024867	Pip5k1b	86.151	0.335639	0.154077	2.17838	0.0293776	0.223819	72.1727	68.0792	63.5729	85.7964	64.36	138.775	110.301
ENSMUSG00000037243	Zfp692	849.776	0.226599	0.104023	2.17834	0.0293804	0.223819	889.204	754.706	789.56	704.328	867.94	1070.07	872.627
ENSMUSG00000028152	Tspan5	3521.54	-0.217118	0.0996755	-2.17825	0.0293877	0.223819	3757.61	3587.77	3854.4	3885.78	3826.66	2830.67	2907.87
ENSMUSG00000020080	Hkdc1	2.65618	-0.188869	0.0867305	-2.17765	0.0294319	NA	5.55174	4.8628	2.35455	4.98816	0	0.835992	0
ENSMUSG00000090100	Ttbk2	3178.65	-0.194842	0.0894757	-2.17759	0.0294363	0.224062	3415.25	2932.27	3324.63	3838.89	2995.5	2828.16	2915.87
ENSMUSG00000032125	Robo4	169.197	-0.270211	0.124134	-2.17677	0.0294976	0.2244	159.15	203.265	178.161	204.515	136.075	154.658	148.551
ENSMUSG00000032118	Fez1	8331.25	0.144293	0.0663448	2.1749	0.0296378	0.225233	8028.75	8346.51	7751.19	7698.73	8254.62	8860.67	9378.29
ENSMUSG00000020299	4930524B15Rik	3.69301	-0.215314	0.0990034	-2.17482	0.0296439	NA	4.62645	8.75304	3.92425	5.98579	0	1.67198	0.889528
ENSMUSG00000006219	Fblim1	910.142	0.277222	0.127476	2.1747	0.0296528	0.225233	876.25	879.194	694.593	814.068	757.609	1166.21	1183.07
ENSMUSG00000031521	Aga	61.2277	0.33724	0.155079	2.17463	0.0296577	0.225233	32.3852	53.4908	65.9275	48.884	82.7485	66.8793	78.2784
ENSMUSG00000038916	Soga3	4627.77	-0.13665	0.0628483	-2.17428	0.0296838	0.225303	4572.79	4884.2	4977.52	4861.46	4177.88	4592.1	4328.44
ENSMUSG00000029209	Gnpda2	304.121	0.232223	0.106825	2.17387	0.0297148	0.225383	302.57	274.262	255.861	290.311	299.734	336.069	370.044
ENSMUSG00000097574	C920006O11Rik	115.174	0.307807	0.141619	2.17348	0.0297441	0.225383	111.96	116.707	96.5367	74.8224	143.431	119.547	143.214
ENSMUSG00000030451	Herc2	7431.41	-0.211947	0.0975154	-2.17347	0.029745	0.225383	6874.91	8156.86	7854	8916.84	6048	7459.55	6709.71
ENSMUSG00000026669	Mcm10	214.871	0.267679	0.123202	2.17269	0.0298038	0.225701	194.311	177.978	220.543	178.576	261.118	206.49	265.079
ENSMUSG00000045689	Pcdhb4	155.675	0.305366	0.140599	2.1719	0.0298634	0.226024	119.362	107.954	148.337	168.6	172.852	209.834	162.784
ENSMUSG00000015599	Ttbk1	1859.93	-0.173747	0.0800611	-2.17018	0.0299932	0.226493	1819.12	2083.22	2026.48	1924.43	1631.07	1871.78	1663.42
ENSMUSG00000028838	Extl1	65.3843	0.339032	0.156226	2.17014	0.0299964	0.226493	57.368	44.7378	51.8002	61.8532	45.9714	107.007	88.9528
ENSMUSG00000031290	Lrch2	2893.33	0.238525	0.109913	2.17013	0.0299969	0.226493	2808.26	2021.95	2841.16	2933.04	3320.97	3183.46	3144.48
ENSMUSG00000070953	Rabepk	330.254	-0.217592	0.100276	-2.16993	0.0300121	0.226493	341.432	360.82	364.171	343.185	340.188	280.893	281.091
ENSMUSG00000029782	Tmem209	1175.39	0.162396	0.074845	2.16976	0.0300251	0.226493	1089.99	1133.03	1077.6	1157.25	1266.97	1171.22	1331.62
ENSMUSG00000041548	Hspb8	53.3001	-0.340269	0.156825	-2.16973	0.0300272	0.226493	61.9945	69.0518	48.6608	72.8271	62.5211	24.2438	33.8021
ENSMUSG00000022269	2011-03-01	59.8265	0.33777	0.155727	2.16899	0.0300838	0.226788	53.6669	59.3262	40.0274	45.8911	45.9714	90.2871	83.6156
ENSMUSG00000041220	Elovl6	2984.86	-0.206555	0.0952406	-2.16877	0.0301002	0.226788	3059.94	3172.49	2885.9	3620.41	3041.47	2612.47	2501.35
ENSMUSG00000030226	Lmo3	5756.1	0.293958	0.135582	2.16813	0.0301489	0.226859	5486.05	5169.16	4163.63	5503.94	4518.07	7447.01	8004.86
ENSMUSG00000025374	Nabp2	1168.46	0.193305	0.089162	2.16803	0.0301567	0.226859	1028.92	1088.29	1251.84	1007.61	1237.55	1256.5	1308.5
ENSMUSG00000019487	Trip10	142.976	0.306652	0.141447	2.16797	0.0301606	0.226859	100.857	134.213	153.046	107.744	187.563	141.283	176.127
ENSMUSG00000092035	Peg10	2276.11	0.32486	0.149922	2.16687	0.0302451	0.227167	1557.26	1954.85	1336.6	1761.82	1333.17	4163.24	3825.86
ENSMUSG00000040482	Dxo	659.436	0.215653	0.0995261	2.1668	0.0302501	0.227167	631.048	591.316	681.251	545.705	643.6	759.916	763.215
ENSMUSG00000022577	Ly6h	2966.14	-0.186643	0.0861388	-2.16677	0.0302526	0.227167	3505	3225.01	3060.92	2786.39	2574.4	2831.5	2779.77
ENSMUSG00000047735	Samd9l	78.5275	-0.337627	0.155848	-2.16639	0.0302812	0.22718	105.483	107.954	53.3699	101.758	64.36	51.8315	64.9355
ENSMUSG00000063931	Pepd	450.394	-0.193949	0.0895331	-2.16623	0.0302936	0.22718	448.766	465.856	483.468	517.771	402.709	419.668	414.52
ENSMUSG00000040659	Efhd2	826.916	-0.182856	0.08442	-2.16603	0.030309	0.22718	818.882	854.88	937.897	882.904	818.291	766.604	708.954
ENSMUSG00000029513	Prkab1	820.599	0.177684	0.0820388	2.16585	0.0303224	0.22718	761.514	801.389	798.978	738.248	801.741	901.199	941.12
ENSMUSG00000017264	Exosc10	2227.61	0.131585	0.0608145	2.16371	0.0304869	0.228284	2037.49	2203.82	2185.02	2122.96	2289.38	2374.22	2380.38
ENSMUSG00000033257	Ttll4	2454.91	0.131815	0.0609275	2.16347	0.0305049	0.228291	2283.62	2376.94	2462.08	2297.55	2519.23	2661.8	2583.19
ENSMUSG00000021700	Rab3c	7811.29	-0.172198	0.0796387	-2.16224	0.0305994	0.22887	8451.61	8102.4	7347.77	9048.52	6915.94	7411.06	7401.76
ENSMUSG00000059878	Zfp422	1993.61	0.179473	0.0830331	2.16146	0.03066	0.228951	1845.95	1666	2071.22	1927.43	2112.85	2114.22	2217.59
ENSMUSG00000034765	Dusp5	52.3209	-0.339066	0.15687	-2.16144	0.0306614	0.228951	43.4887	70.0243	52.585	84.7987	31.2606	34.2757	49.8136
ENSMUSG00000038286	Bphl	269.191	0.228957	0.105936	2.16128	0.0306736	0.228951	236.874	276.207	248.013	232.448	283.184	318.513	289.097
ENSMUSG00000030770	Parva	771.408	-0.223657	0.103488	-2.1612	0.0306803	0.228951	721.727	875.304	826.448	885.897	798.064	626.158	666.256
ENSMUSG00000058325	Dock1	648.215	0.220577	0.102072	2.16099	0.030696	0.228951	537.594	682.737	624.741	556.679	645.438	730.657	759.657
ENSMUSG00000030792	Dkkl1	16.0486	0.319063	0.147666	2.16071	0.0307177	NA	16.6552	8.75304	10.9879	9.97632	16.5497	20.0638	29.3544
ENSMUSG00000006476	Nsmf	4196.65	-0.19263	0.0891594	-2.16051	0.0307333	0.228985	4535.77	4549.64	4462.66	4267.87	4475.78	3559.65	3525.2
ENSMUSG00000070695	Cntnap5a	300.512	-0.308489	0.142787	-2.16049	0.0307348	0.228985	342.358	383.189	244.089	389.077	183.886	282.565	278.422
ENSMUSG00000042684	Npl	66.9089	0.315218	0.145925	2.16014	0.0307617	0.229023	54.5922	62.2438	53.3699	59.8579	84.5874	86.1071	67.6041
ENSMUSG00000024462	Gabbr1	10147.9	-0.118204	0.0547246	-2.15998	0.0307742	0.229023	10763.9	10441.4	9965.25	10884.2	9665.03	9651.52	9663.83
ENSMUSG00000025195	Dnmbp	312.56	0.244826	0.113371	2.15951	0.0308104	0.229164	276.662	296.631	286.471	288.316	277.667	391.244	370.933
ENSMUSG00000059474	Mbtd1	3676.64	0.165876	0.0768332	2.15891	0.0308571	0.22923	3659.52	3134.56	3741.38	3389.95	3913.09	3836.37	4061.58
ENSMUSG00000031398	Plxna3	9214.57	-0.172866	0.0800728	-2.15885	0.0308614	0.22923	9363.02	9648.77	10284.7	9564.3	9547.34	8311.43	7782.48
ENSMUSG00000005893	Nr2c2	2921.18	-0.142307	0.0659217	-2.15873	0.0308708	0.22923	2871.18	3235.71	2992.64	3095.65	2830	2756.26	2666.8
ENSMUSG00000022186	Oxct1	6058.14	-0.186602	0.0864607	-2.15823	0.0309103	0.229386	6742.59	6445.15	5512.01	6978.44	5823.66	5521.72	5383.42
ENSMUSG00000066613	Zfp932	783.281	0.242674	0.112461	2.15785	0.0309399	0.229386	846.641	588.399	707.151	718.295	961.722	861.071	799.686
ENSMUSG00000037705	Tecta	52.4744	-0.323285	0.149822	-2.1578	0.0309433	0.229386	63.8451	76.8322	66.7123	53.8721	69.8765	18.3918	17.7906
ENSMUSG00000042167	Papd4	456.536	-0.192508	0.0892337	-2.15735	0.0309784	0.229402	485.778	509.621	462.277	476.868	454.197	399.604	407.404
ENSMUSG00000057182	Scn3a	4977.19	0.201501	0.093403	2.15733	0.0309799	0.229402	4918.85	4331.78	4355.92	4977.19	4698.28	5989.88	5568.44
ENSMUSG00000063652	Slc22a21	26.6642	-0.337793	0.156592	-2.15716	0.030993	NA	24.9828	35.0122	30.6092	37.91	20.2274	19.2278	18.6801
ENSMUSG00000060036	Rpl3	526.353	0.200525	0.0929703	2.15688	0.0310153	0.229537	458.944	486.28	547.826	467.889	606.822	550.082	566.629
ENSMUSG00000035572	Dcaf10	1032.06	-0.140999	0.0653905	-2.15626	0.0310637	0.229768	1077.96	1062.04	1064.26	1103.38	976.433	968.078	972.254
ENSMUSG00000011382	Dhdh	127.27	-0.276587	0.128353	-2.1549	0.0311699	0.230426	143.42	141.994	135.779	135.678	132.398	101.991	99.6271
ENSMUSG00000082454	Gm12183	74.4233	0.337767	0.15676	2.15467	0.0311874	0.230427	54.5922	59.3262	62.7881	59.8579	64.36	64.3713	155.667
ENSMUSG00000017778	Cox7c	217.744	0.242989	0.112813	2.1539	0.0312477	0.230667	204.489	183.814	203.276	199.526	279.506	223.21	230.388
ENSMUSG00000081113	Gm7308	9.21488	0.242676	0.112671	2.15384	0.0312527	NA	4.62645	3.89024	5.49396	5.98579	9.19428	4.17996	31.1335
ENSMUSG00000017858	Ift52	727.556	0.189703	0.0880777	2.15382	0.0312544	0.230667	644.928	701.216	753.457	631.501	750.253	810.076	801.465
ENSMUSG00000035473	Galm	24.9821	0.334695	0.155471	2.15278	0.0313357	NA	18.5058	12.6433	23.5455	20.9503	40.4548	26.7517	32.023
ENSMUSG00000037833	Sh2d4b	185.169	-0.259542	0.120579	-2.15246	0.0313611	0.231327	221.144	185.759	182.085	219.479	167.336	150.478	169.9
ENSMUSG00000059810	Rgs3	318.22	-0.224363	0.104313	-2.15087	0.0314867	0.232125	309.972	358.875	378.298	320.24	290.539	286.745	282.87
ENSMUSG00000018339	Gpx3	112.352	-0.293895	0.136699	-2.14995	0.0315594	0.232533	143.42	123.515	124.791	111.735	79.0708	93.631	110.301
ENSMUSG00000022422	Dscc1	62.0296	0.316944	0.147448	2.14952	0.031593	0.232652	52.7416	49.6006	57.2941	50.8792	88.2651	66.0433	69.3832
ENSMUSG00000070729	Gm12966	14.0505	0.272042	0.126585	2.14908	0.0316278	NA	10.1782	7.78048	10.2031	6.98343	5.51657	15.8838	41.8078
ENSMUSG00000055078	Gabra5	1081.99	-0.240099	0.111731	-2.1489	0.0316421	0.232749	1322.24	1113.58	944.96	1305.9	941.494	1035.79	909.987
ENSMUSG00000021360	Gcnt2	249.831	-0.222957	0.103754	-2.14889	0.0316427	0.232749	284.064	253.838	265.28	268.363	237.212	212.342	227.719
ENSMUSG00000079657	Rab26	117.582	0.329465	0.153338	2.14862	0.0316644	0.232749	116.587	106.982	76.9154	96.7703	86.4262	173.05	166.342
ENSMUSG00000026587	Astn1	7331.06	-0.134726	0.0627079	-2.14848	0.0316759	0.232749	7561.48	7725.04	7294.4	7966.09	6636.43	6815.84	7318.15
ENSMUSG00000040771	Oard1	505.739	0.203614	0.0947957	2.14792	0.0317202	0.232946	467.272	506.704	481.114	426.987	582.917	504.103	571.077
ENSMUSG00000040452	Cdh12	310.569	-0.277522	0.129247	-2.14722	0.0317758	0.233227	364.565	292.741	359.462	350.169	299.734	203.982	303.329
ENSMUSG00000031349	Nsdhl	1210	-0.200363	0.0933318	-2.14679	0.0318104	0.233352	1379.61	1248.77	1126.26	1396.69	1193.42	1053.35	1071.88
ENSMUSG00000052760	A630001G21Rik	9.75462	0.275186	0.128206	2.14643	0.0318384	NA	4.62645	8.75304	4.7091	6.98343	5.51657	22.5718	15.122
ENSMUSG00000037847	Nmrk1	89.5684	0.290447	0.135336	2.14612	0.0318635	0.233613	87.9026	74.8871	74.5608	79.8106	101.137	102.827	105.854
ENSMUSG00000000982	Ccl3	14.7555	0.319505	0.148879	2.14608	0.0318669	NA	9.25291	9.7256	10.2031	12.9692	23.9051	15.8838	21.3487
ENSMUSG00000016487	Ppfibp1	869.922	-0.207843	0.0968661	-2.14567	0.0318991	0.233636	986.36	852.935	854.703	1028.56	722.67	855.219	789.011
ENSMUSG00000024513	Mbd2	492.85	0.206213	0.0961081	2.14564	0.0319016	0.233636	485.778	403.612	490.532	457.913	502.008	555.934	554.176
ENSMUSG00000021786	Oxsm	309.235	0.306209	0.142774	2.14471	0.0319757	0.23405	272.035	192.567	328.068	280.335	415.581	277.549	398.508
ENSMUSG00000003039	Fam32a	3124.48	0.179077	0.0835508	2.14333	0.0320865	0.234733	2813.81	2926.43	3082.89	2957.98	2936.65	3514.51	3639.06
ENSMUSG00000051225	Fam83a	2.08126	0.136373	0.0636377	2.14296	0.032116	NA	0.925291	0	0	0	0	9.19591	4.44764
ENSMUSG00000046916	Myct1	22.4072	-0.33082	0.15444	-2.14206	0.0321886	NA	24.9828	31.1219	22.7607	29.929	22.0663	10.8679	15.122
ENSMUSG00000028125	Abca4	44.8496	-0.33184	0.154959	-2.14147	0.0322364	0.235332	57.368	45.7103	50.2305	53.8721	44.1325	35.9476	26.6858
ENSMUSG00000044749	Abca6	34.1069	-0.330867	0.154508	-2.14142	0.0322398	0.235332	49.0404	33.067	36.888	45.8911	40.4548	20.0638	13.3429
ENSMUSG00000006906	Stambp	1163.05	0.160703	0.0750462	2.14139	0.032243	0.235332	1189	1073.71	1050.92	1105.38	1182.38	1286.59	1253.34
ENSMUSG00000071265	1700086L19Rik	147.217	-0.325656	0.152087	-2.14125	0.0322543	0.235332	182.282	152.692	142.058	195.536	174.691	96.975	86.2842
ENSMUSG00000047793	Sned1	150.659	-0.331483	0.154825	-2.14102	0.0322728	0.235332	154.524	221.744	152.261	205.512	198.596	67.7153	54.2612
ENSMUSG00000054423	Cadps	3771.71	-0.208769	0.09751	-2.141	0.0322742	0.235332	4012.99	4493.23	3338.76	4275.85	3582.09	3458.5	3240.55
ENSMUSG00000027570	Col9a3	529.531	-0.317559	0.1484	-2.13989	0.0323634	0.235711	790.198	663.286	659.275	565.657	603.145	208.998	216.155
ENSMUSG00000024446	Rpp21	240.481	0.251676	0.11762	2.13973	0.0323763	0.235711	224.846	244.113	226.037	181.569	246.407	291.761	268.637
ENSMUSG00000035125	Gcfc2	380.923	0.205953	0.0962566	2.13962	0.0323854	0.235711	383.996	364.71	341.41	330.216	402.709	442.24	401.177
ENSMUSG00000059327	Eda	288.99	-0.225328	0.105319	-2.13948	0.0323968	0.235711	310.898	308.301	284.901	336.202	285.023	258.321	239.283
ENSMUSG00000097904	Gm26711	29.6234	-0.335495	0.156837	-2.13913	0.0324253	NA	33.3105	39.875	35.3183	31.9242	23.9051	22.5718	20.4591
ENSMUSG00000032513	Gorasp1	581.989	0.194123	0.0907638	2.13877	0.0324542	0.236	532.967	576.728	524.28	550.693	570.045	624.486	694.721
ENSMUSG00000082044	Gm14284	15.9154	0.312275	0.146036	2.13833	0.0324898	NA	9.25291	11.6707	16.4819	7.98106	16.5497	19.2278	30.2439
ENSMUSG00000097618	Gm26507	83.6737	-0.329084	0.153944	-2.13768	0.0325427	0.2364	96.2302	88.503	92.6124	105.749	101.137	54.3394	47.145
ENSMUSG00000024082	Ndufaf7	820.582	0.163303	0.0763934	2.13766	0.0325446	0.2364	805.928	791.664	751.887	768.177	814.613	905.379	906.429
ENSMUSG00000034488	Edil3	2027.87	-0.2625	0.12282	-2.13727	0.032576	0.236478	2241.05	1823.55	2290.98	2513.04	2213.98	1569.16	1543.33
ENSMUSG00000038042	Ptpdc1	1013.1	0.215039	0.100622	2.13709	0.0325907	0.236478	1010.42	904.481	923.769	925.803	921.267	1156.18	1249.79
ENSMUSG00000040410	Fbxl4	343.036	0.230042	0.107668	2.13659	0.0326314	0.236644	308.122	360.82	311.586	281.332	384.321	349.444	405.625
ENSMUSG00000006958	Chrd	508.858	0.227025	0.106272	2.13626	0.0326585	0.236712	514.462	473.637	494.456	396.06	511.202	614.454	557.734
ENSMUSG00000020287	Mpg	339.039	0.232555	0.108914	2.13522	0.0327427	0.237194	334.955	310.247	341.41	259.384	367.771	391.244	368.265
ENSMUSG00000085111	Ascl4	4.93562	0.243855	0.11421	2.13515	0.0327489	NA	2.77587	2.91768	3.1394	1.99526	7.35542	8.35992	8.00575
[truncated: 36,356 more rows]

## Sheet: RNA_seq_downregulated genes
	gene.name	baseMean	log2FoldChange	lfcSE	stat	pvalue	padj	Sample_E17x5Srg170dcKO_mm_rna_sr_Cemil_C_1_S25_L005_R1_001_geneCounts.txt	Sample_E17x5Srg170dcKO_mm_rna_sr_Cemil_C_2_S26_L005_R1_001_geneCounts.txt	Sample_E17x5Srg170dcKO_mm_rna_sr_Cemil_C_3_S27_L005_R1_001_geneCounts.txt	Sample_E17x5Srg170dcKO_mm_rna_sr_Cemil_C_4_S28_L005_R1_001_geneCounts.txt	Sample_E17x5Srg170dcKO_mm_rna_sr_Cemil_M_2_S29_L005_R1_001_geneCounts.txt	Sample_E17x5Srg170dcKO_mm_rna_sr_Cemil_M_3_S30_L005_R1_001_geneCounts.txt	Sample_E17x5Srg170dcKO_mm_rna_sr_Cemil_M_4_S31_L006_R1_001_geneCounts.txt
ENSMUSG00000042671	Rgs8	917.104	-0.490387	0.0813184	-6.03046	1.63495e-09	2.18282e-06	1078.89	1107.75	1080.74	958.725	707.96	719.789	765.883
ENSMUSG00000029651	Mtus2	1011.92	-0.41136	0.0702304	-5.85729	4.70481e-09	4.83184e-06	1160.31	1161.24	1101.93	1138.3	798.064	866.087	857.505
ENSMUSG00000037016	Frem2	386.195	-0.642796	0.11565	-5.55812	2.72692e-08	2.02261e-05	433.036	420.146	515.647	504.802	301.572	295.105	233.056
ENSMUSG00000031790	Mmp15	1034.94	-0.463801	0.0840129	-5.52059	3.37858e-08	2.11121e-05	1090.92	1210.84	1229.86	1199.15	899.201	762.424	852.168
ENSMUSG00000037071	Scd1	941.325	-0.634237	0.115367	-5.49756	3.8509e-08	2.11121e-05	1117.75	1061.06	973.215	1408.66	744.737	648.729	635.123
ENSMUSG00000022505	Emp2	296.599	-0.758559	0.13844	-5.47932	4.26954e-08	2.11121e-05	386.772	386.106	300.598	441.951	240.89	172.214	147.662
ENSMUSG00000022565	Plec	459.119	-0.579646	0.108548	-5.33998	9.29553e-08	4.13682e-05	538.519	612.713	477.974	562.665	301.572	377.032	343.358
ENSMUSG00000037348	Paqr7	339.448	-0.499695	0.0973433	-5.13332	2.84671e-07	9.4811e-05	384.921	375.408	390.856	425.989	257.44	280.893	260.632
ENSMUSG00000029482	Aacs	2251.63	-0.360689	0.0705268	-5.11421	3.15062e-07	0.000100152	2485.33	2446.96	2411.06	2652.7	2019.06	1951.2	1795.07
ENSMUSG00000033577	Myo6	923.09	-0.546779	0.114331	-4.78244	1.73184e-06	0.000428182	1136.26	1090.24	970.076	1166.23	864.262	612.782	621.78
ENSMUSG00000046876	Atxn1	1221.27	-0.383801	0.0806133	-4.76101	1.92622e-06	0.000467581	1427.72	1267.25	1294.22	1482.48	1000.34	1029.94	1046.97
ENSMUSG00000019124	Scrn1	5003.63	-0.422806	0.0902053	-4.68715	2.77033e-06	0.000637701	5459.22	5923.86	5214.55	6088.55	4665.18	3887.36	3786.72
ENSMUSG00000026494	Kif26b	1008.71	-0.530392	0.113895	-4.65685	3.21088e-06	0.000713409	1028	1134	1330.32	1258.01	860.585	817.6	632.454
ENSMUSG00000054555	Adam12	130.065	-0.615543	0.132978	-4.6289	3.67615e-06	0.000776587	159.15	173.116	131.855	173.588	91.9428	93.631	87.1737
ENSMUSG00000070570	Slc17a7	1504.57	-0.372176	0.0809028	-4.60028	4.21921e-06	0.000840756	1681.25	1646.54	1554.79	1828.66	1360.75	1201.32	1258.68
ENSMUSG00000027419	Pcsk2	785.109	-0.464651	0.101228	-4.59014	4.42939e-06	0.000857622	928.067	842.237	817.03	1021.58	702.443	590.21	594.205
ENSMUSG00000032231	Anxa2	351.737	-0.446472	0.0975843	-4.57524	4.75673e-06	0.000864438	386.772	424.036	405.768	387.081	316.283	270.025	272.196
ENSMUSG00000007097	Atp1a2	2498.45	-0.650899	0.142346	-4.57267	4.81558e-06	0.000864438	3037.73	3466.2	2601.78	3413.9	2350.06	1406.14	1213.32
ENSMUSG00000035314	Gdpd5	1321.03	-0.405687	0.0887541	-4.57091	4.85603e-06	0.000864438	1436.05	1585.27	1548.51	1382.72	1232.03	1044.99	1017.62
ENSMUSG00000031292	Cdkl5	704.337	-0.574628	0.125987	-4.561	5.09116e-06	0.000884441	770.767	912.261	831.942	865.945	661.988	490.727	396.729
ENSMUSG00000029468	P2rx7	69.3518	-0.65464	0.144502	-4.53032	5.88948e-06	0.000982881	87.9026	92.3932	85.5487	82.8035	49.6491	41.7996	45.3659
ENSMUSG00000063415	Cyp26b1	676.571	-0.499611	0.110406	-4.52521	6.03357e-06	0.000994497	774.468	904.481	644.363	837.013	496.491	525.003	554.176
ENSMUSG00000051359	Ncald	2974.28	-0.378979	0.0852996	-4.44291	8.87485e-06	0.00139398	3524.43	3338.8	2889.04	3565.54	2465.91	2615.82	2420.41
ENSMUSG00000038807	Rap1gap2	1587.63	-0.433423	0.0977172	-4.43548	9.18674e-06	0.00142619	1812.64	1953.87	1501.42	1971.32	1305.59	1325.88	1242.67
ENSMUSG00000025153	Fasn	17283.9	-0.286697	0.0648424	-4.42144	9.80444e-06	0.00147574	18589.1	18904.6	18097.1	19606.5	14447.9	16357.8	14984.1
ENSMUSG00000050840	Cdh20	158.127	-0.587471	0.132891	-4.42071	9.83755e-06	0.00147574	197.087	206.183	152.261	215.489	102.976	113.695	119.197
ENSMUSG00000042284	Itga1	201.976	-0.506328	0.115534	-4.3825	1.17327e-05	0.00168434	222.07	232.442	226.037	267.365	152.625	163.854	149.441
ENSMUSG00000026980	Ly75	95.378	-0.607427	0.139	-4.36998	1.24256e-05	0.00176484	129.541	106.982	114.588	117.721	71.7154	71.0593	56.0403
ENSMUSG00000060371	Caln1	527.349	-0.524674	0.12067	-4.348	1.37387e-05	0.00191068	559.801	667.176	564.308	706.324	347.544	480.695	365.596
ENSMUSG00000021710	Nln	1602.65	-0.421861	0.0979165	-4.30838	1.64456e-05	0.00219566	1907.95	1749.64	1630.92	1988.28	1500.51	1229.74	1211.54
ENSMUSG00000026207	Speg	723.42	-0.389527	0.0904656	-4.3058	1.6638e-05	0.00219935	863.296	832.511	738.545	813.07	654.633	608.602	553.286
ENSMUSG00000051177	Plcb1	2559.59	-0.411941	0.0960386	-4.28933	1.79214e-05	0.00234577	2970.18	2761.1	2710.09	3144.54	2451.2	1959.56	1920.49
ENSMUSG00000031391	L1cam	14487.6	-0.299032	0.0697844	-4.28508	1.82675e-05	0.00236785	15902	15930.5	15056.6	16379.1	13679.3	12753.9	11711.5
ENSMUSG00000024517	Grp	100.101	-0.666087	0.156475	-4.25683	2.07347e-05	0.00261159	139.719	122.543	115.373	152.638	93.7817	39.2916	37.3602
ENSMUSG00000043079	Synpo	223.237	-0.515119	0.121363	-4.24444	2.19141e-05	0.00270903	267.409	269.399	233.101	278.339	202.274	168.034	144.104
ENSMUSG00000032011	Thy1	628.832	-0.517639	0.12212	-4.23878	2.24737e-05	0.00274588	760.589	697.325	590.208	920.815	498.33	449.763	484.793
ENSMUSG00000019359	Gdpd2	173.781	-0.574919	0.135681	-4.23729	2.26235e-05	0.00274588	224.846	206.183	178.946	230.453	154.464	123.727	97.8481
ENSMUSG00000021090	Lrrc9	166.243	-0.588809	0.139191	-4.23024	2.33445e-05	0.00279199	197.087	199.375	211.125	201.522	154.464	83.5992	116.528
ENSMUSG00000025576	Rbfox3	1983.19	-0.389664	0.0921301	-4.22949	2.34217e-05	0.00279199	2454.8	2227.16	2159.12	2069.09	1881.15	1557.45	1533.55
ENSMUSG00000040327	Cul9	1576.19	-0.292292	0.0696434	-4.19698	2.70499e-05	0.0031133	1661.82	1717.54	1796.52	1687	1478.44	1371.03	1320.95
ENSMUSG00000002900	Lamb1	1214.05	-0.458674	0.109819	-4.17663	2.95858e-05	0.00329167	1293.56	1442.31	1400.96	1453.55	1193.42	881.971	832.598
ENSMUSG00000049807	Arhgap23	1974.29	-0.261023	0.0628341	-4.15417	3.26471e-05	0.00348697	2100.41	2158.11	2082.21	2193.79	1673.36	1823.3	1788.84
ENSMUSG00000058153	Sez6l	4507.32	-0.319782	0.0770563	-4.14998	3.32506e-05	0.00351296	4911.44	5340.33	4432.05	5140.8	3852.4	4053.72	3820.52
ENSMUSG00000024039	Cbs	230.523	-0.58864	0.142066	-4.14344	3.42138e-05	0.00356865	260.932	263.564	334.346	269.361	222.502	130.415	132.54
ENSMUSG00000025959	Klf7	3229.69	-0.270881	0.0655971	-4.12947	3.63602e-05	0.00373419	3286.63	3661.69	3406.25	3636.37	2870.45	2943.53	2802.9
ENSMUSG00000028082	Sh3d19	1167.01	-0.358741	0.0870315	-4.12196	3.75657e-05	0.00382855	1311.14	1192.36	1290.29	1395.69	1099.64	924.607	955.353
ENSMUSG00000010064	Slc38a3	791.794	-0.375262	0.0915105	-4.10075	4.1181e-05	0.00413389	853.118	926.85	851.563	909.841	726.348	692.201	582.641
ENSMUSG00000041710	Trpc5	210.885	-0.524003	0.127973	-4.09463	4.22849e-05	0.00418182	262.783	227.579	211.91	299.29	165.497	145.463	163.673
ENSMUSG00000032244	Fem1b	6713.84	-0.226204	0.055441	-4.08009	4.50191e-05	0.00435544	7068.3	7208.61	6880.79	7539.11	6084.77	6121.13	6094.16
ENSMUSG00000073514	Dok6	266.356	-0.443867	0.109101	-4.06842	4.73335e-05	0.0045464	308.122	326.78	296.674	288.316	235.374	221.538	187.69
ENSMUSG00000022026	Olfm4	45.4086	-0.637296	0.156857	-4.06292	4.84621e-05	0.00456615	53.6669	73.9146	55.7244	58.8603	40.4548	19.2278	16.0115
ENSMUSG00000029861	Fam131b	1922.29	-0.297583	0.0732887	-4.06042	4.89835e-05	0.00456615	2058.77	2027.79	2076.72	2224.72	1822.31	1585.88	1659.86
ENSMUSG00000029648	Flt1	671.344	-0.423748	0.104393	-4.05916	4.92492e-05	0.00456615	827.21	794.581	646.717	787.132	608.661	532.527	502.583
ENSMUSG00000024411	Aqp4	148.638	-0.630197	0.155482	-4.05319	5.05236e-05	0.00462241	213.742	151.719	124.791	284.325	99.2982	79.4192	87.1737
ENSMUSG00000036913	Trim67	12642.8	-0.224837	0.0556437	-4.04065	5.33027e-05	0.00477614	13719.3	12737.6	13673.7	13883	11573.8	11675.5	11236.5
ENSMUSG00000059854	Hydin	56.7108	-0.603048	0.149552	-4.03237	5.52174e-05	0.00488217	76.7991	66.1341	68.282	72.8271	42.2937	35.9476	34.6916
ENSMUSG00000028351	Brinp1	915.155	-0.421172	0.104546	-4.02859	5.61135e-05	0.00492876	1145.51	1094.13	846.854	1080.44	788.869	730.657	719.628
ENSMUSG00000021536	Adcy2	648.012	-0.42942	0.106679	-4.02535	5.68905e-05	0.00496435	815.181	740.118	605.12	800.101	542.463	508.283	524.821
ENSMUSG00000038094	Atp13a4	21.1157	-0.60349	0.150311	-4.01495	5.94582e-05	NA	24.9828	38.9024	20.4061	38.9077	7.35542	8.35992	8.89528
ENSMUSG00000017631	Abr	10207.3	-0.204227	0.0510588	-3.99983	6.33869e-05	0.00544241	11084.1	11122.2	10497.4	10640.7	9425.98	9463.42	9217.29
ENSMUSG00000038587	Akap12	1517.16	-0.447862	0.112066	-3.99643	6.4304e-05	0.0054683	1716.41	1764.22	1567.35	1928.42	1483.96	1111.87	1047.86
ENSMUSG00000040729	AK129341	179.431	-0.497725	0.125027	-3.98094	6.8644e-05	0.00570987	222.07	214.936	175.807	229.455	152.625	131.251	129.871
ENSMUSG00000028804	Csmd2	802.729	-0.507367	0.127516	-3.97884	6.9251e-05	0.00570987	824.434	932.685	935.542	1095.4	775.997	568.474	486.572
ENSMUSG00000034579	Pla2g3	73.8062	-0.624131	0.156867	-3.97873	6.92831e-05	0.00570987	123.989	106.982	51.0153	114.728	38.616	35.9476	45.3659
ENSMUSG00000025790	Slco3a1	1072.15	-0.396395	0.0997639	-3.97333	7.08759e-05	0.0058053	1262.1	1224.45	1013.24	1346.8	833.002	900.363	925.109
ENSMUSG00000034981	Parm1	201.911	-0.527333	0.132767	-3.97186	7.13147e-05	0.00580563	248.903	265.509	185.225	267.365	137.914	142.119	166.342
ENSMUSG00000025278	Flnb	1609.25	-0.347379	0.0875959	-3.96569	7.31829e-05	0.00588593	1598.9	1914	1850.68	1774.79	1507.86	1337.59	1280.92
ENSMUSG00000057751	Megf6	361.832	-0.450028	0.113617	-3.96091	7.46652e-05	0.00596534	408.053	484.335	427.744	348.174	286.862	300.121	277.533
ENSMUSG00000034336	Ina	10886.3	-0.240866	0.0609189	-3.95387	7.68971e-05	0.00603914	11912.2	11431.5	11376.4	12009.5	10453.9	9408.25	9612.24
ENSMUSG00000040125	Gpr26	2613.34	-0.387352	0.0982434	-3.94277	8.05446e-05	0.0062886	2938.72	3059.67	2428.33	3341.07	2206.63	2189.46	2129.53
ENSMUSG00000023809	Rps6ka2	857.607	-0.355337	0.0901709	-3.9407	8.12432e-05	0.00630627	853.118	979.368	1024.23	955.732	794.386	710.593	685.826
ENSMUSG00000063077	Kif1b	24852.2	-0.213069	0.0540882	-3.93928	8.17263e-05	0.0063071	25362.2	26602.4	26008.4	27847.9	22503.9	22909.5	22731
ENSMUSG00000069072	Slc7a14	937.21	-0.485163	0.123446	-3.93017	8.48857e-05	0.00651327	1104.8	1060.09	858.627	1368.75	685.893	800.044	682.268
ENSMUSG00000054027	Nt5dc3	2992.61	-0.341325	0.0870905	-3.91919	8.88457e-05	0.00673965	3209.83	3171.52	3185.71	3689.24	2853.9	2404.31	2433.75
ENSMUSG00000037428	Vgf	237.907	-0.496594	0.126868	-3.91426	9.06803e-05	0.00682206	328.478	270.372	248.013	278.339	152.625	213.178	174.347
ENSMUSG00000019899	Lama2	284.732	-0.516681	0.132719	-3.89304	9.89959e-05	0.00734987	333.105	361.792	291.18	364.136	275.828	198.966	168.121
ENSMUSG00000022096	Hr	283.064	-0.538585	0.139012	-3.87438	0.000106895	0.00773885	357.162	384.161	302.952	316.249	279.506	183.082	158.336
ENSMUSG00000029093	Sorcs2	569.721	-0.340512	0.0879069	-3.87355	0.00010726	0.00773885	618.094	688.572	586.284	635.492	468.908	489.891	500.804
ENSMUSG00000052387	Trpm3	851.306	-0.473205	0.122264	-3.87036	0.000108677	0.00775906	879.026	987.148	833.512	1268.99	718.993	633.682	637.791
ENSMUSG00000034402	Kcnh5	83.8473	-0.546265	0.141607	-3.8576	0.000114504	0.00808855	92.5291	96.2834	112.234	104.751	66.1988	52.6675	62.2669
ENSMUSG00000032479	Map4	11169.7	-0.220869	0.0574722	-3.84306	0.000121508	0.0083891	12094.5	11807.8	11410.9	12354.7	10619.4	9917.37	9983.17
ENSMUSG00000053930	Shisa6	1428.79	-0.499297	0.129948	-3.84227	0.0001219	0.0083891	1868.16	1663.08	1261.26	1956.36	1312.94	991.486	948.237
ENSMUSG00000087082	Gm15423	33.5116	-0.58405	0.152184	-3.83779	0.000124148	NA	53.6669	56.4085	40.0274	36.9124	29.4217	8.35992	9.78481
ENSMUSG00000051343	Rab11fip5	1014.37	-0.302277	0.0789776	-3.82738	0.000129517	0.00885568	1096.47	1144.7	1076.82	1113.36	981.949	835.156	852.168
ENSMUSG00000090061	Nwd2	882.246	-0.445852	0.116518	-3.82645	0.000130006	0.00885568	1071.49	956.026	915.136	1128.32	678.538	842.679	583.53
ENSMUSG00000040690	Col16a1	144.384	-0.507878	0.133228	-3.81208	0.0001378	0.00924507	182.282	184.786	167.958	146.652	134.236	97.811	96.9585
ENSMUSG00000035594	Chrna5	68.5908	-0.59004	0.155341	-3.79834	0.000145666	0.00962765	97.1555	81.695	85.5487	83.8011	68.0377	30.0957	33.8021
ENSMUSG00000010660	Plcd1	269.048	-0.580637	0.153011	-3.79475	0.000147792	0.00972005	333.105	358.875	328.068	333.209	279.506	115.367	135.208
ENSMUSG00000068373	D430041D05Rik	6336.54	-0.296781	0.0783816	-3.78636	0.000152869	0.00999476	6622.31	6941.16	6743.44	7377.49	6149.13	5388.8	5133.46
ENSMUSG00000033763	Mtss1l	6670.63	-0.389851	0.102996	-3.78511	0.000153642	0.00999476	7381.97	7570.41	7060.52	8080.82	6676.89	5038.52	4885.29
ENSMUSG00000059187	Fam19a1	532.052	-0.418112	0.110524	-3.78302	0.00015494	0.00999476	652.33	562.14	519.571	691.359	461.553	397.096	440.316
ENSMUSG00000021708	Rasgrf2	609.497	-0.53878	0.142422	-3.78298	0.000154963	0.00999476	823.509	668.149	510.153	958.725	402.709	508.283	394.95
ENSMUSG00000022594	Lynx1	135.917	-0.517679	0.137027	-3.77793	0.000158139	0.0101379	181.357	185.759	129.5	155.631	93.7817	98.647	106.743
ENSMUSG00000034636	Zyg11b	9728.49	-0.250582	0.0663434	-3.77704	0.000158701	0.0101379	10376.2	10820.7	9705.47	10998.9	9113.37	8631.61	8453.18
ENSMUSG00000032224	Fam81a	320.94	-0.464776	0.123109	-3.77532	0.000159803	0.0101597	380.294	375.408	304.522	435.965	240.89	280.893	228.609
ENSMUSG00000020431	Adcy1	9590.36	-0.431382	0.114321	-3.77343	0.000161017	0.0101883	11276.5	10777.9	10013.1	11922.7	9468.27	7483.8	6190.22
ENSMUSG00000004110	Cacna1e	4508.88	-0.438622	0.116316	-3.77096	0.00016262	0.0102238	5024.33	4781.1	4913.95	6022.71	4381.99	3491.1	2947.01
ENSMUSG00000029675	Eln	371.167	-0.479845	0.127406	-3.76627	0.000165705	0.0102899	421.933	520.32	408.122	385.086	349.383	276.713	236.614
ENSMUSG00000046204	Pnma2	1256.38	-0.321419	0.0855502	-3.75708	0.000171907	0.0105767	1481.39	1397.57	1228.29	1427.61	1123.54	1116.88	1019.4
ENSMUSG00000070473	Cldn3	50.6819	-0.588135	0.156698	-3.7533	0.00017452	0.0106394	73.098	71.9694	71.4214	45.8911	44.1325	24.2438	24.0173
ENSMUSG00000041992	Rapgef5	1282.59	-0.307024	0.081843	-3.75138	0.000175866	0.0106727	1385.16	1457.87	1371.13	1410.65	1132.74	1217.2	1003.39
ENSMUSG00000039831	Arhgap29	1029.64	-0.452295	0.121133	-3.73386	0.00018857	0.0113405	1244.52	1012.43	1268.32	1236.07	1026.08	716.445	703.616
ENSMUSG00000032340	Neo1	11649.8	-0.281465	0.0755153	-3.72726	0.000193571	0.0115891	12214.8	13295.9	12002.7	13153.8	11272.2	9671.59	9937.8
ENSMUSG00000009614	Sardh	89.5959	-0.535336	0.143897	-3.72026	0.000199016	0.0118092	113.811	123.515	98.1064	103.754	47.8103	75.2392	64.9355
ENSMUSG00000056091	St3gal5	931.178	-0.326291	0.0877589	-3.71804	0.000200777	0.0118609	1031.7	1020.22	1025.8	1022.57	921.267	769.948	726.744
ENSMUSG00000025867	Cplx2	9173.08	-0.307273	0.082737	-3.71386	0.000204125	0.0120056	9859.9	10206	9796.51	10365.4	9106.02	7300.71	7577
ENSMUSG00000053025	Sv2b	1271.53	-0.343456	0.0925711	-3.71018	0.000207109	0.0120747	1445.3	1472.46	1202.39	1524.38	1140.09	1043.32	1072.77
ENSMUSG00000051339	2900026A02Rik	803.448	-0.347152	0.0936475	-3.70701	0.000209719	0.0121737	918.814	895.728	879.033	873.926	746.576	725.641	584.42
ENSMUSG00000055022	Cntn1	2788.37	-0.42089	0.113921	-3.69458	0.000220253	0.0126669	3529.06	3004.24	2486.41	3732.14	2313.28	2172.74	2280.75
ENSMUSG00000020121	Srgap1	4570.97	-0.236099	0.0639182	-3.69376	0.000220958	0.0126669	4847.6	4728.59	5024.61	4995.14	4370.96	4151.53	3878.34
ENSMUSG00000074736	Syndig1	318.873	-0.446167	0.120793	-3.69365	0.000221061	0.0126669	382.145	360.82	352.398	371.119	319.961	208.162	237.504
ENSMUSG00000042807	Hecw2	735.571	-0.414587	0.112444	-3.68706	0.000226858	0.0127861	845.716	860.716	699.302	944.758	689.571	574.326	534.606
ENSMUSG00000032773	Chrm1	506.181	-0.419029	0.113667	-3.68645	0.000227402	0.0127861	616.244	598.124	460.707	641.477	386.16	431.372	409.183
ENSMUSG00000032332	Col12a1	533.764	-0.515571	0.13991	-3.68502	0.000228684	0.0127861	634.749	650.643	550.965	722.286	485.458	260.829	431.421
ENSMUSG00000037754	Ppp1r16b	1235.29	-0.424274	0.115183	-3.68348	0.000230075	0.0127861	1274.13	1315.87	1456.68	1603.19	1219.16	905.379	872.627
ENSMUSG00000024501	Dpysl3	73005.6	-0.289653	0.0786362	-3.68346	0.000230092	0.0127861	77716.1	81995.6	74787.7	83950.7	69749.6	64971.6	57868.2
ENSMUSG00000054263	Lifr	643.217	-0.391227	0.106242	-3.68242	0.000231027	0.0127861	775.394	682.737	715.784	725.279	630.728	522.495	450.101
ENSMUSG00000027298	Tyro3	893.92	-0.395895	0.107632	-3.67822	0.000234867	0.0128565	1083.52	1049.39	912.782	993.642	886.329	650.401	681.378
ENSMUSG00000026447	Pik3c2b	2362.24	-0.257146	0.0699266	-3.67738	0.000235646	0.0128565	2442.77	2476.14	2735.99	2536.98	2202.95	2012.23	2128.64
ENSMUSG00000042680	Garem	646.143	-0.393057	0.106899	-3.67689	0.000236098	0.0128565	691.192	737.2	680.466	806.087	634.405	478.187	495.467
ENSMUSG00000038248	Sobp	3590.75	-0.390166	0.106138	-3.67603	0.000236889	0.0128565	4071.28	4012.78	3983.12	4146.16	3672.2	2629.19	2620.55
ENSMUSG00000048148	Nwd1	684.322	-0.462634	0.125932	-3.67368	0.000239079	0.0129229	773.543	831.539	686.744	890.886	684.054	469.827	453.659
ENSMUSG00000004892	Bcan	1050.27	-0.533352	0.145273	-3.67138	0.000241242	0.0129872	1452.71	1364.5	1059.55	1231.08	1079.41	621.142	543.501
ENSMUSG00000037692	Ahdc1	1894.39	-0.295934	0.0810089	-3.6531	0.000259091	0.0135652	1994	2067.66	2298.04	1923.43	1607.16	1750.57	1619.83
ENSMUSG00000020251	Glt8d2	56.7515	-0.571286	0.15648	-3.65086	0.000261367	0.0136309	63.8451	72.942	85.5487	67.839	53.3268	21.7358	32.023
ENSMUSG00000022197	Pdzd2	976.271	-0.270907	0.0742323	-3.64945	0.0002628	0.0136523	1070.56	1038.69	1006.96	1118.35	866.101	896.183	837.046
ENSMUSG00000026841	Fibcd1	179.34	-0.457501	0.125493	-3.64563	0.000266733	0.0137551	193.386	232.442	204.061	199.526	171.014	130.415	124.534
ENSMUSG00000003518	Dusp3	454.4	-0.415488	0.11398	-3.64529	0.000267095	0.0137551	516.312	555.332	416.756	586.608	378.804	371.18	355.811
ENSMUSG00000015085	Entpd2	75.4103	-0.546847	0.150045	-3.64454	0.000267869	0.0137551	108.259	94.3383	78.4851	89.7869	64.36	53.5035	39.1392
ENSMUSG00000048279	Sacs	4207.33	-0.264213	0.0725574	-3.64143	0.000271123	0.0138159	4611.65	4350.26	4552.13	4681.89	4082.26	3723.51	3449.59
ENSMUSG00000052572	Dlg2	4808.63	-0.358002	0.098429	-3.63716	0.000275659	0.0139104	5557.3	5271.27	4611	6031.68	4468.42	4061.25	3659.52
ENSMUSG00000031133	Arhgef6	161.585	-0.457713	0.125858	-3.63675	0.000276102	0.0139104	201.713	204.238	180.516	162.614	143.431	122.055	116.528
ENSMUSG00000005683	Cs	5436.73	-0.221448	0.0610532	-3.62713	0.000286587	0.0143843	5782.14	6065.86	5533.98	5828.17	5150.64	4743.42	4952.89
ENSMUSG00000056121	Fez2	695.177	-0.333197	0.0920019	-3.62164	0.000292747	0.0145838	773.543	755.679	783.281	755.208	691.41	560.95	546.17
ENSMUSG00000047842	Diras2	1309.11	-0.397872	0.109915	-3.61981	0.000294823	0.0146327	1560.04	1479.26	1273.03	1617.16	1279.84	956.374	998.05
ENSMUSG00000038970	Lmtk2	3016.62	-0.254891	0.0705518	-3.61282	0.000302882	0.0149217	3141.36	3127.75	3193.56	3551.57	2763.8	2746.23	2592.08
ENSMUSG00000029403	Cdkl2	689.598	-0.481354	0.133332	-3.61018	0.000305986	0.0150192	873.474	730.392	633.375	1011.6	628.889	494.907	454.549
ENSMUSG00000090122	Kcne1l	180.456	-0.471177	0.130648	-3.60646	0.000310406	0.0151803	190.61	208.128	244.873	197.531	171.014	122.055	128.982
ENSMUSG00000018593	Sparc	3104.12	-0.32465	0.0900794	-3.60404	0.000313308	0.0152175	3123.78	3806.6	3341.89	3423.87	2980.79	2468.68	2583.19
ENSMUSG00000071856	Mcc	166.766	-0.517225	0.143827	-3.59615	0.000322956	0.015566	198.937	200.347	176.591	224.467	169.175	105.335	92.5109
ENSMUSG00000034612	Chst11	1307.23	-0.355517	0.0989457	-3.59306	0.000326823	0.0156395	1374.06	1451.06	1377.41	1624.15	1281.68	1029.94	1012.28
ENSMUSG00000027009	Itga4	324.693	-0.42724	0.11901	-3.58994	0.000330759	0.0157308	414.53	352.067	355.537	362.14	321.8	225.718	241.062
ENSMUSG00000042734	Ttc9	1110.96	-0.273591	0.0762448	-3.58832	0.000332815	0.0157308	1178.82	1242.93	1226.72	1169.22	1035.28	1019.07	904.65
ENSMUSG00000003411	Rab3b	775.648	-0.290425	0.0809536	-3.58754	0.00033381	0.0157308	879.951	896.7	790.345	819.056	680.377	661.269	701.837
ENSMUSG00000047496	Rnf152	2194.6	-0.375018	0.104552	-3.58691	0.000334623	0.0157308	2613.95	2322.47	2055.52	2877.17	1825.98	1743.04	1924.05
ENSMUSG00000039145	Camk1d	1810.42	-0.364798	0.102364	-3.56372	0.000365641	0.0168916	2175.36	2037.51	1692.14	2201.77	1667.84	1371.03	1527.32
ENSMUSG00000026443	Lrrn2	2144.38	-0.251916	0.0707139	-3.56246	0.000367397	0.0169142	2409.46	2436.26	2135.58	2264.63	1923.44	1884.32	1956.96
ENSMUSG00000028995	Fam126a	3339.24	-0.297634	0.0837883	-3.55222	0.000381997	0.0173471	3612.33	3495.38	3611.1	3881.79	3308.1	2752.92	2713.06
ENSMUSG00000017466	Timp2	5324.49	-0.287428	0.0812452	-3.53778	0.000403502	0.0180173	5716.45	6062.94	5123.51	6317.01	4841.71	4699.94	4509.91
ENSMUSG00000014444	Piezo1	327.944	-0.414614	0.117279	-3.53528	0.00040735	0.0181284	358.087	403.612	322.574	412.022	299.734	269.189	230.388
ENSMUSG00000067028	Cntnap5b	254.64	-0.459244	0.130064	-3.53091	0.000414128	0.0183688	268.334	366.655	240.164	316.249	189.402	200.638	201.033
ENSMUSG00000052229	Gpr17	277.498	-0.484378	0.137297	-3.52795	0.000418798	0.0185145	333.105	315.109	251.152	420.003	176.53	221.538	225.051
ENSMUSG00000000325	Arvcf	2196.14	-0.306049	0.086804	-3.52575	0.00042229	0.0186072	2348.39	2402.22	2537.42	2338.45	2188.24	1817.45	1740.81
ENSMUSG00000074657	Kif5a	13213.7	-0.213635	0.0606117	-3.52465	0.000424046	0.0186231	13773	14205.2	13416.2	14910.6	11842.2	12518.1	11830.7
ENSMUSG00000052889	Prkcb	1319.87	-0.41248	0.117109	-3.5222	0.000427978	0.0187342	1530.43	1536.64	1185.91	1781.77	996.66	1197.14	1010.5
ENSMUSG00000025085	Ablim1	4327.19	-0.413881	0.117625	-3.51865	0.000433754	0.0188403	4842.05	4793.75	4806.43	5334.34	4462.9	3203.52	2847.38
ENSMUSG00000034471	Caskin2	405.126	-0.379529	0.107879	-3.51811	0.000434636	0.0188403	436.737	501.841	474.05	410.027	362.255	294.269	356.701
ENSMUSG00000094910	D430019H16Rik	12784.4	-0.21852	0.0621697	-3.5149	0.000439926	0.0189466	13422.3	13854.1	13468	13796.3	12553.9	11196.4	11200
ENSMUSG00000048807	Slc35e4	237.349	-0.382937	0.109163	-3.50793	0.000451616	0.0193254	268.334	262.591	294.319	248.41	182.047	206.49	199.254
ENSMUSG00000033960	9430020K01Rik	693.367	-0.38951	0.111167	-3.50382	0.000458629	0.0195628	718.026	823.758	700.872	891.883	643.6	583.522	491.909
ENSMUSG00000017929	B4galt5	1588.57	-0.260295	0.0743109	-3.50278	0.000460429	0.0195771	1810.79	1717.54	1614.44	1717.92	1526.25	1368.52	1364.54
ENSMUSG00000097102	2310069G16Rik	42.9448	-0.545329	0.156611	-3.48206	0.000497578	0.0208904	47.1898	37.9298	72.2063	67.839	31.2606	18.3918	25.7963
ENSMUSG00000025316	Banp	1074.7	-0.351072	0.101118	-3.4719	0.000516789	0.0215614	1246.37	1130.11	1075.25	1335.83	1037.11	859.399	838.825
ENSMUSG00000073530	Pappa2	590.978	-0.507377	0.146466	-3.46413	0.000531951	0.0221249	687.491	622.438	809.181	735.255	616.017	288.417	378.049
ENSMUSG00000022558	Mroh1	1051.87	-0.278942	0.0805575	-3.46265	0.000534887	0.0221779	1165.87	1149.57	1193.76	1061.48	981.949	953.866	856.615
ENSMUSG00000039357	Fut11	789.42	-0.288563	0.0834488	-3.45796	0.000544277	0.0224973	874.4	851.962	832.727	877.916	768.642	635.354	684.936
ENSMUSG00000028661	Epha8	300.01	-0.422355	0.122366	-3.45157	0.000557331	0.0228249	367.34	361.792	304.522	342.188	272.151	260.829	191.248
ENSMUSG00000078851	Hist3h2a	735.372	-0.344723	0.100026	-3.44633	0.000568247	0.0231301	780.945	802.362	825.663	854.971	737.381	546.738	599.542
ENSMUSG00000031610	Scrg1	93.4736	-0.522178	0.15172	-3.44172	0.000578036	0.023457	103.633	114.762	110.664	127.697	93.7817	60.1914	43.5869
ENSMUSG00000001507	Itga3	460.921	-0.353481	0.102812	-3.43812	0.00058577	0.0236272	495.031	525.182	470.126	562.665	443.164	375.36	354.922
ENSMUSG00000036095	Dgkb	192.914	-0.470425	0.136873	-3.43694	0.000588321	0.0236587	219.294	236.332	193.858	255.394	193.08	127.907	124.534
ENSMUSG00000003559	As3mt	110.119	-0.448642	0.130637	-3.43425	0.000594186	0.0238228	116.587	132.268	134.209	130.69	82.7485	83.5992	90.7318
ENSMUSG00000032186	Tmod2	14365.9	-0.310111	0.0903955	-3.43061	0.000602233	0.0240731	16237	15415.1	13521.4	17996.3	12331.4	12727.1	12333.3
ENSMUSG00000078670	Fam174b	988.308	-0.410614	0.119754	-3.4288	0.000606247	0.0241612	1123.3	1058.15	1065.04	1265	1011.37	728.149	667.146
ENSMUSG00000026452	Syt2	96.6176	-0.50758	0.14817	-3.42566	0.000613298	0.0242972	106.408	132.268	112.234	115.725	86.4262	47.6515	75.6099
ENSMUSG00000034730	Bai1	3351.63	-0.258114	0.0754317	-3.42183	0.000622012	0.024497	3713.19	3843.56	3607.17	3324.11	2887	3205.19	2881.18
ENSMUSG00000024378	Stard4	1195.54	-0.383718	0.112319	-3.41633	0.000634722	0.0248509	1386.09	1260.44	1266.75	1483.48	1206.29	832.648	933.115
ENSMUSG00000041329	Atp1b2	2262.4	-0.302942	0.0888322	-3.41027	0.000648977	0.025027	2564.91	2572.42	2117.53	2670.66	1980.45	2041.49	1889.36
ENSMUSG00000022013	Dnajc15	201.501	-0.408467	0.119778	-3.41019	0.000649172	0.025027	235.024	237.305	233.101	210.5	191.241	138.775	164.563
ENSMUSG00000063297	Luzp2	474.024	-0.327506	0.0960899	-3.40833	0.00065362	0.0250761	525.565	538.798	479.544	552.688	421.098	432.208	368.265
ENSMUSG00000025372	Baiap2	1277.18	-0.407263	0.11955	-3.40664	0.000657682	0.0251596	1543.38	1394.65	1506.13	1380.72	1331.33	922.099	861.952
ENSMUSG00000030104	Edem1	1066.79	-0.330099	0.0970495	-3.40135	0.000670534	0.0254477	1224.16	1054.25	1228.29	1209.13	1053.66	834.32	863.732
ENSMUSG00000000078	Klf6	1963.68	-0.381292	0.112105	-3.40119	0.000670931	0.0254477	2460.35	1999.58	2086.13	2316.5	1978.61	1412.83	1491.74
ENSMUSG00000026674	Ddr2	213.803	-0.532629	0.156763	-3.39766	0.000679637	0.0255601	266.484	283.987	233.101	327.223	229.857	78.5832	77.3889
ENSMUSG00000039115	Itga9	117.117	-0.483464	0.142341	-3.39651	0.000682517	0.0255963	117.512	142.966	144.413	149.645	112.17	67.7153	85.3947
ENSMUSG00000036353	P2ry12	128.991	-0.499267	0.147195	-3.39187	0.000694181	0.0258883	160.075	114.762	194.643	154.633	88.2651	80.2552	110.301
ENSMUSG00000031760	Mt3	712.65	-0.399488	0.117861	-3.38949	0.000700228	0.0260033	789.273	785.828	882.172	779.151	724.509	468.991	558.623
ENSMUSG00000036885	Arhgef26	1049.96	-0.474559	0.140024	-3.38912	0.000701161	0.0260033	1195.48	1171.93	1295	1308.89	1130.9	660.433	587.088
ENSMUSG00000034295	Fhod3	1493.89	-0.437064	0.129181	-3.38334	0.000716099	0.0264106	1599.83	1772.98	1825.56	1720.92	1588.77	968.914	980.26
ENSMUSG00000005397	Nid1	1089.97	-0.348238	0.103035	-3.37979	0.000725421	0.0265094	1148.29	1339.21	1029.72	1348.8	856.907	963.062	943.789
ENSMUSG00000039585	Myo9a	5103.5	-0.259334	0.076742	-3.3793	0.00072672	0.0265094	5657.23	5263.49	5082.69	6062.61	4626.56	4672.36	4359.58
ENSMUSG00000043535	Setx	4719.36	-0.186074	0.0550813	-3.37817	0.000729696	0.0265454	4810.59	5119.56	4937.5	5081.94	4253.27	4477.57	4355.13
ENSMUSG00000027568	Ntsr1	1219.72	-0.429363	0.127129	-3.37737	0.000731824	0.0265505	1362.03	1409.24	1399.39	1455.55	1292.72	858.563	760.546
ENSMUSG00000033039	Micall1	2438.84	-0.224372	0.0664527	-3.37641	0.000734371	0.0265707	2485.33	2729.98	2562.54	2650.71	2226.85	2306.5	2109.96
ENSMUSG00000000693	Loxl3	93.2531	-0.484035	0.143529	-3.37237	0.000745231	0.026813	92.5291	121.57	113.019	115.725	84.5874	56.8474	68.4936
ENSMUSG00000041642	Kif21b	21588.6	-0.338015	0.100237	-3.37215	0.000745834	0.026813	21381.6	24444.3	26461.2	23624.9	21490.7	17152	16565.7
ENSMUSG00000043463	Rab9b	697.934	-0.399142	0.118403	-3.37103	0.000748869	0.026813	816.106	752.761	666.338	938.772	665.666	530.855	515.037
ENSMUSG00000056492	Gpr116	497.023	-0.358731	0.106442	-3.37021	0.000751109	0.026813	605.14	575.755	474.835	574.636	384.321	460.631	403.846
ENSMUSG00000026939	Tmem141	150.535	-0.404525	0.120138	-3.36716	0.000759466	0.0269409	173.029	176.033	164.034	172.59	130.559	111.187	126.313
ENSMUSG00000045667	Smtnl2	136.257	-0.429949	0.127754	-3.36543	0.000764238	0.0269409	169.328	165.335	137.349	159.621	101.137	104.499	116.528
ENSMUSG00000032418	Me1	403.868	-0.467449	0.138983	-3.36335	0.00077003	0.0270541	564.427	480.445	346.119	514.778	360.416	242.438	318.451
ENSMUSG00000041417	Pik3r1	6546.22	-0.279592	0.0833662	-3.35378	0.000797153	0.027788	7082.17	6426.68	6997.73	7985.05	6145.46	5684.74	5501.73
ENSMUSG00000032532	Cck	221.029	-0.414615	0.123682	-3.35228	0.000801494	0.0278665	272.035	243.14	207.985	291.309	182.047	177.23	173.458
ENSMUSG00000059456	Ptk2b	513.738	-0.518198	0.154891	-3.34557	0.000821131	0.0284014	746.71	629.246	449.72	737.25	516.719	310.153	206.37
ENSMUSG00000038077	Kcna6	945.248	-0.330926	0.0990845	-3.33984	0.000838264	0.0288375	1082.59	1014.38	904.148	1187.18	851.39	820.944	756.099
ENSMUSG00000085516	4930538E20Rik	27.142	-0.521951	0.156289	-3.33966	0.00083882	NA	35.161	44.7378	30.6092	31.9242	18.3886	16.7198	12.4534
ENSMUSG00000021959	Lats2	410.525	-0.372758	0.11179	-3.33446	0.000854666	0.0291832	447.841	423.064	518.786	452.925	400.871	299.285	330.904
ENSMUSG00000050558	Prokr2	449.152	-0.44102	0.132292	-3.33369	0.000857031	0.0291893	516.312	481.417	487.392	598.579	467.069	305.973	287.317
ENSMUSG00000020181	Nav3	3654.86	-0.344734	0.103455	-3.33221	0.000861579	0.0292026	3807.57	4063.36	4189.53	4215.99	3707.13	3000.37	2600.09
ENSMUSG00000057738	Sptan1	34909.7	-0.197992	0.0594189	-3.33214	0.000861796	0.0292026	36097.4	38898.5	35100.9	37973.9	32200.2	32903.8	31193.1
ENSMUSG00000029478	Ncor2	3039.34	-0.299552	0.0899661	-3.32961	0.000869687	0.0293377	3241.29	3520.67	3618.95	2937.03	2807.93	2735.36	2414.18
ENSMUSG00000028613	Lrp8	10639.7	-0.361866	0.108764	-3.32707	0.000877644	0.0294655	11775.2	12002.4	12002.7	11942.7	11145.3	7869.19	7740.67
ENSMUSG00000020733	Slc9a3r1	420.868	-0.495112	0.148824	-3.32684	0.000878381	0.0294655	474.674	498.923	514.862	544.707	461.553	216.522	234.835
ENSMUSG00000020473	Aebp1	27.7779	-0.498386	0.149834	-3.32625	0.000880227	NA	34.2358	35.9847	24.3304	58.8603	18.3886	7.52392	15.122
ENSMUSG00000030172	Erc1	4954.33	-0.248303	0.0747129	-3.32343	0.000889187	0.0296788	5248.25	5503.72	4811.14	5789.26	4361.77	4476.73	4489.45
ENSMUSG00000041120	Nbl1	152.634	-0.48965	0.147501	-3.31964	0.000901347	0.0298777	174.88	216.881	147.552	192.543	152.625	86.1071	97.8481
ENSMUSG00000024782	Ak3	1836.02	-0.312024	0.0939978	-3.31948	0.00090186	0.0298777	1823.75	1968.46	2149.71	2132.94	1809.43	1452.12	1515.76
ENSMUSG00000021108	Prkch	205.599	-0.480447	0.144924	-3.31515	0.000915931	0.0302201	224.846	221.744	278.622	252.401	216.985	125.399	119.197
ENSMUSG00000030208	Emp1	254.504	-0.51552	0.155516	-3.31491	0.00091672	0.0302201	253.53	344.286	339.84	333.209	275.828	111.187	123.644
ENSMUSG00000027894	Slc6a17	4401.74	-0.222921	0.0673178	-3.31148	0.000928049	0.0305182	4564.46	4842.38	4457.17	4945.26	4218.34	3954.24	3830.31
ENSMUSG00000040855	Reps2	2164.7	-0.306342	0.0927413	-3.30319	0.0009559	0.0311928	2529.74	2109.48	2286.27	2583.87	1998.84	1953.71	1690.99
ENSMUSG00000062542	Syt9	476.305	-0.430091	0.130251	-3.30201	0.000959961	0.0311928	598.663	563.112	476.404	560.669	496.491	317.677	321.12
ENSMUSG00000029055	Plch2	1053.52	-0.276767	0.083828	-3.30161	0.000961308	0.0311928	1153.84	1231.26	1079.95	1122.34	888.167	1014.89	884.191
ENSMUSG00000020422	Tns3	905.609	-0.313422	0.0949613	-3.30052	0.000965043	0.0311928	928.992	993.956	1033.65	1023.57	910.234	739.016	709.843
ENSMUSG00000067279	Ppp1r3c	182.98	-0.441976	0.133927	-3.30012	0.000966435	0.0311928	210.966	218.826	169.528	252.401	159.98	144.627	124.534
ENSMUSG00000028273	Pdlim5	317.763	-0.412974	0.12516	-3.29958	0.000968281	0.0311928	399.726	350.122	300.598	405.039	296.056	256.649	216.155
ENSMUSG00000056752	Dnah9	145.579	-0.440337	0.133534	-3.29757	0.000975241	0.0312991	162.851	166.308	150.691	194.538	139.753	106.171	98.7376
ENSMUSG00000044681	Cnpy1	23.7967	-0.510899	0.154999	-3.29615	0.000980207	NA	37.9369	34.0396	25.9001	27.9337	18.3886	11.7039	10.6743
ENSMUSG00000072623	Zfp9	967.114	-0.274985	0.0834478	-3.29529	0.000983204	0.031479	1007.64	1120.39	977.139	1094.4	919.428	835.992	814.807
ENSMUSG00000034310	Tmem132d	82.7195	-0.495157	0.150459	-3.29097	0.000998417	0.0318896	88.8279	106.009	81.6245	128.695	47.8103	59.3554	66.7146
ENSMUSG00000040265	Dnm3	3746.97	-0.264592	0.0804572	-3.28861	0.00100684	0.0320057	4393.28	3912.61	3658.97	4274.85	3172.03	3477.72	3339.29
ENSMUSG00000017400	Stac2	462.357	-0.48238	0.147231	-3.27634	0.00105161	0.0331916	532.967	552.414	645.932	485.847	496.491	280.893	241.952
ENSMUSG00000021567	Nkd2	510.949	-0.395072	0.120669	-3.27401	0.00106031	0.0333873	630.123	597.152	477.974	616.537	500.169	397.096	357.59
ENSMUSG00000035189	Ano4	277.8	-0.364662	0.111502	-3.27046	0.00107372	0.0336432	331.254	277.18	295.104	342.188	253.762	230.734	214.376
ENSMUSG00000050822	Slc29a4	2565.4	-0.269063	0.0822748	-3.27029	0.00107436	0.0336432	2896.16	2744.56	2800.35	2679.64	2568.88	2191.13	2077.05
ENSMUSG00000096188	Cmtm4	2377.25	-0.269102	0.0823213	-3.26892	0.00107959	0.0336765	2464.97	2593.82	2528	2718.55	2372.12	1951.2	2012.11
ENSMUSG00000041633	Kctd12b	129.874	-0.42488	0.130119	-3.26532	0.00109342	0.0339941	159.15	152.692	133.425	152.638	117.687	89.4511	104.075
ENSMUSG00000007653	Gabrb2	1776.48	-0.294333	0.0901862	-3.26362	0.0011	0.0340743	1912.58	1943.17	1710.19	2210.75	1566.71	1597.58	1494.41
ENSMUSG00000036402	Gng12	657.03	-0.370578	0.11361	-3.26186	0.00110685	0.0341459	790.198	667.176	640.438	858.961	616.017	501.595	524.821
ENSMUSG00000023484	Prph	29.0252	-0.506939	0.156019	-3.24922	0.00115722	NA	43.4887	34.0396	43.1668	30.9266	20.2274	10.8679	20.4591
ENSMUSG00000031285	Dcx	65202.2	-0.218679	0.0673458	-3.24711	0.00116585	0.035537	69647.6	67110.5	68349.5	73258.1	64179.8	56742.9	57127.3
ENSMUSG00000040007	Bahd1	1013.6	-0.270012	0.0832707	-3.24258	0.00118454	0.0358611	1019.67	1083.43	1217.3	1075.45	935.978	870.267	893.086
ENSMUSG00000001995	Sipa1l2	2643.69	-0.297301	0.0917365	-3.24082	0.00119188	0.0360019	2593.59	3032.44	3251.64	2701.59	2480.62	2179.43	2266.52
ENSMUSG00000032280	Tle3	3532.08	-0.349565	0.107962	-3.23785	0.00120435	0.0361331	3738.17	3868.84	4531.73	3637.37	3515.89	2552.28	2880.29
ENSMUSG00000003617	Cp	47.8804	-0.506889	0.156664	-3.23551	0.00121425	0.0363486	52.7416	67.1066	41.5971	85.7964	36.7771	20.8998	30.2439
ENSMUSG00000019970	Sgk1	696.785	-0.310649	0.096067	-3.23367	0.00122211	0.0365013	805.003	741.091	718.923	795.113	695.088	574.326	547.949
ENSMUSG00000040138	Ndp	154.516	-0.404695	0.125224	-3.23176	0.00123029	0.0365013	185.983	187.704	151.476	180.571	137.914	117.875	120.086
ENSMUSG00000022321	Cdh10	1247.63	-0.296925	0.092152	-3.22212	0.00127244	0.0372074	1407.37	1322.68	1284.02	1444.57	1239.39	969.75	1065.65
ENSMUSG00000034353	Ramp1	66.6003	-0.492789	0.152979	-3.22128	0.00127618	0.0372074	91.6038	85.5853	60.4335	91.7822	34.9383	48.4875	53.3717
ENSMUSG00000018849	Wwc1	2462.41	-0.26912	0.0835839	-3.21976	0.00128296	0.0372074	2588.96	2640.5	2797.99	2649.71	2438.32	1941.17	2180.23
ENSMUSG00000038963	Slco4a1	60.1115	-0.494379	0.153612	-3.21836	0.00128928	0.0372074	79.575	63.2164	65.9275	84.7987	55.1657	40.9636	31.1335
ENSMUSG00000063626	Unc5d	2917.68	-0.366133	0.1138	-3.21734	0.00129384	0.0372074	3392.12	3000.35	3181	3549.58	3037.79	2147.66	2115.3
ENSMUSG00000048458	Fam212b	314.964	-0.44981	0.139811	-3.21728	0.00129411	0.0372074	398.8	397.777	264.495	417.01	299.734	208.998	217.934
ENSMUSG00000059901	Adamts14	22.8451	-0.482865	0.150212	-3.21456	0.00130643	NA	33.3105	20.4238	34.5334	36.9124	12.872	5.85194	16.0115
ENSMUSG00000047963	Stbd1	39.0284	-0.500166	0.155679	-3.21281	0.00131444	0.037659	45.3392	47.6554	51.0153	49.8816	31.2606	27.5877	20.4591
ENSMUSG00000068740	Celsr2	6783.01	-0.304379	0.0947959	-3.21088	0.00132328	0.0378311	6994.27	7308.79	8331.98	7161	6739.41	5668.02	5277.57
ENSMUSG00000018427	Ypel2	403.209	-0.350952	0.109385	-3.20841	0.00133472	0.0380027	431.185	430.844	483.468	450.93	400.871	336.069	289.097
ENSMUSG00000055675	Kbtbd11	1060.92	-0.326254	0.101689	-3.20835	0.00133498	0.0380027	1263.95	1085.38	1270.67	1071.46	1046.31	855.219	833.488
ENSMUSG00000042129	Rassf4	321.59	-0.387397	0.120903	-3.20421	0.00135433	0.0383552	311.823	451.268	353.968	345.181	261.118	273.369	254.405
ENSMUSG00000030092	Cntn6	354.689	-0.461747	0.14415	-3.20325	0.00135885	0.0383552	449.691	450.295	273.128	514.778	239.051	306.809	249.068
ENSMUSG00000024143	Rhoq	519.913	-0.3217	0.100703	-3.19453	0.00140059	0.0391825	576.456	572.838	519.571	624.518	509.363	423.012	413.63
ENSMUSG00000021541	Trpc7	108.22	-0.423224	0.132577	-3.19228	0.00141156	0.0391825	112.885	132.268	118.512	137.673	86.4262	85.2711	84.5051
ENSMUSG00000021991	Cacna2d3	981.392	-0.318937	0.0999094	-3.19226	0.00141164	0.0391825	1069.64	1224.45	916.706	1123.33	895.523	822.616	817.476
ENSMUSG00000029722	Agfg2	462.705	-0.273832	0.085873	-3.18881	0.00142862	0.0394186	530.192	503.786	490.532	484.849	424.776	406.292	398.508
ENSMUSG00000054728	Phactr1	5708	-0.253377	0.0794602	-3.18873	0.001429	0.0394186	6226.28	6338.17	6036.29	6034.68	5766.65	4758.46	4795.44
ENSMUSG00000033705	Stard9	865.613	-0.459443	0.144179	-3.18662	0.00143948	0.0395651	913.262	872.386	1127.83	1190.18	910.234	580.178	465.223
ENSMUSG00000009647	Mcu	675.171	-0.271172	0.0851012	-3.18646	0.00144024	0.0395651	767.991	730.392	662.414	773.165	597.628	597.734	596.873
ENSMUSG00000032492	Pth1r	156.6	-0.461652	0.145051	-3.1827	0.0014591	0.039919	208.19	200.347	175.807	155.631	159.98	88.6151	107.633
ENSMUSG00000004451	Ralb	521.453	-0.289151	0.0909569	-3.17899	0.00147787	0.0401933	560.726	576.728	560.383	573.639	516.719	416.324	445.653
ENSMUSG00000022421	Nptxr	3351.25	-0.347565	0.109334	-3.17894	0.00147816	0.0401933	3936.19	3802.71	2994.21	4248.92	2515.56	3048.86	2912.31
ENSMUSG00000044071	Fam19a2	2418.38	-0.297211	0.0936976	-3.17202	0.00151382	0.0409155	2703.7	2346.79	2487.98	3063.73	2129.4	2009.72	2187.35
ENSMUSG00000042156	Dzip1	3114.23	-0.262619	0.0827927	-3.172	0.00151391	0.0409155	3387.49	3433.14	3022.46	3646.35	2841.03	2911.76	2557.39
ENSMUSG00000045038	Prkce	6862.56	-0.318911	0.100614	-3.16965	0.0015262	0.0410117	7757.64	7428.41	6952.99	8178.59	7015.24	5326.1	5378.97
ENSMUSG00000020102	Slc16a7	552.829	-0.402298	0.126926	-3.16956	0.00152669	0.0410117	605.14	555.332	590.993	776.158	542.463	374.524	425.194
ENSMUSG00000028480	Glipr2	351.846	-0.391783	0.123686	-3.16756	0.00153722	0.0411423	404.352	429.871	409.692	352.164	364.093	247.453	255.294
ENSMUSG00000021366	Hivep1	2760.83	-0.222386	0.0702384	-3.16616	0.00154468	0.0411423	2846.19	2815.56	3147.25	2989.9	2581.75	2579.03	2366.14
ENSMUSG00000028005	Gucy1b3	2505.35	-0.349547	0.110416	-3.16573	0.00154696	0.0411423	3017.37	2519.9	2662.21	2998.88	2539.46	2021.43	1778.17
ENSMUSG00000063646	Jakmip1	1294.15	-0.276514	0.0873997	-3.16379	0.00155728	0.0412525	1330.57	1322.68	1545.37	1427.61	1233.87	1152.83	1046.08
ENSMUSG00000098220	Gm27031	169.924	-0.4717	0.149519	-3.15479	0.00160615	0.0422121	247.053	198.402	129.5	243.422	134.236	121.219	115.639
ENSMUSG00000035653	Lrfn5	2199.28	-0.2995	0.0949574	-3.15404	0.00161025	0.0422366	2284.54	2435.29	2456.58	2464.15	2236.05	1856.74	1661.64
ENSMUSG00000027932	Slc27a3	435.989	-0.314164	0.0996634	-3.15225	0.00162016	0.0423303	520.939	451.268	475.62	469.885	419.259	336.905	378.049
ENSMUSG00000026764	Kif5c	22134.6	-0.208449	0.0662015	-3.1487	0.00163997	0.0427018	23391.3	24218.7	21775.7	24837.1	19751.2	21150.6	19817.8
ENSMUSG00000032481	Smarcc1	4836.81	-0.439559	0.139696	-3.14655	0.00165208	0.0427018	5446.26	5798.4	5941.32	5484.98	5376.82	2828.16	2981.7
ENSMUSG00000055053	Nfic	905.404	-0.304641	0.0968254	-3.14629	0.00165357	0.0427018	967.854	1090.24	999.115	915.826	893.684	766.604	704.506
ENSMUSG00000039886	Tmem120a	678.878	-0.259	0.0824333	-3.14194	0.00167835	0.0430917	735.606	734.283	779.357	685.373	619.694	575.162	622.669
ENSMUSG00000022103	Gfra2	383.819	-0.41986	0.133746	-3.13923	0.00169393	0.0434083	475.599	491.143	321.004	487.842	343.866	309.317	257.963
ENSMUSG00000030583	Sipa1l3	1454.7	-0.20273	0.0647837	-3.12934	0.00175199	0.0445539	1484.17	1531.78	1568.13	1599.2	1314.78	1371.86	1312.94
ENSMUSG00000049612	Omg	135.277	-0.455199	0.145668	-3.12491	0.00177861	0.0450689	184.133	165.335	113.803	181.569	91.9428	93.631	116.528
ENSMUSG00000030351	Tspan11	320.026	-0.384429	0.123023	-3.12484	0.00177899	0.0450689	366.415	379.298	399.489	303.28	318.122	230.734	242.841
ENSMUSG00000031538	Plat	608.455	-0.262932	0.0841794	-3.12348	0.00178729	0.0451751	610.692	684.682	645.932	695.35	542.463	525.003	555.065
ENSMUSG00000030352	Tspan9	959.687	-0.263133	0.0843668	-3.11891	0.00181519	0.0456396	1041.88	1141.79	986.557	992.644	816.452	911.231	827.261
ENSMUSG00000028649	Macf1	18466.7	-0.222752	0.0714345	-3.11827	0.00181914	0.045653	18428.1	19800.3	19761	20987.2	15635.8	17874.3	16780.1
ENSMUSG00000032826	Ank2	16743.4	-0.246699	0.0792055	-3.11466	0.00184155	0.0458229	17029	17777.4	17156.1	20203	14374.3	16010.1	14654.1
ENSMUSG00000028149	Rap1gds1	2697.89	-0.203612	0.0653771	-3.11442	0.00184307	0.0458229	2789.75	2992.57	2699.89	2982.92	2528.43	2428.56	2463.1
ENSMUSG00000042035	Igsf3	5638.82	-0.21996	0.070679	-3.1121	0.00185759	0.0460124	5669.26	6072.66	6290.58	6048.64	5529.44	4808.62	5052.52
ENSMUSG00000018548	Trim37	5396.59	-0.2181	0.0701208	-3.11035	0.00186868	0.0462014	5689.61	5702.12	5600.7	6039.67	5360.27	4692.42	4691.37
ENSMUSG00000074158	9830147E19Rik	132.076	-0.450674	0.145021	-3.10764	0.00188585	0.0465317	171.179	129.35	149.122	171.593	136.075	83.5992	83.6156
ENSMUSG00000030272	Camk1	948.409	-0.234743	0.07555	-3.10712	0.00188922	0.0465317	1049.28	1041.61	987.342	986.658	917.589	846.023	810.36
ENSMUSG00000049556	Lingo1	2791.48	-0.28097	0.0904427	-3.1066	0.0018925	0.0465317	3169.12	3040.22	2954.96	2996.89	2857.58	2317.37	2204.25
ENSMUSG00000030098	Grip2	1686.38	-0.335002	0.108182	-3.09664	0.00195728	0.0478179	1870.94	1962.63	1753.36	1908.47	1761.62	1319.19	1228.44
ENSMUSG00000030519	Apba2	4696.29	-0.178588	0.0576769	-3.09636	0.00195913	0.0478179	4664.39	5097.19	5065.43	4980.18	4352.57	4396.48	4317.77
ENSMUSG00000054640	Slc8a1	1574.88	-0.407147	0.131523	-3.09564	0.0019639	0.0478259	1557.26	1915.94	1872.65	1897.5	1686.23	1101.84	992.713
ENSMUSG00000031906	Smpd3	4294.16	-0.214964	0.0694503	-3.09523	0.00196663	0.0478259	4577.41	4593.4	4337.87	4819.56	3642.77	4145.68	3942.39
ENSMUSG00000027500	Stmn2	25510.5	-0.271407	0.0877816	-3.09185	0.00198914	0.0481105	28790.4	26911.7	25793.3	29373.3	25720.1	20954.1	21030.2
ENSMUSG00000052727	Map1b	71483.6	-0.247781	0.0801987	-3.08959	0.00200435	0.0483908	74050.1	72873.9	74706	86593.5	59507.2	67121.8	65532.4
ENSMUSG00000045648	Vwc2l	229.547	-0.376007	0.121804	-3.08698	0.00202201	0.0485536	270.185	281.07	215.834	277.342	165.497	205.654	191.248
ENSMUSG00000066687	Zbtb16	286.131	-0.328936	0.106617	-3.08521	0.00203411	0.0486691	312.748	309.274	315.51	327.223	281.345	242.438	214.376
ENSMUSG00000022490	Ppp1r1a	864.846	-0.254142	0.082404	-3.08409	0.00204174	0.0487643	934.544	875.304	941.821	979.675	823.808	709.757	789.011
ENSMUSG00000054843	Atrnl1	3267.18	-0.297989	0.0966428	-3.08341	0.00204646	0.0487897	3548.49	3417.58	3652.7	3706.2	3381.66	2543.09	2620.55
ENSMUSG00000042115	Klhdc8a	178.139	-0.450555	0.146293	-3.07981	0.00207129	0.0492939	222.995	255.783	202.492	160.619	178.369	112.859	113.86
ENSMUSG00000020532	Acaca	1960.43	-0.203254	0.0660779	-3.07597	0.00209816	0.0496677	1963.47	2152.28	2061.02	2160.87	1734.04	1835.84	1815.53
ENSMUSG00000026596	Abl2	2786.66	-0.184312	0.0599633	-3.07374	0.00211393	0.0499524	2836.94	2990.62	2942.41	2997.88	2681.05	2585.72	2472
ENSMUSG00000051048	P4ha3	136.632	-0.396996	0.129184	-3.0731	0.00211844	0.0499706	146.196	154.637	155.4	166.605	126.881	91.9591	114.749
ENSMUSG00000085167	Gm12063	103.438	-0.481131	0.15677	-3.06903	0.00214752	0.0505065	156.374	141.021	120.867	98.7656	108.493	58.5194	40.0288
ENSMUSG00000055538	Zcchc24	736.168	-0.462461	0.15084	-3.0659	0.00217013	0.0507882	853.118	810.142	861.766	1016.59	833.002	385.392	393.171
ENSMUSG00000040536	Necab1	1244.03	-0.419504	0.136842	-3.06561	0.0021723	0.0507882	1659.05	1109.69	1458.25	1544.33	1289.04	854.383	793.459
ENSMUSG00000025262	Fam120c	971.515	-0.293108	0.0956292	-3.06505	0.00217631	0.0507882	1019.67	1079.54	999.115	1163.24	783.353	962.226	793.459
ENSMUSG00000025373	Rnf41	2021.9	-0.255141	0.0832548	-3.06458	0.00217974	0.0507882	2170.73	2088.09	2403.21	2069.09	1974.93	1702.91	1744.36
ENSMUSG00000040430	Pitpnc1	3126.27	-0.223424	0.0729686	-3.06192	0.00219925	0.0509289	3436.53	3283.36	3116.64	3529.62	3043.31	2746.23	2728.18
ENSMUSG00000020598	Nrcam	6695.34	-0.239728	0.0782996	-3.06167	0.00220103	0.0509289	7007.23	7309.76	6679.87	7789.51	6557.36	5739.08	5784.6
ENSMUSG00000085271	E130006D01Rik	75.8056	-0.454847	0.148614	-3.06059	0.00220898	0.0509582	93.4544	99.2011	88.6881	77.8153	73.5542	54.3394	43.5869
ENSMUSG00000054517	Trim65	91.1133	-0.415728	0.135868	-3.05979	0.0022149	0.0509582	100.857	100.174	112.234	107.744	77.232	71.0593	68.4936
ENSMUSG00000018411	Mapt	48867.2	-0.190898	0.0624045	-3.05904	0.0022205	0.0509582	52024.5	52888.8	47689.9	54302.1	44193.2	45890.9	45081.3
ENSMUSG00000046442	Ppm1e	5378.48	-0.254866	0.0833254	-3.05868	0.00222312	0.0509582	5982	5476.48	5469.63	6312.02	5301.42	4543.61	4564.17
ENSMUSG00000026663	Atf6	1061.16	-0.220844	0.0722188	-3.05799	0.0022283	0.0509582	1120.53	1164.15	1126.26	1116.35	1040.79	929.623	930.446
ENSMUSG00000029189	Sel1l3	1555.61	-0.349257	0.114227	-3.05758	0.00223135	0.0509582	1776.56	1602.78	1749.43	1829.66	1645.78	1155.34	1129.7
ENSMUSG00000025020	Slit1	1923.64	-0.302108	0.0988074	-3.05754	0.00223162	0.0509582	2067.1	2197.99	2183.45	1999.25	1905.05	1719.63	1393
ENSMUSG00000039217	Il18	81.3662	-0.459479	0.150285	-3.05738	0.00223283	0.0509582	98.0808	81.695	91.0427	117.721	75.3931	45.1435	60.4879
ENSMUSG00000046240	Hepacam	280.994	-0.413972	0.135452	-3.05622	0.00224146	0.0510677	334.03	340.396	255.861	367.129	270.312	224.882	174.347
ENSMUSG00000055761	Nkain3	598.552	-0.383371	0.125467	-3.05554	0.00224652	0.0510959	600.514	675.929	674.972	765.184	628.889	427.192	417.189
ENSMUSG00000042700	Sipa1l1	3067.52	-0.203328	0.0666089	-3.05256	0.00226899	0.0514318	3106.2	3366.03	3096.24	3470.76	2822.64	2798.06	2812.69
ENSMUSG00000039621	Prex1	2725.71	-0.395799	0.129721	-3.05115	0.00227964	0.0515714	2820.29	3062.59	3763.36	2835.27	2837.35	1761.43	1999.66
ENSMUSG00000019943	Atp2b1	6724.98	-0.359264	0.117783	-3.05022	0.00228674	0.0515714	7762.26	6976.17	6564.49	8952.75	6787.22	5141.35	4890.62
ENSMUSG00000029094	Afap1	3290.35	-0.2993	0.0982246	-3.0471	0.00231061	0.0519342	3600.31	3646.13	3664.47	3526.63	3436.82	2615.82	2542.27
ENSMUSG00000034687	Fras1	465.71	-0.439846	0.144424	-3.04551	0.00232286	0.0521037	516.312	498.923	518.786	657.44	507.524	282.565	278.422
ENSMUSG00000039982	Dtx4	3583.28	-0.321302	0.105524	-3.04482	0.00232823	0.0521037	4059.25	3724.9	3345.82	4737.76	3263.97	3092.33	2858.94
ENSMUSG00000039911	Spsb1	196.516	-0.414765	0.136334	-3.04226	0.0023481	0.0522985	219.294	218.826	252.722	213.493	205.952	121.219	144.104
ENSMUSG00000025366	Esyt1	269.577	-0.302419	0.0994154	-3.04197	0.00235033	0.0522985	296.093	299.548	295.889	290.311	251.923	228.226	225.051
ENSMUSG00000027199	Gatm	533.311	-0.304083	0.099995	-3.04099	0.00235804	0.0522985	601.439	532.963	549.396	666.418	432.131	487.383	463.444
ENSMUSG00000091455	Otogl	22.6526	-0.421895	0.138866	-3.03815	0.00238034	NA	45.3392	31.1219	27.4698	23.9432	22.0663	4.17996	4.44764
ENSMUSG00000042429	Adora1	1290.29	-0.392792	0.129287	-3.03813	0.00238047	0.0523857	1421.25	1490.93	1298.14	1687	1369.95	917.919	846.83
ENSMUSG00000051335	Gfod1	1009.22	-0.271205	0.0892862	-3.03748	0.00238562	0.0523857	1045.58	1119.42	987.342	1235.07	908.395	883.643	885.08
ENSMUSG00000022769	Sdf2l1	117.06	-0.443602	0.146268	-3.0328	0.00242293	0.0530267	136.018	118.652	176.591	120.713	104.815	71.8953	90.7318
ENSMUSG00000026730	Pter	327.673	-0.413303	0.136299	-3.03233	0.00242673	0.0530267	470.048	305.384	315.51	424.991	290.539	225.718	261.521
ENSMUSG00000034164	Emid1	244.281	-0.475498	0.156854	-3.03148	0.0024336	0.0530899	325.702	328.725	316.295	264.373	281.345	89.4511	104.075
ENSMUSG00000016346	Kcnq2	8035.73	-0.232827	0.0768312	-3.03037	0.00244254	0.0531979	8626.49	9077.87	7901.09	8871.94	7789.39	7293.19	6690.14
ENSMUSG00000041570	Camsap2	7348.18	-0.168926	0.0558417	-3.02508	0.00248565	0.0536122	8003.76	7547.06	7401.93	7954.12	6739.41	6866	6924.97
ENSMUSG00000040407	Akap9	11606.7	-0.187738	0.0620754	-3.02435	0.00249166	0.053651	11972.3	12459.5	12000.4	12675.9	10027.3	11266.7	10845.1
ENSMUSG00000070866	Zfp804a	635.204	-0.38496	0.127306	-3.02389	0.00249549	0.053651	830.911	742.063	543.117	777.155	588.434	519.987	444.764
ENSMUSG00000024981	Acsl5	445.362	-0.31186	0.103259	-3.02018	0.00252622	0.0540507	512.611	489.198	433.238	525.752	430.292	351.952	374.491
ENSMUSG00000020484	Xbp1	1754.09	-0.302363	0.100144	-3.01928	0.00253376	0.0541251	1931.08	1931.5	1791.03	2050.13	1811.27	1363.5	1400.12
ENSMUSG00000005672	Kit	1686.74	-0.231592	0.0767944	-3.01575	0.00256347	0.0544982	1693.28	1939.28	1708.62	1891.51	1585.09	1477.2	1512.2
ENSMUSG00000050379	2006-09-01	2448.82	-0.225929	0.0750341	-3.01102	0.00260369	0.0552653	2789.75	2666.76	2436.18	2585.86	2381.32	2171.91	2109.96
ENSMUSG00000032548	Slco2a1	177.315	-0.403411	0.134289	-3.00406	0.00266402	0.0559235	190.61	203.265	176.591	243.422	171.014	137.103	119.197
ENSMUSG00000026193	Fn1	2426.82	-0.266175	0.0886502	-3.00253	0.00267741	0.0561164	2632.45	2660.92	2813.69	2417.26	2410.74	2125.09	1927.61
ENSMUSG00000029309	Sparcl1	4858.38	-0.374742	0.124923	-2.99978	0.00270174	0.0564819	5816.38	5671	4613.35	5939.9	5137.76	3451.81	3378.43
ENSMUSG00000006360	Crip1	47.224	-0.450918	0.150344	-2.99925	0.00270645	0.0564819	61.0692	49.6006	65.1426	75.82	51.488	15.8838	11.5639
ENSMUSG00000024691	Fam111a	365.687	-0.375487	0.125337	-2.99582	0.00273705	0.0570084	407.128	394.859	407.338	442.949	391.676	265.009	250.847
ENSMUSG00000021363	Mak	86.6776	-0.457712	0.152865	-2.99421	0.00275154	0.0571821	114.736	95.3109	78.4851	128.695	82.7485	55.1754	51.5926
ENSMUSG00000030847	Bag3	72.9842	-0.45581	0.152261	-2.99361	0.00275702	0.0571821	91.6038	96.2834	81.6245	78.8129	77.232	42.6356	42.6973
ENSMUSG00000031428	Zcchc18	5161.65	-0.208113	0.0695849	-2.99077	0.00278274	0.0575114	5499	5697.26	5034.82	5740.38	4939.17	4665.67	4555.27
ENSMUSG00000006711	D130043K22Rik	330.866	-0.404292	0.135265	-2.9889	0.00279986	0.0577018	396.95	366.655	290.395	475.871	239.051	304.301	242.841
ENSMUSG00000074305	Peak1	879.606	-0.368891	0.123522	-2.98643	0.00282252	0.058064	957.676	1004.65	961.442	1048.51	952.527	604.422	628.007
ENSMUSG00000020785	Camkk1	796.206	-0.285655	0.0956953	-2.98505	0.00283531	0.0582374	818.882	871.414	795.054	991.646	752.092	676.317	668.035
ENSMUSG00000034758	Tle6	35.9891	-0.468014	0.156875	-2.98336	0.00285106	0.0583812	53.6669	35.9847	52.585	37.91	29.4217	19.2278	23.1277
ENSMUSG00000024043	Arhgap28	535.011	-0.441412	0.148007	-2.98237	0.00286026	0.0584798	600.514	645.78	620.032	669.411	610.5	302.629	296.213
ENSMUSG00000085438	1700020I14Rik	10098.2	-0.292269	0.0980734	-2.98011	0.00288148	0.0586316	11927.9	9961.93	10458.9	11895.8	10161.5	8181.01	8100.04
ENSMUSG00000041025	Iffo2	797.672	-0.282194	0.0947308	-2.97891	0.0028928	0.0586316	822.583	834.456	872.754	944.758	799.902	668.793	640.46
ENSMUSG00000097267	1700109K24Rik	148.23	-0.379301	0.127414	-2.97692	0.00291158	0.0587198	149.897	175.061	180.516	169.597	119.526	136.267	106.743
ENSMUSG00000074918	5430417L22Rik	520.144	-0.285184	0.0958334	-2.97583	0.00292193	0.0587624	607.916	602.015	554.89	504.802	487.297	432.208	451.88
ENSMUSG00000023192	Grm2	499.016	-0.331158	0.111285	-2.97577	0.0029225	0.0587624	639.376	545.606	485.823	552.688	397.193	392.08	480.345
ENSMUSG00000031442	Mcf2l	7939.42	-0.1526	0.0512902	-2.97523	0.00292769	0.0587783	8189.75	8392.22	8296.66	8341.2	7629.41	7575.75	7150.91
ENSMUSG00000068699	Flnc	181.823	-0.434987	0.146359	-2.97205	0.00295817	0.0591236	173.029	256.756	218.189	206.51	189.402	107.007	121.865
ENSMUSG00000028645	Slc2a1	1265.38	-0.260517	0.0876988	-2.97058	0.00297235	0.0593181	1272.27	1439.39	1487.29	1276.97	1217.32	1108.52	1055.87
ENSMUSG00000041977	Arhgef11	2474.07	-0.182839	0.0615613	-2.97003	0.00297768	0.0593358	2456.65	2704.69	2619.05	2669.66	2296.73	2285.6	2286.09
ENSMUSG00000057897	Camk2b	11255.3	-0.325191	0.109528	-2.96902	0.0029875	0.0594428	12943.9	12594.7	11416.4	13006.1	11855.1	8782.93	8188.1
ENSMUSG00000038065	Mturn	3365.59	-0.362593	0.122183	-2.96763	0.00300102	0.0595168	3658.6	3996.25	3786.12	3743.12	3659.32	2426.05	2289.64
ENSMUSG00000073988	Ttpa	33.5491	-0.465207	0.156764	-2.96757	0.00300161	NA	56.4427	35.0122	36.888	40.9029	27.5828	17.5558	20.4591
ENSMUSG00000033618	Map3k13	1031.68	-0.231182	0.0779104	-2.96728	0.00300446	0.0595168	1025.22	1087.32	1121.55	1193.17	917.589	916.247	960.69
ENSMUSG00000020154	Ptprb	381.947	-0.327105	0.110238	-2.96727	0.00300459	0.0595168	404.352	428.899	368.095	497.818	316.283	334.397	323.788
ENSMUSG00000031822	Gse1	1654.56	-0.404383	0.13642	-2.96425	0.0030342	0.0599394	1813.57	1973.32	2250.95	1599.2	1774.5	1070.91	1099.46
ENSMUSG00000048200	Efcab4a	120.056	-0.393547	0.132782	-2.96385	0.00303819	0.0599394	144.345	140.049	139.703	122.709	117.687	86.9431	88.9528
ENSMUSG00000036046	5031439G07Rik	7253.18	-0.225408	0.0760556	-2.96373	0.0030394	0.0599394	7466.17	7479.96	7751.97	8348.19	7206.48	6232.32	6287.18
ENSMUSG00000031636	Pdlim3	31.2898	-0.462294	0.156019	-2.96307	0.00304589	NA	43.4887	39.875	36.1031	38.9077	33.0994	14.2119	13.3429
ENSMUSG00000031618	Nr3c2	372.928	-0.425862	0.143997	-2.95744	0.00310203	0.0608153	470.048	427.926	349.259	497.818	400.871	232.406	232.167
ENSMUSG00000068742	Cry2	1311.18	-0.196862	0.0666122	-2.95535	0.00312319	0.0609715	1433.28	1391.73	1339.74	1396.69	1226.52	1233.92	1156.39
ENSMUSG00000040624	Plekhg1	409.562	-0.322537	0.109171	-2.95443	0.00313247	0.0610344	440.438	476.554	398.704	495.823	402.709	322.693	330.015
ENSMUSG00000029311	Hsd17b11	273.35	-0.314301	0.106396	-2.95408	0.00313606	0.0610344	310.898	278.152	299.028	316.249	259.279	212.342	237.504
ENSMUSG00000041789	2700046A07Rik	15.6106	-0.406947	0.137837	-2.95238	0.00315339	NA	22.207	13.6158	25.9001	25.9384	14.7108	3.34397	3.55811
ENSMUSG00000036206	Sh3bp4	988.371	-0.326246	0.110709	-2.94687	0.00321004	0.0620296	957.676	1076.62	1245.56	1103.38	998.499	781.652	755.209
ENSMUSG00000079499	6530402F18Rik	541.355	-0.399618	0.135615	-2.94671	0.0032117	0.0620296	543.146	673.011	699.302	572.641	581.079	364.492	355.811
ENSMUSG00000022351	Sqle	5854.11	-0.247209	0.0839099	-2.94612	0.00321784	0.0620296	6452.98	6189.37	5803.19	6796.87	5829.17	4894.73	5012.49
ENSMUSG00000033088	Triobp	2677.08	-0.239664	0.0813538	-2.94594	0.00321972	0.0620296	2679.64	2931.3	3100.95	2803.35	2467.74	2565.66	2190.91
ENSMUSG00000030020	Prickle2	1817.47	-0.24176	0.0821665	-2.94232	0.00325766	0.0624109	1957.92	1984.99	1746.29	2137.93	1623.71	1697.9	1573.57
ENSMUSG00000021390	Ogn	37.2194	-0.461442	0.156849	-2.94194	0.00326159	0.0624109	50.891	54.4634	32.1789	48.884	27.5828	23.4078	23.1277
ENSMUSG00000030729	Pgm2l1	4203.63	-0.350325	0.119104	-2.94133	0.00326803	0.0624109	4986.39	4283.15	3932.1	5682.51	2947.69	3936.68	3656.85
ENSMUSG00000027457	Snph	983.18	-0.308449	0.104868	-2.94131	0.00326827	0.0624109	1178.82	1034.8	924.554	1203.14	790.708	936.31	813.918
ENSMUSG00000036501	Fam13b	2278.68	-0.219271	0.0745584	-2.94093	0.00327224	0.0624109	2353.94	2536.44	2238.39	2606.81	2142.27	2045.67	2027.23
ENSMUSG00000067851	Arfgef1	3486.69	-0.184236	0.0627224	-2.93733	0.0033105	0.0630152	3633.62	3668.5	3569.5	3854.85	3407.4	3111.56	3161.38
ENSMUSG00000033910	Gucy1a3	4509.17	-0.366658	0.124945	-2.93456	0.00334018	0.0630286	5301.92	4851.13	4935.93	5315.38	4911.58	3302.17	2946.12
ENSMUSG00000090785	Gm17116	44.1931	-0.457742	0.156087	-2.93261	0.00336129	0.0632956	70.3221	54.4634	51.0153	47.8863	47.8103	20.0638	17.7906
ENSMUSG00000071719	Tmem28	472.254	-0.314313	0.107382	-2.92705	0.00342194	0.064071	458.019	532.963	496.811	596.584	450.52	380.376	390.503
ENSMUSG00000004031	Brinp2	1955.02	-0.221686	0.0757468	-2.92667	0.0034261	0.064071	2014.36	2266.06	2151.28	1932.41	1723.01	1766.45	1831.54
ENSMUSG00000022180	Slc7a8	805.134	-0.334769	0.114387	-2.92664	0.00342646	0.064071	916.963	989.093	797.408	879.912	836.68	612.782	603.1
ENSMUSG00000062960	Kdr	1097.64	-0.247332	0.084795	-2.91683	0.00353614	0.0655891	1189.92	1228.34	1080.74	1243.05	913.911	1065.05	962.469
ENSMUSG00000020044	Timp3	436.006	-0.429209	0.147154	-2.91674	0.00353712	0.0655891	507.985	523.237	401.059	622.522	468.908	250.797	277.533
ENSMUSG00000030465	Psd3	3200.62	-0.294695	0.101106	-2.91472	0.00356005	0.0658035	3575.32	3141.37	3136.26	4192.05	2929.3	2744.56	2685.48
ENSMUSG00000018906	P4ha2	198.759	-0.426919	0.146678	-2.91058	0.00360757	0.0663425	229.472	228.552	204.846	269.361	213.307	107.007	138.766
ENSMUSG00000004044	Ptrf	210.638	-0.364408	0.125243	-2.9096	0.00361887	0.0663675	225.771	236.332	240.164	257.389	128.72	193.95	192.138
ENSMUSG00000025558	Dock9	4002.56	-0.295854	0.101878	-2.90399	0.00368439	0.0672027	4585.74	4360.96	3702.93	4921.32	3889.18	3399.98	3157.82
ENSMUSG00000031299	Pdha1	2750	-0.22245	0.0766066	-2.9038	0.00368662	0.0672027	2867.48	3026.61	2750.12	3113.61	2708.63	2352.48	2431.08
ENSMUSG00000030350	Prmt8	951.423	-0.362857	0.12529	-2.89613	0.00377799	0.0684395	1194.55	1191.39	921.415	988.653	989.305	675.481	699.169
ENSMUSG00000031910	Has3	832.141	-0.270661	0.093543	-2.89344	0.00381047	0.068748	900.308	920.042	799.763	996.635	787.03	684.677	736.529
ENSMUSG00000045930	Clec14a	71.0289	-0.439229	0.151834	-2.89282	0.00381805	0.0687806	103.633	99.2011	69.0669	69.8343	47.8103	55.1754	52.4821
ENSMUSG00000046287	Pnma3	362.761	-0.366072	0.126644	-2.89056	0.00384553	0.0689327	458.019	433.762	313.155	437.961	318.122	317.677	260.632
ENSMUSG00000071379	Hpcal1	333.235	-0.383304	0.13264	-2.88981	0.00385478	0.0689327	374.743	392.914	317.08	445.942	200.435	288.417	313.114
ENSMUSG00000025369	Smarcc2	13188.7	-0.375575	0.129992	-2.88922	0.00386201	0.0689327	14393.8	15436.5	15748	14480.6	14674.1	8818.04	8769.85
ENSMUSG00000037735	2810032G03Rik	162.842	-0.403713	0.140028	-2.88308	0.00393808	0.0701967	190.61	146.857	202.492	210.5	163.658	113.695	112.081
ENSMUSG00000035237	Lcat	28.2109	-0.450883	0.1564	-2.88288	0.00394061	NA	35.161	36.9573	38.4577	30.9266	27.5828	15.0478	13.3429
ENSMUSG00000030341	Tnfrsf1a	179.095	-0.399659	0.138715	-2.88114	0.00396234	0.0704541	175.805	228.552	230.746	188.552	178.369	140.447	111.191
ENSMUSG00000044847	Lsm11	1781.29	-0.28667	0.0995463	-2.87977	0.0039797	0.0706425	1996.78	1986.94	1625.43	2191.8	1463.73	1662.79	1541.55
ENSMUSG00000025221	Kcnip2	680.68	-0.337631	0.117362	-2.87683	0.00401688	0.0711265	822.583	746.926	706.366	758.2	722.67	525.003	483.014
ENSMUSG00000040549	Ckap5	8392.51	-0.162175	0.056395	-2.8757	0.00403136	0.0712751	8557.09	9276.28	8580.77	8809.09	8048.67	7797.29	7678.4
ENSMUSG00000026458	Ppfia4	1338.29	-0.239041	0.0831348	-2.87534	0.00403595	0.0712751	1528.58	1488.02	1281.66	1462.53	1186.06	1265.69	1155.5
ENSMUSG00000052544	St6galnac3	99.8943	-0.397987	0.138458	-2.87443	0.00404762	0.0712992	102.707	127.405	125.576	107.744	69.8765	89.4511	76.4994
ENSMUSG00000004105	Angptl2	103.408	-0.436946	0.152013	-2.8744	0.00404799	0.0712992	99.0061	143.939	138.134	110.737	104.815	55.1754	72.0518
ENSMUSG00000027035	Cers6	3460.73	-0.211359	0.0735429	-2.87396	0.00405366	0.071305	3613.26	3634.46	3525.55	3974.57	3361.43	3175.1	2940.78
ENSMUSG00000052105	Mtcl1	1449.99	-0.201455	0.0701293	-2.87262	0.00407078	0.0715119	1485.09	1551.23	1565.78	1550.32	1436.15	1284.92	1276.47
ENSMUSG00000035517	Tdrd7	647.783	-0.29445	0.102582	-2.87038	0.00409975	0.0718133	736.531	693.435	617.678	792.12	623.372	550.082	521.263
ENSMUSG00000033350	Chst2	1479.21	-0.29674	0.103392	-2.87005	0.00410408	0.0718133	1718.26	1652.38	1316.98	1810.7	1357.08	1272.38	1226.66
ENSMUSG00000075232	Amd1	248.937	-0.307654	0.107235	-2.86896	0.00411818	0.0719657	272.035	256.756	273.128	297.294	213.307	229.898	200.144
ENSMUSG00000033792	Atp7a	665.177	-0.267934	0.0934141	-2.86824	0.0041276	0.072036	645.853	722.612	783.281	735.255	628.889	597.734	542.612
ENSMUSG00000025026	Add3	1019.04	-0.270027	0.0941593	-2.86777	0.00413382	0.0720504	1232.49	1058.15	973.215	1169.22	908.395	856.055	935.783
ENSMUSG00000072591	5930412G12Rik	16.1123	-0.426634	0.148818	-2.86681	0.00414627	NA	18.5058	23.3414	27.4698	16.9597	11.0331	8.35992	7.11622
ENSMUSG00000021670	Hmgcr	10199.4	-0.214263	0.0747636	-2.86588	0.00415854	0.0722837	11155.3	10675.8	9819.27	11873.8	9475.63	9358.09	9037.6
ENSMUSG00000034377	Tulp4	5672.58	-0.208421	0.0727348	-2.8655	0.00416356	0.0722837	5425.9	6029.87	6389.47	6314.01	5253.61	5239.99	5055.19
ENSMUSG00000052861	Dnah6	61.3462	-0.431335	0.150949	-2.85748	0.00427021	0.0735194	87.9026	77.8048	62.7881	65.8437	38.616	49.3235	47.145
ENSMUSG00000053113	Socs3	193.667	-0.400305	0.140101	-2.85726	0.00427317	0.0735194	205.415	252.866	245.658	187.555	202.274	132.923	128.982
ENSMUSG00000001985	Grik3	5599.75	-0.19852	0.0694988	-2.85645	0.00428411	0.0736128	5937.59	6150.47	6013.53	5665.55	5470.6	5229.13	4731.4
ENSMUSG00000021806	Nid2	368.689	-0.321346	0.112545	-2.85527	0.00430002	0.0737912	400.651	455.158	344.55	436.963	316.283	290.089	337.131
ENSMUSG00000079065	BC005561	546.444	-0.23833	0.0835729	-2.85176	0.00434782	0.0745157	550.548	625.356	585.499	590.598	485.458	495.743	491.909
ENSMUSG00000008090	Fgfrl1	189.657	-0.426638	0.149734	-2.8493	0.00438152	0.074997	211.892	235.359	225.252	221.474	216.985	103.663	112.97
ENSMUSG00000038894	Irs2	597.055	-0.282102	0.0990727	-2.84742	0.00440753	0.0752284	619.019	709.969	687.529	586.608	582.917	504.103	489.24
ENSMUSG00000039809	Gabbr2	1961.69	-0.280756	0.0986113	-2.8471	0.00441194	0.0752284	2254.93	2126.02	1816.93	2376.36	1601.64	1880.98	1674.98
ENSMUSG00000072941	Sod3	28.2443	-0.445477	0.156569	-2.84525	0.0044376	NA	41.6381	30.1494	30.6092	40.9029	18.3886	20.8998	15.122
ENSMUSG00000018326	Ywhab	12180	-0.161424	0.0568263	-2.84066	0.004502	0.0766661	12741.3	12622.9	12290.8	13456.1	11735.6	11093.6	11320.1
ENSMUSG00000029343	Crybb1	26.6722	-0.441947	0.155697	-2.8385	0.00453266	NA	37.0116	40.8475	31.394	25.9384	23.9051	13.3759	14.2324
ENSMUSG00000029471	Camkk2	2676.4	-0.194339	0.0684754	-2.83808	0.00453855	0.0770925	2964.63	2659.95	2743.84	2984.92	2383.16	2499.61	2498.68
ENSMUSG00000056596	Trnp1	366.163	-0.320214	0.11285	-2.83752	0.00454662	0.0771307	402.501	404.585	411.262	399.053	378.804	259.157	307.777
ENSMUSG00000049176	Frmpd4	297.406	-0.434261	0.153125	-2.836	0.00456828	0.0773144	383.07	318.027	284.116	439.956	323.639	188.934	144.104
ENSMUSG00000038860	Garnl3	1249.17	-0.274219	0.0966941	-2.83595	0.00456903	0.0773144	1425.87	1336.3	1272.24	1400.68	1274.33	1076.76	958.021
ENSMUSG00000041313	Slc7a1	2631.17	-0.240532	0.0848346	-2.8353	0.00457824	0.0773723	2777.72	2804.86	2545.27	3203.4	2340.86	2451.96	2294.09
ENSMUSG00000030339	Ltbr	116.147	-0.40459	0.142856	-2.83216	0.00462347	0.0780379	120.288	152.692	129.5	133.683	119.526	71.0593	86.2842
ENSMUSG00000015968	Cacna1d	1820.78	-0.247007	0.0872278	-2.83175	0.00462944	0.0780399	2052.29	1922.75	1844.4	2030.18	1816.79	1632.69	1446.37
ENSMUSG00000021662	Arhgef28	556.755	-0.30466	0.107667	-2.82965	0.00465985	0.0784536	641.226	646.752	503.874	667.416	446.842	482.367	508.81
ENSMUSG00000024176	Sox8	412.317	-0.285055	0.100787	-2.8283	0.00467965	0.0786876	471.898	430.844	475.62	419.006	410.065	346.1	332.683
ENSMUSG00000026478	Lamc1	1852.08	-0.182833	0.0646765	-2.82688	0.00470038	0.0788242	1857.98	2020.98	1947.21	1998.26	1726.69	1758.93	1654.52
ENSMUSG00000038296	Galnt18	196.214	-0.320903	0.113563	-2.82577	0.00471677	0.0789037	223.92	217.853	229.176	199.526	171.014	177.23	154.778
ENSMUSG00000053465	Hs6st3	129.831	-0.380045	0.134589	-2.82374	0.00474671	0.0792167	128.615	177.006	134.209	153.635	112.17	105.335	97.8481
ENSMUSG00000001627	Ifrd1	1046.6	-0.302612	0.107266	-2.82115	0.00478517	0.0795602	1152.91	1155.4	1028.94	1266.99	1077.57	797.536	846.83
ENSMUSG00000073805	Fam196a	602.109	-0.305645	0.108465	-2.81792	0.00483364	0.080136	624.571	676.902	657.705	688.366	636.244	463.975	467.002
ENSMUSG00000051504	Siglech	42.4667	-0.437884	0.15543	-2.81724	0.00484381	0.080136	49.9657	56.4085	58.079	42.8982	27.5828	26.7517	35.5811
ENSMUSG00000044505	Lingo4	25.4011	-0.439257	0.156027	-2.81525	0.00487386	NA	26.8334	35.9847	27.4698	38.9077	18.3886	14.2119	16.0115
ENSMUSG00000090399	Nav1	15.5184	-0.410292	0.145766	-2.81474	0.00488173	NA	12.0288	23.3414	23.5455	25.9384	7.35542	7.52392	8.89528
ENSMUSG00000035783	Acta2	13.6397	-0.384945	0.136785	-2.81424	0.00488932	NA	20.3564	21.3963	14.9122	20.9503	5.51657	1.67198	10.6743
ENSMUSG00000030554	Synm	594.112	-0.379346	0.13487	-2.81267	0.00491314	0.080882	798.526	757.624	503.874	656.442	557.173	387.9	497.246
ENSMUSG00000016494	Cd34	434.889	-0.284679	0.101285	-2.81068	0.00494366	0.0812842	451.542	474.609	446.58	524.755	430.292	355.296	361.148
ENSMUSG00000024558	Mapk4	716.94	-0.279781	0.0995718	-2.80984	0.00495666	0.0813387	825.359	806.252	688.314	805.089	717.154	590.21	586.199
ENSMUSG00000047821	Trim16	134.908	-0.391546	0.139356	-2.80967	0.00495916	0.0813387	148.972	130.323	143.628	200.524	104.815	112.023	104.075
ENSMUSG00000026864	Hspa5	5799.41	-0.236008	0.0840422	-2.80821	0.00498184	0.0815847	5972.75	6675.65	5486.11	6799.86	5341.88	5219.93	5099.66
ENSMUSG00000061411	Nol4l	5590.11	-0.171177	0.0609704	-2.80754	0.00499216	0.0815847	5774.74	5563.04	5931.9	6262.14	5213.16	5172.28	5213.52
ENSMUSG00000094002	Gm9866	80.005	-0.430182	0.153427	-2.80381	0.00505022	0.0821261	100.857	81.695	76.9154	127.697	44.1325	59.3554	69.3832
ENSMUSG00000030067	Foxp1	2859.1	-0.308772	0.110172	-2.80265	0.00506847	0.0823226	3697.46	2773.74	3090.74	3065.72	2863.1	2394.28	2128.64
ENSMUSG00000038665	Dgki	805.88	-0.346004	0.123636	-2.79858	0.00513278	0.083064	787.422	881.139	951.239	994.639	858.746	596.898	571.077
ENSMUSG00000029878	Dbpht2	344.368	-0.38475	0.137636	-2.79542	0.0051832	0.0837783	423.783	363.737	305.307	486.845	334.672	265.845	230.388
ENSMUSG00000040389	Wdr47	5954.55	-0.255131	0.0913152	-2.79395	0.00520678	0.0840577	6229.06	6280.79	6505.63	6748.98	6193.27	4919.81	4804.34
ENSMUSG00000025608	Podxl	1664.78	-0.267058	0.0956015	-2.79345	0.00521494	0.0840877	1685.88	1866.34	1814.58	1860.58	1730.36	1340.09	1355.64
ENSMUSG00000029544	Cabp1	403.145	-0.356184	0.127598	-2.79146	0.00524712	0.0842641	495.956	454.185	463.062	401.048	433.97	290.925	282.87
ENSMUSG00000056812	St8sia3	2182.3	-0.26379	0.0945108	-2.79111	0.00525277	0.0842641	2432.59	2290.38	2078.28	2670.66	2109.17	1807.41	1887.58
ENSMUSG00000022602	Arc	63.8704	-0.421688	0.151114	-2.79052	0.00526231	0.0842641	92.5291	73.9146	70.6366	64.8461	57.0045	40.1276	48.0345
ENSMUSG00000042604	Kcna4	160.833	-0.399201	0.14306	-2.79043	0.00526375	0.0842641	197.087	170.198	142.058	236.439	145.27	112.023	122.755
ENSMUSG00000085049	Parvaos	5.58311	-0.308897	0.110726	-2.78973	0.00527514	NA	12.0288	6.80792	4.7091	11.9716	1.83886	0.835992	0.889528
ENSMUSG00000022265	Ank	1739.98	-0.248173	0.088965	-2.78956	0.00527798	0.0843908	1966.24	1766.17	1828.7	1942.39	1778.17	1471.35	1426.8
ENSMUSG00000023828	Slc22a3	22.8514	-0.426382	0.152996	-2.78687	0.00532191	NA	37.0116	32.0945	22.7607	27.9337	12.872	18.3918	8.89528
ENSMUSG00000037990	Sh3rf3	2334.33	-0.318957	0.114534	-2.78482	0.00535573	0.0853273	2458.5	2529.63	2800.35	2564.91	2513.72	1770.63	1702.56
ENSMUSG00000060961	Slc4a4	841.343	-0.395589	0.142145	-2.783	0.00538595	0.0857066	998.389	980.34	824.878	1090.41	943.333	504.103	547.949
ENSMUSG00000030653	Pde2a	3167.61	-0.270144	0.0971789	-2.77986	0.00543818	0.0863259	3492.97	3641.26	2888.25	3765.06	2932.98	2904.23	2548.5
ENSMUSG00000031666	Rbl2	1082.15	-0.204463	0.0736133	-2.77753	0.0054774	0.0866454	1135.33	1182.63	1112.13	1167.23	1064.7	978.11	934.894
ENSMUSG00000093452	Gm20687	244.832	-0.320222	0.115544	-2.77143	0.00558098	0.087803	256.306	247.03	296.674	282.33	242.729	193.95	194.807
ENSMUSG00000010663	Fads1	4907.28	-0.234038	0.0845289	-2.76873	0.00562747	0.0881364	5227.89	5282.95	5283.62	5281.46	5088.11	4158.22	4028.67
ENSMUSG00000027367	Stard7	3602.62	-0.171156	0.0618269	-2.7683	0.00563494	0.0881364	3787.21	3914.55	3658.19	3797.99	3539.8	3202.68	3317.94
ENSMUSG00000043850	Clrn1	46.4501	-0.43342	0.156576	-2.76812	0.00563812	0.0881364	54.5922	53.4908	53.3699	63.8485	49.6491	21.7358	28.4649
ENSMUSG00000072437	Nanos1	698.742	-0.255477	0.0923528	-2.76631	0.00566945	0.0883231	763.365	808.197	658.49	796.11	627.05	601.078	636.902
ENSMUSG00000025875	Tspan17	233.475	-0.309105	0.111772	-2.76549	0.00568367	0.08842	293.317	249.948	247.228	242.425	198.596	210.67	192.138
ENSMUSG00000024769	Cdc42bpg	270.478	-0.294952	0.106666	-2.76519	0.00568892	0.08842	285.915	294.686	329.637	275.346	251.923	229.898	225.94
ENSMUSG00000031453	Rasa3	1230.71	-0.225305	0.0815023	-2.7644	0.00570283	0.0885027	1374.98	1366.45	1169.43	1360.77	1151.12	1104.34	1087.89
ENSMUSG00000047867	Gimap6	76.973	-0.40105	0.145182	-2.76239	0.00573801	0.0886668	104.558	89.4755	76.9154	87.7916	62.5211	53.5035	64.046
ENSMUSG00000045973	Slc25a51	2732.16	-0.177109	0.0641741	-2.75983	0.0057832	0.089056	2874.88	2867.11	2826.25	2945.01	2721.51	2462.83	2427.52
ENSMUSG00000025555	Farp1	4291.55	-0.179757	0.0651704	-2.75826	0.00581105	0.0892051	4669.02	4500.03	4284.5	4668.92	3837.69	4205.04	3875.67
ENSMUSG00000001175	Calm1	20309.1	-0.230259	0.083483	-2.75815	0.00581293	0.0892051	21239.1	20533.7	21378.6	24007	20271.5	17868.5	16865.4
ENSMUSG00000030450	Oca2	10.6623	-0.378388	0.137209	-2.75776	0.00581985	NA	11.1035	12.6433	18.8364	16.9597	7.35542	4.17996	3.55811
ENSMUSG00000059974	Ntm	3103.59	-0.274159	0.0994486	-2.75679	0.00583714	0.0894307	3710.42	3432.16	2735.21	3656.32	2756.45	2701.92	2732.63
ENSMUSG00000028909	Ptpru	1247	-0.200174	0.0726171	-2.75657	0.00584103	0.0894307	1346.3	1320.74	1370.35	1253.03	1222.84	1098.49	1117.25
ENSMUSG00000036295	Lrrn3	2862.01	-0.311786	0.113198	-2.75434	0.00588113	0.0898387	3257.02	3377.7	2837.24	3191.43	3054.34	2188.63	2127.75
ENSMUSG00000057715	A830018L16Rik	420.674	-0.364841	0.132509	-2.75332	0.00589939	0.0900146	553.324	429.871	397.919	526.75	430.292	321.021	285.538
ENSMUSG00000026442	Nfasc	7719.22	-0.271551	0.0988754	-2.7464	0.00602539	0.091564	7884.4	8291.07	8841.34	8601.58	8113.03	6249.87	6053.24
ENSMUSG00000044433	Camsap3	2271.14	-0.157076	0.0571967	-2.74623	0.00602837	0.091564	2298.42	2376.94	2449.52	2392.32	2147.78	2115.89	2117.08
ENSMUSG00000031924	Cyb5b	4257.18	-0.218202	0.0794787	-2.74541	0.00604355	0.0916903	4260.04	4629.39	4344.15	4957.23	4198.11	3684.21	3727.12
ENSMUSG00000020458	Rtn4	19981.7	-0.185555	0.0676247	-2.7439	0.00607146	0.0919048	21857.2	21167.8	19226.5	22254.2	18916.3	17976.3	18473.7
ENSMUSG00000040479	Dgkz	2644.21	-0.192975	0.0703486	-2.74313	0.00608569	0.0920159	2856.37	2932.27	2799.56	2613.8	2579.92	2310.68	2416.85
ENSMUSG00000022383	Ppara	13.6538	-0.397125	0.144822	-2.74215	0.00610382	NA	14.8047	21.3963	21.191	15.9621	11.0331	5.85194	5.33717
ENSMUSG00000018634	Crhr1	212.695	-0.332659	0.121366	-2.74097	0.00612584	0.0923093	244.277	242.167	200.922	266.368	165.497	173.05	196.586
ENSMUSG00000024277	Mapre2	11037.2	-0.166115	0.0607005	-2.73663	0.00620716	0.0932191	11663.3	11358.5	10968.3	12404.6	10312.3	10226.7	10326.5
ENSMUSG00000063919	Srrm4	5335.23	-0.282424	0.103312	-2.7337	0.00626278	0.0937382	5769.19	5615.56	6231.72	5716.43	5669.19	4154.88	4189.68
ENSMUSG00000024743	Syt7	3921.26	-0.217521	0.079743	-2.72777	0.0063764	0.0953319	4423.81	3977.77	3808.88	4553.19	3451.53	3708.46	3525.2
ENSMUSG00000048758	Rpl29	76.8435	-0.311882	0.114363	-2.72712	0.00638893	0.0954123	161.926	170.198	20.4061	120.713	29.4217	19.2278	16.0115
ENSMUSG00000029913	Prdm5	76.7228	-0.406155	0.148954	-2.72671	0.00639687	0.0954241	93.4544	86.5578	94.1821	83.8011	75.3931	61.8634	41.8078
ENSMUSG00000028266	Lmo4	3413.27	-0.348633	0.127911	-2.7256	0.00641846	0.0954484	4172.14	3664.61	3510.64	4038.42	3720.01	2171.91	2615.21
ENSMUSG00000026031	Cflar	374.89	-0.347327	0.127435	-2.72552	0.00641994	0.0954484	386.772	441.542	414.401	438.958	410.065	269.189	263.3
ENSMUSG00000071847	Apcdd1	1477.77	-0.223711	0.0821367	-2.72364	0.00645666	0.0957987	1652.57	1689.34	1501.42	1483.48	1379.14	1234.76	1403.67
ENSMUSG00000054871	Tmem158	391.694	-0.31485	0.115601	-2.72358	0.00645785	0.0957987	452.467	372.49	422.25	484.849	391.676	321.021	297.102
ENSMUSG00000025189	Cnnm1	253.793	-0.385825	0.141709	-2.72267	0.00647576	0.0958514	352.536	305.384	207.985	305.275	224.34	217.358	163.673
ENSMUSG00000070509	Rgma	2660.9	-0.286502	0.105303	-2.72073	0.00651378	0.0963073	2987.76	3191.94	2887.47	2586.86	2763.8	2137.63	2070.82
ENSMUSG00000025885	Myo5b	427.227	-0.356334	0.131076	-2.71853	0.00655719	0.0966271	479.301	492.115	373.589	587.605	406.387	298.449	353.143
ENSMUSG00000069833	Ahnak	215.506	-0.372197	0.136929	-2.71817	0.00656436	0.0966271	188.759	248.975	233.101	315.252	178.369	183.082	161.005
ENSMUSG00000029361	Nos1	2725.06	-0.277983	0.102285	-2.71774	0.00657295	0.0966469	2694.45	2887.53	3359.16	2953.99	2793.22	2210.36	2176.67
ENSMUSG00000028039	Efna3	892.592	-0.238286	0.0877552	-2.71535	0.00662055	0.0970995	916.038	903.508	968.506	1047.51	882.651	764.932	764.994
ENSMUSG00000004508	Gab2	1709.14	-0.181215	0.0667835	-2.71347	0.00665834	0.0970995	1708.09	1830.36	1860.88	1814.69	1632.9	1511.47	1605.6
ENSMUSG00000097881	Celrr	10.7482	-0.364943	0.134617	-2.71097	0.00670868	NA	13.8794	12.6433	12.5576	20.9503	9.19428	3.34397	2.66858
ENSMUSG00000022340	Sybu	4211.29	-0.382319	0.141045	-2.71061	0.00671588	0.0976729	4775.43	4626.47	5136.85	4868.45	4858.26	2791.38	2422.18
ENSMUSG00000030655	Smg1	7160.55	-0.18109	0.0668354	-2.70949	0.00673874	0.0978987	7261.68	7283.5	7518.87	8178.59	6669.53	6855.13	6356.57
ENSMUSG00000028813	CK137956	32.222	-0.421847	0.155744	-2.70859	0.00675695	NA	34.2358	28.2042	42.3819	57.8627	25.744	17.5558	19.5696
ENSMUSG00000025876	Unc5a	1577.3	-0.211543	0.0781413	-2.70718	0.00678565	0.0984649	1771.93	1694.2	1754.93	1503.43	1482.12	1409.48	1425.02
ENSMUSG00000026594	Ralgps2	4416.52	-0.209227	0.0772952	-2.70685	0.00679246	0.0984649	4680.12	4630.36	4738.14	4763.69	4536.46	3769.49	3797.39
ENSMUSG00000036529	Sbf1	4382.47	-0.16781	0.0620636	-2.70384	0.00685441	0.0992544	4461.75	4879.33	4684.77	4406.54	4069.39	4183.3	3992.2
ENSMUSG00000073433	Arhgdig	386.852	-0.292511	0.108225	-2.70279	0.00687596	0.0992544	484.852	380.271	390.856	446.939	316.283	356.968	331.794
ENSMUSG00000021719	Rgs7bp	758.69	-0.320457	0.118613	-2.7017	0.00689861	0.0994636	901.233	784.856	693.808	991.646	737.381	581.014	620.89
ENSMUSG00000022443	Myh9	1461.81	-0.185887	0.0689162	-2.69729	0.00699063	0.100221	1512.85	1609.59	1483.37	1583.24	1301.91	1413.66	1328.07
ENSMUSG00000008393	Carhsp1	3420.26	-0.15313	0.0568345	-2.69432	0.00705327	0.100715	3608.63	3529.42	3497.3	3684.26	3225.35	3301.33	3095.56
ENSMUSG00000048960	Prex2	251.286	-0.366	0.135901	-2.69313	0.00707856	0.10086	272.961	266.481	253.507	348.174	262.956	180.574	174.347
ENSMUSG00000028176	Lrrc7	1028.95	-0.280316	0.104243	-2.68907	0.00716514	0.101552	1028	1126.22	1071.32	1280.96	803.58	1033.29	859.284
ENSMUSG00000040850	Psme4	3726.5	-0.218276	0.0812462	-2.6866	0.00721837	0.102198	3981.53	4095.45	3948.58	3895.75	3845.05	3139.98	3179.17
ENSMUSG00000020297	Nsg2	32926.5	-0.29842	0.111105	-2.68594	0.00723262	0.102291	35996.6	36293	37045.7	35755.1	35741.8	23740.5	25912.8
ENSMUSG00000038664	Herc1	8867.55	-0.184208	0.0686813	-2.68207	0.00731683	0.103045	8669.05	9372.56	9458.24	9997.27	7910.76	8603.19	8061.79
ENSMUSG00000044835	Ankrd45	650.908	-0.283928	0.105913	-2.68075	0.00734568	0.103234	741.158	715.804	631.805	755.208	671.182	520.823	520.374
ENSMUSG00000003974	Grm3	732.149	-0.33595	0.125556	-2.67569	0.00745751	0.104476	745.784	818.895	737.76	976.682	744.737	611.946	489.24
ENSMUSG00000030287	Itpr2	166.76	-0.357766	0.133785	-2.67419	0.00749098	0.104771	198.012	184.786	159.325	219.479	110.331	137.939	157.446
ENSMUSG00000039813	Tbc1d2	38.206	-0.415817	0.155531	-2.67352	0.0075059	0.104771	43.4887	42.7926	46.3062	50.8792	33.0994	25.0797	25.7963
ENSMUSG00000028525	Pde4b	1246.62	-0.197988	0.0740712	-2.67294	0.00751903	0.104771	1370.36	1329.49	1229.08	1370.75	1095.96	1136.11	1194.64
ENSMUSG00000085256	Dmrta2os	20.5413	-0.407739	0.152602	-2.67191	0.00754214	NA	22.207	36.9573	23.5455	23.9432	12.872	10.0319	14.2324
ENSMUSG00000006522	Itih3	21.9714	-0.412505	0.154463	-2.67058	0.00757192	NA	30.5346	31.1219	23.5455	25.9384	20.2274	10.8679	11.5639
ENSMUSG00000027674	Pex5l	239.712	-0.356226	0.133396	-2.67045	0.00757498	0.105347	297.944	289.823	196.213	305.275	191.241	196.458	201.033
ENSMUSG00000059991	Nptx2	158.024	-0.336482	0.12602	-2.67006	0.00758368	0.105359	196.162	192.567	152.261	167.602	137.914	126.235	133.429
ENSMUSG00000054855	Rnd1	489.872	-0.244656	0.0916474	-2.66954	0.00759557	0.105414	514.462	488.225	527.42	581.62	457.875	427.192	432.311
ENSMUSG00000002957	Ap2a2	4348.89	-0.15356	0.0575635	-2.66766	0.00763813	0.105842	4365.52	4728.59	4478.36	4643.98	3966.41	4137.32	4122.07
ENSMUSG00000045962	Wnk1	5908.88	-0.152827	0.0573316	-2.66566	0.00768374	0.106234	6013.46	6185.48	6109.28	6420.76	5794.24	5361.21	5477.71
ENSMUSG00000040312	Cchcr1	264.939	-0.302354	0.113431	-2.66554	0.00768647	0.106234	286.84	283.015	329.637	265.37	257.44	208.998	223.271
ENSMUSG00000020388	Pdlim4	235.959	-0.417827	0.156784	-2.66498	0.00769922	0.106239	279.438	308.301	337.486	228.458	281.345	102.827	113.86
ENSMUSG00000038776	Ephx1	87.512	-0.389612	0.146205	-2.66483	0.00770277	0.106239	95.3049	113.79	93.3972	100.761	91.9428	56.0114	61.3774
ENSMUSG00000015090	Ptgds	47.6063	-0.363282	0.136375	-2.66384	0.00772532	0.106338	38.8622	51.5457	27.4698	147.65	33.0994	15.0478	19.5696
ENSMUSG00000096054	Syne1	116.571	-0.395024	0.148292	-2.66382	0.00772587	0.106338	148.047	127.405	103.6	163.612	115.848	82.7632	74.7203
ENSMUSG00000037989	Wnk2	4403.71	-0.208549	0.0783186	-2.66283	0.00774861	0.106541	4534.85	4835.57	5106.24	4286.83	4210.98	4061.25	3790.28
ENSMUSG00000049521	Cdc42ep1	156.201	-0.392019	0.147455	-2.65857	0.00784722	0.107344	163.776	199.375	187.579	172.59	176.53	102.827	90.7318
ENSMUSG00000052512	Nav2	4097.64	-0.22824	0.0859003	-2.65703	0.00788317	0.107571	4286.87	3995.28	4770.32	4521.27	4098.81	3532.9	3478.05
ENSMUSG00000033004	Mycbp2	11630.8	-0.19114	0.0719382	-2.65701	0.00788382	0.107571	12212.9	12478.9	11561.6	13045	9920.63	11434.7	10761.5
ENSMUSG00000041654	Slc39a11	643.468	-0.296469	0.111588	-2.65683	0.00788794	0.107571	687.491	701.216	733.051	703.331	685.893	463.139	530.159
ENSMUSG00000029426	Scarb2	2418.35	-0.180168	0.0678288	-2.65621	0.00790237	0.107628	2377.07	2710.52	2600.21	2521.02	2294.89	2232.93	2191.8
ENSMUSG00000074818	Pdzd7	263.968	-0.293699	0.110581	-2.65596	0.00790829	0.107628	296.093	276.207	299.028	283.328	270.312	203.982	218.824
ENSMUSG00000032366	Tpm1	2244.8	-0.175738	0.0662542	-2.65248	0.00799027	0.108398	2346.54	2394.44	2221.13	2504.06	2096.3	2032.3	2118.86
ENSMUSG00000005871	Apc	21002.3	-0.20325	0.0766293	-2.65238	0.00799256	0.108398	22467.9	21256.3	20698.9	24940.8	18655.2	19913.3	19083.9
ENSMUSG00000005417	Mprip	8683.14	-0.137325	0.0517781	-2.65218	0.00799727	0.108398	8793.04	9337.55	9190.6	8852.99	8355.76	8176	8076.02
ENSMUSG00000048721	Fndc9	88.2497	-0.396556	0.149661	-2.64969	0.00805666	0.108838	107.334	113.79	81.6245	115.725	45.9714	78.5832	74.7203
ENSMUSG00000030111	A2m	134.43	-0.405252	0.153122	-2.6466	0.00813064	0.109649	151.748	194.512	105.955	190.548	73.5542	102.827	121.865
ENSMUSG00000044933	Sstr3	66.649	-0.407451	0.154012	-2.64557	0.00815526	0.10987	71.2474	76.8322	82.4093	83.8011	73.5542	35.1116	43.5869
ENSMUSG00000039037	St6galnac5	1952.27	-0.35273	0.133401	-2.64414	0.00818989	0.110103	2340.99	2189.23	1849.11	2463.15	2156.98	1325.05	1341.41
ENSMUSG00000033491	Prss35	37.4197	-0.400421	0.151472	-2.64353	0.00820454	0.110103	68.4715	45.7103	22.7607	58.8603	18.3886	18.3918	29.3544
ENSMUSG00000039960	Rhou	1546.14	-0.214349	0.0811353	-2.64186	0.00824509	0.110411	1698.83	1502.61	1583.04	1817.69	1434.31	1409.48	1376.99
ENSMUSG00000037685	Atp8a1	4688.06	-0.248814	0.0941982	-2.64139	0.00825677	0.110457	5218.64	4714	4688.7	5638.62	4714.83	4048.71	3792.95
ENSMUSG00000038515	Grtp1	196.798	-0.407074	0.154217	-2.63961	0.00830017	0.110927	232.248	239.25	262.14	201.522	231.696	98.647	112.081
ENSMUSG00000020424	Gatsl3	21.1465	-0.400708	0.151975	-2.63668	0.00837227	NA	32.3852	16.5335	28.2546	31.9242	16.5497	11.7039	10.6743
ENSMUSG00000030220	Arhgdib	184.806	-0.30529	0.115799	-2.63637	0.00837973	0.111878	211.892	210.073	192.288	199.526	180.208	154.658	144.993
ENSMUSG00000025757	Hspa4l	1515.7	-0.204372	0.0775554	-2.63517	0.00840957	0.11194	1563.74	1565.82	1562.64	1752.84	1491.31	1325.05	1348.52
ENSMUSG00000052040	Klf13	1994.97	-0.223838	0.0849722	-2.63425	0.00843226	0.111942	1976.42	1998.61	2231.33	2335.46	1949.19	1747.22	1726.57
ENSMUSG00000060716	Plekhh1	167.172	-0.3622	0.137542	-2.63338	0.00845392	0.112055	148.972	211.045	222.113	183.564	112.17	143.791	148.551
ENSMUSG00000042331	Specc1	977.988	-0.341611	0.129854	-2.63072	0.00852034	0.112609	978.032	1200.14	1151.38	1068.46	1084.93	677.153	685.826
ENSMUSG00000032419	Tbx18	35.9132	-0.394658	0.15004	-2.63035	0.00852963	0.112609	30.5346	65.1615	24.3304	68.8366	20.2274	20.0638	22.2382
ENSMUSG00000047992	Fam69c	57.4625	-0.409178	0.155574	-2.63011	0.0085357	0.112609	72.1727	87.5304	58.079	56.865	57.0045	36.7836	33.8021
ENSMUSG00000018401	Mtmr4	4268.38	-0.143523	0.0546111	-2.6281	0.00858633	0.113041	4266.52	4422.23	4552.92	4575.14	4054.68	4006.07	4001.1
ENSMUSG00000029802	Abcg2	399.617	-0.295905	0.112602	-2.62788	0.00859179	0.113041	406.203	407.503	453.644	487.842	399.032	347.772	295.323
ENSMUSG00000032724	Abtb2	303.15	-0.272482	0.103703	-2.62753	0.00860066	0.113041	320.151	320.945	329.637	348.174	292.378	275.041	235.725
ENSMUSG00000026028	Trak2	2729.93	-0.205007	0.0780245	-2.62747	0.00860232	0.113041	2796.23	2892.39	2821.54	3103.63	2747.25	2427.72	2320.78
ENSMUSG00000032220	Myo1e	197.844	-0.351818	0.133945	-2.62659	0.00862455	0.113189	205.415	224.661	245.658	214.491	215.146	135.431	144.104
ENSMUSG00000031872	Bean1	310.891	-0.299805	0.114152	-2.62635	0.00863052	0.113189	383.996	337.478	343.765	304.278	288.7	286.745	231.277
ENSMUSG00000052214	Opa3	1119.37	-0.178311	0.0680404	-2.62066	0.00877586	0.114329	1177.9	1187.5	1174.14	1177.21	1103.31	1002.35	1013.17
ENSMUSG00000030029	Lrig1	641.823	-0.234232	0.0894034	-2.61994	0.00879455	0.114329	637.525	722.612	645.932	754.21	586.595	566.802	579.083
ENSMUSG00000055958	Gm9987	93.0193	-0.401893	0.153441	-2.6192	0.00881362	0.114443	86.9773	134.213	138.134	82.8035	71.7154	78.5832	58.7088
ENSMUSG00000045608	Dbx2	18.5937	-0.367482	0.14034	-2.61851	0.00883139	NA	19.4311	34.0396	14.9122	33.9195	9.19428	14.2119	4.44764
ENSMUSG00000038305	Spats2l	596.749	-0.269233	0.10286	-2.61748	0.00885826	0.114822	643.077	676.902	561.953	724.281	474.425	558.442	538.164
ENSMUSG00000027309	4930402H24Rik	5573.08	-0.153424	0.0586547	-2.61572	0.00890383	0.115247	5641.5	5976.38	5727.84	5984.8	5444.85	5230.8	5005.37
ENSMUSG00000057337	Chst3	143.48	-0.340649	0.13031	-2.61415	0.00894493	0.115599	140.644	159.5	164.819	178.576	136.075	101.991	122.755
ENSMUSG00000052373	Mpp3	1298.47	-0.220907	0.0845809	-2.61178	0.0090071	0.116075	1316.69	1361.58	1399.39	1471.51	1322.14	1105.18	1112.8
ENSMUSG00000031980	Agt	9.44892	-0.288909	0.110628	-2.61153	0.00901391	NA	12.0288	19.4512	3.92425	23.9432	0	5.01595	1.77906
ENSMUSG00000013523	Bcas1	33.1108	-0.407419	0.15623	-2.60781	0.00911233	NA	35.161	56.4085	33.7486	38.9077	31.2606	16.7198	19.5696
ENSMUSG00000059003	Grin2a	22.3896	-0.388122	0.149033	-2.60426	0.00920728	NA	24.9828	23.3414	21.9758	47.8863	12.872	15.8838	9.78481
ENSMUSG00000020890	Gucy2e	34.0118	-0.405724	0.155916	-2.6022	0.0092627	0.118796	47.1898	49.6006	33.7486	39.9053	25.744	12.5399	29.3544
ENSMUSG00000031502	Col4a1	4032.74	-0.274343	0.105549	-2.5992	0.00934423	0.119383	4247.08	4950.33	3764.14	4659.94	3035.95	3902.41	3669.3
ENSMUSG00000036949	Slc39a12	29.0546	-0.406966	0.156815	-2.59519	0.00945384	NA	32.3852	32.0945	35.3183	44.8934	16.5497	22.5718	19.5696
ENSMUSG00000015501	Hivep2	6658.4	-0.36175	0.139441	-2.59429	0.00947864	0.120868	7359.76	6978.12	8126.35	7963.1	7717.68	4390.63	4073.15
ENSMUSG00000026547	Tagln2	492.75	-0.345594	0.133233	-2.59391	0.00948903	0.120886	531.117	603.96	550.965	534.731	542.463	302.629	383.386
ENSMUSG00000018340	Anxa6	779.371	-0.348364	0.134348	-2.59299	0.00951444	0.121017	834.612	885.03	838.221	964.71	882.651	544.23	506.141
ENSMUSG00000060591	Ifitm2	228.929	-0.358968	0.138666	-2.58872	0.0096333	0.121788	268.334	277.18	273.128	219.479	251.923	163.018	149.441
ENSMUSG00000028527	Ak4	336.821	-0.395022	0.152599	-2.58863	0.00963582	0.121788	359.013	378.326	412.832	436.963	400.871	171.378	198.365
ENSMUSG00000022523	Fgf12	865.83	-0.291061	0.112444	-2.5885	0.00963937	0.121788	1032.62	870.441	789.56	1119.34	707.96	788.34	752.541
ENSMUSG00000019852	D10Bwg1379e	977.919	-0.294281	0.113712	-2.58795	0.00965486	0.121788	863.296	1073.71	1114.49	1260.01	775.997	927.115	830.819
ENSMUSG00000022946	Dopey2	2644.94	-0.153873	0.0595081	-2.58576	0.00971659	0.121788	2718.5	2759.15	2722.65	2879.17	2467.74	2565.66	2401.73
ENSMUSG00000060534	Dcc	1762.23	-0.267908	0.10362	-2.58549	0.0097241	0.121788	1724.74	2214.52	2066.51	1668.04	1669.68	1490.57	1501.52
ENSMUSG00000067879	3110035E14Rik	816.314	-0.404191	0.156445	-2.5836	0.00977752	0.122228	1009.49	930.74	940.251	1183.19	867.94	392.08	390.503
ENSMUSG00000026814	Eng	458.802	-0.294142	0.113975	-2.58075	0.00985861	0.123066	551.473	568.948	424.604	475.871	410.065	422.176	358.48
ENSMUSG00000026173	Plcd4	116.978	-0.402533	0.155984	-2.5806	0.00986298	0.123066	123.064	135.186	155.4	145.654	139.753	60.1914	59.5984
ENSMUSG00000030302	Atp2b2	2974.54	-0.185014	0.0717172	-2.57977	0.00988649	0.123229	3059.01	2982.84	3118.21	3428.86	2611.18	2808.1	2813.58
ENSMUSG00000055407	Map6	5791.32	-0.202759	0.0786042	-2.57949	0.0098945	0.123229	6035.67	6304.13	5638.37	6672.16	4964.91	5672.2	5251.77
ENSMUSG00000006281	Tep1	119.664	-0.403038	0.156279	-2.57896	0.00990986	0.123305	101.782	153.664	153.831	165.607	136.075	63.5354	63.1565
ENSMUSG00000072872	Rybp	765.821	-0.192519	0.0746639	-2.57848	0.00992358	0.123361	787.422	817.923	791.13	853.973	687.732	718.953	703.616
ENSMUSG00000056755	Grm7	522.855	-0.341784	0.132574	-2.57807	0.00993548	0.123394	610.692	582.563	432.453	738.248	384.321	473.171	438.537
ENSMUSG00000049265	Kcnk3	186.121	-0.299179	0.116069	-2.5776	0.00994898	0.123447	194.311	210.073	215.834	197.531	182.047	157.166	145.883
ENSMUSG00000029436	Mmp17	1532.81	-0.380913	0.147838	-2.57657	0.00997874	0.123701	1654.42	1505.52	2387.52	1579.25	1697.26	1009.04	896.644
ENSMUSG00000038975	Rabggtb	891.464	-0.216838	0.0841824	-2.57581	0.0100004	0.123737	1024.3	877.249	927.694	978.677	847.713	758.244	826.371
ENSMUSG00000036834	Plch1	339.7	-0.283438	0.110129	-2.57369	0.0100621	0.124044	356.237	399.722	355.537	371.119	354.899	270.861	269.527
ENSMUSG00000079056	Kcnip3	800.38	-0.334407	0.129959	-2.57316	0.0100773	0.124117	948.423	884.057	845.284	911.836	902.878	540.887	569.298
ENSMUSG00000020773	Trim47	74.6144	-0.399923	0.155586	-2.57043	0.0101572	0.124755	101.782	87.5304	83.979	80.8082	86.4262	42.6356	39.1392
ENSMUSG00000025911	Adhfe1	66.0744	-0.403044	0.156868	-2.56931	0.01019	0.125039	85.1267	74.8871	69.0669	99.7632	18.3886	61.0274	54.2612
ENSMUSG00000019906	Lin7a	561.712	-0.30176	0.117476	-2.56869	0.0102083	0.125039	705.997	596.179	491.317	690.361	494.652	501.595	451.88
ENSMUSG00000025314	Ptprj	874.735	-0.230612	0.0897925	-2.56828	0.0102205	0.125039	900.308	884.057	912.782	1059.49	818.291	812.584	735.639
ENSMUSG00000030930	Chst15	1162.75	-0.320467	0.124788	-2.56809	0.0102262	0.125039	1222.31	1314.9	1353.08	1288.94	1301.91	832.648	825.482
ENSMUSG00000087141	Plcxd2	1876.49	-0.402662	0.156874	-2.56678	0.0102647	0.12533	1995.85	2464.47	2450.3	2290.56	2006.19	1007.37	920.661
ENSMUSG00000066652	Lefty2	65.8049	-0.39553	0.154121	-2.56636	0.0102773	0.12533	86.9773	90.4481	52.585	84.7987	42.2937	50.1595	53.3717
ENSMUSG00000022656	Pvrl3	1247.85	-0.305316	0.118986	-2.56598	0.0102885	0.12533	1369.43	1234.18	1388.4	1526.38	1349.72	962.226	904.65
ENSMUSG00000024935	Slc1a1	1312.68	-0.293519	0.114423	-2.56521	0.0103114	0.125495	1461.96	1327.54	1291.86	1694.98	1346.04	986.47	1079.89
ENSMUSG00000033059	Pygb	2973.06	-0.30119	0.117439	-2.56465	0.010328	0.125582	3107.13	3430.22	3179.43	3416.89	3275	2242.97	2159.77
ENSMUSG00000026003	Acadl	306.841	-0.332366	0.129628	-2.56399	0.0103476	0.125706	302.57	373.463	326.498	369.124	330.994	214.85	230.388
ENSMUSG00000029752	Asns	841.043	-0.212253	0.0828269	-2.56261	0.0103887	0.125931	904.934	853.908	842.145	990.649	763.125	765.768	766.773
ENSMUSG00000001089	Luzp1	1193.91	-0.208122	0.0812207	-2.56243	0.0103944	0.125931	1176.97	1285.72	1290.29	1328.85	1193.42	1060.04	1022.07
ENSMUSG00000027784	Ppm1l	3349.03	-0.225684	0.0881024	-2.56161	0.0104189	0.126068	3472.62	3707.4	3508.28	3665.3	3490.15	2724.5	2874.95
ENSMUSG00000091890	A830073O21Rik	41.8869	-0.395708	0.154488	-2.56142	0.0104246	0.126068	53.6669	54.4634	47.091	45.8911	25.744	33.4397	32.9125
ENSMUSG00000051111	Sv2c	144.299	-0.399445	0.156009	-2.5604	0.0104552	0.126216	171.179	197.43	113.803	216.486	69.8765	148.806	92.5109
ENSMUSG00000038170	Pde4dip	6888.79	-0.152612	0.0596053	-2.56038	0.0104557	0.126216	6865.66	7478.01	7025.2	7476.26	6380.83	6646.13	6349.45
ENSMUSG00000086454	4930500J02Rik	24.1326	-0.397346	0.155217	-2.55993	0.0104692	NA	25.9081	31.1219	32.9637	29.929	23.9051	10.8679	14.2324
ENSMUSG00000025203	Scd2	31725.7	-0.200267	0.0782434	-2.55953	0.0104813	0.12641	32900.6	32622.6	31261.4	38105.6	30069	28976.3	28144.7
ENSMUSG00000030772	Dkk3	1105.61	-0.373408	0.145939	-2.55867	0.0105075	0.126497	1326.87	1213.75	1085.45	1482.48	1278	712.265	640.46
ENSMUSG00000015222	Map2	45965.4	-0.185813	0.0726692	-2.55697	0.0105587	0.126689	49472.5	44668.7	46887.8	53472.1	43253.6	42575.4	41428
ENSMUSG00000050751	Pgbd5	691.711	-0.24815	0.0970882	-2.55592	0.0105908	0.126689	787.422	681.764	733.836	796.11	533.268	663.777	645.797
ENSMUSG00000028528	Dnajc6	3561.16	-0.210514	0.0823645	-2.55588	0.010592	0.126689	3922.31	3772.56	3336.4	4167.11	3157.32	3323.9	3248.56
ENSMUSG00000040147	Maob	42.986	-0.400566	0.156732	-2.55574	0.0105963	0.126689	57.368	65.1615	39.2425	49.8816	20.2274	33.4397	35.5811
ENSMUSG00000056342	Usp34	6587.09	-0.19436	0.0760976	-2.55409	0.0106466	0.12714	6788.86	7149.29	6594.32	7430.36	5522.08	6478.1	6146.64
ENSMUSG00000010825	Grid2ip	71.5871	-0.399309	0.15664	-2.54921	0.0107966	0.128701	86.052	89.4755	94.9669	72.8271	84.5874	37.6196	35.5811
ENSMUSG00000053963	6330403A02Rik	1601.7	-0.336991	0.132228	-2.54855	0.0108171	0.128831	1991.23	1868.29	1235.36	2126.95	1169.51	1376.88	1443.7
ENSMUSG00000026473	Glul	2999.49	-0.213649	0.0838893	-2.5468	0.0108715	0.129363	3004.42	3199.72	3036.59	3565.54	2958.72	2665.14	2566.29
ENSMUSG00000060402	Chst8	136.114	-0.35232	0.138506	-2.54371	0.0109682	0.130282	150.822	164.363	153.046	145.654	148.947	89.4511	100.517
ENSMUSG00000027849	Syt6	1239	-0.262466	0.103228	-2.54257	0.0110039	0.13059	1534.13	1421.88	1164.72	1264	1198.93	1003.19	1086.11
ENSMUSG00000023868	Pde10a	4012.96	-0.172839	0.0680481	-2.53995	0.0110868	0.131388	4204.52	4262.73	4132.24	4301.79	3995.83	3764.47	3429.13
ENSMUSG00000026840	Lamc3	110.119	-0.383367	0.150942	-2.53982	0.0110909	0.131388	102.707	151.719	98.1064	165.607	75.3931	92.7951	84.5051
ENSMUSG00000044576	Gareml	468.566	-0.338514	0.133384	-2.5379	0.0111519	0.131821	509.835	531.99	571.371	492.83	529.591	314.333	330.015
ENSMUSG00000030782	Tgfb1i1	246.088	-0.310652	0.122469	-2.53657	0.0111945	0.132147	294.242	273.289	260.57	259.384	255.601	171.378	208.15
ENSMUSG00000041439	Mfsd6	1351.58	-0.255585	0.100785	-2.53594	0.0112147	0.132269	1516.55	1484.13	1216.52	1644.1	1270.65	1202.99	1126.14
ENSMUSG00000038128	Camk4	2035.97	-0.290763	0.114822	-2.53229	0.0113321	0.133535	2376.15	2090.03	1793.38	2704.58	1763.46	1877.64	1646.52
ENSMUSG00000074457	S100a16	197.163	-0.295936	0.117006	-2.52924	0.0114309	0.13458	218.369	240.222	211.91	203.517	147.108	172.214	186.801
ENSMUSG00000025582	Nptx1	799.31	-0.379836	0.150211	-2.52869	0.011449	0.134602	898.457	877.249	933.972	1019.58	961.722	423.848	480.345
ENSMUSG00000041879	Ipo9	6950.81	-0.175037	0.0692237	-2.52857	0.011453	0.134602	7245.03	7899.13	7332.08	6829.79	6693.44	6153.73	6502.45
ENSMUSG00000020848	Doc2b	861.882	-0.318268	0.125912	-2.5277	0.0114813	0.1347	1026.15	928.795	738.545	1157.25	625.211	810.912	746.314
ENSMUSG00000031075	Ano1	118.561	-0.343561	0.135919	-2.52769	0.0114815	0.1347	121.213	159.5	120.082	137.673	91.9428	107.007	92.5109
ENSMUSG00000027950	Chrnb2	2414.85	-0.171236	0.0677821	-2.52627	0.0115281	0.134916	2439.07	2592.84	2506.03	2623.77	2410.74	2161.04	2170.45
ENSMUSG00000033653	Vps8	1812.08	-0.15444	0.0611353	-2.52621	0.0115302	0.134916	1852.43	1967.49	1898.55	1869.56	1737.72	1709.6	1649.18
ENSMUSG00000024064	Galnt14	286.021	-0.29518	0.116927	-2.52449	0.0115867	0.135121	329.403	312.192	280.977	333.209	297.895	219.866	228.609
ENSMUSG00000053825	Ppfia2	4045.07	-0.177276	0.0702323	-2.52414	0.0115982	0.135121	4322.96	4076.97	4046.69	4624.03	3780.69	3859.77	3604.37
ENSMUSG00000038618	Rassf7	118.695	-0.342221	0.135612	-2.52353	0.0116182	0.135236	132.317	137.131	153.046	111.735	112.17	91.9591	92.5109
ENSMUSG00000057963	Itpk1	1556.73	-0.312075	0.123685	-2.52315	0.011631	0.135266	1731.22	1703.92	1893.85	1586.24	1721.17	1076.76	1183.96
ENSMUSG00000017756	Slc12a7	578.912	-0.352194	0.139603	-2.52282	0.0116418	0.135274	557.95	637.999	806.827	628.508	634.405	369.508	417.189
ENSMUSG00000031604	Msmo1	2288.44	-0.246748	0.0978482	-2.52175	0.0116774	0.135474	2495.51	2327.34	2339.64	2723.54	2366.61	1955.38	1811.08
ENSMUSG00000036995	Asap3	146.918	-0.321997	0.127691	-2.52169	0.0116793	0.135474	158.225	156.582	160.894	185.56	101.137	137.939	128.092
ENSMUSG00000035954	Dock4	1999.76	-0.196125	0.0778695	-2.51863	0.0117812	0.136537	2182.76	2159.08	1900.12	2251.66	1835.18	1899.37	1770.16
ENSMUSG00000025658	Cnksr2	1727.52	-0.312615	0.124367	-2.51365	0.0119488	0.137844	1918.13	1807.99	1776.9	2176.83	1905.05	1248.14	1259.57
ENSMUSG00000031373	Car5b	26.6797	-0.393743	0.156729	-2.51226	0.0119962	NA	29.6093	33.067	30.6092	38.9077	16.5497	17.5558	20.4591
ENSMUSG00000051331	Cacna1c	2075.85	-0.184496	0.0735012	-2.51011	0.0120694	0.138913	2104.11	2264.12	2114.39	2302.54	1870.12	2055.7	1819.97
ENSMUSG00000098072	Gm26995	7.25918	-0.30591	0.121928	-2.50894	0.0121095	NA	9.25291	10.6982	14.9122	6.98343	5.51657	1.67198	1.77906
ENSMUSG00000032193	Ldlr	822.499	-0.194387	0.077539	-2.50695	0.0121778	0.139438	818.882	866.551	878.248	925.803	770.481	770.784	726.744
ENSMUSG00000046618	Olfml2a	79.2608	-0.392128	0.156496	-2.50568	0.0122218	0.139792	121.213	127.405	47.8759	96.7703	49.6491	44.3075	67.6041
ENSMUSG00000034171	Faah	627.542	-0.314349	0.125474	-2.5053	0.0122347	0.139792	743.008	719.694	569.802	758.2	649.116	523.331	429.642
ENSMUSG00000039208	Metrnl	42.0682	-0.390808	0.156002	-2.50515	0.0122401	0.139792	52.7416	40.8475	47.091	59.8579	38.616	25.0797	30.2439
ENSMUSG00000030584	Dpf1	3856.16	-0.181778	0.0725826	-2.50443	0.0122649	0.139957	3846.43	3956.37	4341.79	4144.16	3830.34	3476.05	3398
ENSMUSG00000055485	Soga1	4605.33	-0.207598	0.0829108	-2.50387	0.0122842	0.140057	4399.76	5326.71	5001.07	4913.34	3898.37	4510.17	4187.9
ENSMUSG00000053398	Phgdh	263.61	-0.343332	0.13714	-2.50352	0.0122965	0.140068	235.949	300.521	368.095	286.32	257.44	177.23	219.713
ENSMUSG00000090213	Tmem189	424.599	-0.238609	0.0954755	-2.49917	0.0124485	0.141326	486.703	429.871	430.098	479.861	411.904	362.82	370.933
ENSMUSG00000040640	Erc2	4202.75	-0.214054	0.085675	-2.49845	0.0124739	0.141454	4626.45	4564.22	3860.68	4910.35	3754.94	3942.54	3760.03
ENSMUSG00000097814	Panct2	71.3098	-0.386462	0.154693	-2.49825	0.0124809	0.141454	74.0233	77.8048	90.2578	92.7798	80.9097	45.1435	38.2497
ENSMUSG00000037060	Prkcdbp	109.415	-0.329498	0.132027	-2.49569	0.0125714	0.142118	122.138	112.817	127.931	125.702	106.654	85.2711	85.3947
ENSMUSG00000005873	Reep5	5851.99	-0.212323	0.0850983	-2.49503	0.0125945	0.142259	6506.64	6163.11	5426.46	6894.64	5439.34	5140.51	5393.21
ENSMUSG00000041046	Ramp3	132.558	-0.364932	0.146346	-2.49361	0.012645	0.142587	150.822	121.57	188.364	146.652	137.914	93.631	88.9528
ENSMUSG00000034656	Cacna1a	1586.34	-0.192226	0.0770977	-2.49328	0.0126569	0.142601	1713.64	1750.61	1530.46	1730.89	1518.9	1485.56	1374.32
ENSMUSG00000021314	Amph	2819.87	-0.195979	0.0786525	-2.49171	0.0127131	0.142922	3080.29	3076.21	2654.37	3169.48	2491.65	2691.06	2576.07
ENSMUSG00000074505	Fat3	3724.92	-0.256176	0.102822	-2.49146	0.012722	0.142922	3631.77	3483.71	4711.46	4341.7	3280.52	3151.69	3473.61
ENSMUSG00000030087	Klf15	151.339	-0.307237	0.123319	-2.49141	0.0127237	0.142922	160.075	170.198	164.819	172.59	152.625	114.531	124.534
ENSMUSG00000023904	Hcfc1r1	1004.13	-0.231449	0.0929147	-2.49099	0.0127389	0.142922	1140.88	1104.83	1075.25	987.656	1033.44	842.679	844.162
ENSMUSG00000097322	A530083I20Rik	34.5699	-0.390398	0.156814	-2.48956	0.0127903	0.143132	36.0863	52.5182	39.2425	38.9077	31.2606	21.7358	22.2382
ENSMUSG00000022708	Zbtb20	7681.49	-0.262647	0.105511	-2.48928	0.0128002	0.143132	7601.26	7710.45	8592.55	9519.41	7938.34	6411.22	5997.2
ENSMUSG00000024008	Cpne5	676.837	-0.333432	0.134037	-2.48761	0.0128605	0.143563	854.043	850.99	561.953	789.127	445.003	662.105	574.635
ENSMUSG00000059022	Kcp	731.026	-0.360832	0.145124	-2.48637	0.0129054	0.143943	872.549	883.084	828.018	772.167	867.94	453.107	440.316
ENSMUSG00000043279	Trim56	246.658	-0.300668	0.120993	-2.485	0.0129552	0.144378	235.024	269.399	265.28	320.24	228.018	188.934	219.713
ENSMUSG00000026204	Ptprn	642.088	-0.33213	0.133787	-2.48254	0.013045	0.144767	857.744	733.31	568.232	739.245	397.193	600.242	598.652
ENSMUSG00000024942	Capn1	100.622	-0.342662	0.138044	-2.48227	0.0130548	0.144767	119.362	130.323	105.955	99.7632	88.2651	74.4032	86.2842
ENSMUSG00000033207	Mamdc2	40.9965	-0.387361	0.156052	-2.48226	0.0130552	0.144767	56.4427	51.5457	39.2425	53.8721	45.9714	15.8838	24.0173
ENSMUSG00000028763	Hspg2	594.007	-0.245179	0.098831	-2.48079	0.013109	0.145123	625.497	638.972	707.151	602.57	456.036	570.982	556.844
ENSMUSG00000048078	Tenm4	5532.26	-0.236447	0.0953514	-2.47974	0.0131479	0.145433	5313.02	5902.47	6455.4	6154.39	5700.45	4602.13	4597.97
ENSMUSG00000005125	Ndrg1	2091.95	-0.301652	0.121692	-2.47882	0.0131817	0.145568	2225.32	2277.74	2396.93	2356.41	2348.22	1493.92	1545.11
ENSMUSG00000040181	Fmo1	188.659	-0.385397	0.155544	-2.47774	0.0132218	0.145767	208.19	269.399	160.11	259.384	211.468	119.547	92.5109
ENSMUSG00000038264	Sema7a	2122.31	-0.339062	0.136952	-2.47577	0.0132949	0.146154	2273.44	2282.6	2590.01	2451.18	2467.74	1391.09	1400.12
ENSMUSG00000021234	Fam161b	536.362	-0.277454	0.112078	-2.47554	0.0133037	0.146154	614.393	596.179	536.053	595.586	564.529	457.287	390.503
ENSMUSG00000033721	Vav3	283.201	-0.353153	0.142718	-2.47449	0.0133427	0.146255	314.599	343.314	289.61	341.19	327.316	182.246	184.132
ENSMUSG00000030000	Add2	5690.49	-0.173846	0.0702678	-2.47405	0.0133593	0.146316	5560.07	6365.4	6217.59	5841.14	5531.28	5245.85	5072.09
ENSMUSG00000039057	Myo16	2211.49	-0.206531	0.0835029	-2.47334	0.0133857	0.146486	2458.5	2401.25	2089.27	2484.1	1884.83	2146.83	2015.67
ENSMUSG00000028944	Prkag2	2039.8	-0.238703	0.0965405	-2.47257	0.0134147	0.146492	2326.18	1985.97	2216.42	2257.64	2127.56	1670.31	1694.55
ENSMUSG00000029217	Tec	56.4031	-0.369045	0.149263	-2.47245	0.0134192	0.146492	62.9198	68.0792	72.2063	58.8603	44.1325	46.8155	41.8078
ENSMUSG00000040599	Mis12	848.006	-0.182477	0.0738376	-2.47133	0.0134613	0.14657	869.773	925.877	879.818	905.85	816.452	745.704	792.569
ENSMUSG00000033032	Afap1l1	284.245	-0.256839	0.103938	-2.47109	0.0134701	0.14657	289.616	321.917	296.674	326.226	255.601	267.517	232.167
ENSMUSG00000022973	Synj1	4725.12	-0.194026	0.0785595	-2.46979	0.0135192	0.146743	5252.88	4997.01	4442.26	5365.27	4284.53	4505.99	4227.93
ENSMUSG00000037736	Limch1	5564.22	-0.18258	0.0740249	-2.46648	0.013645	0.147391	5565.62	5724.49	6004.11	6222.23	5580.93	5046.04	4806.12
ENSMUSG00000017697	Ada	65.9078	-0.354435	0.143747	-2.46569	0.013675	0.147595	76.7991	75.8597	74.5608	74.8224	53.3268	53.5035	52.4821
ENSMUSG00000052713	Zfp608	2493.29	-0.202106	0.0820281	-2.46386	0.0137451	0.147993	2499.21	2881.69	2743.84	2479.12	2471.42	2161.04	2216.7
ENSMUSG00000019873	Reep3	1668.74	-0.306984	0.124668	-2.46242	0.0138003	0.148229	1837.63	1804.1	1823.21	1940.39	1879.31	1136.11	1260.46
ENSMUSG00000038205	Prkab2	1140.46	-0.252901	0.102731	-2.46178	0.0138251	0.148326	1374.98	1274.05	1006.96	1292.93	965.399	1030.78	1038.08
ENSMUSG00000042686	Jph1	123.368	-0.371664	0.150993	-2.46147	0.0138371	0.148326	148.972	126.433	142.843	152.638	141.592	85.2711	65.8251
ENSMUSG00000027070	Lrp2	77.8334	-0.357502	0.145248	-2.46132	0.0138427	0.148326	89.7532	100.174	94.9669	72.8271	62.5211	68.5513	56.0403
ENSMUSG00000002617	Zfp40	916.086	-0.286743	0.116543	-2.4604	0.0138782	0.148466	1052.98	820.841	1111.35	1038.54	937.817	759.916	691.163
ENSMUSG00000032135	Mcam	449.797	-0.224951	0.0914472	-2.4599	0.0138976	0.148466	448.766	503.786	511.723	462.901	422.937	407.964	390.503
ENSMUSG00000027858	Tspan2	379.29	-0.292693	0.118989	-2.45983	0.0139002	0.148466	488.553	372.49	360.247	448.934	365.932	309.317	309.556
ENSMUSG00000026131	Dst	8848.2	-0.199849	0.0812984	-2.45822	0.0139628	0.148624	8820.8	9069.12	9722.73	10026.2	7338.87	8863.18	8096.48
ENSMUSG00000040269	Mrps28	148.335	-0.308695	0.12558	-2.45816	0.0139651	0.148624	168.403	150.747	187.579	151.64	130.559	119.547	129.871
ENSMUSG00000044709	Gemin7	439.46	-0.263948	0.107383	-2.45802	0.0139706	0.148624	468.197	495.033	530.559	415.015	432.131	352.788	382.497
ENSMUSG00000026384	Ptpn4	1396.62	-0.203527	0.0828198	-2.45746	0.0139922	0.148624	1425.87	1366.45	1590.89	1557.3	1368.11	1205.5	1262.24
ENSMUSG00000022375	Lrrc6	19.1006	-0.367559	0.149573	-2.45739	0.0139952	NA	20.3564	27.2317	26.6849	22.9455	20.2274	10.0319	6.22669
ENSMUSG00000071073	Lrrc73	328.354	-0.270688	0.110174	-2.45691	0.0140138	0.148624	404.352	347.204	330.422	353.162	286.862	318.513	257.963
ENSMUSG00000046449	C77370	5001.42	-0.235383	0.0958132	-2.45669	0.0140224	0.148624	5554.52	5093.3	4664.37	6235.2	4266.15	4729.2	4467.21
ENSMUSG00000055447	Cd47	1676.83	-0.279338	0.113723	-2.4563	0.0140375	0.148624	1656.27	2122.13	1889.92	1677.02	1757.95	1310	1324.51
ENSMUSG00000051391	Ywhag	28152.1	-0.133016	0.0541722	-2.45543	0.0140717	0.148868	28782.1	28695.4	28837.8	30856.8	25854.3	26944	27094.1
ENSMUSG00000046160	Olig1	548.637	-0.327657	0.13348	-2.45473	0.0140992	0.14904	757.813	626.329	436.377	647.463	457.875	497.415	417.189
ENSMUSG00000027332	Ivd	1096.81	-0.268061	0.109384	-2.45063	0.0142605	0.150154	1148.29	1132.06	1160.01	1338.82	1143.77	949.686	805.023
ENSMUSG00000038604	Fam65a	1812.37	-0.178439	0.0728389	-2.44978	0.0142945	0.150154	1888.52	1937.34	1883.64	1944.39	1673.36	1811.59	1547.78
ENSMUSG00000052539	Magi3	1827.14	-0.187645	0.0766598	-2.44776	0.0143746	0.150877	2006.03	1854.67	1920.53	1948.38	1842.53	1674.49	1543.33
ENSMUSG00000056856	Jakmip3	617.814	-0.361131	0.147596	-2.44676	0.0144148	0.151061	733.756	733.31	630.235	750.219	718.993	439.732	318.451
ENSMUSG00000026833	Olfm1	6546.89	-0.169487	0.0692996	-2.44572	0.0144564	0.151378	7109.93	6759.29	6437.35	7265.76	5728.04	6171.29	6356.57
ENSMUSG00000074733	5830428H23Rik	707.423	-0.26177	0.107119	-2.44374	0.0145357	0.151966	789.273	704.133	733.051	844.994	742.898	570.982	566.629
ENSMUSG00000023991	Foxp4	2055.81	-0.250563	0.102555	-2.4432	0.0145575	0.151966	2311.38	2341.92	2356.12	1890.51	2105.49	1685.36	1699.89
ENSMUSG00000027075	Slc43a1	50.9723	-0.383058	0.156817	-2.44271	0.0145775	0.151966	57.368	66.1341	62.0032	57.8627	58.8434	22.5718	32.023
ENSMUSG00000020099	Unc5b	568.216	-0.260913	0.10682	-2.44255	0.0145838	0.151966	609.767	647.725	678.896	538.721	461.553	470.663	570.187
ENSMUSG00000042797	Aqp11	105.183	-0.348756	0.142821	-2.44191	0.0146097	0.151966	129.541	123.515	104.385	126.699	64.36	81.9272	105.854
ENSMUSG00000040957	Cables1	273.551	-0.29298	0.119994	-2.44161	0.0146219	0.151966	321.076	298.576	244.873	344.183	233.535	245.782	226.83
ENSMUSG00000056665	Them6	39.7444	-0.381007	0.156072	-2.44122	0.0146377	0.151966	47.1898	54.4634	50.2305	37.91	31.2606	24.2438	32.9125
ENSMUSG00000003746	Man1a	416.602	-0.346711	0.142095	-2.44	0.0146873	0.152362	546.847	380.271	415.971	551.691	450.52	294.269	276.643
ENSMUSG00000048240	Gng7	1544.47	-0.24647	0.101033	-2.43951	0.014707	0.152448	1783.96	1772	1417.44	1715.93	1211.81	1506.46	1403.67
ENSMUSG00000036446	Lum	17.1072	-0.322726	0.132295	-2.43944	0.0147099	NA	12.0288	34.0396	10.9879	37.91	11.0331	7.52392	6.22669
ENSMUSG00000029330	Cds1	329.613	-0.282347	0.115766	-2.43895	0.01473	0.152568	396.95	380.271	290.395	382.093	277.667	292.597	287.317
ENSMUSG00000033565	Rbfox2	21694	-0.111894	0.0459212	-2.43666	0.0148236	0.153181	22569.7	22986.5	21876.1	22272.1	20946.4	20685.8	20521.4
ENSMUSG00000052430	Bmpr1b	350.188	-0.361231	0.148522	-2.43217	0.0150086	0.154241	409.904	293.713	498.38	413.02	378.804	203.982	253.515
ENSMUSG00000021557	Agtpbp1	3883.75	-0.206297	0.0849264	-2.42913	0.0151351	0.154877	4065.73	4117.82	3729.61	4638.99	3773.33	3516.18	3344.62
ENSMUSG00000026163	Sphkap	2375.67	-0.258246	0.106316	-2.42905	0.0151386	0.154877	2622.27	2642.45	2082.21	2984.92	1978.61	2074.93	2244.28
ENSMUSG00000026688	Mgst3	669.647	-0.220341	0.0907592	-2.42775	0.0151929	0.155195	774.468	709.969	741.684	645.468	577.401	647.893	590.646
ENSMUSG00000087675	Gm11762	7.4272	-0.306465	0.12628	-2.42686	0.01523	NA	10.1782	6.80792	13.3425	11.9716	3.67771	3.34397	2.66858
ENSMUSG00000038524	Fchsd1	574.835	-0.204681	0.0843472	-2.42664	0.0152392	0.155312	592.186	642.862	632.59	578.627	544.301	533.363	499.915
ENSMUSG00000071604	Fam189a2	139.497	-0.321519	0.132533	-2.42595	0.0152683	0.155371	152.673	170.198	127.146	174.586	126.881	112.023	112.97
ENSMUSG00000006517	Mvd	1102.45	-0.198871	0.0819978	-2.42532	0.0152948	0.155522	1220.46	1224.45	1054.84	1192.17	972.755	1064.22	988.265
ENSMUSG00000028630	Dyrk2	937.697	-0.262053	0.108068	-2.42489	0.0153132	0.155591	957.676	1028.97	1026.58	1060.48	1011.37	771.62	707.175
ENSMUSG00000063142	Kcnma1	675.985	-0.288286	0.11891	-2.4244	0.0153336	0.15568	691.192	722.612	635.729	932.786	529.591	632.01	587.978
ENSMUSG00000044252	Osbpl1a	1594.78	-0.302744	0.125003	-2.4219	0.0154396	0.156162	1841.33	1504.55	1699.2	2025.19	1726.69	1230.58	1135.93
ENSMUSG00000025401	Myo1a	71.9862	-0.364584	0.150627	-2.42045	0.0155014	0.156668	74.9485	87.5304	89.473	78.8129	79.0708	45.1435	48.924
ENSMUSG00000030518	Fam189a1	687.124	-0.25661	0.106084	-2.41893	0.0155661	0.157203	810.555	761.514	625.526	793.118	551.657	667.957	599.542
ENSMUSG00000086715	B230112J18Rik	5.24997	-0.268973	0.11125	-2.41775	0.015617	NA	7.40233	8.75304	10.2031	4.98816	3.67771	0.835992	0.889528
ENSMUSG00000033066	Gas7	5796.13	-0.176406	0.0729632	-2.41773	0.0156175	0.157482	6118.02	6019.17	5617.96	6703.09	5516.57	5385.46	5212.63
ENSMUSG00000029869	Ephb6	1806.63	-0.191033	0.0790164	-2.41763	0.0156218	0.157482	1959.77	1835.22	1963.7	1892.51	1840.69	1635.2	1519.31
ENSMUSG00000030614	Tmem126b	330.073	-0.236335	0.0977626	-2.41744	0.0156302	0.157482	371.042	352.067	346.119	350.169	318.122	303.465	269.527
ENSMUSG00000042404	Dennd4b	998.144	-0.197518	0.0817206	-2.41699	0.0156493	0.157482	1059.46	1090.24	1048.56	1036.54	1002.18	925.443	824.592
ENSMUSG00000050947	Amigo1	1217.55	-0.157032	0.0649722	-2.41692	0.0156526	0.157482	1258.4	1319.76	1258.12	1268.99	1145.61	1109.36	1162.61
ENSMUSG00000053965	Pde5a	589.393	-0.249393	0.103229	-2.41591	0.0156958	0.157797	589.41	605.905	708.72	642.475	593.951	463.139	522.153
ENSMUSG00000036985	Zdhhc9	2354.71	-0.144452	0.0598466	-2.4137	0.0157914	0.158465	2440.92	2438.21	2371.82	2585.86	2212.14	2227.08	2206.92
ENSMUSG00000019894	Slc6a15	3213.53	-0.326025	0.135081	-2.41355	0.0157978	0.158465	3805.72	3641.26	3287.74	3717.18	3736.56	2166.05	2140.2
ENSMUSG00000038633	Degs1	715.133	-0.191487	0.0793866	-2.41208	0.0158618	0.158814	797.601	716.777	729.911	787.132	674.86	652.073	647.576
ENSMUSG00000025931	Paqr8	1042.57	-0.369749	0.153297	-2.41198	0.0158661	0.158814	1256.54	1248.77	1293.43	1469.51	1138.25	428.028	463.444
ENSMUSG00000027581	Stmn3	8061.71	-0.179173	0.0742862	-2.41193	0.0158684	0.158814	9323.23	8608.13	8419.88	7703.72	7269	7607.52	7500.5
ENSMUSG00000020589	Fam49a	15108.1	-0.299125	0.124087	-2.4106	0.0159262	0.159274	16943.9	16229.1	16249.6	17512.4	17127.1	10390.5	11304.1
ENSMUSG00000020315	Sptbn1	17087.6	-0.191196	0.0793869	-2.4084	0.0160224	0.159984	17761.9	18167.4	16605.9	19943.7	14600.5	16677.2	15856.7
ENSMUSG00000027737	Slc7a11	134.356	-0.374258	0.155412	-2.40816	0.0160332	0.159984	142.495	174.088	98.8912	225.465	77.232	112.023	110.301
ENSMUSG00000028597	Gpx7	168.416	-0.319386	0.132646	-2.4078	0.016049	0.160023	194.311	184.786	182.085	187.555	183.886	112.859	133.429
ENSMUSG00000024479	Mal2	415.911	-0.350853	0.145742	-2.40736	0.0160685	0.160097	556.1	408.475	331.992	615.539	272.151	355.296	371.823
ENSMUSG00000030307	Slc6a11	1723.28	-0.270543	0.112446	-2.40598	0.0161292	0.160463	1909.8	1795.35	1539.88	2292.56	1395.69	1591.73	1537.99
ENSMUSG00000032303	Chrna3	116.371	-0.33962	0.141195	-2.40533	0.0161579	0.160629	155.449	135.186	100.461	138.671	93.7817	100.319	90.7318
ENSMUSG00000068747	Sort1	5951.77	-0.175808	0.0731343	-2.4039	0.0162211	0.161017	5920.94	6172.84	6598.24	6409.79	6007.54	5214.08	5338.95
ENSMUSG00000022438	Parvb	450.401	-0.288542	0.120091	-2.4027	0.0162744	0.161067	494.105	524.21	457.568	517.771	290.539	423.848	444.764
ENSMUSG00000066438	Plekhd1	21.1457	-0.372382	0.155176	-2.39974	0.0164069	NA	29.6093	24.314	25.1152	26.9361	12.872	16.7198	12.4534
ENSMUSG00000026657	Frmd4a	9487.97	-0.195133	0.081332	-2.39921	0.0164305	0.162011	10001.5	10262.5	10130.9	9887.53	9926.14	8123.33	8084.03
ENSMUSG00000047126	Cltc	12265.1	-0.158015	0.0658986	-2.39785	0.0164916	0.162144	12681.1	12989.5	12048.2	13738.4	11270.3	11990.6	11137.8
ENSMUSG00000063160	Numbl	1765.4	-0.175211	0.0730708	-2.39783	0.0164925	0.162144	1889.44	1895.52	1914.25	1741.87	1728.52	1664.46	1523.76
ENSMUSG00000027435	Cd93	728.342	-0.238956	0.0997955	-2.39446	0.0166448	0.163041	681.939	848.072	777.002	842.002	582.917	692.201	674.262
ENSMUSG00000013698	Pea15a	8875.55	-0.199072	0.0832071	-2.39249	0.0167344	0.163439	8880.01	9667.25	9698.4	9490.47	9076.59	7219.62	8096.48
ENSMUSG00000036427	Gpi1	2331.14	-0.255566	0.106834	-2.39219	0.0167482	0.163454	2895.23	2476.14	2207	2541.97	2407.06	1856.74	1933.83
ENSMUSG00000028785	Hpca	1062.46	-0.16846	0.0704398	-2.39155	0.0167773	0.163619	1148.29	1102.88	1085.45	1131.31	1027.92	937.982	1003.39
ENSMUSG00000093674	Rpl41	1739.75	-0.242879	0.101592	-2.39073	0.0168148	0.163864	1866.31	1829.39	2103.4	1710.94	1813.11	1406.97	1448.15
ENSMUSG00000045441	Gprin3	106.614	-0.341705	0.142983	-2.38982	0.0168565	0.163986	121.213	143.939	93.3972	128.695	82.7485	94.467	81.8366
ENSMUSG00000021696	Elovl7	44.7721	-0.369414	0.154697	-2.38797	0.0169415	0.164564	54.5922	53.4908	51.0153	49.8816	45.9714	31.7677	26.6858
ENSMUSG00000034926	Dhcr24	2662.32	-0.140687	0.0589504	-2.38652	0.0170085	0.164923	2719.43	2852.52	2685.76	2852.23	2493.49	2572.35	2460.43
ENSMUSG00000056952	Tatdn2	1167.37	-0.162685	0.0681688	-2.38649	0.0170099	0.164923	1171.42	1236.12	1240.85	1260.01	1057.34	1127.75	1078.11
ENSMUSG00000031608	Galnt7	449.857	-0.228842	0.095918	-2.38581	0.0170418	0.165098	508.91	444.46	474.05	500.811	448.681	375.36	396.729
ENSMUSG00000022324	Matn2	82.9235	-0.372915	0.156321	-2.38557	0.0170527	0.165098	105.483	102.119	78.4851	125.702	20.2274	71.0593	77.3889
ENSMUSG00000042406	Atf4	2759.95	-0.191243	0.0802272	-2.38377	0.0171363	0.165739	3155.24	2760.12	2790.93	2991.9	2778.51	2425.21	2417.74
ENSMUSG00000052914	Cyp2j6	177.069	-0.29346	0.123116	-2.38361	0.0171437	0.165739	185.983	207.155	198.567	185.56	185.724	141.283	135.208
ENSMUSG00000042694	Obfc1	362.568	-0.231061	0.0969754	-2.38268	0.0171872	0.16604	366.415	399.722	409.692	379.1	356.738	304.301	322.009
ENSMUSG00000091002	Tcerg1l	542.78	-0.229981	0.0965519	-2.38194	0.0172219	0.166207	648.629	551.441	542.332	587.605	533.268	479.859	456.328
ENSMUSG00000025019	Lcor	784.92	-0.245735	0.103196	-2.38124	0.0172545	0.166209	779.095	758.597	938.682	924.805	630.728	761.588	700.948
ENSMUSG00000022620	Arsa	683.413	-0.204639	0.0860421	-2.37836	0.01739	0.167032	797.601	729.42	718.923	668.414	604.984	644.549	620.001
ENSMUSG00000032478	Nme6	201.252	-0.266359	0.112135	-2.37535	0.0175323	0.168156	233.173	223.689	200.137	222.472	174.691	185.59	169.01
ENSMUSG00000069601	Ank3	14223.6	-0.170405	0.0717534	-2.37487	0.017555	0.168253	13760	14748.9	15106	16300.3	12984.2	13786.3	12879.5
ENSMUSG00000061740	Cyp2d22	69.5071	-0.365822	0.154078	-2.37427	0.0175839	0.168268	92.5291	84.6127	62.0032	84.7987	73.5542	40.1276	48.924
ENSMUSG00000061080	Lsamp	4494.51	-0.199968	0.0842256	-2.3742	0.0175871	0.168268	4839.27	4710.11	4483.07	5098.9	3714.49	4587.92	4027.78
ENSMUSG00000006586	Runx1t1	4014.21	-0.31898	0.134362	-2.37404	0.0175945	0.168268	4644.03	4543.8	3871.67	4944.27	4604.5	2678.52	2812.69
ENSMUSG00000038375	Trp53inp2	4177.19	-0.252055	0.106224	-2.37286	0.0176509	0.168366	4513.57	4622.58	4319.03	4659.94	4521.75	3103.2	3500.29
ENSMUSG00000032109	Nlrx1	96.0567	-0.362521	0.152783	-2.37278	0.017655	0.168366	127.69	141.994	85.5487	91.7822	93.7817	70.2233	61.3774
ENSMUSG00000009376	Met	1125.83	-0.342095	0.144381	-2.3694	0.0178172	0.169067	1318.54	1338.24	983.418	1495.45	1254.1	844.351	646.687
ENSMUSG00000040860	Crocc	747.105	-0.261206	0.110268	-2.36882	0.0178448	0.169209	885.503	899.618	763.66	712.309	553.496	709.757	705.396
ENSMUSG00000032268	Tmprss5	20.7994	-0.367216	0.155281	-2.36485	0.0180373	NA	25.9081	28.2042	24.3304	24.9408	14.7108	15.0478	12.4534
ENSMUSG00000039634	Zfp189	345.843	-0.271467	0.114808	-2.36452	0.0180533	0.170678	354.386	371.518	434.023	347.176	353.06	272.533	288.207
ENSMUSG00000028339	Col15a1	366.744	-0.350829	0.148403	-2.36403	0.0180772	0.170678	417.306	390.969	431.668	443.946	432.131	260.829	190.359
ENSMUSG00000001441	Npepps	5956.11	-0.126454	0.0534963	-2.36379	0.0180892	0.170678	6071.76	6291.49	6081.02	6288.08	5878.82	5544.3	5537.31
ENSMUSG00000044393	Dsg2	38.7028	-0.348251	0.147398	-2.36266	0.0181442	0.171076	62.9198	49.6006	35.3183	50.8792	44.1325	20.0638	8.00575
ENSMUSG00000018965	Ywhah	2287.07	-0.181845	0.0770153	-2.36116	0.0182179	0.171287	2547.33	2374.99	2179.53	2572.89	2052.16	2119.24	2163.33
ENSMUSG00000098097	6530403H02Rik	60.1191	-0.368996	0.156363	-2.35988	0.0182811	0.171398	72.1727	75.8597	59.6487	75.82	69.8765	30.0957	37.3602
ENSMUSG00000021361	Tmem14c	633.416	-0.272556	0.115535	-2.35908	0.0183201	0.171523	691.192	652.588	770.724	650.456	678.538	466.483	523.932
ENSMUSG00000061751	Kalrn	4855.35	-0.19541	0.0828582	-2.35836	0.0183557	0.171615	4585.74	5240.15	5406.05	5387.21	4808.61	4434.93	4124.74
ENSMUSG00000021294	Kif26a	2765.56	-0.326552	0.138489	-2.35797	0.0183752	0.171678	3076.59	3230.84	3802.6	2365.39	3026.76	1962.07	1894.69
ENSMUSG00000026077	Npas2	143.554	-0.354225	0.150281	-2.35708	0.0184192	0.171969	191.535	123.515	171.097	174.586	154.464	107.843	81.8366
ENSMUSG00000064023	Klk8	53.5194	-0.368264	0.15635	-2.35539	0.0185034	0.172393	82.3509	46.6829	56.5093	78.8129	27.5828	56.0114	26.6858
ENSMUSG00000028518	Prkaa2	1600.13	-0.190716	0.0809939	-2.35469	0.0185381	0.172475	1743.25	1568.74	1625.43	1853.6	1410.4	1555.78	1443.7
ENSMUSG00000032649	Colgalt2	195.765	-0.304181	0.129267	-2.35313	0.0186161	0.172939	254.455	220.771	206.416	185.56	196.758	160.51	145.883
ENSMUSG00000079037	Prnp	5209.88	-0.169749	0.072182	-2.35168	0.0186888	0.173306	5687.76	5438.55	5108.59	5698.48	5215	4579.56	4741.18
ENSMUSG00000021221	Dpf3	276.401	-0.301736	0.128324	-2.35135	0.0187052	0.173306	239.65	354.984	301.383	329.219	270.312	224.882	214.376
ENSMUSG00000002980	Bcam	97.9229	-0.368596	0.156803	-2.35069	0.0187387	0.173496	133.242	141.021	84.7639	114.728	51.488	109.515	50.7031
ENSMUSG00000068036	Mllt4	6625.75	-0.161788	0.0688689	-2.34922	0.0188127	0.173939	6689.85	6866.27	6803.87	7467.28	6461.74	6307.56	5783.71
ENSMUSG00000034586	Hid1	1503.46	-0.143536	0.0611246	-2.34825	0.0188616	0.174271	1579.47	1577.49	1580.69	1546.33	1362.59	1430.38	1447.26
ENSMUSG00000042724	Map3k9	4142.53	-0.184085	0.0784086	-2.34776	0.0188865	0.17438	4147.15	4362.9	4253.89	4774.67	3539.8	4128.13	3791.17
ENSMUSG00000047976	Kcna1	387.469	-0.364245	0.155204	-2.34688	0.0189313	0.174673	445.065	543.661	386.931	449.932	478.103	189.77	218.824
ENSMUSG00000032477	Cdc25a	751.68	-0.305812	0.130357	-2.34596	0.0189783	0.174865	824.434	821.813	857.057	837.013	866.101	508.283	547.06
ENSMUSG00000026879	Gsn	148.207	-0.310882	0.132674	-2.3432	0.0191194	0.175801	188.759	155.61	137.349	182.567	115.848	121.219	136.098
ENSMUSG00000061175	Fnip2	1185.36	-0.198217	0.0846772	-2.34085	0.0192399	0.176787	1300.03	1146.65	1247.13	1353.79	992.982	1121.9	1135.04
ENSMUSG00000041117	Ccdc8	210.647	-0.301914	0.129034	-2.33981	0.0192936	0.176915	199.863	228.552	271.558	231.451	216.985	158.002	168.121
ENSMUSG00000035513	Ntng2	1031.82	-0.328283	0.14048	-2.33687	0.019446	0.177214	1184.37	1255.57	1257.33	963.713	1191.58	647.893	722.297
ENSMUSG00000020150	Gamt	108.359	-0.342873	0.146858	-2.33472	0.0195582	0.177875	95.3049	141.994	127.931	127.697	114.009	77.7472	73.8308
ENSMUSG00000063727	Tnfrsf11b	18.8291	-0.353113	0.151261	-2.33446	0.0195716	NA	18.5058	25.2866	24.3304	28.9313	7.35542	16.7198	10.6743
ENSMUSG00000086219	Srrm4os	282.843	-0.360998	0.154931	-2.33006	0.0198032	0.179858	206.34	334.561	364.171	423.994	310.767	176.394	163.673
ENSMUSG00000051041	Olfml1	9.06107	-0.298557	0.128255	-2.32784	0.0199208	NA	10.1782	9.7256	10.2031	19.9526	7.35542	3.34397	2.66858
ENSMUSG00000085133	B930095G15Rik	1479.19	-0.171497	0.0737786	-2.32448	0.0200999	0.180954	1547.09	1455.92	1545.37	1688.99	1331.33	1408.65	1376.99
ENSMUSG00000071866	Ppia	839.463	-0.22303	0.0959614	-2.32417	0.0201164	0.180954	987.285	921.987	864.121	822.049	853.229	696.381	731.192
ENSMUSG00000038291	Snx25	776.193	-0.245051	0.105522	-2.32227	0.0202182	0.181407	925.291	827.648	689.884	917.822	698.765	658.761	715.18
ENSMUSG00000016763	Scube1	3307.79	-0.206394	0.0889882	-2.31934	0.0203766	0.182215	3588.28	3361.17	3715.48	3432.85	3469.92	2852.4	2734.41
ENSMUSG00000035805	Mlc1	1000.93	-0.241904	0.104353	-2.31813	0.0204421	0.182679	1025.22	1128.17	1037.57	1127.32	1077.57	796.7	813.918
ENSMUSG00000039913	Pak7	2659	-0.225437	0.0972915	-2.31713	0.0204969	0.183046	2940.57	2595.76	2828.6	3047.77	2800.58	2165.22	2234.49
ENSMUSG00000060512	0610040J01Rik	38.0929	-0.342581	0.147891	-2.31644	0.0205345	0.183058	45.3392	61.2713	39.2425	47.8863	47.8103	10.8679	14.2324
ENSMUSG00000028051	Hcn3	1240.37	-0.152285	0.0658573	-2.31235	0.0207582	0.184639	1327.79	1297.39	1316.98	1254.02	1147.45	1202.16	1136.82
ENSMUSG00000041577	Prelp	47.6715	-0.356574	0.154278	-2.31125	0.020819	0.184875	37.9369	64.189	69.8517	62.8508	55.1657	25.9157	17.7906
ENSMUSG00000034071	Zfp551	231.182	-0.259008	0.112115	-2.3102	0.020877	0.185079	247.053	256.756	252.722	255.394	174.691	232.406	199.254
ENSMUSG00000029461	Fam168a	9594.96	-0.127256	0.0551187	-2.30877	0.0209566	0.185556	9525.87	10166.2	10000.6	10168.9	9392.88	9102.28	8808.1
ENSMUSG00000051590	Map3k19	12.5144	-0.329885	0.142898	-2.30853	0.0209697	NA	19.4311	13.6158	12.5576	20.9503	5.51657	7.52392	8.00575
ENSMUSG00000030303	Far2	450.491	-0.282057	0.122235	-2.3075	0.0210269	0.185961	575.531	526.155	383.007	501.809	364.093	423.012	379.828
ENSMUSG00000051777	Iqcj	49.5902	-0.35694	0.154693	-2.30741	0.0210322	0.185961	59.2186	58.3536	51.8002	60.8556	53.3268	35.1116	28.4649
ENSMUSG00000097683	Gm26644	14.5898	-0.33821	0.146823	-2.30352	0.0212498	NA	16.6552	19.4512	23.5455	14.9645	12.872	7.52392	7.11622
ENSMUSG00000019929	Dcn	76.4517	-0.355196	0.15427	-2.30243	0.0213108	0.188051	61.0692	137.131	51.0153	130.69	68.0377	40.9636	46.2554
ENSMUSG00000057818	1600029O15Rik	341.124	-0.233595	0.101594	-2.29929	0.0214887	0.188747	400.651	373.463	343.765	348.174	336.511	291.761	293.544
ENSMUSG00000043811	Rtn4r	582.413	-0.271239	0.11801	-2.29845	0.0215364	0.188917	711.549	575.755	707.935	549.695	599.467	468.155	464.334
ENSMUSG00000037112	Sik2	754.496	-0.201876	0.0878493	-2.29797	0.0215632	0.189029	747.635	760.542	871.184	832.025	706.121	717.281	646.687
ENSMUSG00000037999	Arap2	380.584	-0.253527	0.110384	-2.29678	0.0216314	0.189375	444.14	382.216	374.374	455.918	319.961	377.032	310.445
ENSMUSG00000043251	Exoc3l	184.098	-0.262743	0.114399	-2.29674	0.0216338	0.189375	199.863	220.771	196.998	187.555	152.625	167.198	163.673
ENSMUSG00000018507	Trpv2	529.056	-0.231095	0.100628	-2.29653	0.0216453	0.189375	557.95	537.826	546.256	630.504	535.107	472.335	423.415
ENSMUSG00000062372	Otof	231.058	-0.343784	0.149843	-2.29429	0.0217737	0.190124	338.656	251.893	191.504	287.318	128.72	230.734	188.58
ENSMUSG00000056938	Acbd4	181.003	-0.2968	0.129417	-2.29337	0.0218269	0.19034	221.144	227.579	196.213	157.626	161.819	149.642	152.999
ENSMUSG00000042804	Gpr153	309.768	-0.303773	0.132538	-2.29198	0.0219069	0.190533	387.697	389.024	257.431	351.167	222.502	289.253	271.306
ENSMUSG00000029121	Crmp1	39012.3	-0.10693	0.0466638	-2.29151	0.0219342	0.190533	39491.4	39651.3	40724.3	41224.2	37281	36672.4	38041.5
ENSMUSG00000033006	Sox10	102.549	-0.322748	0.140859	-2.29129	0.0219466	0.190533	134.167	101.146	104.385	125.702	73.5542	81.9272	96.9585
ENSMUSG00000026667	Uhmk1	3206.41	-0.212882	0.0929103	-2.29127	0.0219479	0.190533	3529.98	3432.16	2885.11	3865.82	2914.59	2894.2	2922.99
ENSMUSG00000032946	Rasgrp2	880.018	-0.305978	0.133542	-2.29125	0.021949	0.190533	1151.06	986.176	759.736	1038.54	570.045	902.035	752.541
ENSMUSG00000051401	Kctd16	32.6537	-0.359334	0.156875	-2.29057	0.0219882	NA	37.9369	43.7652	29.8243	46.8887	20.2274	25.9157	24.0173
ENSMUSG00000020623	Map2k6	962.797	-0.255598	0.111629	-2.28971	0.0220382	0.191184	891.98	1014.38	1178.85	1096.4	987.466	742.36	828.15
ENSMUSG00000036817	Sun1	2480.31	-0.137057	0.0599449	-2.28638	0.0222322	0.192616	2579.71	2594.79	2584.51	2570.9	2456.71	2349.97	2225.6
ENSMUSG00000033174	Mgll	504.371	-0.258068	0.112902	-2.28576	0.0222681	0.192803	608.841	619.521	485.038	487.842	395.354	472.335	461.665
ENSMUSG00000052833	Sae1	3512.39	-0.146602	0.0642097	-2.28317	0.0224205	0.193507	3656.75	3836.75	3688.8	3497.7	3394.53	3389.11	3123.13
ENSMUSG00000025092	Hspa12a	5034.01	-0.250855	0.109951	-2.28151	0.0225183	0.194213	5563.77	5305.31	5344.83	5632.63	5582.77	3895.72	3913.03
ENSMUSG00000024516	Sec11c	660.495	-0.260318	0.114147	-2.28054	0.0225756	0.194456	807.779	689.545	645.932	729.269	702.443	504.103	544.391
ENSMUSG00000022494	Shisa9	956.696	-0.287893	0.126255	-2.28026	0.0225925	0.194476	1136.26	974.505	949.669	1160.25	1066.54	712.265	697.39
ENSMUSG00000037098	Rab11fip3	2609.71	-0.163894	0.0718871	-2.27988	0.0226146	0.194541	2675.02	2713.44	2967.52	2611.8	2495.33	2505.47	2299.43
ENSMUSG00000097892	Gm26801	109.856	-0.317131	0.139131	-2.27937	0.0226451	0.194678	105.483	129.35	134.994	120.713	114.009	85.2711	79.168
ENSMUSG00000023966	Rsph9	285.712	-0.227338	0.0998257	-2.27735	0.0227655	0.195413	297.018	321.917	299.028	314.254	239.051	272.533	256.184
ENSMUSG00000032035	Ets1	816.532	-0.184115	0.0808517	-2.2772	0.0227746	0.195413	847.566	877.249	838.221	890.886	783.353	790.848	687.605
ENSMUSG00000086924	Gm11766	65.4565	-0.340446	0.149587	-2.27591	0.0228515	0.195836	72.1727	82.6676	65.9275	78.8129	62.5211	55.1754	40.9183
ENSMUSG00000001864	Aif1l	753.987	-0.316953	0.139266	-2.27588	0.0228532	0.195836	746.71	843.209	963.797	833.023	871.618	469.827	549.728
ENSMUSG00000028883	Sema3a	1282.95	-0.166802	0.0733068	-2.2754	0.0228819	0.195957	1369.43	1303.23	1281.66	1447.56	1169.51	1174.57	1234.66
ENSMUSG00000063972	Nr6a1	185.87	-0.274354	0.12064	-2.27416	0.0229563	0.196342	224.846	202.292	183.655	201.522	185.724	157.166	145.883
ENSMUSG00000028494	Plin2	422.241	-0.230399	0.10133	-2.27374	0.0229818	0.196426	427.484	456.131	494.456	432.972	432.131	361.148	351.363
ENSMUSG00000000317	Bcl6b	304.104	-0.310548	0.136629	-2.27293	0.0230306	0.196477	371.967	356.929	317.08	310.264	343.866	196.458	232.167
ENSMUSG00000030760	Acer3	117.218	-0.299175	0.131626	-2.27292	0.023031	0.196477	147.121	132.268	113.803	127.697	104.815	96.975	97.8481
ENSMUSG00000056771	Gm10010	58.9556	-0.33574	0.147775	-2.27196	0.0230889	0.196801	72.1727	65.1615	63.5729	67.839	53.3268	43.4716	47.145
ENSMUSG00000033209	Ttc28	14664.3	-0.214149	0.0942842	-2.27132	0.0231279	0.196801	14375.3	15922.8	18057.8	14384.9	14613.4	12865.1	12431.2
ENSMUSG00000048965	Mrgpre	337.546	-0.218636	0.0962881	-2.27064	0.0231688	0.196945	361.789	350.122	342.98	390.074	319.961	303.465	294.434
ENSMUSG00000015568	Lpl	1733.34	-0.286549	0.126202	-2.27055	0.0231744	0.196945	2032.86	1326.57	2093.98	2203.77	1507.86	1458.81	1509.53
[truncated: 423 more rows]

## Sheet: GO__downregulated genes
Category	ID	Name	Source	p-value	q-value Bonferroni	q-value FDR B&H	q-value FDR B&Y		Hit Count in Query List	Hit Count in Genome	Hit in Query List
[truncated: 27,664 more rows]

[truncated: 7 more sheets: GO__downregulated differentiati, RNA_seq_upregulated genes, GO__upregulated genes, GO__upregulated_proliferation, GO_Wnt_upregulated, Wnt_genes_upregulated, Wnt_genes_downregulated]
