# Supplementary material for: Epigenetic Regulation by BAF Complexes Limits Neural Stem Cell Proliferation by Suppressing Wnt Signaling in Late Embryonic Development
Source: Stem Cell Reports. 2018 May 17;10(6):1734–50. doi: 10.1016/j.stemcr.2018.04.014 (PMC5993560; doi:10.1016/j.stemcr.2018.04.014)
Supplement: Table S4. List of Genes (Important for Development of Nervous System, Hippocampus, Cortical Layers, Proliferation, Differentiation, Orientation of the Mitotic Spindle, and Markers of Tight Junction, Astroglial, Adherens Junctions) with Altered Expression in dcKO_hGFAP-Cre Pallium, Related to Figures [file mmc5.xlsx]

## Sheet: Sheet1
	gene.name	baseMean	log2FoldChange	lfcSE	stat	pvalue	padj	WT_Veh_V1	WT_Veh_V2	WT_Veh_V3	WT_Veh_V4	dcKO_Veh_V1	dcKO_Veh_V2	dcKO_Veh_V3	dcKO_Veh_V4	dcKO_WNTi_I1	dcKO_WNTi_I2	dcKO_WNTi_I3	dcKO_WNTi_I4
ENSMUSG00000029816	Gpnmb	29.6706	1.48732	0.211082	7.04618	1.83892e-12	2.32474e-08	5.00023	4.01397	6.58632	12.9367	127.554	23.6292	157.306	46.8944	14.0097	5.66309	17.1569	22.586
ENSMUSG00000022501	Prm1	145.092	1.33785	0.191132	6.99961	2.56679e-12	2.32474e-08	3.00014	3.01048	6.58632	1.52197	574.893	49.0087	555.3	607.788	56.0388	56.6309	238.291	160.438
ENSMUSG00000026051	1500015O10Rik	159.94	1.40143	0.207564	6.75179	1.46031e-11	8.81733e-08	50.0023	59.206	59.2769	70.0105	304.514	147.901	235.53	414.693	224.155	95.14	341.232	246.888
ENSMUSG00000029304	Spp1	153.531	1.32148	0.215963	6.119	9.41631e-10	4.26417e-06	61.0028	33.1152	67.5098	106.538	462.609	141.775	469.34	299.756	186.796	70.2224	152.506	157.323
ENSMUSG00000036915	Kirrel2	33.6166	1.1823	0.205111	5.76421	8.20404e-09	2.97216e-05	5.00023	9.03143	8.23291	4.5659	123.063	8.75155	138.395	70.8013	12.8422	12.4588	46.705	55.2967
ENSMUSG00000089829	Gm16565	42.8418	1.22827	0.215632	5.69613	1.22555e-08	3.69992e-05	11.0005	19.0663	13.1726	9.89279	128.453	40.2571	100.573	96.5472	11.6747	27.1829	86.7378	77.8827
ENSMUSG00000046688	Tifa	136.063	1.2068	0.216557	5.57266	2.50877e-08	6.49199e-05	50.0023	40.1397	47.7509	49.4639	293.734	95.3919	361.031	354.007	38.5267	92.8747	291.668	235.985
ENSMUSG00000041556	Fbxo2	261.666	1.12081	0.206463	5.42861	5.67962e-08	0.000128601	73.0034	48.1676	32.9316	68.4885	715.922	168.03	674.784	814.675	74.7184	138.179	604.305	493.777
ENSMUSG00000040841	Six5	178.881	0.868296	0.163654	5.30567	1.12262e-07	0.000225945	122.006	123.429	83.9756	106.538	247.923	162.779	244.126	257.459	173.954	161.964	264.979	253.898
ENSMUSG00000029695	Aass	18.449	1.10734	0.215575	5.13666	2.79663e-07	0.000440245	5.00023	7.02444	11.5261	9.89279	41.3204	18.3783	42.1203	35.8604	10.5073	21.5198	20.9696	19.4707
ENSMUSG00000005763	Cd247	33.5513	1.08043	0.210416	5.13475	2.82512e-07	0.000440245	4.00019	8.02793	11.5261	8.37082	82.6409	23.6292	85.1001	80.9158	8.17232	19.2545	85.7846	70.0945
ENSMUSG00000040373	Cacng5	547.905	1.07726	0.210042	5.12876	2.9165e-07	0.000440245	296.014	322.121	302.971	308.198	1234.22	448.955	1203.44	1115.35	252.175	332.99	915.989	769.481
ENSMUSG00000028919	Arhgef19	91.4578	1.10478	0.21666	5.09913	3.41211e-07	0.000441763	44.002	49.1711	44.4577	35.0053	220.076	70.8876	211.461	232.633	40.8616	37.3764	171.569	123.834
ENSMUSG00000021255	Esrrb	29.161	1.09777	0.215292	5.09901	3.41431e-07	0.000441763	16.0007	11.0384	13.1726	12.1757	81.7426	12.2522	91.1173	83.6743	10.5073	19.2545	32.4075	29.5954
ENSMUSG00000056043	Rgs9bp	148.144	1.03076	0.203487	5.06548	4.07383e-07	0.000491955	99.0046	110.384	107.028	104.255	351.224	147.901	324.928	351.248	75.8859	77.0181	203.977	129.285
ENSMUSG00000020061	Mybpc1	25.0305	0.99406	0.197259	5.03936	4.67103e-07	0.000523483	7.00033	7.02444	0	12.1757	81.7426	8.75155	61.0314	115.857	4.6699	5.66309	20.9696	35.8261
ENSMUSG00000022505	Emp2	269.995	-0.854896	0.16997	-5.02968	4.91289e-07	0.000523483	360.017	383.334	288.152	380.492	163.485	234.542	144.412	137.005	396.941	286.553	215.415	226.639
ENSMUSG00000045005	Fzd5	85.5285	0.964654	0.193799	4.97759	6.43817e-07	0.00063523	41.0019	45.1571	47.7509	44.898	116.775	69.1373	111.748	159.073	73.5509	120.058	150.6	146.42
ENSMUSG00000042045	Sln	19.7588	1.04038	0.209292	4.97094	6.663e-07	0.00063523	7.00033	4.01397	3.29316	3.04393	55.6928	17.5031	36.1031	51.4919	5.83737	6.79571	47.6581	27.259
ENSMUSG00000097102	2310069G16Rik	36.9669	-0.96605	0.19606	-4.92731	8.33704e-07	0.000754401	39.0018	47.1641	60.9235	49.4639	17.0671	28.005	17.1919	11.9535	38.5267	22.6524	19.0632	23.3648
ENSMUSG00000066842	Hmcn1	294.279	0.985106	0.200309	4.91794	8.74595e-07	0.000754401	87.004	82.2863	88.9154	115.67	915.338	182.032	968.766	919.497	33.8568	138.179	538.537	433.028
ENSMUSG00000061718	Ppp1r1b	1256.56	1.01286	0.207269	4.8867	1.0254e-06	0.000844279	983.046	592.06	714.616	669.666	2579.83	846.275	2619.19	2635.28	1022.71	676.173	1929.2	1327.9
ENSMUSG00000035413	Tmem98	394.603	0.734574	0.150762	4.87242	1.10242e-06	0.000858502	300.014	247.862	283.212	270.91	549.742	381.568	503.724	559.054	346.74	338.653	563.319	479.758
ENSMUSG00000069516	Lyz2	45.5377	1.02999	0.211661	4.86623	1.13747e-06	0.000858502	28.0013	27.0943	18.1124	20.5466	107.792	35.8814	110.888	53.3309	33.8568	36.2438	53.3771	38.9414
ENSMUSG00000017009	Sdc4	63.7517	0.977825	0.201297	4.85761	1.1881e-06	0.000860846	28.0013	40.1397	29.6385	42.6151	104.199	49.8839	115.186	114.937	68.881	48.7026	113.426	81.7769
ENSMUSG00000023411	Nfatc4	521.805	0.88415	0.182687	4.83969	1.30043e-06	0.000905999	358.017	325.131	354.015	321.135	868.628	493.588	720.343	929.612	361.917	382.825	655.776	785.058
ENSMUSG00000040258	Nxph4	462.547	0.91412	0.192205	4.75596	1.97509e-06	0.00132507	368.017	269.939	302.971	307.437	906.355	364.065	828.652	854.213	340.903	303.542	606.211	598.139
ENSMUSG00000045440	Insm2	57.9048	1.02916	0.216744	4.7483	2.05129e-06	0.00132704	29.0013	35.1222	14.8192	22.0685	120.368	42.0075	128.94	127.81	21.0145	48.7026	112.473	92.6805
ENSMUSG00000031283	Chrdl1	116.274	0.984201	0.208559	4.71904	2.36956e-06	0.00148008	65.003	74.2584	83.9756	85.9912	217.381	98.8926	266.475	292.4	52.5364	82.6812	145.834	153.429
ENSMUSG00000040282	BC052040	418.969	0.382991	0.082599	4.63675	3.53937e-06	0.00212311	353.016	392.365	405.059	369.077	502.133	475.209	502.005	514.919	357.247	403.212	425.11	415.894
ENSMUSG00000073490	AI607873	6.60654	0.936565	0.202224	4.63132	3.63345e-06	0.00212311	2.00009	3.01048	0	4.5659	20.6602	7.00124	28.3667	11.9535	4.6699	5.66309	1.90632	5.45179
ENSMUSG00000027840	Wnt2b	106.65	0.93079	0.20271	4.59173	4.39597e-06	0.00248839	69.0032	98.3422	60.9235	79.1423	231.754	103.268	219.197	226.196	50.2014	98.5378	97.2226	138.631
ENSMUSG00000031762	Mt2	51.557	0.890139	0.19484	4.56856	4.91079e-06	0.00269558	43.002	30.1048	24.6987	27.3954	85.3357	55.1348	55.8738	102.984	52.5364	43.0395	78.1593	70.0945
ENSMUSG00000028167	Bdh2	34.2438	0.949433	0.208799	4.54712	5.43851e-06	0.00278984	10.0005	11.0384	16.4658	6.84885	84.4374	28.8801	82.5214	86.4328	7.00485	11.3262	77.2062	64.6427
ENSMUSG00000022483	Col2a1	783.573	0.93639	0.205994	4.5457	5.4752e-06	0.00278984	408.019	515.795	355.662	307.437	1197.39	774.512	992.835	1378.33	408.616	628.603	1163.81	1509.37
ENSMUSG00000024640	Psat1	2180.52	0.75924	0.167226	4.54021	5.61973e-06	0.00278984	1309.06	1585.52	1743.73	1435.98	3175.39	1964.72	2958.73	3458.23	1599.44	1852.96	3123.51	2626.21
ENSMUSG00000052125	F730043M19Rik	705.033	0.9319	0.205388	4.53728	5.69858e-06	0.00278984	485.023	470.638	472.569	483.225	1454.3	536.47	1620.34	1382	363.085	463.241	1022.74	881.633
ENSMUSG00000028640	Tfap2c	531.104	0.919057	0.203456	4.51722	6.26566e-06	0.00292529	284.013	314.093	452.81	261.017	925.219	519.842	851.001	1067.54	253.342	431.528	769.202	733.655
ENSMUSG00000024411	Aqp4	88.8924	-0.888062	0.196643	-4.51612	6.29823e-06	0.00292529	98.0046	142.496	131.726	191.768	47.6083	73.513	71.3466	46.8944	96.9004	124.588	51.4708	77.1039
ENSMUSG00000040552	C3ar1	34.861	0.901497	0.20196	4.46375	8.05394e-06	0.00364723	24.0011	22.0768	31.285	27.3954	54.7945	46.3832	84.2405	66.2038	18.6796	18.1219	40.986	36.6049
ENSMUSG00000042784	Muc1	153.173	0.743061	0.168497	4.40994	1.03397e-05	0.00456299	123.006	106.37	75.7427	96.6449	220.975	130.398	238.968	173.785	149.437	144.975	200.164	206.389
ENSMUSG00000026896	Ifih1	33.9857	0.952758	0.216292	4.40497	1.058e-05	0.00456299	14.0007	24.0838	21.4056	22.0685	83.5392	26.2547	61.891	96.5472	24.517	15.8567	45.7518	33.4896
ENSMUSG00000025140	Pycr1	566.424	0.483813	0.109996	4.39844	1.09032e-05	0.00459304	547.025	503.753	405.059	435.283	712.328	623.111	661.89	720.886	572.063	460.976	631.947	612.937
ENSMUSG00000020799	Tekt1	130.257	0.906298	0.207417	4.36945	1.24559e-05	0.00502877	96.0045	80.2793	51.044	66.9666	235.347	98.0174	199.427	254.701	133.092	72.4876	240.197	129.285
ENSMUSG00000027253	Lrp4	1100.61	0.872678	0.199752	4.36881	1.24928e-05	0.00502877	737.034	742.584	703.09	693.256	2028.29	988.926	1946.99	1874.86	608.254	914.023	1686.14	1788.19
ENSMUSG00000025420	Katnal2	148.128	0.529159	0.121321	4.36166	1.29079e-05	0.00508291	124.006	110.384	111.968	121.757	199.416	151.402	182.235	169.188	143.599	163.097	165.85	178.351
ENSMUSG00000007097	Atp1a2	2234.62	-0.76475	0.175713	-4.35227	1.34738e-05	0.00519285	2964.14	3028.54	2275.58	3226.57	1263.87	2139.75	1282.52	1195.35	3024.93	2386.43	1414.49	2155.02
ENSMUSG00000030849	Fgfr2	1142.35	0.612447	0.141227	4.33661	1.44698e-05	0.00546056	811.038	900.132	1052.17	859.151	1586.35	1103.57	1585.1	1587.05	919.97	1028.42	1376.37	1342.7
ENSMUSG00000006281	Tep1	104.129	-0.811267	0.187737	-4.3213	1.55116e-05	0.0055423	148.007	135.471	121.847	170.46	58.3876	104.143	54.1546	56.0893	121.417	100.803	53.3771	84.8922
ENSMUSG00000038022	Fam188b	322.854	0.528294	0.122351	4.31784	1.57564e-05	0.0055423	290.013	300.044	246.987	265.583	439.254	343.936	436.675	430.325	336.233	250.309	390.797	328.665
ENSMUSG00000044948	Wdr96	247.906	0.604689	0.140072	4.317	1.58167e-05	0.0055423	208.01	161.562	182.771	199.378	341.343	219.664	343.839	307.112	273.189	216.33	309.778	280.378
ENSMUSG00000069170	Gpr98	848.784	0.783428	0.18153	4.31569	1.59103e-05	0.0055423	529.025	694.416	810.118	660.534	1649.22	815.645	1381.37	1553.03	481	824.546	919.802	866.056
ENSMUSG00000050335	Lgals3	28.8142	0.916585	0.214102	4.28107	1.85997e-05	0.00635688	20.0009	20.0698	14.8192	20.5466	64.6755	31.5056	76.5042	45.9749	32.6893	9.06095	37.1733	28.8166
ENSMUSG00000084950	Gm5577	236.418	0.495066	0.116082	4.26481	2.00074e-05	0.00671136	185.009	167.583	182.771	145.348	258.702	245.919	257.879	219.76	309.381	240.115	283.089	321.656
ENSMUSG00000027832	Ptx3	721.372	0.90103	0.211641	4.25735	2.06863e-05	0.00681295	372.017	418.456	429.758	361.467	1197.39	706.25	1220.63	1302.93	361.917	505.148	1675.66	1202.51
ENSMUSG00000026227	2810459M11Rik	592.981	0.835739	0.196874	4.24505	2.18541e-05	0.00704835	366.017	355.236	433.051	422.346	988.996	451.58	1008.31	1107.99	347.908	502.883	907.411	848.143
ENSMUSG00000032128	Robo3	209.037	0.855002	0.201569	4.24174	2.21793e-05	0.00704835	85.004	58.2025	41.1645	73.8154	652.144	56.8851	606.016	466.185	65.3786	127.986	340.279	395.644
ENSMUSG00000028047	Thbs3	2742.25	0.696482	0.164755	4.22739	2.36417e-05	0.00738356	2457.11	1805.28	1544.49	1958.01	3973.95	2391.8	4107.16	3480.3	2548.6	2672.98	3790.73	4189.31
ENSMUSG00000022245	Skor1	16.0568	0.843785	0.199941	4.22017	2.44117e-05	0.0073982	1.00005	2.00698	3.29316	6.08787	38.6256	7.8764	33.5243	45.0554	8.17232	31.7133	22.8759	16.3554
ENSMUSG00000025407	Gli1	283.4	0.748867	0.177501	4.21894	2.45457e-05	0.0073982	251.012	187.653	156.425	192.529	445.542	280.05	355.014	447.795	247.505	210.667	376.499	433.807
ENSMUSG00000049191	Rgag4	1607.53	0.67752	0.160718	4.21558	2.49139e-05	0.0073982	1315.06	1295.51	1193.77	1088.21	2439.7	1376.62	2392.26	2369.54	1131.28	1721.58	2056.92	2038.19
ENSMUSG00000027419	Pcsk2	669.823	-0.565849	0.134434	-4.20912	2.56363e-05	0.00748993	848.039	779.713	783.773	913.18	496.744	671.244	511.46	464.346	869.769	628.603	690.09	559.198
ENSMUSG00000050271	D8Ertd82e	1509.16	0.669839	0.159623	4.19638	2.71221e-05	0.00779824	1479.07	1314.57	989.595	1222.14	2516.95	1445.76	2417.19	2318.97	1079.91	1260.6	1609.89	1815.45
ENSMUSG00000062593	Lilrb4	4.3189	0.766743	0.183039	4.18896	2.80231e-05	0.00793142	1.00005	0	1.64658	2.28295	14.3723	7.00124	13.7536	11.034	1.16747	0	7.6253	6.23062
ENSMUSG00000031119	Gpc4	701.929	0.683367	0.163794	4.17212	3.01778e-05	0.00840984	505.023	504.756	627.347	506.054	965.641	785.014	912.033	1128.22	473.995	603.686	882.628	909.67
ENSMUSG00000010476	Ebf3	312.682	0.868969	0.210239	4.13324	3.57682e-05	0.00981673	151.007	242.845	238.754	192.529	577.588	182.032	668.767	708.013	144.767	262.768	414.626	334.896
ENSMUSG00000009585	Apobec3	64.2773	-0.691881	0.167982	-4.11877	3.809e-05	0.0102979	74.0034	84.2933	92.2085	63.9226	37.7274	56.8851	43.8395	33.1019	72.3834	62.294	51.4708	51.4026
ENSMUSG00000032265	Fam46a	68.8976	0.882278	0.214933	4.10489	4.04506e-05	0.0107753	34.0016	57.199	44.4577	45.659	130.249	44.6329	140.114	198.611	33.8568	62.294	95.3162	83.3345
ENSMUSG00000020695	Mrc2	314.305	0.727513	0.177535	4.09786	4.1699e-05	0.0108116	272.013	238.831	186.064	236.666	510.218	269.548	464.183	529.631	249.84	251.441	351.717	458.729
ENSMUSG00000034579	Pla2g3	56.2353	-0.862134	0.21041	-4.09741	4.17806e-05	0.0108116	107.005	95.3317	59.2769	89.0351	34.1343	49.0087	25.7879	25.7459	80.5558	62.294	31.4544	35.0472
ENSMUSG00000050377	Il31ra	16.7955	0.86999	0.21392	4.0669	4.76429e-05	0.0120912	3.00014	8.02793	14.8192	6.84885	43.117	24.5043	22.3495	40.4579	5.83737	18.1219	21.9227	22.586
ENSMUSG00000020303	Stc2	93.2381	-0.76353	0.187837	-4.06486	4.80605e-05	0.0120912	125.006	128.447	87.2688	117.952	47.6083	90.141	39.5415	48.7334	102.738	100.803	52.4239	83.3345
ENSMUSG00000037813	D630003M21Rik	228.079	0.698338	0.17363	4.022	5.77062e-05	0.014319	165.008	147.513	184.417	159.046	392.544	186.408	319.77	300.676	273.189	171.025	338.373	257.792
ENSMUSG00000021253	Tgfb3	251.013	0.714471	0.177828	4.01777	5.87512e-05	0.0143813	180.008	192.67	199.236	171.221	393.442	238.917	351.575	407.337	190.298	192.545	379.359	362.155
ENSMUSG00000038587	Akap12	1200.77	-0.547799	0.136491	-4.01345	5.9838e-05	0.0144521	1664.08	1502.23	1343.61	1646.77	916.236	1235.72	924.067	943.404	1053.06	1364.81	833.064	1198.62
ENSMUSG00000029309	Sparcl1	4061.77	-0.506844	0.126592	-4.00377	6.23406e-05	0.0148584	5726.27	5198.09	4773.44	5437.23	3400.85	4724.96	3107.44	3114.34	4257.78	3668.55	3527.65	3448.65
ENSMUSG00000049723	Mmp12	2.26892	0.564586	0.141134	4.00036	6.32453e-05	NA	0	0	1.64658	0	12.5758	1.75031	11.1748	5.51698	0	0	2.85949	0.778827
ENSMUSG00000100707	RP23-97L11.1	18.3292	0.828255	0.207717	3.98743	6.67936e-05	0.015713	13.0006	8.02793	11.5261	6.84885	26.0498	22.754	24.0687	25.7459	12.8422	23.785	20.9696	27.259
ENSMUSG00000032318	Isl2	5.81047	0.684152	0.171877	3.98048	6.87763e-05	0.015972	1.00005	0	0	0.760984	21.5585	2.62547	16.3324	15.6315	2.33495	0	18.1101	8.5671
ENSMUSG00000039037	St6galnac5	1487.24	-0.517377	0.130177	-3.97441	7.05534e-05	0.0161773	1701.08	2048.13	1760.2	2064.55	1116.55	1676.8	1159.6	1134.66	1591.27	1587.93	1233.39	1280.39
ENSMUSG00000032348	Gsta4	92.2669	0.859539	0.216737	3.96581	7.31462e-05	0.0165621	38.0018	45.1571	59.2769	35.0053	176.959	54.2596	200.286	180.221	77.0533	30.5807	201.117	116.824
ENSMUSG00000049641	Vgll2	6.53835	0.636059	0.161382	3.94132	8.10355e-05	0.0177556	0	0	0	0.760984	17.9654	4.37578	16.3324	27.5849	0	2.26524	13.3443	21.0283
ENSMUSG00000039765	Cc2d2a	534.236	0.485425	0.123169	3.94114	8.10965e-05	0.0177556	471.022	502.749	546.665	453.546	761.733	584.604	751.288	748.471	430.798	494.954	501.363	588.015
ENSMUSG00000038225	Primpol	205.558	0.570372	0.144751	3.94036	8.13577e-05	0.0177556	149.007	198.691	186.064	133.933	264.99	211.788	284.527	282.286	164.614	194.81	251.635	229.754
ENSMUSG00000052353	Cemip	292.957	0.785389	0.199896	3.92898	8.53069e-05	0.0183958	193.009	248.866	256.867	222.968	610.824	250.294	575.93	549.859	155.274	181.219	369.827	352.809
ENSMUSG00000097885	5031434O11Rik	244.121	0.590339	0.150399	3.92516	8.66732e-05	0.0184706	228.011	194.677	169.598	146.87	339.546	214.413	331.805	304.354	239.332	232.187	291.668	326.329
ENSMUSG00000027833	Shox2	50.9105	0.589472	0.150796	3.90908	9.26492e-05	0.0192206	0	1.00349	0	1.52197	171.57	33.2559	188.252	155.395	2.33495	4.53048	170.616	80.998
ENSMUSG00000028028	Alpk1	171.634	0.837686	0.214294	3.90905	9.26579e-05	0.0192206	94.0044	125.436	153.132	122.518	374.579	161.904	377.363	383.43	49.0339	99.6705	216.368	230.533
ENSMUSG00000052911	Lamb2	734.838	0.652385	0.16697	3.90719	9.33758e-05	0.0192206	612.028	585.036	375.421	589.762	1158.77	653.741	934.382	1018.8	646.781	678.439	946.49	1104.38
ENSMUSG00000040272	Accs	585.456	0.610153	0.156312	3.90344	9.48354e-05	0.0193017	506.024	485.69	472.569	372.882	851.56	587.229	834.669	750.31	471.66	470.037	733.935	809.98
ENSMUSG00000034522	Zfp395	390.005	0.534974	0.137651	3.88644	0.000101723	0.0204256	384.018	317.103	301.324	340.921	549.742	363.189	554.44	576.525	326.893	351.112	403.188	469.633
ENSMUSG00000034059	Ypel4	751.121	0.38596	0.0993907	3.88326	0.000103064	0.0204256	688.032	577.008	540.079	536.494	793.173	735.13	844.984	739.276	849.922	739.6	866.425	908.113
ENSMUSG00000034959	5031414D18Rik	9.3294	0.800239	0.206158	3.88167	0.00010374	0.0204256	2.00009	3.01048	3.29316	5.32689	20.6602	6.12609	24.0687	22.0679	4.6699	6.79571	22.8759	14.7977
ENSMUSG00000015647	Lama5	277.54	-0.808944	0.208954	-3.8714	0.000108211	0.0210766	405.019	384.337	321.083	380.492	105.098	285.301	93.6961	122.293	368.922	265.033	139.162	180.688
ENSMUSG00000096943	Gm26721	44.1281	0.817054	0.211409	3.8648	0.000111179	0.0212381	30.0014	24.0838	16.4658	22.8295	65.5737	47.2584	64.4698	68.0428	40.8616	20.3871	86.7378	64.6427
ENSMUSG00000040478	Prdm13	11.7655	0.67546	0.174884	3.86232	0.000112314	0.0212381	1.00005	4.01397	0	3.04393	36.8291	3.50062	32.6647	38.6189	1.16747	9.06095	29.548	20.2495
ENSMUSG00000070315	4930581F22Rik	94.9954	0.635501	0.164561	3.8618	0.000112557	0.0212381	85.004	59.206	59.2769	66.9666	123.063	98.0174	130.659	113.098	105.073	80.4159	142.974	129.285
ENSMUSG00000030111	A2m	134.498	-0.675495	0.175131	-3.85709	0.000114744	0.0212813	171.008	170.594	113.614	186.441	95.2167	84.8901	93.6961	83.6743	171.619	173.291	115.333	117.603
ENSMUSG00000082544	Gm11667	3.94115	0.724983	0.188002	3.85626	0.000115136	0.0212813	1.00005	4.01397	1.64658	2.28295	12.5758	6.12609	15.4728	10.1145	0	0	2.85949	3.89414
ENSMUSG00000061838	Suclg2	112.988	0.602234	0.156734	3.8424	0.000121839	0.0222929	70.0033	90.3143	118.554	81.4253	148.215	120.771	137.536	174.705	86.3931	96.2726	116.286	137.852
ENSMUSG00000059898	Dsc3	37.2199	-0.83056	0.216744	-3.83199	0.00012711	0.0230248	43.002	77.2689	44.4577	98.9279	17.0671	44.6329	9.45557	11.9535	50.2014	36.2438	20.9696	28.0378
ENSMUSG00000084910	C630043F03Rik	190.038	0.77146	0.201648	3.82577	0.000130365	0.0233806	112.005	149.52	136.666	159.807	301.819	163.654	367.908	375.155	89.8956	148.373	250.682	250.782
ENSMUSG00000020484	Xbp1	1701.14	-0.369626	0.0968218	-3.81759	0.00013476	0.0239317	1922.09	1753.1	1898.51	1911.59	1412.08	1631.29	1316.9	1350.74	1947.35	1888.08	1609.89	1521.83
ENSMUSG00000019124	Scrn1	4534.41	-0.443855	0.116527	-3.80904	0.000139507	0.0244186	5020.23	5169.99	5140.63	5319.28	3655.96	4153.49	3544.98	3434.32	4841.52	5134.16	3213.11	3877.78
ENSMUSG00000024300	Myo1f	29.7582	0.787389	0.206782	3.80782	0.000140197	0.0244186	25.0012	20.0698	24.6987	24.3515	70.9634	33.2559	63.6102	42.2969	11.6747	18.1219	20.0164	29.5954
ENSMUSG00000021359	Tfap2a	6.22002	0.711537	0.187243	3.80006	0.000144659	0.0244754	2.00009	0	3.29316	3.04393	13.4741	2.62547	19.7707	22.9874	1.16747	3.39786	10.4848	10.1248
ENSMUSG00000097321	1700028E10Rik	53.1741	0.755257	0.198758	3.79988	0.000144766	0.0244754	42.002	43.1501	36.2248	30.4393	95.2167	55.1348	96.2749	71.7208	45.5315	24.9176	76.253	62.3062
ENSMUSG00000048349	Pou4f1	15.0589	0.666822	0.175538	3.79873	0.00014544	0.0244754	3.00014	3.01048	4.93974	1.52197	39.5239	3.50062	42.9799	57.9283	0	2.26524	42.8923	17.913
ENSMUSG00000097928	Gm26578	34.0155	0.805461	0.212081	3.7979	0.000145928	0.0244754	15.0007	16.0559	23.0521	14.4587	49.4049	25.3795	49.8567	53.3309	23.3495	36.2438	48.6113	73.2098
ENSMUSG00000022018	Rgcc	285.122	0.786592	0.207649	3.78808	0.000151816	0.0252293	198.009	159.555	204.176	148.392	485.964	198.66	389.398	582.961	227.658	199.341	542.349	353.588
ENSMUSG00000020019	Ntn4	357.152	0.694445	0.183725	3.7798	0.000156954	0.0258461	247.011	253.883	312.85	236.666	582.079	322.057	526.933	532.389	220.653	318.266	547.115	454.056
ENSMUSG00000021903	Galnt15	42.3719	0.779577	0.20661	3.77318	0.000161181	0.026303	42.002	41.1432	16.4658	25.8734	58.3876	60.3857	76.5042	90.1107	25.6844	24.9176	61.9556	52.1814
ENSMUSG00000071265	1700086L19Rik	141.761	-0.541828	0.143775	-3.7686	0.000164169	0.0264047	181.008	166.58	153.132	212.314	110.487	138.275	104.871	114.018	133.092	143.843	134.396	124.612
ENSMUSG00000032373	Car12	157.706	0.786451	0.208732	3.76776	0.00016472	0.0264047	86.004	102.356	83.9756	148.392	317.089	102.393	255.3	310.79	208.978	131.384	317.403	136.295
ENSMUSG00000026980	Ly75	63.2538	-0.617599	0.16406	-3.76447	0.000166902	0.0265199	97.0045	85.2968	85.6222	98.9279	50.3031	69.1373	57.593	43.2164	44.364	60.0288	48.6113	55.2967
ENSMUSG00000048458	Fam212b	270.708	-0.635193	0.168833	-3.76226	0.000168383	0.0265225	379.018	389.355	266.746	382.775	209.297	271.298	156.447	191.255	298.874	300.144	189.679	201.716
ENSMUSG00000032289	Thsd4	400.538	0.812835	0.216465	3.75505	0.00017331	0.0270378	260.012	210.733	251.927	228.295	943.184	332.559	867.334	863.408	112.078	262.768	596.68	609.822
ENSMUSG00000049744	Arhgap15	16.8843	-0.804378	0.214322	-3.75313	0.00017464	0.0270378	19.0009	21.0733	23.0521	25.8734	5.38962	13.1273	5.15758	8.27548	14.0097	26.0502	12.3911	10.1248
ENSMUSG00000021822	Plau	19.2811	0.805034	0.214826	3.74738	0.000178692	0.0272053	11.0005	8.02793	9.87949	14.4587	19.7619	23.6292	30.9455	45.9749	21.0145	20.3871	12.3911	24.1436
ENSMUSG00000025983	Ccdc150	6.46206	0.792956	0.211606	3.74733	0.000178725	0.0272053	3.00014	1.00349	1.64658	1.52197	9.88097	7.8764	14.6132	7.35598	7.00485	6.79571	12.3911	10.9036
ENSMUSG00000020108	Ddit4	2651.74	0.645126	0.172801	3.73334	0.000188959	0.0281259	2646.12	1951.79	1695.98	2064.55	3682.91	2315.66	4005.72	4578.18	1887.81	2188.22	3472.37	3011.73
ENSMUSG00000020889	Nr1d1	272.31	0.401344	0.107512	3.733	0.000189212	0.0281259	245.011	223.779	227.228	259.495	353.919	259.921	336.103	342.053	259.179	266.165	264.979	299.07
ENSMUSG00000028517	Ppap2b	1841.97	0.655464	0.1756	3.73271	0.000189431	0.0281259	1451.07	1419.94	1396.3	1502.94	2839.43	1637.42	2981.08	2757.57	1159.3	1574.34	2702.22	2276.51
ENSMUSG00000026173	Plcd4	98.94	-0.750995	0.201305	-3.73064	0.000190996	0.0281276	127.006	112.391	154.779	129.367	52.0997	95.3919	44.6991	50.5724	96.9004	117.792	42.8923	47.5085
ENSMUSG00000029007	Agtrap	146.601	0.680805	0.183262	3.71493	0.000203256	0.0296918	127.006	102.356	105.381	100.45	234.449	119.896	221.776	228.035	105.073	116.66	195.398	207.168
ENSMUSG00000025316	Banp	1040.8	-0.416394	0.1122	-3.71116	0.000206312	0.029897	1268.06	1048.65	880.921	1234.32	801.257	936.416	754.727	762.263	1144.13	1199.44	1083.75	965.746
ENSMUSG00000067879	3110035E14Rik	608.944	-0.68881	0.18609	-3.70149	0.000214334	0.030813	614.029	721.511	964.897	844.692	307.208	704.5	317.191	340.214	649.116	698.826	404.141	482.094
ENSMUSG00000089672	Gp49a	1.51239	0.52031	0.14057	3.70144	0.000214379	NA	1.00005	1.00349	0	0	7.18616	3.50062	6.87678	3.67799	0	0	0.953162	0
ENSMUSG00000025401	Myo1a	78.495	-0.63952	0.173149	-3.69348	0.000221208	0.0315509	89.0041	97.3387	92.2085	73.8154	41.3204	77.0137	36.1031	45.9749	88.7281	81.5486	73.3935	66.9792
ENSMUSG00000024206	Rfx2	122.591	0.494692	0.134044	3.69052	0.000223798	0.031671	92.0043	85.2968	97.1483	85.9912	129.351	112.02	138.395	148.039	124.92	117.792	153.459	131.622
ENSMUSG00000064036	Mro	124.463	0.796089	0.21608	3.68423	0.000229393	0.0320335	84.0039	66.2305	116.907	75.3374	266.786	87.5155	302.578	250.103	70.0485	61.1614	178.241	196.265
ENSMUSG00000026674	Ddr2	157.306	-0.777835	0.211157	-3.68367	0.000229897	0.0320335	179.008	249.869	261.806	220.685	71.8616	184.658	57.593	61.6063	161.112	172.158	56.2366	145.641
ENSMUSG00000031548	Sfrp1	3325.28	0.623129	0.169634	3.67336	0.000239379	0.0326975	2111.1	2508.73	3019.83	2437.43	4477.88	3459.49	4463.03	4752.88	2343.12	2786.24	4940.24	4423.74
ENSMUSG00000050910	Cdr2l	1448.3	0.467766	0.127374	3.67238	0.000240303	0.0326975	1385.06	1147.99	940.198	1259.43	1864.81	1296.11	1720.05	1903.36	1410.31	1420.3	1681.38	1670.58
ENSMUSG00000109771	NA	46.2105	0.759612	0.207093	3.66798	0.000244471	0.0326975	17.0008	29.1013	57.6303	33.4833	69.1668	58.6354	85.9597	82.7548	36.1917	28.3155	71.4872	49.0661
ENSMUSG00000059854	Hydin	44.4922	-0.665325	0.181408	-3.66757	0.000244871	0.0326975	60.0028	72.2514	55.9838	74.5764	33.236	46.3832	32.6647	34.9409	19.8471	41.9069	30.5012	24.9225
ENSMUSG00000042477	Tfap2e	14.1358	0.681057	0.185759	3.66635	0.000246041	0.0326975	5.00023	5.01746	0	0.760984	34.1343	6.12609	30.0859	43.2164	2.33495	7.92833	37.1733	33.4896
ENSMUSG00000029648	Flt1	494.848	-0.446041	0.121747	-3.66369	0.000248612	0.0326975	681.032	648.256	594.416	601.938	456.321	482.211	446.991	416.532	542.876	558.381	407	458.729
ENSMUSG00000041301	Cftr	13.0987	0.789957	0.215708	3.66216	0.000250101	0.0326975	5.00023	2.00698	14.8192	6.08787	24.2533	8.75155	31.8051	23.9069	7.00485	18.1219	14.2974	15.5765
ENSMUSG00000018774	Cd68	132.141	0.527766	0.144142	3.66143	0.000250808	0.0326975	115.005	100.349	92.2085	95.123	172.468	137.399	166.762	137.925	155.274	112.129	147.74	162.775
ENSMUSG00000033577	Myo6	673.566	-0.529827	0.144763	-3.65995	0.000252263	0.0326975	713.033	890.097	913.853	904.049	507.523	673.87	527.793	536.067	674.801	771.313	427.97	485.988
ENSMUSG00000105156	NA	8.09316	0.78924	0.215717	3.65868	0.00025352	0.0326975	4.00019	5.01746	4.93974	2.28295	8.9827	15.7528	13.7536	14.712	4.6699	6.79571	9.53162	6.23062
ENSMUSG00000027322	Siglec1	4.32691	0.712811	0.194881	3.65767	0.000254518	0.0326975	1.00005	2.00698	1.64658	4.5659	15.2706	5.25093	14.6132	8.27548	2.33495	1.13262	2.85949	2.33648
ENSMUSG00000030309	Caprin2	448.334	0.443511	0.121805	3.64114	0.000271428	0.0346243	326.015	367.278	489.035	366.033	566.809	478.71	579.369	528.711	393.439	447.384	533.771	538.949
ENSMUSG00000024177	Nme4	243.011	0.652378	0.179388	3.6367	0.000276157	0.0349812	219.01	180.629	182.771	165.133	375.477	256.421	347.277	352.168	177.456	169.893	334.56	338.79
ENSMUSG00000004707	Ly9	4.62451	0.735264	0.202372	3.63322	0.000279902	0.0352094	3.00014	1.00349	1.64658	0.760984	9.88097	7.00124	12.0344	6.43648	3.50242	2.26524	3.81265	3.89414
ENSMUSG00000028573	Fggy	93.3129	0.701233	0.193385	3.6261	0.000287732	0.0359447	73.0034	62.2165	69.1564	63.1616	155.401	77.0137	148.71	139.764	87.5606	63.4267	159.178	116.045
ENSMUSG00000044749	Abca6	20.7173	-0.764473	0.211208	-3.61953	0.000295142	0.0366178	22.001	47.1641	37.8714	38.0492	15.2706	24.5043	11.1748	11.9535	10.5073	20.3871	14.2974	17.913
ENSMUSG00000057176	Gm166	112.735	0.665016	0.184061	3.61301	0.000302659	0.037295	87.004	93.3247	79.0359	84.4692	193.128	118.146	148.71	168.268	91.063	67.9571	155.365	159.66
ENSMUSG00000017210	Med24	3614.36	0.403588	0.111854	3.60818	0.000308355	0.0377402	3617.17	3245.29	2604.89	2999.8	4683.58	3462.11	4368.47	4346.46	3442.88	3354.82	3790.73	4079.5
ENSMUSG00000089762	Ier5l	510.12	0.671877	0.186577	3.60107	0.000316912	0.0382943	542.025	332.156	283.212	393.429	782.394	438.453	771.059	880.879	406.281	373.764	720.591	652.657
ENSMUSG00000097574	C920006O11Rik	110.936	0.588483	0.163479	3.59976	0.000318511	0.0382943	83.0039	83.2898	79.0359	68.4885	151.808	136.524	130.659	94.7082	141.264	86.079	153.459	142.525
ENSMUSG00000024039	Cbs	203.617	-0.676891	0.188068	-3.59918	0.000319225	0.0382943	300.014	239.835	230.521	264.822	133.842	204.786	98.8537	114.937	335.065	171.025	139.162	196.265
ENSMUSG00000038425	Poli	341.28	0.662214	0.184142	3.59622	0.000322878	0.0384777	326.015	261.911	309.557	217.641	574.893	308.055	617.191	519.516	254.51	233.319	459.424	415.115
ENSMUSG00000032501	Trib1	382.77	0.498057	0.138623	3.59289	0.000327033	0.0387181	327.015	336.17	306.264	343.965	510.218	336.935	519.197	576.525	312.883	354.51	444.174	408.884
ENSMUSG00000002332	Dhrs1	1132.82	0.469077	0.130668	3.58983	0.000330898	0.0389213	1000.05	860.996	882.568	799.794	1402.2	1116.7	1215.47	1353.5	1179.15	1051.07	1785.27	1419.02
ENSMUSG00000033960	9430020K01Rik	497.301	-0.512349	0.143307	-3.57518	0.000349982	0.0409005	605.028	681.371	719.556	760.223	426.678	491.837	516.618	410.096	359.582	557.248	362.202	447.047
ENSMUSG00000051920	Rspo2	327.282	0.693041	0.194209	3.56853	0.000358986	0.0415966	222.01	296.03	266.746	298.306	505.726	375.442	594.841	608.707	248.672	193.678	547.115	311.531
ENSMUSG00000091764	Zfp964	139.16	0.566631	0.158924	3.56543	0.000363265	0.0415966	86.004	134.468	151.485	111.104	210.195	133.899	211.461	205.967	112.078	129.119	158.225	138.631
ENSMUSG00000047821	Trim16	106.746	-0.494053	0.138617	-3.56416	0.000365029	0.0415966	133.006	122.426	167.951	159.807	104.199	95.3919	83.381	112.179	73.5509	100.803	84.8315	80.2192
ENSMUSG00000085944	1700003D09Rik	10.6824	0.761299	0.213603	3.56409	0.000365124	0.0415966	5.00023	5.01746	1.64658	8.37082	18.8637	11.377	23.2091	22.9874	2.33495	15.8567	8.57846	17.913
ENSMUSG00000047205	Dusp18	1680.22	0.471495	0.132503	3.55837	0.000373162	0.0422466	1531.07	1590.53	1412.77	1660.47	2364.25	1668.05	2485.1	2404.49	1253.87	1502.99	1855.81	1817
ENSMUSG00000036395	Glb1l2	75.434	0.574293	0.161553	3.55482	0.000378238	0.0425553	67.0031	58.2025	64.2167	50.2249	119.47	75.2634	93.6961	94.7082	68.881	72.4876	81.0188	85.671
ENSMUSG00000022358	Fbxo32	508.706	0.583639	0.164453	3.54898	0.000386723	0.0432413	361.017	467.627	520.32	309.72	740.175	545.222	723.781	685.945	387.602	470.037	719.638	584.899
ENSMUSG00000031299	Pdha1	1924.85	-0.26486	0.0748001	-3.54091	0.000398757	0.0440468	2183.1	2214.71	2435.29	2196.2	1907.03	1904.34	1840.4	1811.41	1655.48	1967.36	1668.99	1618.4
ENSMUSG00000101849	RP23-346J11.1	11.0154	0.766209	0.216389	3.54088	0.000398789	0.0440468	9.00042	9.03143	6.58632	2.28295	22.4568	14.8776	15.4728	21.1484	8.17232	10.1936	15.2506	13.2401
ENSMUSG00000029468	P2rx7	50.8952	-0.618927	0.175231	-3.53206	0.000412341	0.0452195	63.0029	77.2689	75.7427	76.0984	42.2187	49.8839	47.2779	31.2629	32.6893	52.1005	25.7354	35.8261
ENSMUSG00000015766	Eps8	350.722	-0.448221	0.126989	-3.5296	0.000416193	0.0452195	421.02	469.634	462.689	538.776	301.819	370.191	374.784	297.917	280.194	344.316	303.106	242.215
ENSMUSG00000021806	Nid2	338.127	-0.487406	0.138157	-3.52791	0.000418858	0.0452195	442.021	475.655	317.79	443.654	290.141	272.173	289.684	299.756	360.75	373.764	305.012	364.491
ENSMUSG00000020037	Rfx4	278.445	0.65658	0.186128	3.52757	0.000419393	0.0452195	199.009	174.608	222.288	240.471	449.135	175.031	407.449	492.851	218.318	293.348	348.857	333.338
ENSMUSG00000004085	Zak	226.686	0.559228	0.158913	3.51909	0.000433035	0.0461066	173.008	212.74	222.288	170.46	341.343	210.037	369.627	306.193	173.954	198.208	279.277	258.571
ENSMUSG00000074170	Plekhf1	7.44225	-0.753777	0.214517	-3.51383	0.000441699	0.0461066	12.0006	13.0454	4.93974	12.9367	1.79654	5.25093	0.859597	3.67799	9.3398	5.66309	7.6253	7.00945
ENSMUSG00000036885	Arhgef26	689.608	-0.62719	0.178494	-3.51379	0.000441767	0.0461066	673.031	856.982	1238.23	896.439	436.559	788.515	481.375	396.303	765.864	693.163	516.614	477.421
ENSMUSG00000027374	Mrps5	1245.73	0.230238	0.0655336	3.51328	0.000442616	0.0461066	1194.06	1103.84	1167.43	1087.45	1333.03	1272.48	1366.76	1382	1138.29	1230.02	1307.74	1302.98
ENSMUSG00000021257	Angel1	405.337	0.485725	0.138297	3.51219	0.000444427	0.0461066	397.018	382.33	293.091	326.462	582.978	342.186	543.266	582.042	360.75	373.764	420.345	415.894
ENSMUSG00000033752	Mnd1	15.4601	0.759407	0.216232	3.51201	0.000444736	0.0461066	5.00023	7.02444	16.4658	5.32689	25.1516	16.628	24.0687	23.9069	7.00485	15.8567	27.6417	20.2495
ENSMUSG00000050840	Cdh20	132.646	-0.602063	0.17145	-3.51159	0.000445437	0.0461066	159.007	195.681	186.064	202.422	89.827	141.775	118.624	93.7887	133.092	163.097	92.4568	90.344
ENSMUSG00000021710	Nln	1211.79	-0.416696	0.118762	-3.50865	0.000450383	0.0463536	1402.07	1531.33	1511.56	1582.85	1067.15	1231.34	1071.06	1032.6	1182.65	1320.63	948.397	915.901
ENSMUSG00000030768	Disp1	291.14	0.60435	0.172505	3.50338	0.000459388	0.0470133	278.013	233.814	149.839	251.886	436.559	245.919	457.306	406.418	207.811	313.735	352.67	301.406
ENSMUSG00000042604	Kcna4	125.381	-0.517295	0.147912	-3.49731	0.000469974	0.0478264	141.007	159.555	171.244	198.617	102.403	114.645	114.326	113.098	114.413	139.312	90.5504	85.671
ENSMUSG00000109284	NA	4.90271	0.630696	0.180656	3.49115	0.000480945	0.048213	1.00005	1.00349	4.93974	0.760984	17.0671	1.75031	14.6132	12.873	1.16747	2.26524	6.67214	9.34593
ENSMUSG00000032036	Kirrel3	1904.55	0.347857	0.0996432	3.49102	0.000481179	0.048213	1866.09	1734.03	1496.74	1696.23	2398.38	1932.34	2145.56	2302.42	1711.52	1922.05	2094.1	2031.96
ENSMUSG00000026473	Glul	2479.1	-0.273827	0.0784757	-3.48933	0.000484237	0.048213	2399.11	2787.7	2478.1	2665.73	1984.28	2367.3	2173.92	1965.89	2567.28	2699.03	2515.4	2498.48
ENSMUSG00000050945	Zfp438	150.663	0.480805	0.137812	3.48885	0.000485108	0.048213	114.005	137.478	158.072	123.279	206.602	153.152	213.18	194.933	126.087	124.588	178.241	157.323
ENSMUSG00000033910	Gucy1a3	3616.19	-0.469216	0.134532	-3.48776	0.00048708	0.048213	3607.17	3976.84	4979.26	4014.19	2586.12	3753.54	2798.85	2367.71	4127.02	4298.29	4461.75	3340.39
ENSMUSG00000040724	Kcna2	608.337	0.665833	0.19109	3.48439	0.000493261	0.0485594	514.024	582.025	510.44	636.943	1236.92	442.829	1281.66	1185.23	379.429	474.567	640.525	489.104
ENSMUSG00000032135	Mcam	460.15	-0.328342	0.0943838	-3.4788	0.000503668	0.0493159	486.023	490.707	558.191	443.654	420.391	414.824	344.699	368.718	454.148	445.119	485.16	404.99
ENSMUSG00000032418	Me1	275.006	-0.532307	0.153189	-3.47484	0.000511166	0.049781	347.016	359.25	345.782	374.404	229.957	259.046	216.619	221.599	318.721	268.431	229.712	173.679
ENSMUSG00000027188	Pamr1	31.7498	0.752415	0.216736	3.47158	0.000517413	0.0501199	18.0008	19.0663	16.4658	28.9174	71.8616	16.628	73.9254	62.5258	23.3495	23.785	41.9391	31.1531
ENSMUSG00000022364	Tbc1d31	327.923	0.438899	0.126695	3.46422	0.000531777	0.050937	244.011	267.932	316.144	276.998	422.187	348.312	393.696	376.074	246.337	346.581	406.047	364.491
ENSMUSG00000032481	Smarcc1	4335.27	-0.579643	0.167333	-3.46402	0.000532177	0.050937	4781.22	5214.14	5949.1	5027.06	2705.59	4765.22	2626.93	2724.47	4184.23	4968.8	2741.3	3385.56
ENSMUSG00000084979	Gm16267	11.4787	0.727191	0.209992	3.46295	0.000534285	0.050937	11.0005	6.02095	8.23291	4.5659	32.3377	6.12609	32.6647	26.6654	3.50242	6.79571	14.2974	14.0189
ENSMUSG00000017765	Slc12a4	304.353	-0.519017	0.149939	-3.46152	0.000537141	0.0509413	419.019	335.166	296.385	354.618	199.416	322.057	198.567	206.887	388.769	318.266	257.354	291.281
ENSMUSG00000061859	Inadl	316.376	0.526092	0.152172	3.45722	0.00054578	0.0514909	252.012	282.985	258.513	245.037	453.627	306.304	399.713	429.405	244.002	266.165	419.391	393.308
ENSMUSG00000030341	Tnfrsf1a	170.649	-0.491519	0.142248	-3.45537	0.000549537	0.0515767	190.009	199.695	194.297	197.095	123.961	175.031	109.169	121.374	198.471	160.832	125.817	140.189
ENSMUSG00000032528	Vipr1	62.1342	0.570443	0.165202	3.453	0.000554381	0.0516533	56.0026	44.1536	59.2769	57.0738	109.589	70.0124	79.9426	87.3523	49.0339	43.0395	61.0024	66.9792
ENSMUSG00000015340	Cybb	6.06426	0.682945	0.197858	3.4517	0.000557068	0.0516533	2.00009	5.01746	1.64658	3.80492	19.7619	7.8764	19.7707	7.35598	2.33495	7.92833	1.90632	7.78827
ENSMUSG00000062210	Tnfaip8	226.289	0.574877	0.166659	3.44942	0.000561796	0.0516533	182.008	183.639	195.943	185.68	316.191	217.039	317.191	361.362	177.456	180.086	296.434	325.55
ENSMUSG00000010830	Kdelr3	17.4373	-0.746815	0.216552	-3.44866	0.00056338	0.0516533	27.0013	23.0803	21.4056	25.1125	3.59308	18.3783	7.73638	4.59749	24.517	12.4588	10.4848	9.34593
ENSMUSG00000031765	Mt1	281.535	0.599702	0.173924	3.44807	0.00056461	0.0516533	252.012	181.632	182.771	218.402	369.189	288.801	303.438	447.795	336.233	197.076	415.579	379.289
ENSMUSG00000028654	Mycl	4452.41	0.368999	0.107173	3.44302	0.00057525	0.0523609	4359.2	3977.84	4034.12	4014.19	5896.25	4431.79	5485.09	5728.47	3930.89	3592.67	5087.03	4408.94
ENSMUSG00000045672	Col27a1	137.785	0.669739	0.194597	3.44167	0.000578127	0.0523609	93.0043	96.3352	75.7427	123.279	216.483	89.2658	209.742	228.955	121.417	150.638	171.569	232.869
ENSMUSG00000039419	Cntnap2	2090.86	0.65466	0.190494	3.43665	0.000588954	0.052868	1341.06	1863.48	1575.78	1617.85	3260.72	1379.24	3489.97	3664.2	1336.76	2259.57	2790.86	2390.22
ENSMUSG00000055538	Zcchc24	592.62	-0.650476	0.189346	-3.43539	0.0005917	0.052868	766.036	699.434	810.118	859.151	330.564	732.505	298.28	347.57	666.628	661.449	349.811	465.739
ENSMUSG00000057469	E2f6	582.177	0.306991	0.0893706	3.43503	0.000592482	0.052868	447.021	522.819	528.553	464.2	607.231	616.985	607.735	612.385	533.536	571.972	620.509	676.801
ENSMUSG00000055022	Cntn1	1739.42	-0.483436	0.140808	-3.4333	0.000596274	0.0529456	2141.1	2452.53	2463.29	2724.32	1539.64	1629.54	1743.26	1779.23	1424.32	2004.74	1289.63	1276.5
ENSMUSG00000029189	Sel1l3	1305.88	-0.427695	0.124659	-3.43092	0.000601531	0.0531519	1534.07	1531.33	1483.57	1559.26	968.336	1444.88	1007.45	988.46	1419.65	1305.91	1016.07	1095.81
ENSMUSG00000028266	Lmo4	3229.29	-0.453871	0.132613	-3.42252	0.000620445	0.0536348	3845.18	3590.49	3115.33	3833.08	2048.06	3421.86	2141.26	2512.99	3563.13	3489.6	3550.53	3352.07
ENSMUSG00000026077	Npas2	122.255	-0.558221	0.163136	-3.42181	0.00062205	0.0536348	184.009	119.416	123.494	177.309	85.3357	119.021	98.8537	78.1573	170.451	133.649	107.707	119.939
ENSMUSG00000020638	Cmpk2	311.14	0.627599	0.183462	3.42087	0.000624206	0.0536348	287.013	243.849	274.979	296.784	552.436	278.299	525.214	575.605	169.284	229.922	403.188	295.954
ENSMUSG00000029436	Mmp17	1603.33	-0.535361	0.156539	-3.41999	0.00062624	0.0536348	2182.1	1711.96	1760.2	2033.35	1102.18	1785.32	1120.06	949.841	1627.46	1701.19	1303.93	1186.15
ENSMUSG00000036502	Tmem255a	121.302	0.7313	0.213849	3.4197	0.000626902	0.0536348	64.003	74.2584	79.0359	89.0351	170.671	71.7627	241.547	246.425	50.2014	161.964	156.319	196.265
ENSMUSG00000031618	Nr3c2	249.09	-0.616167	0.180183	-3.41968	0.000626958	0.0536348	319.015	382.33	293.091	419.302	179.654	288.801	183.954	168.268	266.184	224.259	183.007	201.716
ENSMUSG00000025085	Ablim1	3382.52	-0.438717	0.128304	-3.41934	0.000627723	0.0536348	3933.18	3963.79	3951.79	4294.23	2666.96	3652.02	2704.29	2505.63	3810.64	3705.93	2999.6	2685.4
ENSMUSG00000055782	Abcd2	587.999	0.683737	0.200302	3.41354	0.000641257	0.054534	298.014	461.606	632.287	372.882	933.303	605.608	971.345	967.311	296.539	438.323	770.155	670.57
ENSMUSG00000037071	Scd1	750.757	-0.554329	0.162545	-3.41031	0.000648901	0.0549261	765.036	886.083	788.712	1109.51	525.488	617.86	567.334	525.033	912.965	1013.69	508.036	637.86
ENSMUSG00000042106	Fam212a	43.8845	-0.683908	0.200786	-3.40616	0.000658845	0.0555085	86.004	53.1851	39.5179	63.1616	32.3377	41.1323	29.2263	20.2289	39.6941	31.7133	48.6113	24.1436
ENSMUSG00000031951	Tmem231	352.835	0.421578	0.12397	3.40065	0.000672265	0.0563769	333.015	300.044	279.919	302.872	476.083	321.182	412.607	469.863	349.075	332.99	446.08	373.058
ENSMUSG00000045655	Fam216b	6.5469	-0.651502	0.191702	-3.39851	0.000677538	0.0565573	15.0007	15.0524	3.29316	12.9367	0.89827	2.62547	2.57879	0	11.6747	5.66309	4.76581	3.89414
ENSMUSG00000040612	Ildr2	753.123	0.604946	0.178626	3.38666	0.00070749	0.0587865	576.027	720.507	630.641	769.355	1351.9	546.097	1365.9	1319.48	563.89	680.704	783.5	816.99
ENSMUSG00000049493	Pls1	98.1203	0.670301	0.197999	3.38538	0.000710809	0.0587926	60.0028	71.2479	88.9154	75.3374	125.758	102.393	178.796	159.073	67.7135	77.0181	162.038	135.516
ENSMUSG00000090066	1110002E22Rik	55.6588	-0.731299	0.216227	-3.38209	0.000719362	0.0592297	73.0034	74.2584	72.4496	95.8839	23.355	66.5118	15.4728	14.712	80.5558	62.294	28.5949	50.6238
ENSMUSG00000026735	Ptf1a	3.43714	0.462835	0.136878	3.38136	0.000721277	NA	0	0	0	0	8.9827	1.75031	10.3152	17.4705	0	0	7.6253	7.78827
ENSMUSG00000021003	Galc	629.355	0.344204	0.101859	3.3792	0.000726958	0.0595843	530.025	598.081	617.468	554.757	745.564	625.736	818.337	767.78	565.058	593.492	699.621	707.954
ENSMUSG00000002900	Lamb1	1033.74	-0.460558	0.136508	-3.37385	0.000741241	0.0597814	1291.06	1198.17	1160.84	1276.93	814.731	1068.56	789.11	768.7	1274.88	1039.74	754.905	801.413
ENSMUSG00000027860	Vangl1	119.554	-0.417408	0.123731	-3.37352	0.000742129	0.0597814	157.007	154.538	128.433	149.153	122.165	104.143	111.748	93.7887	109.743	123.455	109.614	113.709
ENSMUSG00000007837	Prrg2	157.829	0.476775	0.141354	3.37292	0.000743761	0.0597814	148.007	118.412	108.674	120.235	208.399	151.402	189.971	175.624	164.614	141.577	192.539	211.841
ENSMUSG00000038248	Sobp	3308.77	-0.442172	0.131124	-3.37216	0.000745822	0.0597814	4341.2	4090.23	3489.11	4402.29	2535.82	3630.14	2620.91	2822.86	3289.94	3396.72	2501.1	2598.95
ENSMUSG00000067279	Ppp1r3c	149.232	-0.481072	0.142688	-3.3715	0.000747611	0.0597814	167.008	169.59	154.779	192.529	108.691	135.649	121.203	103.903	186.796	176.689	122.005	131.622
ENSMUSG00000013523	Bcas1	27.5864	-0.711322	0.211017	-3.37092	0.000749165	0.0597814	38.0018	53.1851	34.5782	34.2443	21.5585	24.5043	12.894	12.873	42.0291	19.2545	16.2038	21.0283
ENSMUSG00000047557	Lxn	281.075	-0.510057	0.151625	-3.36393	0.000768417	0.0610487	334.016	303.055	276.626	337.116	210.195	198.66	205.444	215.162	388.769	261.635	241.15	276.484
ENSMUSG00000014030	Pax5	4.86171	0.659532	0.196684	3.35326	0.000798651	0.0630423	2.00009	1.00349	1.64658	1.52197	11.6775	2.62547	12.0344	10.1145	1.16747	6.79571	5.71897	9.34593
ENSMUSG00000018822	Sfrp5	24.0494	-0.720355	0.214863	-3.35263	0.00080047	0.0630423	19.0009	25.0873	23.0521	31.2003	8.9827	8.75155	12.0344	7.35598	49.0339	44.1721	29.548	38.1625
ENSMUSG00000042055	Wdr11	1692.75	0.205214	0.0613603	3.34441	0.000824585	0.0646603	1631.08	1681.85	1773.37	1630.79	2056.14	1775.69	1951.29	1971.4	1565.58	1557.35	1594.64	1596.6
ENSMUSG00000022340	Sybu	3753.93	-0.531686	0.159176	-3.34024	0.000837045	0.0653545	4597.21	4042.06	4829.42	4377.94	2563.66	4331.14	2445.55	2158.98	4344.17	3215.5	3435.2	2807.67
ENSMUSG00000042246	Tmc7	304.595	0.645898	0.193656	3.33529	0.000852115	0.0662455	204.009	232.81	360.601	249.603	567.707	217.914	574.211	556.296	191.466	269.563	335.513	324.771
ENSMUSG00000025083	Afap1l2	256.756	-0.638298	0.191553	-3.33222	0.000861562	0.0666937	341.016	325.131	317.79	328.745	150.011	315.931	128.94	122.293	326.893	289.95	178.241	200.937
ENSMUSG00000085024	C230035I16Rik	68.4629	0.566441	0.170143	3.3292	0.000870943	0.0670771	42.002	61.213	52.6906	30.4393	81.7426	79.6391	74.785	63.4453	81.7232	72.4876	84.8315	96.5746
ENSMUSG00000022544	Fam86	94.5906	0.45021	0.135269	3.32825	0.00087392	0.0670771	82.0038	76.2654	69.1564	85.2302	111.386	95.3919	115.186	126.891	112.078	88.3443	113.426	105.142
ENSMUSG00000024737	Slc15a3	23.8965	0.700977	0.211147	3.31985	0.000900644	0.0688366	19.0009	15.0524	14.8192	21.3075	40.4222	21.0037	43.8395	48.7334	30.3543	11.3262	29.548	16.3554
ENSMUSG00000051225	Fam83a	3.06785	0.541185	0.163069	3.31874	0.000904237	NA	0	1.00349	0	0	5.38962	2.62547	11.1748	8.27548	0	2.26524	10.4848	3.89414
ENSMUSG00000044708	Kcnj10	480.545	-0.680871	0.205259	-3.31712	0.000909494	0.0692209	589.027	635.21	675.098	652.924	216.483	614.359	216.619	196.772	534.704	524.402	242.103	331.78
ENSMUSG00000032224	Fam81a	250.203	-0.483699	0.145981	-3.31345	0.000921539	0.0698442	334.016	323.124	238.754	369.077	203.009	217.039	214.04	231.713	263.849	284.287	187.773	233.648
ENSMUSG00000047407	Tgif1	98.4048	0.575807	0.173997	3.30929	0.000935343	0.0705846	59.0027	84.2933	79.0359	65.4446	116.775	79.6391	127.22	149.878	81.7232	89.4769	118.192	120.718
ENSMUSG00000087141	Plcxd2	1365.74	-0.649942	0.196466	-3.30816	0.000939102	0.0705846	1263.06	2138.44	2247.58	1734.28	755.445	1541.15	835.529	787.09	1114.94	1781.61	1007.49	883.969
ENSMUSG00000020733	Slc9a3r1	476.316	-0.623603	0.188605	-3.30639	0.000945071	0.0707398	621.029	518.805	462.689	578.348	228.161	538.221	212.321	238.15	549.881	484.761	308.825	415.894
ENSMUSG00000032035	Ets1	607.848	-0.314085	0.0951845	-3.29975	0.000967708	0.0719599	621.029	759.643	701.444	706.193	563.216	524.218	624.927	503.885	533.536	615.012	637.666	536.612
ENSMUSG00000037016	Frem2	307.452	-0.511685	0.15509	-3.29928	0.000969318	0.0719599	414.019	323.124	390.24	414.736	257.804	289.676	255.3	213.323	389.937	371.499	265.932	214.956
ENSMUSG00000028005	Gucy1b3	1961.98	-0.403197	0.122511	-3.29112	0.000997906	0.0737799	2002.09	2082.25	2646.06	2356.01	1513.59	2032.99	1677.07	1461.08	1853.95	2368.31	2170.35	1890.21
ENSMUSG00000025931	Paqr8	873.31	-0.658435	0.200167	-3.28943	0.00100392	0.0739227	911.042	1118.89	1345.26	1220.62	396.137	1098.32	406.59	469.863	861.597	988.776	464.19	646.427
ENSMUSG00000032492	Pth1r	186.778	-0.650567	0.197873	-3.2878	0.00100973	0.0740495	299.014	217.758	176.184	208.51	106.894	178.532	83.381	103.903	305.878	160.832	130.583	130.843
ENSMUSG00000056306	Sertm1	1246.99	0.624342	0.190113	3.28406	0.00102324	0.074087	1013.05	1028.58	958.31	1258.67	2169.32	1299.61	1981.37	2137.83	993.521	806.425	2130.32	1334.13
ENSMUSG00000018593	Sparc	2819.02	-0.357206	0.108776	-3.28388	0.00102389	0.074087	2991.14	3416.89	2970.43	3170.26	2331.01	2768.99	2252.15	2272.08	3413.7	2491.76	2659.32	2582.59
ENSMUSG00000070348	Ccnd1	746.612	0.484268	0.147485	3.2835	0.00102527	0.074087	627.029	698.43	642.167	631.616	993.487	749.133	1008.31	1075.81	481	705.621	802.563	902.661
ENSMUSG00000009614	Sardh	100.951	-0.572928	0.174507	-3.28313	0.0010266	0.074087	131.006	124.433	100.441	126.323	74.5564	82.2646	62.7506	74.4793	148.269	87.2116	79.1125	75.5463
ENSMUSG00000063428	Ddo	7.99867	-0.701831	0.214241	-3.2759	0.00105326	0.0756702	16.0007	7.02444	8.23291	11.4148	2.69481	3.50062	2.57879	2.75849	8.17232	4.53048	5.71897	13.2401
ENSMUSG00000051504	Siglech	31.986	-0.664105	0.202785	-3.27493	0.00105689	0.0756702	41.0019	42.1467	64.2167	43.3761	25.1516	27.1298	21.4899	22.0679	19.8471	40.7743	13.3443	15.5765
ENSMUSG00000037754	Ppp1r16b	980.045	-0.421019	0.128609	-3.27364	0.00106173	0.0757173	1257.06	1075.74	1183.89	1337.05	841.679	1049.31	831.231	792.607	967.837	1051.07	736.795	765.587
ENSMUSG00000076435	Acsf2	78.851	0.567555	0.173571	3.26988	0.00107594	0.0764297	56.0026	54.1886	72.4496	66.9666	121.267	66.5118	100.573	117.696	59.5412	66.8245	98.1757	90.344
ENSMUSG00000052229	Gpr17	231.542	-0.573182	0.175421	-3.26746	0.00108516	0.0765761	322.015	263.918	268.393	356.901	197.619	185.533	195.129	158.154	241.667	344.316	189.679	211.062
ENSMUSG00000038175	Mylip	175.289	-0.382538	0.117087	-3.26713	0.00108646	0.0765761	202.009	187.653	207.469	219.924	153.604	140.025	163.324	156.315	204.308	176.689	169.663	175.236
ENSMUSG00000048001	Hes5	277.891	0.534104	0.163827	3.26018	0.00111342	0.0781727	262.012	204.712	133.373	248.842	374.579	269.548	355.014	340.214	301.209	226.524	366.014	308.416
ENSMUSG00000097042	Gm17491	275.888	0.399526	0.122683	3.25658	0.00112762	0.0788638	177.008	202.705	191.003	199.378	255.109	252.045	282.808	256.54	368.922	310.338	394.609	396.423
ENSMUSG00000047090	Tmem198b	333.077	0.525042	0.161345	3.25416	0.00113729	0.0792342	341.016	269.939	233.815	254.169	512.014	338.685	452.148	399.062	274.357	268.431	412.719	452.499
ENSMUSG00000027962	Vcam1	653.176	0.509559	0.156775	3.25025	0.00115303	0.0800129	444.021	565.969	584.536	533.45	877.61	616.109	825.214	909.383	495.009	692.03	980.804	797.519
ENSMUSG00000022469	Rapgef3	326.517	0.648769	0.199671	3.2492	0.0011573	0.0800129	300.014	267.932	167.951	242.754	571.3	186.408	514.899	593.995	265.017	276.359	404.141	405.769
ENSMUSG00000029090	Gpr125	1873.66	0.346299	0.106742	3.24425	0.00117761	0.0808516	1644.08	1729.02	1735.5	1652.86	2293.28	1836.95	2289.97	2317.13	1517.72	1828.05	2094.1	1873.86
ENSMUSG00000049176	Frmpd4	176.741	-0.610533	0.1882	-3.24407	0.00117836	0.0808516	252.012	266.929	218.995	331.789	119.47	222.289	155.587	115.857	176.289	198.208	105.801	137.074
ENSMUSG00000000142	Axin2	686.674	0.453034	0.139813	3.24029	0.0011941	0.0816222	627.029	629.189	502.207	638.465	954.861	641.489	922.348	908.463	491.507	639.93	689.136	841.134
ENSMUSG00000008384	Sertad1	40.6932	0.561862	0.173615	3.23626	0.00121109	0.0824723	33.0015	30.1048	21.4056	31.2003	46.7101	50.759	39.5415	57.0088	40.8616	43.0395	47.6581	51.4026
ENSMUSG00000085396	Firre	1181.07	0.537854	0.166362	3.23304	0.0012248	0.0828083	979.045	746.598	785.419	710.759	1446.22	802.517	1574.78	1262.47	1057.73	1522.24	1550.8	1918.25
ENSMUSG00000021948	Prkcd	649.287	-0.541632	0.167535	-3.23296	0.00122516	0.0828083	829.039	693.413	829.877	739.676	445.542	749.133	392.836	363.201	749.519	682.969	444.174	532.718
ENSMUSG00000048915	Efna5	363.622	0.489711	0.151582	3.23067	0.00123503	0.0831645	240.011	314.093	298.031	345.487	427.577	360.564	520.916	471.702	277.859	383.958	474.675	469.633
ENSMUSG00000055809	Dnaaf3	40.7235	-0.633721	0.196347	-3.22755	0.00124854	0.0837632	60.0028	44.1536	37.8714	44.898	26.9481	34.1311	14.6132	24.8264	53.7038	35.1112	26.6885	35.8261
ENSMUSG00000053070	9230110C19Rik	221.85	0.458065	0.141984	3.22617	0.0012546	0.0838588	161.007	175.611	225.582	198.617	273.074	247.669	286.246	279.527	152.939	260.502	268.792	265.58
ENSMUSG00000059182	Skap2	143.759	0.628999	0.195165	3.2229	0.001269	0.0845095	98.0046	80.2793	167.951	89.7961	215.585	110.27	229.513	234.472	117.915	126.853	231.618	154.987
ENSMUSG00000040181	Fmo1	149.758	-0.63622	0.197633	-3.2192	0.00128549	0.0849907	174.008	228.796	149.839	203.944	95.2167	161.904	76.5042	70.8013	207.811	150.638	114.379	168.227
ENSMUSG00000027996	Sfrp2	354.717	0.413417	0.128455	3.21839	0.00128914	0.0849907	311.014	288.002	324.377	273.193	454.525	392.07	399.713	392.625	287.199	332.99	368.874	479.758
ENSMUSG00000040234	Tm7sf3	902.732	0.307082	0.0954226	3.21813	0.0012903	0.0849907	867.04	904.146	867.748	855.346	1139.91	904.035	1206.02	1121.79	778.706	801.894	978.898	873.066
ENSMUSG00000035357	Pdzrn3	1176.26	0.496726	0.154484	3.21539	0.00130269	0.0851458	960.045	997.471	1011	949.708	1534.25	1246.22	1522.35	1566.82	819.567	996.705	1538.4	1507.81
ENSMUSG00000086401	Gm15559	90.2719	0.443699	0.138024	3.21466	0.00130601	0.0851458	91.0042	82.2863	83.9756	65.4446	119.47	104.143	115.186	113.098	73.5509	91.7421	87.6909	94.2381
ENSMUSG00000098979	Gm27544	18.0721	0.678767	0.211227	3.21345	0.00131152	0.0851458	6.00028	10.0349	9.87949	8.37082	21.5585	12.2522	21.4899	24.8264	21.0145	22.6524	25.7354	23.3648
ENSMUSG00000038094	Atp13a4	15.7178	-0.696006	0.216636	-3.21279	0.00131454	0.0851458	17.0008	28.0978	9.87949	21.3075	6.28789	10.5019	4.29799	4.59749	24.517	30.5807	7.6253	21.8072
ENSMUSG00000048148	Nwd1	671.496	-0.531017	0.1653	-3.21243	0.00131615	0.0851458	975.045	956.328	714.616	1050.16	565.012	764.011	497.707	544.342	573.23	758.855	458.471	686.926
ENSMUSG00000046876	Atxn1	950.319	-0.414201	0.128985	-3.21122	0.00132171	0.085201	972.045	1066.71	1185.54	1118.65	767.123	766.636	789.11	833.984	1181.48	1111.1	977.945	816.99
ENSMUSG00000029206	Nsun7	168.898	0.450371	0.140426	3.20717	0.00134047	0.0861035	153.007	143.499	120.2	164.372	234.449	150.527	250.143	199.531	173.954	183.484	187.773	166.669
ENSMUSG00000037868	Egr2	20.7513	0.658996	0.205587	3.20543	0.00134859	0.0863191	7.00033	10.0349	3.29316	11.4148	40.4222	9.62671	50.7162	35.8604	7.00485	13.5914	63.8619	31.9319
ENSMUSG00000034295	Fhod3	1318.38	-0.464176	0.145324	-3.19407	0.00140281	0.0894736	1541.07	1559.43	1569.19	1609.48	988.996	1527.15	877.649	946.163	1418.48	1279.86	1027.51	990.668
ENSMUSG00000053129	Gsx1	34.1339	0.6791	0.212912	3.18958	0.0014248	0.0903191	13.0006	13.0454	9.87949	12.9367	61.0824	9.62671	68.7678	43.2164	24.517	28.3155	88.6441	74.7674
ENSMUSG00000027610	Gss	212.688	0.395074	0.123874	3.18933	0.00142604	0.0903191	194.009	168.587	187.71	202.422	288.345	208.287	260.458	261.137	206.643	191.413	271.651	235.206
ENSMUSG00000060371	Caln1	1939.36	-0.484038	0.152188	-3.18052	0.00147012	0.0927864	2834.13	2758.6	2664.17	2950.33	1925.89	1759.06	2096.56	1805.89	1546.9	2566.51	1492.65	1473.54
ENSMUSG00000025056	Nr0b1	8.41428	0.631356	0.199062	3.17165	0.00151574	0.0947572	3.00014	4.01397	1.64658	3.04393	20.6602	2.62547	12.894	22.9874	3.50242	4.53048	19.0632	17.1342
ENSMUSG00000062157	Ifnlr1	19.4101	0.684501	0.215903	3.17041	0.00152226	0.0947572	12.0006	22.0768	6.58632	12.1757	40.4222	13.1273	28.3667	45.0554	17.5121	18.1219	20.9696	15.5765
ENSMUSG00000036867	Smad6	44.6809	-0.650881	0.205352	-3.16958	0.00152658	0.0947572	55.0026	51.1781	60.9235	50.9859	17.0671	48.1335	18.9111	23.9069	52.5364	53.2331	27.6417	41.2779
ENSMUSG00000020218	Wif1	19.2268	0.686438	0.216582	3.16942	0.00152746	0.0947572	5.00023	15.0524	11.5261	11.4148	29.6429	11.377	27.5071	43.2164	12.8422	18.1219	21.9227	27.259
ENSMUSG00000032263	Bckdhb	289.493	0.367889	0.116101	3.16869	0.00153128	0.0947572	210.01	250.873	258.513	232.861	318.886	283.55	310.315	339.295	290.701	261.635	369.827	304.522
ENSMUSG00000015970	Chdh	27.4768	-0.636161	0.200841	-3.16749	0.00153759	0.0947572	40.0019	35.1222	47.7509	36.5272	20.6602	28.005	13.7536	21.1484	32.6893	24.9176	14.2974	19.4707
ENSMUSG00000001741	Il16	26.2488	-0.666805	0.210623	-3.16586	0.00154623	0.0947572	37.0017	39.1362	37.8714	40.3321	17.0671	27.1298	13.7536	15.6315	35.0242	23.785	12.3911	17.913
ENSMUSG00000040043	Rbms2	446.463	0.317422	0.100266	3.16578	0.00154667	0.0947572	354.016	411.432	437.991	366.794	505.726	430.576	495.988	541.584	451.813	422.467	453.705	481.315
ENSMUSG00000032452	Clstn2	2545.34	-0.600823	0.189866	-3.16445	0.00155375	0.0947572	3094.14	3472.08	3232.24	3627.61	1542.33	3273.96	1404.58	1439.01	2812.45	2612.95	1812.92	1688.5
ENSMUSG00000026452	Syt2	75.7953	-0.558386	0.176521	-3.16328	0.00156002	0.0947572	120.006	108.377	92.2085	89.7961	63.7772	75.2634	64.4698	48.7334	53.7038	100.803	44.7986	59.1909
ENSMUSG00000028838	Extl1	55.8811	0.600817	0.189949	3.16304	0.00156131	0.0947572	54.0025	58.2025	41.1645	56.3128	114.979	46.3832	104.011	99.3057	47.8665	35.1112	58.1429	49.845
ENSMUSG00000030087	Klf15	168.959	-0.442549	0.140037	-3.16023	0.00157643	0.0947572	213.01	163.569	174.538	195.573	126.656	153.152	110.028	138.844	225.323	166.495	140.115	155.765
ENSMUSG00000027650	Tti1	628.305	0.349515	0.110602	3.16011	0.00157711	0.0947572	565.026	656.284	526.906	513.664	765.326	693.123	750.429	727.322	511.354	645.593	668.167	690.041
ENSMUSG00000030605	Mfge8	3115.47	0.547522	0.173287	3.15962	0.00157973	0.0947572	3139.15	2322.08	1727.26	2584.3	4431.17	2994.78	4119.19	4158.89	3035.43	2284.49	4585.66	4286.67
ENSMUSG00000019899	Lama2	210.918	-0.540392	0.171043	-3.15939	0.00158099	0.0947572	254.012	340.184	281.565	304.393	163.485	266.922	153.008	160.912	221.82	176.689	162.038	136.295
ENSMUSG00000038242	Aox4	247.124	-0.683623	0.216429	-3.15865	0.00158504	0.0947572	383.018	312.086	251.927	449.741	79.9461	325.558	100.573	56.0893	377.094	227.656	167.757	197.822
ENSMUSG00000039217	Il18	80.8564	-0.607783	0.192649	-3.15487	0.00160569	0.0956758	65.003	101.353	93.8551	96.6449	41.3204	73.513	46.4183	36.7799	124.92	91.7421	79.1125	66.2003
ENSMUSG00000024420	Zfp521	849.234	0.572222	0.1815	3.15275	0.00161742	0.0960586	516.024	675.35	653.693	493.117	1121.94	545.222	1080.51	1165.92	623.432	941.206	1050.39	1001.57
ENSMUSG00000033356	Pus7l	131.59	0.402807	0.127935	3.14852	0.00164097	0.097139	118.005	121.423	102.088	135.455	176.959	147.026	166.762	165.51	129.59	107.599	146.787	147.977
ENSMUSG00000015202	Cnksr3	79.8445	0.47768	0.15181	3.14656	0.00165205	0.0974762	64.003	61.213	72.4496	57.8348	98.8097	79.6391	90.2577	103.903	82.8907	70.2224	90.5504	92.6805
ENSMUSG00000022893	Adamts1	418.022	0.555324	0.176767	3.14156	0.00168049	0.0982345	346.016	389.355	360.601	384.297	668.313	457.706	631.804	643.648	305.878	314.868	601.446	492.998
ENSMUSG00000025369	Smarcc2	12361.9	-0.472459	0.150405	-3.14125	0.00168228	0.0982345	16314.8	14033.8	13227	13959.5	8744.66	13594.7	8384.51	8585.35	12578.4	13710.3	8152.4	11444.1
ENSMUSG00000031015	Swap70	196.169	-0.395732	0.125998	-3.14078	0.00168501	0.0982345	206.01	219.765	230.521	236.666	138.334	210.912	153.008	157.234	207.811	182.352	168.71	172.9
ENSMUSG00000097806	Gm6556	27.0323	0.654699	0.208521	3.13972	0.00169108	0.0982345	17.0008	18.0629	27.9919	22.0685	41.3204	28.005	50.7162	47.8139	12.8422	26.0502	31.4544	37.3837
ENSMUSG00000020176	Grb10	1898.37	0.516707	0.164641	3.13839	0.00169881	0.0982345	1303.06	1592.54	1728.91	1431.41	2498.99	1647.92	2418.91	2776.88	1213.01	1890.34	2024.52	2237.57
ENSMUSG00000029135	Fosl2	1487.1	-0.652011	0.207824	-3.13732	0.00170499	0.0982345	2276.11	2114.36	1972.6	2312.63	696.16	2252.65	642.979	721.805	1319.25	1701.19	894.066	1223.54
ENSMUSG00000110080	NA	69.275	-0.664441	0.211818	-3.13684	0.00170777	0.0982345	92.0043	80.2793	102.088	108.06	35.0325	86.6404	23.2091	33.1019	91.063	77.0181	40.0328	53.7391
ENSMUSG00000020297	Nsg2	27996.9	-0.361036	0.115098	-3.13676	0.00170828	0.0982345	30918.4	30272.3	28900.8	30030.7	20306.3	29766.7	20148.1	21386.6	30710.4	28833.1	24580.2	24280.7
ENSMUSG00000035594	Chrna5	37.0112	-0.663093	0.211493	-3.13529	0.00171682	0.0983244	52.0024	54.1886	60.9235	64.6836	17.0671	51.6342	18.9111	22.9874	46.699	31.7133	28.5949	22.586
ENSMUSG00000037013	Ss18	774.031	0.372264	0.118758	3.13463	0.0017207	0.0983244	596.028	646.249	724.496	643.792	867.729	756.134	873.351	955.358	614.092	759.987	917.895	855.152
ENSMUSG00000048758	Rpl29	83.8338	-0.576592	0.184014	-3.13342	0.00172783	0.0984209	224.01	191.667	31.285	157.524	28.7447	21.0037	14.6132	26.6654	28.0194	21.5198	16.2038	24.1436
ENSMUSG00000097182	A830009L08Rik	18.9961	-0.677714	0.216437	-3.13122	0.00174079	0.0986112	37.0017	12.0419	37.8714	21.3075	8.9827	13.1273	10.3152	10.1145	33.8568	10.1936	17.1569	17.1342
ENSMUSG00000019359	Gdpd2	160.349	-0.585022	0.186848	-3.13101	0.00174205	0.0986112	229.011	233.814	144.899	208.51	114.08	134.774	110.028	119.535	162.279	199.341	79.1125	98.1323
ENSMUSG00000004892	Bcan	1313.58	-0.617041	0.197383	-3.12611	0.00177135	0.0994316	2167.1	1461.08	912.206	1685.58	739.277	1300.48	647.277	693.301	2138.81	1234.55	967.46	1239.11
ENSMUSG00000031428	Zcchc18	4406.18	-0.218302	0.0698682	-3.12448	0.00178121	0.0994316	4680.22	4723.44	4620.31	4543.83	3990.12	4009.96	4069.33	3824.19	4555.49	4882.72	4502.74	4076.38
ENSMUSG00000071856	Mcc	102.592	-0.531909	0.170247	-3.12434	0.00178206	0.0994316	107.005	165.576	111.968	136.216	74.5564	111.145	82.5214	63.4453	102.738	129.119	80.0656	83.3345
ENSMUSG00000042686	Jph1	91.282	-0.578072	0.185102	-3.123	0.00179019	0.0994316	128.006	106.37	138.313	119.474	58.3876	112.02	49.8567	69.8818	93.398	104.201	68.6277	77.8827
ENSMUSG00000036775	Decr2	383.066	0.328292	0.105128	3.12277	0.00179157	0.0994316	361.017	353.229	405.059	327.223	441.051	435.827	481.375	475.38	336.233	335.255	415.579	427.576
ENSMUSG00000051497	Kcnj16	14.3406	-0.673394	0.215675	-3.12227	0.00179463	0.0994316	21.001	21.0733	21.4056	24.3515	7.18616	11.377	13.7536	5.51698	4.6699	18.1219	7.6253	14.0189
ENSMUSG00000032841	Prr5l	65.6778	0.509153	0.163074	3.12221	0.00179497	0.0994316	47.0022	49.1711	62.5701	57.8348	82.6409	68.2621	80.8022	97.4667	49.0339	55.4983	81.972	69.3156
ENSMUSG00000050783	Htr1f	11.8449	-0.672915	0.215829	-3.11781	0.00182201	0.100456	25.0012	20.0698	23.0521	17.5026	2.69481	13.1273	9.45557	6.43648	4.6699	9.06095	11.4379	12.4612
ENSMUSG00000059456	Ptk2b	429.542	-0.626751	0.20114	-3.11599	0.00183329	0.100456	774.036	581.022	388.593	699.344	284.752	530.344	269.914	219.76	668.963	335.255	474.675	354.366
ENSMUSG00000027293	Ehd4	93.6813	0.509663	0.16362	3.11492	0.00183994	0.100456	77.0036	84.2933	67.5098	79.9033	144.622	72.6379	134.097	124.132	95.7329	79.2833	97.2226	104.363
ENSMUSG00000028351	Brinp1	797.661	-0.400665	0.128632	-3.11481	0.00184061	0.100456	1042.05	903.143	709.677	953.513	689.872	689.622	668.767	609.627	905.961	901.565	698.668	721.194
ENSMUSG00000051000	Fam160a1	91.2667	-0.673516	0.216236	-3.11472	0.0018412	0.100456	148.007	99.3457	156.425	108.821	25.1516	119.021	38.6819	28.5044	94.5655	81.5486	31.4544	56.0756
ENSMUSG00000064246	Chil1	27.2323	-0.674576	0.216762	-3.11206	0.0018579	0.101063	55.0026	47.1641	37.8714	20.5466	13.4741	27.1298	7.73638	14.712	47.8665	19.2545	20.9696	14.0189
ENSMUSG00000103882	NA	5.09347	0.600423	0.193063	3.10999	0.00187095	0.101468	5.00023	1.00349	0	6.84885	7.18616	20.1286	5.15758	16.551	4.6699	1.13262	3.81265	3.89414
ENSMUSG00000004891	Nes	3527.77	-0.57986	0.186704	-3.10578	0.00189779	0.102521	3484.16	3655.72	3981.43	3452.58	1756.12	3448.11	1452.72	1838.08	4364.02	3821.46	2124.6	2916.71
ENSMUSG00000005973	Rcn1	774.579	0.418598	0.134807	3.10517	0.00190169	0.102521	613.028	642.235	610.882	720.652	979.115	648.49	977.362	981.104	765.864	701.091	1024.65	817.769
ENSMUSG00000040713	Creg1	173.661	0.42968	0.138473	3.10299	0.00191573	0.102972	149.007	151.527	146.546	158.285	233.55	151.402	244.985	218.84	170.451	161.964	217.321	198.601
ENSMUSG00000021998	Lcp1	205.686	0.395742	0.127659	3.09999	0.00193529	0.103716	192.009	195.681	223.935	161.329	282.057	204.786	275.931	274.01	177.456	188.015	240.197	197.822
ENSMUSG00000024868	Dkk1	9.94835	0.621648	0.200977	3.09312	0.00198061	0.105831	1.00005	2.00698	4.93974	3.80492	17.0671	11.377	9.45557	22.0679	4.6699	14.724	30.5012	18.6919
ENSMUSG00000003518	Dusp3	340.53	-0.417394	0.135219	-3.0868	0.00202322	0.10779	465.022	443.543	418.232	427.673	308.107	364.94	298.28	297.917	295.371	365.836	230.665	259.35
ENSMUSG00000074793	Hspa12b	135.625	-0.413997	0.134241	-3.08399	0.00204247	0.107951	148.007	165.576	116.907	171.982	106.894	108.519	107.45	119.535	136.595	120.058	122.958	158.881
ENSMUSG00000022817	Itgb5	499.036	0.561065	0.181993	3.08289	0.00204998	0.107951	454.021	407.418	270.039	464.2	801.257	365.815	710.027	767.78	516.024	433.793	536.63	576.332
ENSMUSG00000086843	E030013I19Rik	6.96368	0.653553	0.211994	3.08289	0.00205001	0.107951	5.00023	6.02095	3.29316	1.52197	11.6775	6.12609	16.3324	13.7925	10.5073	7.92833	7.6253	7.00945
ENSMUSG00000032280	Tle3	3619.11	-0.390878	0.12679	-3.08288	0.00205008	0.107951	4309.2	3629.63	3844.77	3923.63	2602.29	3735.16	2474.78	2832.05	3626.18	4003.81	2857.58	3428.4
ENSMUSG00000028238	Atp6v0d2	2.04545	0.455795	0.147976	3.08019	0.00206871	NA	0	1.00349	0	1.52197	8.9827	0.875155	8.59597	4.59749	0	0	2.85949	2.33648
ENSMUSG00000045053	Kcng3	17.5237	0.589995	0.191654	3.07844	0.00208088	0.109255	17.0008	13.0454	3.29316	13.6977	52.0997	11.377	53.295	51.4919	1.16747	23.785	3.81265	17.1342
ENSMUSG00000073530	Pappa2	441.636	-0.594125	0.193071	-3.07724	0.00208927	0.109354	552.026	604.102	747.548	652.924	350.325	504.965	293.123	308.951	384.099	582.166	223.04	307.637
ENSMUSG00000045071	E130308A19Rik	554.642	0.551263	0.179188	3.07645	0.00209483	0.109354	448.021	460.603	436.344	476.376	896.474	361.439	851.861	856.052	408.616	646.725	648.15	689.262
ENSMUSG00000026237	Nmur1	2.06657	0.478623	0.155908	3.06991	0.00214127	NA	0	0	0	1.52197	6.28789	1.75031	6.01718	6.43648	1.16747	0	2.85949	3.11531
ENSMUSG00000053846	Lipg	323.612	-0.525397	0.17117	-3.06945	0.00214451	0.111625	389.018	403.404	372.127	368.316	204.806	395.57	161.604	213.323	339.735	306.94	231.618	313.089
ENSMUSG00000024427	Spry4	196.937	-0.436082	0.14224	-3.06581	0.00217083	0.112672	233.011	233.814	207.469	286.891	151.808	233.666	151.289	148.039	229.993	190.28	200.164	183.024
ENSMUSG00000045318	Adra2c	206.531	0.578283	0.188804	3.06288	0.00219216	0.11327	235.011	154.538	115.261	153.719	370.087	147.026	287.106	324.583	178.624	157.434	231.618	225.081
ENSMUSG00000063646	Jakmip1	1514.49	-0.333787	0.108991	-3.06251	0.00219487	0.11327	1828.08	1554.41	1544.49	1783.75	1294.41	1423	1322.92	1199.02	1677.66	1612.85	1280.1	1299.08
ENSMUSG00000029651	Mtus2	863.089	-0.382306	0.124897	-3.06097	0.0022062	0.113383	1183.05	1128.93	922.085	1012.87	837.188	799.892	807.162	731.92	881.444	928.747	704.387	707.175
ENSMUSG00000032548	Slco2a1	172.101	-0.441869	0.144397	-3.0601	0.00221267	0.113383	218.01	224.782	189.357	204.705	155.401	175.906	147.851	111.259	227.658	166.495	147.74	162.775
ENSMUSG00000032479	Map4	9440.93	-0.211346	0.0690748	-3.05967	0.00221583	0.113383	11240.5	10642	10286.2	10961.2	9394.11	9504.19	9071.33	9143.48	8892.66	9719	7954.14	8092.02
ENSMUSG00000033060	Lmo7	1415.02	-0.644921	0.210849	-3.05869	0.00222306	0.113433	1949.09	2098.3	2201.48	1884.2	619.807	2158.13	576.79	593.995	1571.42	1304.78	842.596	1021.82
ENSMUSG00000029179	Zcchc4	397.656	0.288717	0.0944595	3.05652	0.00223924	0.113937	360.017	327.138	395.179	334.833	431.17	456.831	469.34	381.591	394.607	374.897	418.438	412.779
ENSMUSG00000063445	Nmral1	1015.75	0.392037	0.128561	3.04943	0.0022928	0.116335	886.041	831.895	699.797	795.228	1219.85	961.796	1028.08	1139.26	911.798	894.769	1316.32	1105.16
ENSMUSG00000036206	Sh3bp4	948.603	-0.346103	0.113574	-3.04737	0.00230853	0.116514	1161.05	1012.52	984.656	1079.07	815.63	1001.18	723.781	731.92	1018.04	936.676	797.797	757.02
ENSMUSG00000003190	Bcl2l12	92.9092	0.490455	0.160948	3.04729	0.00230918	0.116514	78.0036	64.2235	70.803	60.8787	102.403	95.3919	100.573	113.098	93.398	90.6095	124.864	121.497
ENSMUSG00000039963	Ccdc40	380.321	0.37502	0.123176	3.04458	0.00233002	0.117239	357.017	342.191	304.618	313.525	495.845	323.807	462.463	472.622	408.616	349.979	381.265	372.279
ENSMUSG00000020032	Nuak1	4350.6	-0.531537	0.175285	-3.03242	0.00242603	0.121647	5061.24	5026.49	5463.36	5560.51	2632.83	5375.2	2599.42	2662.86	4123.52	4395.69	2784.19	3064.69
ENSMUSG00000035799	Twist1	10.0593	0.607794	0.200474	3.03179	0.00243106	0.121647	2.00009	7.02444	1.64658	9.89279	20.6602	6.12609	25.7879	26.6654	2.33495	3.39786	15.2506	13.2401
ENSMUSG00000016194	Hsd11b1	8.71498	-0.642927	0.21236	-3.02753	0.0024656	0.122555	13.0006	14.0489	13.1726	12.1757	3.59308	8.75155	1.71919	1.83899	10.5073	11.3262	4.76581	4.67296
ENSMUSG00000024507	Hsd17b4	1897.85	0.366235	0.120977	3.02732	0.00246734	0.122555	1583.07	1702.93	1620.24	1718.3	2325.62	1761.69	2226.36	2431.15	1665.99	1637.77	2367.66	1984.45
ENSMUSG00000027490	E2f1	494.345	0.348475	0.11512	3.02705	0.00246949	0.122555	414.019	367.278	350.722	393.429	488.659	528.594	471.059	499.287	559.221	451.915	503.27	524.93
ENSMUSG00000030579	Tyrobp	60.6255	0.544777	0.180131	3.02433	0.00249181	0.123324	47.0022	49.1711	32.9316	47.181	76.353	54.2596	92.8365	68.0428	71.216	48.7026	84.8315	59.9697
ENSMUSG00000041741	Pde3a	301.783	0.598536	0.198008	3.02279	0.00250454	0.123616	172.008	282.985	294.738	266.344	503.93	248.544	528.652	533.309	154.107	280.889	386.031	381.625
ENSMUSG00000015085	Entpd2	84.2546	-0.589352	0.195086	-3.02098	0.00251955	0.124019	136.006	114.398	55.9838	115.67	60.1841	86.6404	47.2779	46.8944	120.25	75.8855	57.1897	82.5557
ENSMUSG00000035919	Bbs9	440.035	0.379389	0.125623	3.02006	0.00252726	0.124062	380.018	400.393	388.593	382.775	564.114	390.319	576.79	541.584	405.114	416.804	541.396	456.393
ENSMUSG00000097415	AU020206	153.632	0.525134	0.173991	3.01817	0.00254304	0.124315	97.0045	97.3387	133.373	118.713	216.483	149.652	173.639	163.671	204.308	124.588	217.321	141.747
ENSMUSG00000026494	Kif26b	2186.18	-0.448123	0.148493	-3.0178	0.00254615	0.124315	2860.13	2787.7	3031.36	3194.61	2018.41	2382.17	1994.27	1902.44	2103.79	2266.37	1797.66	1430.71
ENSMUSG00000032537	Ephb1	2605.19	0.214996	0.0712728	3.01652	0.00255698	0.124385	2639.12	2537.83	2229.47	2338.5	2896.02	2729.61	2779.08	2964.46	2555.6	2755.66	2831.85	2634.77
ENSMUSG00000098097	6530403H02Rik	36.075	-0.638584	0.211796	-3.01509	0.00256902	0.124385	58.0027	76.2654	44.4577	55.5518	27.8464	48.1335	18.0515	22.0679	36.1917	28.3155	19.0632	18.6919
ENSMUSG00000020758	Itgb4	39.0266	-0.632601	0.209849	-3.01455	0.00257357	0.124385	53.0025	35.1222	55.9838	44.898	24.2533	36.7565	12.0344	18.3899	51.3689	37.3764	17.1569	35.0472
ENSMUSG00000056856	Jakmip3	454.16	-0.52422	0.173936	-3.01387	0.00257938	0.124385	622.029	536.868	538.432	576.065	305.412	588.104	313.753	235.391	496.177	481.363	350.764	414.336
ENSMUSG00000090622	A930033H14Rik	90.8598	0.56585	0.187767	3.01357	0.00258191	0.124385	88.0041	127.443	42.8111	69.2495	141.927	130.398	155.587	125.052	65.3786	67.9571	79.1125	100.469
ENSMUSG00000036555	Iqce	1214.2	0.376508	0.125203	3.00718	0.00263679	0.125592	1265.06	1133.95	885.861	1069.94	1660	1178.83	1515.47	1457.4	1118.44	1136.02	1276.28	1478.21
ENSMUSG00000029005	Draxin	6372.04	0.240587	0.0800217	3.00652	0.00264256	0.125592	6319.29	6326.01	5674.12	6241.59	7715.24	6804.33	7098.56	7586.77	5454.44	6305.29	6271.81	6081.86
ENSMUSG00000043924	Ncmap	8.76475	0.646226	0.214948	3.00642	0.0026434	0.125592	2.00009	6.02095	9.87949	2.28295	15.2706	13.1273	13.7536	11.034	7.00485	5.66309	10.4848	10.1248
ENSMUSG00000041688	Amot	1029.19	0.554932	0.184589	3.00631	0.00264435	0.125592	719.033	1020.55	1103.21	889.59	1668.99	829.647	1825.78	1820.6	560.388	983.113	1053.24	1042.07
ENSMUSG00000069072	Slc7a14	620.753	-0.487737	0.162257	-3.00595	0.00264748	0.125592	777.036	892.104	806.825	946.664	587.469	528.594	612.893	555.376	614.092	779.242	376.499	422.124
ENSMUSG00000046020	Pofut1	1106.25	0.234023	0.0778563	3.00583	0.00264856	0.125592	1067.05	1019.55	1142.73	1045.59	1301.59	1167.46	1328.94	1248.68	1005.2	1063.53	1127.59	1151.11
ENSMUSG00000045038	Prkce	4996.2	-0.375203	0.124966	-3.00244	0.00267822	0.126666	6106.28	6400.27	6169.74	6743.08	4304.51	5762.9	4438.1	4592.89	4548.48	5103.58	3901.29	3710.33
ENSMUSG00000030554	Synm	465.467	-0.47722	0.158993	-3.00152	0.00268639	0.126722	664.031	620.158	437.991	538.015	343.139	416.574	373.925	393.545	554.551	620.675	346.951	391.75
ENSMUSG00000060735	Rxfp3	106.64	-0.437016	0.145655	-3.00035	0.0026967	0.126878	132.006	159.555	105.381	166.655	91.6236	112.02	97.9941	102.064	113.245	112.129	80.0656	109.815
ENSMUSG00000028199	Cryz	185.738	0.462622	0.154336	2.99749	0.00272213	0.127743	152.007	165.576	205.823	137.738	267.685	182.907	242.406	261.137	151.772	143.843	243.056	178.351
ENSMUSG00000100807	RP23-269P7.1	8.65004	-0.615065	0.205293	-2.99604	0.00273508	0.128019	23.0011	17.0594	1.64658	16.7416	2.69481	7.8764	1.71919	4.59749	2.33495	12.4588	5.71897	3.89414
ENSMUSG00000038637	Lrrc56	391.602	0.409184	0.136674	2.99387	0.00275462	0.128601	392.018	320.114	276.626	322.657	511.116	364.065	459.025	476.3	403.946	321.664	486.113	440.816
ENSMUSG00000062257	Opcml	2524.36	-0.511908	0.171094	-2.99196	0.00277189	0.129075	2577.12	3443.98	3874.41	3689.25	1715.7	3293.21	1925.5	1829.8	2550.93	2546.13	1987.34	1802.21
ENSMUSG00000033763	Mtss1l	6887.26	-0.440025	0.147354	-2.98618	0.00282485	0.130909	9917.46	7979.77	5810.79	9381.41	5516.28	7224.41	5160.16	5380.9	7753.2	6984.86	5092.75	6063.17
ENSMUSG00000027004	Frzb	35.0431	-0.565481	0.189372	-2.98609	0.00282573	0.130909	48.0022	40.1397	39.5179	48.703	23.355	32.3807	18.9111	30.3434	47.8665	28.3155	26.6885	36.6049
ENSMUSG00000053930	Shisa6	1008.74	-0.537449	0.180052	-2.98497	0.00283607	0.131052	1475.07	1438	1220.12	1668.08	851.56	1194.59	762.463	800.882	967.837	1044.27	610.024	771.039
ENSMUSG00000029878	Dbpht2	248.767	-0.445126	0.149349	-2.98044	0.00287833	0.132667	207.01	233.814	296.385	318.852	153.604	216.163	177.937	189.416	331.563	327.327	250.682	239.879
ENSMUSG00000032356	Rasgrf1	467.951	0.545783	0.183527	2.97386	0.00294078	0.135201	484.022	433.508	274.979	375.165	721.311	406.072	788.251	651.004	290.701	415.671	450.846	634.744
ENSMUSG00000024691	Fam111a	279.189	-0.466266	0.156987	-2.9701	0.00297703	0.136521	235.011	281.981	396.826	305.915	181.451	281.8	175.358	188.497	275.524	323.929	213.508	238.321
ENSMUSG00000022101	Fgf17	16.9319	0.636624	0.214444	2.96873	0.00299037	0.136787	6.00028	9.03143	14.8192	6.08787	22.4568	10.5019	24.0687	22.0679	23.3495	28.3155	20.9696	16.3554
ENSMUSG00000027298	Tyro3	925.587	-0.427529	0.144346	-2.96184	0.0030581	0.139204	1206.06	985.429	772.247	1078.31	691.668	883.032	624.068	683.187	1208.34	949.135	838.783	813.096
ENSMUSG00000087651	1500009L16Rik	225.574	-0.357915	0.120844	-2.96179	0.00305858	0.139204	228.011	211.737	278.272	270.91	179.654	168.905	202.865	200.45	219.485	260.502	228.759	204.053
ENSMUSG00000006522	Itih3	22.5735	-0.637248	0.215345	-2.95919	0.00308447	0.140003	33.0015	33.1152	13.1726	35.7662	16.1689	14.0025	13.7536	8.27548	46.699	29.4481	18.1101	27.259
ENSMUSG00000028645	Slc2a1	1215.04	-0.225982	0.0763845	-2.95848	0.00309159	0.140003	1474.07	1309.56	1305.74	1310.41	1136.31	1273.35	1093.41	1091.44	1166.31	1173.39	1126.64	1139.42
ENSMUSG00000030316	Tamm41	406.361	0.304118	0.102877	2.95612	0.00311532	0.140407	359.017	363.264	360.601	339.399	487.761	406.072	439.254	445.037	364.252	371.499	468.956	461.845
ENSMUSG00000060961	Slc4a4	599.788	-0.519322	0.175681	-2.95605	0.00311603	0.140407	681.032	815.839	762.367	805.882	404.222	693.998	419.484	430.325	547.546	741.865	400.328	457.172
ENSMUSG00000026701	Prdx6	1502.89	0.39603	0.134015	2.95512	0.00312552	0.140486	1245.06	1214.23	1203.65	1286.06	1933.98	1345.11	1697.7	1756.24	1595.94	1245.88	2137.94	1704.07
ENSMUSG00000017756	Slc12a7	588.835	-0.481672	0.163039	-2.95435	0.00313331	0.140487	689.032	643.238	607.588	634.66	370.986	630.987	331.805	386.189	608.254	604.818	373.64	494.555
ENSMUSG00000024535	Snx24	332.151	0.463378	0.157015	2.95117	0.00316575	0.141591	271.013	302.051	274.979	273.193	467.999	300.178	412.607	458.829	317.553	237.85	482.3	355.924
ENSMUSG00000021108	Prkch	173.615	-0.536906	0.182037	-2.94943	0.00318361	0.141784	210.01	153.534	212.409	232.1	120.368	157.528	119.484	100.225	296.539	160.832	135.349	157.323
ENSMUSG00000044461	Shisa2	407.014	0.496035	0.168192	2.94922	0.00318572	0.141784	254.012	274.957	457.75	254.93	525.488	354.438	430.658	572.847	368.922	365.836	468.956	486.767
ENSMUSG00000022361	Zhx1	1736.18	0.56593	0.191948	2.94836	0.00319465	0.141794	1039.05	1542.37	1826.06	1477.83	2745.11	1478.14	2992.26	2784.24	990.019	1495.06	2631.68	2064.67
ENSMUSG00000069833	Ahnak	167.835	-0.375503	0.127402	-2.94739	0.00320471	0.141794	152.007	190.663	228.875	197.095	150.011	134.774	150.43	137.005	177.456	219.728	160.131	175.236
ENSMUSG00000059003	Grin2a	120.639	-0.582807	0.197795	-2.94653	0.00321362	0.141794	134.006	174.608	161.365	229.056	88.0305	140.9	89.3981	79.0768	156.442	134.782	77.2062	81.7769
ENSMUSG00000025026	Add3	707.57	-0.340268	0.115495	-2.94618	0.00321726	0.141794	818.038	1004.5	834.817	942.098	657.534	722.878	720.343	690.543	573.23	765.65	507.082	592.688
ENSMUSG00000030235	Slco1c1	894.944	-0.587859	0.199751	-2.94297	0.00325084	0.142927	1028.05	1202.18	1225.06	1158.98	442.847	1238.34	465.042	415.613	1245.7	886.84	661.495	690.82
ENSMUSG00000046447	Camk2n1	2264.54	0.383946	0.130509	2.94192	0.00326187	0.143064	1962.09	2058.16	2007.18	2214.46	2778.35	2018.98	3022.34	3260.54	2169.17	1873.35	2765.12	2287.42
ENSMUSG00000049295	Zfp219	1822.24	0.436529	0.148596	2.9377	0.00330658	0.144496	1709.08	1208.2	1050.52	1335.53	1975.3	1598.91	1891.11	2076.23	1865.62	1769.15	2209.43	2542.87
ENSMUSG00000085016	Gm11335	28.0478	0.610863	0.208016	2.93661	0.00331819	0.144496	12.0006	22.0768	32.9316	9.1318	44.0153	28.8801	30.9455	37.6994	22.182	36.2438	38.1265	38.1625
ENSMUSG00000024647	Cbln2	598.039	0.433746	0.147704	2.93659	0.00331844	0.144496	521.024	581.022	467.629	659.012	759.039	644.114	765.901	988.46	537.038	516.474	773.015	573.996
ENSMUSG00000018340	Anxa6	763.193	-0.479458	0.163439	-2.93355	0.00335106	0.145158	975.045	842.933	628.994	942.098	509.319	803.393	471.919	485.495	1079.91	813.22	670.073	692.378
ENSMUSG00000046947	Adck2	492.827	0.299082	0.101953	2.93351	0.00335148	0.145158	509.024	467.627	401.766	420.824	609.926	488.337	584.526	564.571	451.813	519.872	514.708	541.285
ENSMUSG00000031245	Hmgn5	604.809	0.52256	0.17817	2.93294	0.0033577	0.145158	373.017	366.274	617.468	385.058	661.127	499.714	760.744	839.501	454.148	561.779	842.596	777.27
ENSMUSG00000041959	S100a10	570.317	-0.620115	0.211493	-2.93207	0.00336707	0.145217	693.032	485.69	706.383	678.036	219.178	631.862	215.759	168.268	1023.88	545.922	483.253	459.508
ENSMUSG00000034687	Fras1	349.032	-0.509843	0.173977	-2.93052	0.0033839	0.145596	490.023	465.62	391.886	520.513	264.99	404.322	260.458	274.01	353.745	396.417	237.337	198.601
ENSMUSG00000005917	Otx1	623.504	0.392657	0.134205	2.9258	0.00343576	0.14736	588.027	491.711	582.89	531.928	734.785	729.004	782.234	727.322	514.856	476.832	682.464	672.128
ENSMUSG00000044835	Ankrd45	741.99	-0.318969	0.109038	-2.92531	0.00344117	0.14736	761.035	890.097	1047.23	906.332	659.33	826.147	695.414	656.521	667.796	803.027	668.167	618.389
ENSMUSG00000063531	Sema3e	176.981	0.586592	0.200619	2.92391	0.00345659	0.147671	114.005	147.513	192.65	180.353	281.159	153.152	353.295	337.456	85.2257	182.352	237.337	187.697
ENSMUSG00000103472	NA	322.856	0.472494	0.161715	2.92177	0.00348051	0.147891	321.015	364.268	307.911	294.501	510.218	398.196	537.248	455.151	169.284	285.42	232.572	285.83
ENSMUSG00000092035	Peg10	1875.91	0.614829	0.210455	2.92143	0.00348427	0.147891	1081.05	1666.8	1276.1	1398.69	3128.68	991.551	3462.46	3152.96	798.553	2838.34	2083.61	2313.9
ENSMUSG00000040138	Ndp	148.75	-0.44427	0.152082	-2.92126	0.00348623	0.147891	161.007	169.59	184.417	187.202	107.792	161.029	102.292	118.615	179.791	125.721	142.974	122.276
ENSMUSG00000037860	Aim2	74.7214	0.479373	0.164184	2.91973	0.00350336	0.148271	48.0022	60.2095	55.9838	38.8102	80.8443	68.2621	92.8365	59.7673	81.7232	97.4052	79.1125	89.5651
ENSMUSG00000029710	Ephb4	341.561	0.282226	0.0967026	2.9185	0.00351723	0.148316	307.014	303.055	260.16	302.111	377.274	319.432	363.61	389.867	332.73	316.001	366.014	374.616
ENSMUSG00000042429	Adora1	986.339	-0.431963	0.148025	-2.91818	0.00352081	0.148316	1386.06	1208.2	928.672	1342.38	810.24	1178.83	722.062	736.517	1081.08	1035.21	861.659	789.731
ENSMUSG00000062542	Syt9	393.293	-0.439857	0.15085	-2.91586	0.00354704	0.148959	503.023	484.687	459.396	525.84	329.665	433.202	300	322.744	413.286	425.865	258.307	279.599
ENSMUSG00000027887	Sypl2	80.9345	-0.518712	0.177966	-2.91466	0.00356071	0.148959	117.005	98.3422	113.614	90.5571	66.472	94.5168	42.9799	60.6868	65.3786	65.6919	51.4708	68.5368
ENSMUSG00000103334	NA	16.7478	0.555704	0.190672	2.91445	0.0035632	0.148959	5.00023	6.02095	13.1726	3.04393	35.0325	8.75155	32.6647	45.0554	4.6699	2.26524	57.1897	31.9319
ENSMUSG00000021904	Sema3g	52.6543	-0.472959	0.162313	-2.91386	0.00356985	0.148959	71.0033	73.2549	44.4577	57.8348	39.5239	46.3832	41.2607	41.3774	49.0339	61.1614	49.5644	44.3932
ENSMUSG00000097326	A330048O09Rik	12.2019	0.619985	0.212818	2.91322	0.00357719	0.148959	2.00009	7.02444	6.58632	5.32689	17.9654	9.62671	21.4899	18.3899	11.6747	4.53048	31.4544	22.586
ENSMUSG00000042115	Klhdc8a	192.151	-0.521084	0.179138	-2.90883	0.00362779	0.149956	280.013	237.828	182.771	217.641	132.944	175.031	128.94	142.522	240.5	180.086	104.848	126.17
ENSMUSG00000024517	Grp	91.9161	-0.630138	0.216693	-2.90798	0.00363777	0.149956	158.007	127.443	75.7427	152.958	25.1516	119.021	27.5071	46.8944	154.107	77.0181	66.7214	49.845
ENSMUSG00000068699	Flnc	173.311	-0.528458	0.18174	-2.90777	0.00364022	0.149956	238.011	253.883	191.003	194.812	102.403	217.039	96.2749	131.488	172.786	141.577	97.2226	142.525
ENSMUSG00000063605	Ccdc102a	108.111	0.517694	0.178047	2.90763	0.00364185	0.149956	79.0037	78.2724	77.3893	88.2741	154.503	75.2634	149.57	133.327	121.417	83.8138	155.365	135.516
ENSMUSG00000020844	Nxn	551.505	0.385516	0.132672	2.90577	0.0036635	0.149956	538.025	458.596	408.352	442.132	706.939	497.963	551.862	737.437	554.551	477.965	653.869	623.841
ENSMUSG00000038930	Rccd1	592.322	0.307048	0.105704	2.90479	0.00367499	0.149956	609.028	524.826	500.561	480.181	672.805	635.363	691.116	655.602	556.886	596.89	575.71	691.599
ENSMUSG00000025195	Dnmbp	391.26	0.335802	0.115693	2.90252	0.00370175	0.149956	395.018	356.24	347.429	378.209	548.843	376.317	490.83	487.334	323.391	349.979	376.499	415.115
ENSMUSG00000059554	Ccdc28a	112.013	0.383333	0.132101	2.90181	0.00371008	0.149956	93.0043	90.3143	100.441	95.123	119.47	116.396	148.71	123.213	108.575	100.803	129.63	139.41
ENSMUSG00000028023	Pitx2	29.3709	0.345254	0.118983	2.90172	0.0037112	0.149956	0	0	0	0.760984	108.691	4.37578	110.028	106.662	0	4.53048	73.3935	58.4121
ENSMUSG00000087082	Gm15423	28.8879	-0.628861	0.216734	-2.90153	0.00371344	0.149956	28.0013	33.1152	47.7509	30.4393	7.18616	31.5056	5.15758	8.27548	50.2014	23.785	20.0164	18.6919
ENSMUSG00000027867	Spag17	8.36402	-0.621895	0.214354	-2.90125	0.0037168	0.149956	11.0005	18.0629	8.23291	13.6977	4.49135	7.00124	4.29799	2.75849	12.8422	12.4588	4.76581	6.23062
ENSMUSG00000037773	Pced1a	774.994	0.270827	0.0933546	2.90105	0.00371912	0.149956	801.037	736.563	650.4	706.954	891.084	841.899	927.506	872.603	688.81	718.08	757.764	878.517
ENSMUSG00000018965	Ywhah	2089.2	-0.200555	0.0691402	-2.9007	0.00372331	0.149956	2343.11	2231.77	2158.67	2349.16	2009.43	1829.07	1898.85	2145.19	2058.26	2168.96	1927.29	1919.03
ENSMUSG00000044252	Osbpl1a	1151.19	-0.378536	0.13053	-2.9	0.0037316	0.149956	1417.07	1252.36	1584.01	1542.51	1048.28	1309.23	1021.2	949.841	1332.09	1000.1	1069.45	970.419
ENSMUSG00000035189	Ano4	213.047	-0.379314	0.130798	-2.9	0.00373164	0.149956	212.01	240.838	317.79	259.495	183.247	218.789	179.656	182.06	217.15	224.259	177.288	165.111
ENSMUSG00000035187	Nkx6-1	9.61587	0.449468	0.154998	2.89984	0.00373359	0.149956	1.00005	2.00698	0	2.28295	26.9481	1.75031	44.6991	7.35598	1.16747	2.26524	36.2202	18.6919
ENSMUSG00000047161	Chst9	5.53951	-0.596432	0.205805	-2.89805	0.00375491	0.150145	6.00028	8.02793	8.23291	6.84885	0.89827	2.62547	0	2.75849	5.83737	7.92833	1.90632	7.00945
ENSMUSG00000039199	Zdhhc1	823.489	0.398795	0.137626	2.89767	0.0037595	0.150145	888.041	690.402	502.207	666.622	1003.37	782.389	1005.73	970.989	888.448	719.213	939.818	1008.58
ENSMUSG00000064080	Fbln2	426.214	-0.605585	0.209013	-2.89736	0.00376316	0.150145	730.034	616.144	355.662	688.69	223.669	612.609	185.673	214.243	580.235	371.499	295.48	400.317
ENSMUSG00000032220	Myo1e	169.288	-0.49227	0.169984	-2.89597	0.00377987	0.150422	172.008	214.747	222.288	181.875	125.758	180.282	99.7133	111.259	197.303	178.954	99.1289	172.121
ENSMUSG00000089957	A830011K09Rik	109.646	0.533546	0.184273	2.8954	0.00378671	0.150422	88.0041	78.2724	82.3291	78.3813	140.13	85.7652	151.289	154.476	99.2354	90.6095	150.6	157.323
ENSMUSG00000029403	Cdkl2	438.836	-0.429035	0.148267	-2.89367	0.00380768	0.150716	453.021	512.784	627.347	683.363	359.308	454.206	432.378	368.718	472.827	443.987	389.843	360.597
ENSMUSG00000022382	Wnt7b	3648.13	0.318292	0.110006	2.89342	0.00381074	0.150716	3493.16	2867.98	3393.6	2914.57	4157.2	3918.07	3951.57	4025.56	3787.29	2803.23	4145.3	3885.57
ENSMUSG00000029070	Mxra8	107.065	-0.475812	0.164544	-2.8917	0.00383162	0.151211	119.006	120.419	102.088	114.909	75.4547	86.6404	62.7506	81.8353	157.609	98.5378	74.3467	110.593
ENSMUSG00000097842	9330104G04Rik	121.272	0.625535	0.216513	2.88913	0.0038631	0.152122	70.0033	65.227	72.4496	183.397	182.349	222.289	79.083	375.155	94.5655	64.5593	62.9087	160.438
ENSMUSG00000050875	A730017C20Rik	1386.18	0.424935	0.147197	2.88684	0.00389126	0.152899	1277.06	1186.13	1239.88	1183.33	1861.22	1179.71	1848.13	1970.48	1316.91	1222.1	1768.12	1554.54
ENSMUSG00000030042	Pole4	599.839	-0.285849	0.0990808	-2.88501	0.00391395	0.153175	553.026	560.952	736.022	663.578	446.44	553.098	520.056	511.241	588.407	619.542	606.211	564.65
ENSMUSG00000032649	Colgalt2	163.159	-0.371576	0.1288	-2.88491	0.00391521	0.153175	178.008	211.737	214.056	180.353	137.435	174.156	131.518	143.442	178.624	149.506	132.49	153.429
ENSMUSG00000025937	Lactb2	66.0629	-0.532426	0.184673	-2.88308	0.00393807	0.153738	65.003	86.3003	111.968	84.4692	34.1343	70.0124	58.4526	49.6529	50.2014	63.4267	40.986	56.0756
ENSMUSG00000043541	Casc1	34.1771	0.548818	0.190446	2.88175	0.00395478	0.154058	25.0012	29.1013	19.759	23.5905	50.3031	28.8801	50.7162	35.8604	36.1917	38.509	52.4239	52.1814
ENSMUSG00000038331	Satb2	6168.28	-0.557508	0.193611	-2.87953	0.00398273	0.154814	7318.34	7515.15	8926.12	8305.38	3531.1	8051.43	3589.68	3652.24	6020.67	6221.47	5345.34	4242.27
ENSMUSG00000031924	Cyb5b	3436.56	-0.262181	0.0910751	-2.87874	0.00399271	0.154869	3200.15	3844.38	3673.52	3895.48	2849.31	3330.84	3006.01	2892.74	3512.93	3708.19	3375.15	3000.04
ENSMUSG00000025902	Sox17	77.7685	-0.497955	0.173031	-2.87784	0.00400413	0.15498	115.005	88.3073	57.6303	80.6643	44.0153	73.513	59.3122	46.8944	91.063	91.7421	86.7378	105.921
ENSMUSG00000097814	Panct2	43.394	-0.587794	0.204358	-2.8763	0.00402369	0.155117	45.0021	67.2339	88.9154	60.1177	32.3377	44.6329	37.8223	26.6654	37.3592	47.57	26.6885	35.0472
ENSMUSG00000074643	Cpne1	14.8494	0.617401	0.214696	2.8757	0.0040313	0.155117	8.00037	10.0349	6.58632	15.9807	23.355	28.8801	20.6303	16.551	7.00485	13.5914	13.3443	18.6919
ENSMUSG00000105679	NA	35.8977	0.529503	0.18414	2.87554	0.00403336	0.155117	27.0013	29.1013	23.0521	17.5026	38.6256	35.0062	38.6819	45.0554	38.5267	37.3764	49.5644	44.3932
ENSMUSG00000031949	Adat1	340.529	0.255082	0.0887716	2.87346	0.00406001	0.155413	329.015	326.135	294.738	312.003	405.12	366.69	393.696	356.765	312.883	339.786	365.061	332.559
ENSMUSG00000070645	Ren1	2.86944	-0.396732	0.13808	-2.87321	0.00406329	NA	15.0007	8.02793	14.8192	0	2.69481	1.75031	0.859597	2.75849	0	0	0	0
ENSMUSG00000033705	Stard9	599.131	-0.51826	0.180392	-2.87297	0.00406638	0.155413	805.037	764.661	918.792	970.254	511.116	750.883	532.95	391.706	440.138	672.776	353.623	470.412
ENSMUSG00000001288	Rarg	275.798	0.311858	0.108607	2.87143	0.0040862	0.155413	251.012	253.883	237.108	255.691	338.648	275.674	342.979	303.434	274.357	229.922	321.216	277.263
ENSMUSG00000036422	Pcdh8	2564.13	0.4031	0.140391	2.87127	0.00408827	0.155413	2706.13	2389.31	1885.34	2518.1	3408.94	2532.7	3443.55	3660.52	2008.06	2260.71	2947.18	2807.67
ENSMUSG00000075415	Fnbp1	1731.39	-0.26329	0.0917321	-2.87021	0.00410198	0.155413	2137.1	1860.47	1738.79	2094.99	1656.41	1709.18	1566.19	1542.92	1750.04	1850.7	1444.04	1679.93
ENSMUSG00000003436	Dll3	239.438	0.461062	0.160657	2.86985	0.00410665	0.155413	236.011	193.674	166.305	175.787	325.174	203.036	303.438	302.515	219.485	210.667	283.089	344.242
ENSMUSG00000020877	Scrn2	169.947	0.484658	0.168881	2.86982	0.00410706	0.155413	170.008	122.426	92.2085	112.626	200.314	149.652	186.533	221.599	178.624	133.649	244.963	224.302
ENSMUSG00000028007	Snx7	227.294	-0.358894	0.125104	-2.86877	0.00412066	0.155413	268.012	254.887	268.393	286.13	199.416	230.166	186.533	204.128	268.519	218.595	214.462	195.486
ENSMUSG00000054309	Cpsf3	1566.36	0.249593	0.0870061	2.86868	0.00412187	0.155413	1459.07	1445.03	1473.69	1363.68	1869.3	1523.65	1732.95	1747.96	1485.03	1405.58	1703.3	1500.02
ENSMUSG00000040990	Sh3kbp1	1487.75	-0.331193	0.115508	-2.86728	0.0041401	0.155413	1446.07	1746.08	2023.65	1684.82	1209.97	1604.16	1261.89	1299.25	1371.78	1508.65	1205.75	1200.95
ENSMUSG00000095407	Tmem200c	198.301	-0.549147	0.191527	-2.86721	0.00414108	0.155413	318.015	228.796	191.003	321.135	134.741	260.796	129.799	108.501	224.155	210.667	126.771	147.198
ENSMUSG00000034353	Ramp1	72.2693	-0.581914	0.202989	-2.86673	0.0041474	0.155413	107.005	96.3352	51.044	105.777	49.4049	51.6342	52.4354	45.9749	108.575	66.8245	61.0024	70.8733
ENSMUSG00000000682	Cd52	5.47243	0.590527	0.206022	2.86633	0.00415258	0.155413	2.00009	3.01048	3.29316	3.80492	10.7792	7.00124	10.3152	11.034	4.6699	1.13262	9.53162	3.89414
ENSMUSG00000002274	Metrn	41.7299	-0.547112	0.191034	-2.86395	0.0041839	0.156262	42.002	47.1641	34.5782	58.5957	17.0671	34.1311	25.7879	33.1019	39.6941	55.4983	28.5949	47.5085
ENSMUSG00000024921	Smarca2	6570.62	-0.280874	0.0980966	-2.86324	0.00419339	0.156294	7270.34	7326.49	7964.51	7429.48	5645.63	7034.5	5732.66	5996.04	6199.29	6545.4	5961.08	5724.38
ENSMUSG00000017390	Aldoc	1969.16	-0.606866	0.2122	-2.85988	0.00423803	0.157258	2589.12	2184.6	2008.83	2467.11	766.225	2468.81	635.242	645.487	2776.26	1689.87	1157.14	1422.92
ENSMUSG00000036402	Gng12	447.935	-0.349417	0.122227	-2.85876	0.00425302	0.157258	407.019	563.962	564.777	563.128	346.732	419.199	416.905	425.727	398.109	502.883	354.576	408.106
ENSMUSG00000008305	Tle1	1996.21	0.3612	0.126372	2.85822	0.00426022	0.157258	1854.09	1668.81	1588.95	1778.42	2395.69	1770.44	2364.75	2556.2	1774.56	1876.75	2411.5	2364.52
ENSMUSG00000039313	AF529169	391.789	0.610454	0.213599	2.85795	0.00426391	0.157258	228.011	337.173	395.179	353.857	691.668	396.445	826.073	715.369	120.25	388.488	488.972	521.814
ENSMUSG00000015476	Prrt1	1582.19	0.566268	0.198172	2.85745	0.00427055	0.157258	1628.08	1095.81	739.315	1337.05	2427.13	1190.21	2528.94	2239.9	1813.09	1155.27	2250.42	1998.47
ENSMUSG00000024697	Gna14	19.9178	0.618402	0.216422	2.8574	0.00427134	0.157258	13.0006	11.0384	4.93974	19.0246	24.2533	25.3795	31.8051	33.1019	12.8422	14.724	39.0797	29.5954
ENSMUSG00000045954	Sdpr	49.319	-0.570416	0.19975	-2.85565	0.00429495	0.157807	58.0027	70.2444	59.2769	75.3374	26.9481	65.6367	26.6475	30.3434	64.2111	37.3764	46.705	44.3932
ENSMUSG00000033774	Npbwr1	15.6122	0.606931	0.212739	2.85294	0.00433163	0.158832	15.0007	7.02444	11.5261	12.9367	40.4222	7.00124	36.9627	34.9409	11.6747	10.1936	17.1569	21.8072
ENSMUSG00000022074	Tnfrsf10b	25.3526	0.561628	0.196938	2.8518	0.00434728	0.159084	15.0007	33.1152	24.6987	22.8295	41.3204	28.8801	45.5587	45.0554	22.182	14.724	18.1101	17.913
ENSMUSG00000039375	Wdr17	525.892	0.429235	0.150571	2.85072	0.00436201	0.159117	410.019	553.927	576.303	427.673	776.106	532.094	773.638	689.623	436.636	421.334	666.261	518.699
ENSMUSG00000037108	Zcwpw1	164.781	0.487763	0.171119	2.85042	0.00436609	0.159117	108.005	123.429	120.2	143.065	211.992	127.773	237.249	178.383	169.284	154.036	252.588	192.37
ENSMUSG00000028965	Tnfrsf9	3.67777	0.538552	0.188978	2.84981	0.00437452	0.159117	2.00009	0	3.29316	2.28295	8.9827	7.00124	3.43839	10.1145	3.50242	5.66309	0.953162	1.55765
ENSMUSG00000052430	Bmpr1b	241.425	-0.520519	0.182708	-2.8489	0.00438703	0.159252	223.01	283.988	462.689	308.198	167.078	287.051	159.885	182.98	187.963	241.248	168.71	206.389
ENSMUSG00000098684	Gm27246	1.6317	-0.446547	0.15691	-2.84589	0.00442881	NA	6.00028	3.01048	3.29316	3.80492	0.89827	0.875155	0	0.919497	1.16747	2.26524	0	0.778827
ENSMUSG00000000861	Bcl11a	6806.71	-0.507172	0.178341	-2.84383	0.00445745	0.161292	6464.3	8088.14	9513.95	7869.33	3647.88	8107.44	4210.31	4408.99	6172.44	8115.21	5538.83	6469.72
ENSMUSG00000030555	Ttc23	159.594	0.404561	0.142272	2.84357	0.00446105	0.161292	118.005	152.531	174.538	122.518	194.925	179.407	185.673	212.404	121.417	150.638	189.679	176.015
ENSMUSG00000087259	2610035D17Rik	400.195	-0.429756	0.151173	-2.84282	0.00447169	0.161355	457.021	427.487	454.456	399.516	266.786	448.08	243.266	268.493	420.291	363.571	382.218	300.627
ENSMUSG00000005501	Usp40	1124.11	0.239454	0.0844183	2.83652	0.00456084	0.164207	990.046	1044.63	1193.77	980.908	1293.51	1225.22	1297.99	1170.52	1041.39	1079.39	1131.4	1257.03
ENSMUSG00000033059	Pygb	2723.57	-0.385369	0.135891	-2.83587	0.00457017	0.164207	3428.16	3009.47	2491.28	3112.42	2165.73	2889.76	1989.11	1875.77	3028.43	2840.61	2192.27	2133.99
ENSMUSG00000027560	Dok5	1420.7	-0.51046	0.180063	-2.83489	0.0045841	0.164207	1752.08	1536.35	1756.9	1773.85	910.846	1793.19	755.586	865.247	1873.8	1248.15	1386.85	1053.75
ENSMUSG00000039372	2004-03-01	2450.03	-0.40711	0.143617	-2.83469	0.00458699	0.164207	3110.14	2899.09	2823.89	2978.49	1909.72	2951.9	1912.6	1781.99	2590.63	2501.95	2015.94	1948.63
ENSMUSG00000032402	Smad3	639.942	0.314134	0.110927	2.83191	0.00462706	0.165315	566.026	627.182	599.356	607.265	830.9	593.355	809.741	799.043	598.915	594.625	734.888	685.368
ENSMUSG00000040690	Col16a1	197.704	-0.53084	0.187645	-2.82896	0.00466998	0.16652	285.013	181.632	139.959	231.339	135.639	162.779	122.063	91.9497	314.051	220.861	147.74	197.822
ENSMUSG00000038963	Slco4a1	59.0603	-0.459816	0.162591	-2.82806	0.00468314	0.166661	80.0037	62.2165	60.9235	81.4253	48.5066	57.7603	40.4011	49.6529	64.2111	47.57	43.8455	58.4121
ENSMUSG00000075478	Slitrk1	1162.59	-0.387118	0.136941	-2.82688	0.00470033	0.166784	1401.07	1417.93	1476.98	1582.85	962.946	1355.62	986.818	1041.79	978.344	1292.32	857.846	975.871
ENSMUSG00000027506	Tpd52	423.148	-0.278133	0.0983995	-2.82657	0.00470501	0.166784	430.02	428.491	520.32	472.571	353.02	412.198	354.154	385.269	455.315	433.793	423.204	374.616
ENSMUSG00000017314	Mpp2	1279.39	0.424697	0.150321	2.82526	0.0047242	0.166982	1326.06	1102.84	959.957	1255.62	1945.65	1050.19	1811.17	1734.17	919.97	1274.2	1233.39	1306.87
ENSMUSG00000028468	Rgp1	1389.9	0.263989	0.0934496	2.82493	0.00472905	0.166982	1383.06	1344.68	1210.24	1177.24	1601.62	1497.39	1591.11	1511.65	1263.21	1350.08	1316.32	1633.98
ENSMUSG00000097684	Gm26645	28.6063	0.601249	0.21289	2.82422	0.00473958	0.167029	10.0005	22.0768	24.6987	15.2197	37.7274	24.5043	34.3839	48.7334	43.1966	15.8567	48.6113	31.9319
ENSMUSG00000038065	Mturn	9562.02	-0.360342	0.12766	-2.82267	0.00476259	0.167514	10383.5	11544.2	12224.2	10849.3	7717.94	11464.5	7500.85	7455.29	9904.86	9459.63	7716.8	7754.01
ENSMUSG00000036339	Tmem260	502.762	0.311242	0.110293	2.82195	0.00477333	0.167566	448.021	560.952	441.284	404.843	605.434	553.098	636.102	543.423	433.133	541.392	513.755	572.438
ENSMUSG00000028681	Ptch2	243.386	0.492936	0.174727	2.82117	0.00478486	0.167646	253.012	194.677	131.726	216.119	356.613	216.163	330.945	324.583	192.633	237.85	294.527	334.896
ENSMUSG00000091272	Gm17641	26.1722	0.59619	0.211408	2.82009	0.00480099	0.167886	16.0007	28.0978	23.0521	21.3075	51.2014	26.2547	43.8395	46.8944	14.0097	28.3155	33.3607	38.9414
ENSMUSG00000038807	Rap1gap2	1329.22	-0.380976	0.135146	-2.81898	0.0048176	0.168143	1850.09	1670.81	1317.26	1745.7	1315.07	1284.73	1201.72	1099.72	1238.69	1561.88	1051.34	1155
ENSMUSG00000057359	Gm17494	128.247	0.364698	0.129472	2.81681	0.00485028	0.168461	98.0046	118.412	97.1483	101.972	127.554	136.524	153.868	134.247	175.121	133.649	151.553	170.563
ENSMUSG00000040653	Ppp1r14c	774.518	-0.503535	0.178762	-2.81679	0.00485059	0.168461	785.036	998.474	1076.86	941.337	440.153	960.045	397.134	635.373	835.912	842.668	595.727	602.812
ENSMUSG00000108804	NA	24.0347	0.608258	0.21599	2.81614	0.0048604	0.168461	20.0009	6.02095	14.8192	9.89279	33.236	16.628	30.9455	34.9409	33.8568	21.5198	29.548	38.1625
ENSMUSG00000042671	Rgs8	909.678	-0.429966	0.152692	-2.81591	0.00486395	0.168461	990.046	875.045	1006.06	884.263	667.415	604.732	683.38	690.543	923.473	1462.21	740.607	1024.94
ENSMUSG00000039943	Plcb4	567.182	0.421838	0.149838	2.8153	0.00487324	0.168461	494.023	566.973	559.838	503.771	780.597	501.464	870.772	824.789	399.276	564.044	593.82	640.196
ENSMUSG00000037621	Atoh8	32.1458	0.594575	0.21126	2.81442	0.00488659	0.168563	24.0011	27.0943	6.58632	34.2443	53.8962	24.5043	45.5587	62.5258	30.3543	20.3871	27.6417	35.8261
ENSMUSG00000033377	Palmd	417.123	-0.551864	0.196122	-2.81388	0.00489478	0.168563	397.018	494.721	599.356	470.288	188.637	518.092	221.776	212.404	415.621	447.384	313.59	313.089
ENSMUSG00000033065	Pfkm	4020.26	0.315291	0.112102	2.81253	0.00491533	0.168949	4194.19	3676.79	3047.82	3585.76	5045.59	3975.83	4533.52	4809.89	4079.16	3491.86	4645.71	3986.82
ENSMUSG00000035314	Gdpd5	1538.24	-0.393669	0.140069	-2.81055	0.00494571	0.169122	2013.09	1683.86	1305.74	1792.88	1146.19	1563.9	1081.37	1199.02	1772.23	1660.42	1211.47	1302.2
ENSMUSG00000074939	Chrm5	14.5543	-0.609292	0.216792	-2.81049	0.00494668	0.169122	27.0013	27.0943	29.6385	22.0685	10.7792	16.628	12.0344	8.27548	5.83737	18.1219	4.76581	3.89414
ENSMUSG00000030022	Adamts9	121.076	-0.38317	0.136341	-2.81038	0.00494836	0.169122	158.007	174.608	123.494	152.958	110.487	135.649	91.9769	117.696	115.58	121.19	95.3162	109.036
ENSMUSG00000031980	Agt	8.43827	-0.498502	0.17745	-2.80926	0.00496555	0.16939	20.0009	14.0489	1.64658	28.1564	2.69481	2.62547	5.15758	0.919497	14.0097	9.06095	3.81265	1.55765
ENSMUSG00000050315	Synpo2	76.8675	0.443903	0.15806	2.80844	0.00497823	0.169503	77.0036	64.2235	62.5701	73.0544	98.8097	98.0174	84.2405	119.535	72.3834	54.3657	86.7378	65.4215
ENSMUSG00000026527	Rgs7	509.532	-0.369616	0.131704	-2.80641	0.00500965	0.170253	587.027	620.158	607.588	655.968	453.627	482.211	473.638	448.715	581.403	532.331	425.11	408.884
ENSMUSG00000028521	Slc35d1	330.61	0.278536	0.0993303	2.80414	0.00504503	0.170849	287.013	302.051	329.316	299.828	375.477	336.06	406.59	370.557	349.075	320.531	378.406	345.799
ENSMUSG00000068551	Zfp467	807.738	0.426049	0.151939	2.80408	0.00504606	0.170849	838.039	704.451	546.665	700.105	1144.4	664.243	1060.74	1073.05	730.839	757.722	870.237	934.593
ENSMUSG00000053134	Supt7l	636.25	0.200241	0.0714351	2.80312	0.00506101	0.171036	578.027	615.14	625.701	588.24	693.465	715.002	651.575	710.772	573.23	598.023	651.963	633.965
ENSMUSG00000026175	Vil1	5.13096	-0.58893	0.21031	-2.8003	0.00510558	0.172221	10.0005	9.03143	9.87949	8.37082	3.59308	3.50062	2.57879	3.67799	3.50242	4.53048	6.67214	5.45179
ENSMUSG00000045591	Olig3	18.0816	0.598772	0.213913	2.79914	0.00512385	0.172241	9.00042	18.0629	11.5261	8.37082	25.1516	14.0025	50.7162	31.2629	5.83737	14.724	36.2202	32.7108
ENSMUSG00000055150	Zfp78	138.962	0.406938	0.145384	2.79906	0.0051252	0.172241	102.005	134.468	158.072	108.821	179.654	134.774	193.409	178.383	116.747	135.914	166.803	140.189
ENSMUSG00000027570	Col9a3	805.419	-0.594898	0.212661	-2.7974	0.00515153	0.172805	1161.05	664.312	480.802	748.047	241.635	740.381	238.108	242.747	1790.91	961.593	729.169	866.056
ENSMUSG00000034171	Faah	568.677	-0.491281	0.175755	-2.79527	0.00518565	0.173628	890.041	684.381	536.785	761.745	471.592	572.352	422.922	406.418	734.342	590.094	402.235	473.527
ENSMUSG00000030638	Sh3gl3	703.538	0.317061	0.113472	2.79418	0.00520314	0.173892	667.031	637.217	637.227	657.49	932.405	706.25	839.827	817.433	681.805	608.216	877.863	692.378
ENSMUSG00000016028	Celsr1	2678.23	0.446218	0.159803	2.7923	0.00523351	0.174585	2298.11	2312.05	2354.61	2190.11	3456.54	3224.07	2975.07	3580.52	1615.79	2480.44	2370.52	2947.08
ENSMUSG00000023094	Msrb2	75.8811	0.478698	0.171526	2.79082	0.00525748	0.174847	64.003	57.199	64.2167	57.8348	97.9115	82.2646	88.5385	97.4667	96.9004	45.3048	101.035	84.8922
ENSMUSG00000022636	Alcam	2237.51	0.540366	0.193651	2.79041	0.00526413	0.174847	1363.06	1917.67	2494.57	2005.19	3209.52	1867.58	3855.29	4032.92	1264.38	2124.79	3082.53	2652.69
ENSMUSG00000051159	Cited1	40.6478	0.599527	0.214882	2.79003	0.00527032	0.174847	35.0016	33.1152	13.1726	26.6344	79.9461	29.7553	53.295	66.2038	37.3592	26.0502	47.6581	43.6143
ENSMUSG00000048402	Gli2	456.607	0.440726	0.15814	2.78694	0.00532082	0.1762	462.021	396.379	354.015	320.374	590.164	434.952	577.649	600.432	328.06	403.212	436.548	534.276
ENSMUSG00000036617	Etl4	753.049	0.537247	0.192838	2.786	0.00533631	0.17639	534.025	664.312	785.419	629.334	1109.36	814.77	1226.65	1179.72	353.745	605.951	836.877	983.659
ENSMUSG00000042195	Slc35f2	344.4	0.441623	0.158668	2.78331	0.00538081	0.177159	351.016	325.131	298.031	359.945	556.928	309.805	525.214	526.872	290.701	252.574	402.235	308.416
ENSMUSG00000028341	Nr4a3	2249.79	-0.540552	0.194223	-2.78315	0.00538346	0.177159	2419.11	2922.17	3396.9	3252.44	1205.48	3246.83	1365.9	1330.51	2225.21	2165.57	1779.55	1672.14
ENSMUSG00000059901	Adamts14	23.3001	-0.585143	0.21029	-2.78255	0.00539335	0.177159	47.0022	25.0873	23.0521	31.2003	11.6775	27.1298	10.3152	17.4705	17.5121	22.6524	19.0632	24.9225
ENSMUSG00000028795	Ccdc28b	774.202	0.411149	0.147777	2.78223	0.00539869	0.177159	766.036	616.144	498.914	655.207	1008.76	637.113	949.855	936.968	844.084	731.672	1014.16	878.517
ENSMUSG00000020044	Timp3	295.374	-0.51247	0.184274	-2.78102	0.00541881	0.177363	380.018	443.543	377.067	564.65	224.568	440.203	220.917	230.794	208.978	319.398	205.883	244.552
ENSMUSG00000079110	Capn3	15.2479	-0.60122	0.216213	-2.78068	0.00542448	0.177363	21.001	21.0733	19.759	17.5026	2.69481	15.7528	10.3152	6.43648	23.3495	11.3262	11.4379	18.6919
ENSMUSG00000030894	Tpp1	656.492	0.276255	0.0994019	2.77917	0.00544975	0.177604	525.024	593.064	610.882	671.188	797.664	643.239	805.443	695.14	638.609	665.98	714.872	750.011
ENSMUSG00000032477	Cdc25a	732.082	-0.359207	0.129254	-2.77907	0.00545146	0.177604	698.032	743.587	907.266	756.418	530.878	762.26	495.988	561.813	732.007	715.815	586.195	626.956
ENSMUSG00000025867	Cplx2	7547.08	-0.356332	0.128333	-2.77662	0.00549281	0.177964	10780.5	9159.87	8287.24	9800.71	6982.26	8316.6	6627.5	7013.01	7728.68	7251.03	5157.56	5796.03
ENSMUSG00000071719	Tmem28	461.012	-0.34069	0.122716	-2.77625	0.00549906	0.177964	568.026	490.707	457.75	552.474	411.408	440.203	415.186	333.778	478.665	459.843	352.67	398.76
ENSMUSG00000013698	Pea15a	8277.84	-0.225023	0.081065	-2.77584	0.00550599	0.177964	8394.39	7996.83	9309.77	8127.31	7040.64	7998.04	6651.56	7073.69	8645.15	8536.55	7695.83	7962.73
ENSMUSG00000035517	Tdrd7	553.965	-0.288855	0.104075	-2.77546	0.00551241	0.177964	658.031	594.067	614.175	608.026	529.081	511.091	508.022	450.554	590.742	609.349	461.331	452.499
ENSMUSG00000022912	Pros1	159.862	0.460882	0.166164	2.77365	0.00554314	0.177964	125.006	149.52	169.598	131.65	228.161	132.148	252.722	229.874	136.595	127.986	198.258	193.149
ENSMUSG00000044933	Sstr3	68.352	-0.539769	0.194609	-2.7736	0.005544	0.177964	103.005	84.2933	88.9154	75.3374	48.5066	74.3882	47.2779	38.6189	71.216	60.0288	36.2202	26.4801
ENSMUSG00000028927	Padi2	18.4043	-0.591073	0.213118	-2.77346	0.00554642	0.177964	31.0014	24.0838	26.3453	25.8734	14.3723	16.628	11.1748	11.9535	28.0194	15.8567	8.57846	14.0189
ENSMUSG00000044674	Fzd1	1306.05	0.432139	0.155816	2.77339	0.00554761	0.177964	1219.06	1268.41	1076.86	1028.85	1685.16	1533.27	1542.12	1776.47	877.941	1146.21	1760.49	1605.94
ENSMUSG00000010047	Hyal2	693.374	0.291658	0.105183	2.77287	0.00555645	0.177964	707.033	563.962	505.5	615.636	807.545	671.244	705.729	794.446	699.318	632.001	749.186	753.905
ENSMUSG00000054477	Kcnn2	548.372	0.371064	0.133861	2.77201	0.00557115	0.177964	507.024	508.77	477.509	527.362	620.705	585.479	730.658	759.505	434.301	453.048	569.991	595.803
ENSMUSG00000056972	Magel2	714.373	0.598856	0.216095	2.77127	0.00558384	0.177964	607.028	494.721	220.642	486.269	1395.01	292.302	1389.11	1358.1	372.425	820.016	896.926	1016.37
ENSMUSG00000035121	Neil2	41.3711	0.48131	0.173679	2.77126	0.005584	0.177964	41.0019	34.1187	26.3453	33.4833	54.7945	59.5106	47.2779	45.9749	35.0242	33.9786	46.705	38.1625
ENSMUSG00000041075	Fzd7	425.287	0.353832	0.127698	2.77085	0.00559107	0.177964	384.018	424.477	411.645	397.994	484.168	561.85	499.426	574.686	282.529	407.743	400.328	404.211
ENSMUSG00000049532	Sall2	2610.13	0.424884	0.153395	2.76987	0.00560779	0.177964	2474.11	2251.84	2296.98	2427.54	3976.64	2014.61	3768.48	3577.76	2062.93	2524.61	3109.22	2785.09
ENSMUSG00000015133	Lrrk1	48.2539	-0.488894	0.176564	-2.76894	0.00562397	0.177964	54.0025	66.2305	46.1043	80.6643	48.5066	37.6317	36.1031	42.2969	57.2063	53.2331	34.3138	45.172
ENSMUSG00000021638	Ocln	117.278	0.496661	0.179374	2.76886	0.00562527	0.177964	81.0038	127.443	92.2085	129.367	195.823	97.1422	180.515	194.933	88.7281	115.527	116.286	126.949
ENSMUSG00000050663	Trhde	191.626	0.563653	0.203587	2.76861	0.00562954	0.177964	137.006	184.642	159.718	189.485	326.97	136.524	366.189	355.846	88.7281	177.821	211.602	225.86
ENSMUSG00000053024	Cntn2	17324.5	-0.564636	0.204007	-2.76772	0.00564492	0.178139	23201.1	21562	21180	23050.2	8858.74	23481.3	7202.57	9983.9	18125	17335.9	8370.67	11871.7
ENSMUSG00000028813	CK137956	32.7052	-0.57796	0.209149	-2.76339	0.00572051	0.180211	56.0026	41.1432	23.0521	47.942	28.7447	33.2559	14.6132	13.7925	44.364	30.5807	21.9227	26.4801
ENSMUSG00000043556	Fbxl7	56.0704	0.595652	0.215604	2.76271	0.00573234	0.18027	58.0027	35.1222	32.9316	54.7908	110.487	63.0112	97.9941	101.145	10.5073	71.355	47.6581	71.6521
ENSMUSG00000028906	Epb4.1	5091.18	0.337438	0.122193	2.76151	0.00575352	0.18042	4537.21	4992.37	5028.66	4554.49	6697.5	5037.39	6386.81	6564.29	3780.28	4801.17	5522.62	5296.03
ENSMUSG00000019796	Lrp11	1766.21	-0.165862	0.0600666	-2.76131	0.00575704	0.18042	1918.09	1889.58	1931.44	2038.68	1679.77	1773.94	1699.42	1768.19	1730.2	1781.61	1648.02	1535.85
ENSMUSG00000020728	Cep112	202.133	0.431956	0.156485	2.76036	0.00577369	0.18047	150.007	178.622	230.521	149.914	245.228	183.783	287.106	284.125	164.614	198.208	258.307	218.85
ENSMUSG00000027884	Clcc1	519.262	0.246964	0.0894767	2.76009	0.00577854	0.18047	419.019	494.721	492.328	408.648	591.96	530.344	534.67	503.885	531.201	513.076	550.928	568.544
ENSMUSG00000020448	Rnf185	969.35	0.222367	0.0806268	2.75797	0.0058161	0.18133	873.041	866.013	895.74	908.615	1099.48	975.798	997.133	1085.93	937.482	907.228	1046.57	883.19
ENSMUSG00000079419	Ms4a6c	2.34437	0.407783	0.147947	2.75627	0.00584652	NA	1.00005	0	0	0.760984	7.18616	1.75031	10.3152	2.75849	0	0	0.953162	5.45179
ENSMUSG00000051279	Gdf6	3.87546	0.488186	0.177187	2.7552	0.00586564	0.182515	4.00019	2.00698	0	1.52197	14.3723	0.875155	12.0344	6.43648	2.33495	5.66309	6.67214	3.11531
ENSMUSG00000017400	Stac2	504.426	-0.516047	0.187361	-2.75429	0.00588192	0.182515	687.032	521.816	513.733	501.488	255.109	584.604	267.335	269.413	710.992	530.066	390.797	460.287
ENSMUSG00000020431	Adcy1	6960.54	-0.425139	0.154377	-2.7539	0.00588896	0.182515	9760.45	9300.36	8601.74	10376.8	6480.12	8436.5	6598.27	5425.95	6345.23	7031.3	5477.82	5372.35
ENSMUSG00000035032	Nek11	39.9389	0.547313	0.198763	2.7536	0.00589441	0.182515	25.0012	34.1187	31.285	28.9174	52.998	34.1311	46.4183	71.7208	36.1917	26.0502	60.0492	45.172
ENSMUSG00000030772	Dkk3	851.632	-0.482021	0.175189	-2.75144	0.0059334	0.183409	1129.05	1055.67	915.499	1276.93	599.146	1047.56	599.999	632.614	1153.47	618.41	830.205	633.965
ENSMUSG00000090041	Gm16027	12.7315	0.595252	0.216557	2.7487	0.00598314	0.184299	16.0007	12.0419	8.23291	12.1757	35.0325	14.8776	25.7879	23.9069	3.50242	5.66309	12.3911	11.6824
ENSMUSG00000030930	Chst15	981.51	-0.360833	0.131295	-2.74826	0.00599123	0.184299	1056.05	1066.71	1175.66	1079.07	759.039	1090.44	721.202	740.195	1022.71	1091.84	830.205	760.136
ENSMUSG00000024043	Arhgap28	391.109	-0.535589	0.194889	-2.74818	0.00599273	0.184299	466.022	561.955	540.079	553.235	241.635	560.099	249.283	217.921	456.483	340.918	333.607	281.936
ENSMUSG00000047473	Zfp30	659.048	0.286336	0.104244	2.74677	0.00601849	0.184778	609.028	525.83	693.211	609.548	765.326	712.376	708.308	817.433	540.541	642.195	752.998	692.378
ENSMUSG00000075254	Heg1	1462.41	0.373983	0.136378	2.74224	0.00610209	0.187028	1282.06	1413.92	1585.66	1308.89	2066.02	1654.04	1770.77	1983.36	1025.04	1362.54	1313.46	1424.48
ENSMUSG00000045179	Sox3	259.754	0.493773	0.180175	2.74051	0.00613432	0.187414	238.011	185.646	133.373	175.787	278.464	303.679	229.513	334.697	231.16	227.656	237.337	350.472
ENSMUSG00000055799	Tcf7l1	142.832	0.502416	0.183337	2.7404	0.00613649	0.187414	129.006	101.353	88.9154	105.016	191.332	128.648	152.149	200.45	133.092	88.3443	171.569	207.168
ENSMUSG00000089671	Gm16537	0.961033	-0.343824	0.125483	-2.74001	0.00614381	NA	2.00009	3.01048	1.64658	3.04393	0	0	0	0	0	1.13262	0.953162	1.55765
ENSMUSG00000040289	Hey1	431.524	0.340105	0.12413	2.7399	0.00614575	0.187414	364.017	351.222	400.119	352.335	470.694	385.944	508.882	532.389	405.114	407.743	542.349	480.536
ENSMUSG00000054871	Tmem158	575.139	-0.454136	0.165826	-2.73862	0.00616972	0.187829	826.038	615.14	461.043	764.028	385.358	489.212	452.148	494.69	747.184	576.503	540.443	515.584
ENSMUSG00000027447	Cst3	2864.49	0.455826	0.166488	2.7379	0.00618334	0.187905	2666.12	2086.26	1936.38	2332.42	3732.31	2380.42	3503.72	3653.16	3145.18	2214.27	4694.33	3418.27
ENSMUSG00000024899	Papss2	25.2756	-0.553675	0.202264	-2.73739	0.00619296	0.187905	38.0018	24.0838	26.3453	28.1564	12.5758	14.8776	14.6132	23.9069	29.1869	36.2438	35.267	21.8072
ENSMUSG00000033669	Zfp7	336.519	-0.350944	0.128316	-2.73501	0.00623791	0.188952	377.018	380.323	411.645	324.179	256.905	365.815	239.828	274.01	347.908	364.703	280.23	299.07
ENSMUSG00000053684	BC048403	194.263	0.328931	0.120365	2.73277	0.0062804	0.18971	181.008	161.562	192.65	195.573	238.042	243.293	236.389	217.921	145.934	201.606	197.305	207.168
ENSMUSG00000041718	Alg13	396.688	0.484977	0.177479	2.73259	0.00628389	0.18971	256.012	322.121	492.328	328.745	529.081	395.57	630.085	576.525	269.687	339.786	430.829	459.508
ENSMUSG00000064120	Mocs1	250.862	0.298984	0.109537	2.72953	0.00634242	0.191159	246.011	234.817	159.718	223.729	277.566	263.422	263.896	288.722	261.514	249.176	246.869	286.608
ENSMUSG00000049858	Suox	206.277	-0.274098	0.100502	-2.72729	0.00638562	0.191933	217.01	232.81	209.116	228.295	190.433	194.284	159.026	184.819	182.126	209.534	194.445	197.043
ENSMUSG00000025189	Cnnm1	238.017	-0.435259	0.159605	-2.7271	0.00638928	0.191933	340.016	252.88	223.935	317.33	183.247	247.669	191.69	171.946	274.357	260.502	180.148	194.707
ENSMUSG00000019122	Ccl9	21.706	0.580164	0.212831	2.72593	0.00641202	0.192297	13.0006	12.0419	19.759	18.2636	30.5412	16.628	42.9799	32.1824	39.6941	15.8567	20.9696	20.2495
ENSMUSG00000027748	Trpc4	473.854	-0.365406	0.134218	-2.72248	0.00647947	0.193645	547.025	584.032	479.155	589.762	344.038	507.59	439.254	368.718	527.699	475.7	382.218	478.2
ENSMUSG00000021115	Vrk1	1156	0.300613	0.110431	2.72218	0.00648537	0.193645	928.043	1053.67	1134.49	844.692	1258.48	1106.2	1255.87	1324.08	1060.07	1049.94	1415.45	1267.93
ENSMUSG00000048728	Zfp454	338.305	0.27715	0.101819	2.72199	0.00648905	0.193645	302.014	300.044	304.618	326.462	423.085	364.94	367.048	359.523	301.209	306.94	364.108	364.491
ENSMUSG00000016494	Cd34	362.144	-0.283667	0.104234	-2.72144	0.00649978	0.193646	378.018	373.299	434.697	392.668	308.107	338.685	312.893	316.307	386.434	356.775	339.326	275.705
ENSMUSG00000050666	Vstm4	49.3537	-0.465514	0.171107	-2.72061	0.00651622	0.193817	39.0018	54.1886	54.3372	63.9226	38.6256	34.1311	36.1031	33.1019	58.3737	41.9069	57.1897	59.9697
ENSMUSG00000102752	NA	187.081	-0.454275	0.167048	-2.71943	0.00653938	0.194145	190.009	198.691	197.59	168.938	110.487	192.534	108.309	100.225	241.667	177.821	162.991	169.006
ENSMUSG00000027500	Stmn2	22584.4	-0.304465	0.111978	-2.71896	0.00654868	0.194145	25042.2	23279	24343.1	24858.3	19205	21898.1	18522.6	18059.8	27241.9	22738.5	21858.9	18349.2
ENSMUSG00000031562	Dctd	289.1	0.494243	0.18191	2.71697	0.00658823	0.194999	220.01	312.086	309.557	201.661	404.222	372.816	436.675	400.901	164.614	199.341	361.249	363.712
ENSMUSG00000027016	Zfp385b	234.193	-0.54494	0.200693	-2.7153	0.0066216	0.195576	319.015	301.048	273.332	372.882	127.554	335.184	122.063	149.878	296.539	226.524	141.068	183.803
ENSMUSG00000002459	Rgs20	335.638	0.348184	0.128249	2.71491	0.00662934	0.195576	272.013	325.131	340.842	309.72	405.12	320.307	436.675	463.427	286.031	292.216	402.235	368.385
ENSMUSG00000040212	Emp3	23.6765	0.580984	0.214106	2.71353	0.00665708	0.195985	15.0007	14.0489	4.93974	19.0246	27.8464	23.6292	32.6647	31.2629	33.8568	15.8567	25.7354	38.9414
ENSMUSG00000034532	Fbxo16	230.29	0.390395	0.143912	2.71274	0.00667299	0.195985	240.011	195.681	212.409	164.372	291.938	214.413	318.051	278.608	234.662	182.352	285.949	242.215
ENSMUSG00000039621	Prex1	2515.67	-0.444816	0.163981	-2.71261	0.00667566	0.195985	3369.16	2844.9	2680.63	2951.09	1823.49	2881.01	1572.2	1883.13	2350.13	2561.98	1421.17	2053.77
ENSMUSG00000001166	Oas1c	9.57018	-0.587172	0.21656	-2.71137	0.00670066	0.196401	14.0007	15.0524	8.23291	9.1318	4.49135	8.75155	4.29799	0.919497	10.5073	10.1936	9.53162	7.78827
ENSMUSG00000038264	Sema7a	1951.05	-0.457907	0.16892	-2.71079	0.00671238	0.196427	2697.13	2164.53	1967.66	2546.25	1342.91	2481.94	1196.56	1326.83	2331.45	1858.63	1498.37	1655.01
ENSMUSG00000038521	C1s1	5.53452	0.473901	0.174902	2.70952	0.0067381	0.196861	1.00005	4.01397	0	3.80492	15.2706	1.75031	14.6132	13.7925	2.33495	1.13262	16.2038	8.5671
ENSMUSG00000031641	Cbr4	264.144	0.324661	0.119877	2.70829	0.00676313	0.197196	185.009	238.831	288.152	229.056	301.819	304.554	294.842	291.481	259.179	237.85	296.434	299.07
ENSMUSG00000025403	Shmt2	1234.22	0.31632	0.116815	2.70789	0.00677135	0.197196	1254.06	1047.65	922.085	1005.26	1474.96	1284.73	1284.24	1327.75	1253.87	981.98	1374.46	1468.87
ENSMUSG00000039063	Echdc3	6.0823	0.564478	0.208564	2.7065	0.00679958	0.197374	2.00009	4.01397	1.64658	2.28295	11.6775	6.12609	6.01718	11.034	8.17232	3.39786	7.6253	8.5671
ENSMUSG00000061298	Agbl4	38.5486	0.568601	0.210093	2.70643	0.00680118	0.197374	31.0014	30.1048	39.5179	22.8295	70.9634	24.5043	66.189	64.3648	31.5218	31.7133	49.5644	48.2873
ENSMUSG00000034595	Ppp1r18	1315.06	-0.25836	0.0954772	-2.70599	0.00681015	0.197374	1530.07	1239.31	1457.22	1309.65	1118.35	1345.11	1031.52	1085.01	1327.42	1316.1	1282	1245.34
ENSMUSG00000021047	Nova1	1597.94	0.510896	0.188926	2.70422	0.00684658	0.197803	1029.05	1439.01	1373.25	1284.54	2128.9	964.421	2749.85	2391.61	1053.06	1856.36	1971.14	1831.02
ENSMUSG00000075012	Fjx1	1897.41	0.336042	0.124279	2.70394	0.00685234	0.197803	2045.1	1567.45	1462.16	1848.43	2283.4	1794.94	2349.28	2523.1	1671.82	1653.62	2160.82	2106.73
ENSMUSG00000029134	Plb1	5.17606	-0.560415	0.207388	-2.70226	0.00688703	0.197803	8.00037	7.02444	9.87949	8.37082	3.59308	5.25093	0.859597	0.919497	5.83737	5.66309	5.71897	3.11531
ENSMUSG00000048899	Rimkla	939.816	0.348452	0.128976	2.70169	0.0068988	0.197803	960.045	776.703	764.014	897.2	1210.87	792.016	1256.73	1186.15	820.735	927.615	1086.61	983.659
ENSMUSG00000025790	Slco3a1	876.564	-0.38175	0.141305	-2.70161	0.00690049	0.197803	1125.05	1086.78	971.483	1173.44	743.768	836.649	816.618	831.226	909.463	1003.5	610.977	661.224
ENSMUSG00000074682	Zcchc3	406.402	0.287136	0.106298	2.70124	0.0069081	0.197803	374.017	359.25	340.842	343.204	431.17	366.69	459.025	498.368	409.784	385.09	432.736	452.499
ENSMUSG00000076441	Ass1	20.8542	-0.574499	0.212701	-2.70097	0.00691372	0.197803	39.0018	35.1222	14.8192	29.6784	8.9827	25.3795	17.1919	11.034	17.5121	16.9893	10.4848	14.7977
ENSMUSG00000028444	Cntfr	1068.66	0.392395	0.145289	2.70079	0.00691756	0.197803	1037.05	824.87	655.339	925.356	1324.05	894.409	1217.19	1279.02	1033.22	1023.89	1245.78	1360.61
ENSMUSG00000032066	Bco2	11.7229	-0.585261	0.216722	-2.70052	0.0069232	0.197803	12.0006	13.0454	18.1124	19.7856	5.38962	14.8776	4.29799	1.83899	14.0097	10.1936	10.4848	12.4612
ENSMUSG00000030342	Cd9	487.461	-0.521222	0.193209	-2.69771	0.00698186	0.199047	552.026	513.788	554.898	579.109	228.161	623.986	249.283	230.794	580.235	513.076	376.499	367.607
ENSMUSG00000073207	Ccdc160	36.6661	0.544619	0.201942	2.6969	0.00699875	0.199047	25.0012	27.0943	31.285	29.6784	54.7945	26.2547	58.4526	56.0893	36.1917	24.9176	46.705	31.1531
ENSMUSG00000020027	Socs2	1180.39	0.330766	0.122649	2.69686	0.00699971	0.199047	849.039	1119.9	1346.9	1078.31	1438.13	1241.85	1468.19	1489.59	1026.21	1044.27	1315.36	1287.4
ENSMUSG00000027007	Ssfa2	420.157	-0.466083	0.172871	-2.69613	0.00701505	0.19917	469.022	579.015	538.432	474.854	302.717	518.967	276.79	278.608	329.228	449.65	287.855	380.068
ENSMUSG00000031760	Mt3	945.548	-0.474145	0.175975	-2.69439	0.00705181	0.199901	1169.05	852.968	716.263	942.859	514.709	855.027	450.429	603.19	1469.85	806.425	809.235	929.92
ENSMUSG00000028597	Gpx7	162.082	-0.411391	0.152797	-2.6924	0.00709405	0.200514	189.009	164.573	192.65	178.07	112.284	162.779	108.309	134.247	180.959	130.251	151.553	148.756
ENSMUSG00000028845	Tekt2	94.6981	-0.53507	0.198739	-2.69232	0.00709559	0.200514	119.006	91.3178	100.441	97.4059	43.117	96.2671	53.295	45.0554	136.595	107.599	57.1897	70.0945
ENSMUSG00000022494	Shisa9	680.847	-0.38335	0.142738	-2.68568	0.00723828	0.204228	806.037	899.129	859.515	965.688	602.739	823.521	623.208	559.974	580.235	742.998	505.176	504.68
ENSMUSG00000031790	Mmp15	1267.92	-0.399802	0.148963	-2.68391	0.00727665	0.204958	1681.08	1418.94	976.423	1558.49	969.234	1258.47	874.211	990.299	1337.93	1406.71	913.13	1140.98
ENSMUSG00000034917	Tjp3	162.609	0.414652	0.154554	2.6829	0.00729879	0.204958	192.009	139.485	97.1483	146.87	194.925	155.778	224.355	239.069	165.781	132.516	175.382	167.448
ENSMUSG00000028172	Tacr3	66.8226	-0.492505	0.183595	-2.68257	0.00730592	0.204958	70.0033	95.3317	93.8551	105.016	44.0153	61.2609	61.891	67.1233	63.0436	74.7528	43.8455	57.6332
ENSMUSG00000079056	Kcnip3	766.652	-0.441863	0.164733	-2.6823	0.00731187	0.204958	979.045	859.992	688.271	839.365	534.471	843.65	504.584	439.52	1051.89	758.855	624.321	661.224
ENSMUSG00000046997	Spsb4	207.86	-0.35059	0.130735	-2.68168	0.00732543	0.204958	236.011	228.796	177.831	209.271	143.723	186.408	152.149	171.027	263.849	198.208	173.476	192.37
ENSMUSG00000027698	Nceh1	164.731	-0.349469	0.130334	-2.68133	0.00733295	0.204958	192.009	247.862	209.116	229.817	167.977	143.525	174.498	187.577	142.432	157.434	139.162	114.488
ENSMUSG00000027985	Lef1	124.602	0.41111	0.153374	2.68044	0.00735249	0.204958	97.0045	77.2689	128.433	92.079	133.842	111.145	128.08	171.946	117.915	120.058	156.319	124.612
ENSMUSG00000079293	Clec7a	6.18847	0.530546	0.197939	2.68034	0.00735467	0.204958	6.00028	5.01746	3.29316	0	11.6775	7.00124	21.4899	5.51698	5.83737	3.39786	11.4379	6.23062
ENSMUSG00000027296	Itpka	25.0317	-0.54437	0.20321	-2.67885	0.00738745	0.205477	46.0021	27.0943	24.6987	41.0931	20.6602	21.0037	24.0687	15.6315	37.3592	21.5198	24.7822	21.8072
ENSMUSG00000053472	Gm13534	1.66287	0.386268	0.144201	2.67867	0.00739142	NA	0	2.00698	0	1.52197	6.28789	1.75031	3.43839	7.35598	2.33495	0	0.953162	0
ENSMUSG00000029311	Hsd17b11	235.587	-0.337749	0.126098	-2.67847	0.00739598	0.205477	272.013	244.852	261.806	269.388	180.552	236.292	194.269	198.611	262.682	242.38	236.384	195.486
ENSMUSG00000005107	Slc2a9	16.8262	-0.579324	0.216449	-2.67649	0.00743976	0.206376	38.0018	20.0698	21.4056	24.3515	4.49135	16.628	9.45557	19.3094	12.8422	13.5914	8.57846	10.1248
ENSMUSG00000026003	Acadl	270.795	-0.363545	0.135861	-2.67586	0.00745382	0.20645	252.012	303.055	301.324	293.74	197.619	258.171	192.55	217.001	328.06	279.757	247.822	217.293
ENSMUSG00000057751	Megf6	436.83	-0.422074	0.157782	-2.67505	0.00747186	0.206634	617.029	518.805	386.947	529.645	364.698	397.321	348.997	342.973	440.138	506.281	251.635	362.934
ENSMUSG00000031737	Irx5	3.03818	0.435782	0.163002	2.67347	0.00750705	NA	2.00009	0	0	0	7.18616	4.37578	6.01718	5.51698	0	1.13262	9.53162	7.78827
ENSMUSG00000057378	Ryr3	1261.78	-0.536639	0.20077	-2.6729	0.00751983	0.207644	1679.08	1805.28	1789.83	2157.39	914.439	1791.44	918.91	738.356	956.162	1430.5	646.244	926.805
ENSMUSG00000098292	Gm27194	1.22007	0.36879	0.138071	2.67102	0.00756208	NA	0	0	1.64658	0	2.69481	3.50062	3.43839	2.75849	0	0	1.90632	1.55765
ENSMUSG00000003617	Cp	32.1412	-0.558035	0.209045	-2.66945	0.00759758	0.209471	23.0011	63.22	39.5179	51.7469	15.2706	32.3807	28.3667	21.1484	39.6941	26.0502	29.548	42.0567
ENSMUSG00000049811	Fam161a	60.8084	0.530341	0.198766	2.66816	0.00762678	0.209957	47.0022	48.1676	39.5179	53.2689	107.792	36.7565	99.7133	75.3988	61.8762	53.2331	89.5973	75.5463
ENSMUSG00000036295	Lrrn3	2165.12	-0.308028	0.115534	-2.66613	0.00767299	0.210603	2022.09	2682.33	2682.28	2273.82	1809.12	2316.54	1785.38	1749.8	2282.41	2344.52	1841.51	1957.97
ENSMUSG00000051048	P4ha3	139.249	-0.473952	0.177769	-2.66611	0.00767352	0.210603	179.008	149.52	159.718	186.441	91.6236	149.652	98.8537	104.823	168.116	159.699	84.8315	93.4593
ENSMUSG00000037679	Inf2	470.928	-0.543433	0.203878	-2.66548	0.00768787	0.210678	686.032	501.746	421.525	497.683	195.823	584.604	220.917	188.497	639.776	458.711	314.544	439.259
ENSMUSG00000038291	Snx25	619.209	-0.248909	0.0934055	-2.66483	0.00770283	0.210769	657.031	663.308	708.03	723.696	625.196	596.856	524.354	548.94	632.771	650.123	592.867	539.727
ENSMUSG00000052056	Zfp217	370.238	0.398518	0.149602	2.66386	0.00772502	0.211057	301.014	348.212	391.886	289.935	482.371	386.819	448.71	508.482	231.16	391.886	392.703	403.433
ENSMUSG00000052369	Tmem106c	694.872	0.337119	0.126623	2.66238	0.00775906	0.211617	739.034	578.011	531.846	564.65	804.85	693.998	822.635	806.399	707.49	554.983	898.832	719.637
ENSMUSG00000042331	Specc1	803.566	-0.402298	0.151129	-2.66195	0.00776889	0.211617	978.045	992.453	971.483	1011.35	635.077	946.043	593.122	684.106	713.327	885.708	478.488	661.224
ENSMUSG00000000317	Bcl6b	249.249	-0.445156	0.167388	-2.65943	0.00782732	0.212889	305.014	316.1	319.437	287.652	176.061	320.307	165.043	180.221	304.711	208.402	194.445	187.697
ENSMUSG00000030770	Parva	672.563	-0.306578	0.115442	-2.6557	0.00791443	0.214936	637.03	703.448	760.721	750.33	567.707	685.247	502.864	507.563	694.648	754.324	539.49	654.994
ENSMUSG00000039137	Whrn	668.577	0.356858	0.134404	2.65511	0.00792825	0.214988	702.033	533.858	413.292	635.421	821.019	633.612	785.672	786.17	674.801	605.951	713.919	845.028
ENSMUSG00000039194	Rlbp1	1561.92	-0.563792	0.212503	-2.65311	0.00797545	0.215945	1856.09	1776.18	2143.85	1754.07	642.263	2124.88	488.251	616.063	2161	1359.14	918.849	1056.87
ENSMUSG00000052544	St6galnac3	475.105	-0.396403	0.149582	-2.65008	0.00804728	0.217381	503.023	590.053	752.488	587.479	420.391	532.094	401.432	411.935	396.941	518.739	322.169	352.03
ENSMUSG00000047603	Zfp235	452.214	0.248519	0.0937858	2.64986	0.00805246	0.217381	433.02	426.484	413.292	428.434	525.488	467.333	476.217	572.847	442.473	408.875	443.221	509.353
ENSMUSG00000025366	Esyt1	248	-0.329079	0.124308	-2.64729	0.0081139	0.218397	297.014	247.862	242.047	264.822	198.518	231.916	180.515	209.645	301.209	265.033	193.492	236.764
ENSMUSG00000059552	Trp53	1683.41	0.290218	0.109644	2.64691	0.00812309	0.218397	1712.08	1437	1318.91	1477.07	1988.77	1811.57	1787.1	1797.62	1577.26	1319.5	1880.59	1788.97
ENSMUSG00000022096	Hr	348.298	-0.495301	0.187133	-2.64678	0.0081263	0.218397	550.026	442.54	261.806	376.687	221.873	424.45	191.69	195.853	423.793	371.499	289.761	323.213
ENSMUSG00000036639	Nudt1	150.929	0.344119	0.130062	2.64581	0.00814957	0.218698	137.006	117.409	116.907	113.387	176.959	136.524	149.57	170.107	156.442	146.108	192.539	172.121
ENSMUSG00000109460	NA	140.477	-0.381312	0.144232	-2.64373	0.00819969	0.219718	192.009	190.663	149.839	191.007	132.046	155.778	127.22	123.213	116.747	174.423	104.848	151.093
ENSMUSG00000085029	Gm13569	2.96913	-0.470062	0.177937	-2.64174	0.0082481	NA	6.00028	5.01746	9.87949	2.28295	0	1.75031	0.859597	1.83899	3.50242	2.26524	0	0.778827
ENSMUSG00000027618	Nfs1	461.619	0.346982	0.131519	2.63826	0.00833327	0.222967	416.019	388.351	358.955	397.994	573.097	380.693	527.793	563.652	450.645	412.273	577.616	507.017
ENSMUSG00000085218	BB218582	61.9267	0.497357	0.188636	2.6366	0.00837422	0.223732	38.0018	44.1536	69.1564	44.1371	97.9115	62.136	77.3638	67.1233	54.8713	45.3048	84.8315	87.2287
ENSMUSG00000028262	Clca2	1.447	0.367035	0.139324	2.63441	0.0084284	NA	0	2.00698	0	0	5.38962	1.75031	3.43839	4.59749	0	1.13262	1.90632	0.778827
ENSMUSG00000037750	Fam222b	863.83	0.321806	0.122202	2.63339	0.0084537	0.225523	903.042	713.483	666.865	802.838	1103.97	726.379	1038.39	1078.57	817.232	890.238	914.083	938.487
ENSMUSG00000034855	Cxcl10	1.27993	0.358242	0.13616	2.63104	0.0085123	NA	0	1.00349	1.64658	0	2.69481	1.75031	6.01718	3.67799	0	1.13262	0	1.55765
ENSMUSG00000002365	Snx9	119.306	0.340555	0.129441	2.63097	0.00851414	0.226774	109.005	116.405	111.968	108.06	152.706	130.398	139.255	155.395	89.8956	121.19	122.958	135.516
ENSMUSG00000050248	Evc2	238.012	0.320197	0.121724	2.63051	0.00852563	0.226774	203.009	201.702	187.71	194.051	272.176	261.671	214.899	256.54	236.997	214.065	267.839	288.945
ENSMUSG00000015806	Qdpr	761.913	0.35157	0.133866	2.62629	0.00863221	0.229164	663.031	619.154	650.4	687.168	875.814	758.76	905.156	902.946	776.371	569.707	1090.42	791.289
ENSMUSG00000041120	Nbl1	168.118	-0.51352	0.195595	-2.62542	0.0086542	0.229164	234.011	197.688	107.028	232.1	92.5219	177.657	94.5557	104.823	231.16	147.24	131.536	191.592
ENSMUSG00000041362	4930506M07Rik	6100.17	-0.254858	0.0970903	-2.62496	0.00866595	0.229164	6034.28	6482.56	7943.11	6420.42	5226.14	6316.87	5317.47	5435.15	5977.47	6085.56	5712.3	5055.37
ENSMUSG00000037990	Sh3rf3	2101.89	-0.348492	0.132761	-2.62495	0.00866607	0.229164	2520.12	2403.36	2407.3	2537.12	1730.97	2391.8	1732.09	1680.84	2263.73	2198.41	1520.29	1710.3
ENSMUSG00000031385	Plxnb3	15.1463	-0.559966	0.213682	-2.62055	0.00877869	0.23163	27.0013	17.0594	11.5261	31.2003	10.7792	14.8776	12.0344	9.19497	11.6747	13.5914	9.53162	14.0189
ENSMUSG00000057132	Rpgrip1	43.0468	0.477899	0.182383	2.62031	0.00878492	0.23163	40.0019	39.1362	37.8714	46.42	58.3876	56.0099	68.7678	67.1233	21.0145	43.0395	39.0797	47.5085
ENSMUSG00000020605	Hs1bp3	376.737	0.282271	0.107953	2.61476	0.00892897	0.235086	379.018	338.177	278.272	345.487	460.813	373.691	412.607	416.532	373.592	347.714	431.783	390.193
ENSMUSG00000026421	Csrp1	376.754	-0.429013	0.164166	-2.61328	0.00896774	0.235515	457.021	409.425	357.308	378.209	266.786	408.698	202.865	239.069	496.177	318.266	344.092	348.136
ENSMUSG00000028328	Tmod1	11.8993	-0.565913	0.216564	-2.61315	0.00897124	0.235515	21.001	14.0489	16.4658	17.5026	8.08443	12.2522	7.73638	4.59749	14.0097	10.1936	8.57846	12.4612
ENSMUSG00000021675	F2rl2	5.41505	-0.5428	0.207822	-2.61185	0.00900546	0.236071	10.0005	10.0349	6.58632	8.37082	2.69481	7.00124	2.57879	0	4.6699	4.53048	2.85949	4.67296
ENSMUSG00000031292	Cdkl5	1779.46	-0.496548	0.190232	-2.61023	0.00904816	0.236534	1783.08	2561.91	3125.21	2734.98	1372.56	2156.38	1485.38	1423.38	1344.93	2139.52	1187.64	1134.75
ENSMUSG00000020096	Tbata	38.6472	-0.565708	0.216731	-2.61019	0.00904926	0.236534	76.0035	49.1711	41.1645	50.2249	11.6775	49.8839	17.1919	17.4705	59.5412	28.3155	12.3911	17.913
ENSMUSG00000039633	Lonrf1	1085.34	0.214607	0.08225	2.60921	0.00907523	0.236871	1021.05	1116.89	1137.79	1094.29	1294.41	1194.59	1295.41	1311.2	984.181	926.482	1110.43	1010.92
ENSMUSG00000085501	Gm11772	10.217	0.553992	0.212526	2.6067	0.00914193	0.238185	3.00014	3.01048	6.58632	7.60984	11.6775	8.75155	18.9111	17.4705	7.00485	12.4588	21.9227	13.2401
ENSMUSG00000029335	Bmp3	276.604	0.463762	0.177937	2.60633	0.00915185	0.238185	203.009	292.016	321.083	250.364	372.782	316.806	434.097	469.863	151.772	251.441	327.888	304.522
ENSMUSG00000041789	2700046A07Rik	16.4084	-0.557538	0.214134	-2.60369	0.00922259	0.239682	17.0008	21.0733	26.3453	22.8295	5.38962	17.5031	4.29799	5.51698	25.6844	13.5914	3.81265	7.00945
ENSMUSG00000025373	Rnf41	1832.59	-0.266881	0.102568	-2.60198	0.00926877	0.239855	2372.11	1970.86	1781.6	1969.43	1690.54	1847.45	1426.07	1690.04	1830.6	1795.2	1546.98	1530.4
ENSMUSG00000071226	Cecr2	566.383	0.468424	0.180036	2.60184	0.00927243	0.239855	383.018	546.903	645.46	415.497	754.547	622.235	789.11	842.26	344.405	528.933	540.443	547.516
ENSMUSG00000004110	Cacna1e	4171.09	-0.426436	0.163919	-2.6015	0.00928167	0.239855	4357.2	5110.78	6173.03	6025.47	3415.22	4829.98	3682.52	3243.07	4037.13	4939.35	2888.08	3163.6
ENSMUSG00000029283	Cdc7	1255.05	0.234894	0.0902973	2.60134	0.00928596	0.239855	966.045	1132.94	1211.88	1065.38	1306.98	1286.48	1381.37	1205.46	1207.17	1447.49	1441.18	1548.31
ENSMUSG00000038146	Notch3	911.998	0.437587	0.168239	2.60099	0.00929548	0.239855	1069.05	774.696	609.235	880.458	1436.33	843.65	1255.01	1299.25	630.436	881.177	840.689	1124.63
ENSMUSG00000103082	NA	44.1857	0.504927	0.194196	2.60009	0.00932003	0.240146	31.0014	27.0943	36.2248	26.6344	59.2858	36.7565	58.4526	41.3774	67.7135	41.9069	76.253	49.845
ENSMUSG00000056014	A430033K04Rik	681.817	0.307951	0.118475	2.59929	0.00934167	0.240164	548.025	601.092	736.022	579.87	820.121	620.485	818.337	840.421	614.092	652.388	803.516	700.945
ENSMUSG00000019984	Med23	1967.11	0.205267	0.0789765	2.59909	0.00934723	0.240164	1811.08	1894.59	1954.49	1862.13	2297.78	2033.86	2254.72	2124.96	1719.69	2107.8	2067.41	2133.21
ENSMUSG00000029231	Pdgfra	838.538	0.458804	0.176689	2.59667	0.00941317	0.241015	706.033	837.916	691.564	876.653	1300.7	658.117	1424.35	1260.63	625.767	807.557	1097.09	1007.02
ENSMUSG00000047909	Ankrd16	1730.15	0.254685	0.0980847	2.59658	0.0094156	0.241015	1590.07	1679.85	1524.73	1326.39	1902.54	1807.2	1932.38	1731.41	1668.32	1761.22	1783.37	2233.68
ENSMUSG00000036095	Dgkb	117.187	-0.515802	0.198659	-2.59641	0.00942027	0.241015	108.005	209.73	186.064	156.002	72.7599	112.895	104.871	106.662	70.0485	151.771	66.7214	100.469
ENSMUSG00000038463	Olfml2b	366.474	-0.557999	0.215123	-2.59386	0.00949049	0.242469	487.023	469.634	484.095	487.791	152.706	562.725	127.22	120.454	437.803	338.653	180.148	232.869
ENSMUSG00000019936	Epyc	1.9776	-0.375154	0.144713	-2.5924	0.0095309	NA	1.00005	3.01048	9.87949	4.5659	0	0.875155	0	0.919497	0	2.26524	0	3.89414
ENSMUSG00000060512	0610040J01Rik	35.7739	-0.527849	0.203696	-2.59135	0.00955989	0.243675	34.0016	53.1851	23.0521	50.9859	18.8637	36.7565	21.4899	17.4705	40.8616	32.8459	28.5949	24.9225
ENSMUSG00000045238	A730035I17Rik	49.1026	-0.478939	0.184841	-2.59109	0.00956729	0.243675	39.0018	65.227	83.9756	54.0298	41.3204	46.3832	33.5243	32.1824	44.364	53.2331	45.7518	41.2779
ENSMUSG00000004637	Wwox	235.244	0.325072	0.125486	2.59051	0.00958343	0.243675	225.01	231.807	202.529	255.691	323.377	233.666	324.068	296.998	184.461	207.269	249.729	227.418
ENSMUSG00000007783	Cpt1c	1546.52	0.360572	0.139205	2.59022	0.00959151	0.243675	1682.08	1255.37	1053.81	1225.94	1894.45	1507.89	1772.49	1755.32	1841.11	1293.45	1844.37	1826.35
ENSMUSG00000038507	Parp12	76.0692	0.448991	0.173392	2.58945	0.0096129	0.243834	77.0036	72.2514	51.044	63.1616	96.1149	92.7665	91.1173	111.259	64.2111	49.8352	101.035	91.1228
ENSMUSG00000003534	Ddr1	3309.84	0.328258	0.126792	2.58896	0.00962672	0.243834	3331.15	2599.04	2331.56	2884.13	3849.99	3077.92	3467.62	3943.72	2836.96	3284.59	3567.69	4022.64
ENSMUSG00000030319	Cand2	917.581	0.303538	0.117262	2.58855	0.00963815	0.243834	977.045	779.713	716.263	829.472	1033.91	1097.44	990.256	1035.35	754.189	884.575	823.532	1042.07
ENSMUSG00000085225	Gm14637	2.59206	-0.437906	0.169257	-2.58723	0.00967521	NA	7.00033	1.00349	3.29316	8.37082	0	1.75031	0	1.83899	2.33495	2.26524	2.85949	0.778827
ENSMUSG00000056222	Spock1	2357.44	-0.363544	0.140546	-2.58666	0.00969119	0.244834	2692.13	2840.89	2942.44	2933.59	1941.16	2923.89	1956.44	1749.8	2285.92	2585.77	1821.49	1888.66
ENSMUSG00000037523	Mavs	152.765	0.36671	0.141864	2.58495	0.00973933	0.245708	143.007	114.398	135.02	152.958	210.195	161.029	165.902	193.094	120.25	151.771	182.054	198.601
ENSMUSG00000030208	Emp1	155.802	-0.534038	0.20669	-2.58377	0.0097728	0.246064	122.006	268.936	288.152	234.383	83.5392	215.288	97.1345	125.052	143.599	120.058	80.0656	73.9886
ENSMUSG00000030259	Rassf8	135.151	-0.371927	0.143963	-2.58349	0.00978061	0.246064	136.006	154.538	153.132	178.07	116.775	105.894	121.203	120.454	120.25	140.445	101.035	132.401
ENSMUSG00000101389	Ms4a4a	2.55336	0.430087	0.166558	2.5822	0.00981725	NA	2.00009	0	1.64658	2.28295	10.7792	2.62547	7.73638	2.75849	0	1.13262	0	0.778827
ENSMUSG00000022351	Sqle	4658.25	-0.202085	0.0782916	-2.58119	0.00984607	0.247076	4817.22	4966.28	5196.61	5463.1	4353.02	4759.09	4348.7	4224.17	4931.41	4783.05	4442.69	4011.74
ENSMUSG00000042353	Frem3	5.98805	0.498612	0.193177	2.58112	0.00984812	0.247076	5.00023	2.00698	1.64658	6.84885	17.0671	0.875155	12.0344	19.3094	4.6699	4.53048	7.6253	3.89414
ENSMUSG00000048440	Cyp4f16	250.448	-0.524453	0.203272	-2.58006	0.00987826	0.247489	292.014	252.88	248.634	215.358	96.1149	281.8	105.73	95.6277	363.085	248.044	170.616	200.937
ENSMUSG00000019894	Slc6a15	2291.73	-0.399654	0.154969	-2.57894	0.00991051	0.247955	2171.1	2958.29	3019.83	2808.03	1686.95	2797.87	1710.6	1713.02	2448.19	2359.24	2096	1775.73
ENSMUSG00000056055	Sag	6.91693	0.547941	0.212542	2.57803	0.00993645	0.248261	0	5.01746	3.29316	3.04393	8.9827	9.62671	7.73638	8.27548	4.6699	11.3262	7.6253	8.5671
ENSMUSG00000044576	Gareml	585.722	-0.387359	0.150302	-2.57721	0.00996016	0.24849	663.031	595.071	487.388	622.485	420.391	586.354	347.277	380.672	664.293	648.991	447.033	549.073
ENSMUSG00000072640	Lyrm9	894.745	0.408968	0.158748	2.57621	0.0099891	0.24849	854.04	913.178	777.186	827.189	1354.59	740.381	1394.27	1230.29	598.915	851.729	962.694	943.16
ENSMUSG00000009075	Cabp7	146.002	-0.53429	0.207422	-2.57586	0.00999904	0.24849	224.01	177.618	131.726	203.183	79.0478	215.288	66.189	54.2503	172.786	123.455	135.349	127.728
ENSMUSG00000022265	Ank	1336.14	-0.261782	0.101647	-2.57539	0.0100127	0.24849	1621.08	1582.51	1409.47	1535.67	1160.57	1518.39	1236.1	1159.49	1384.63	1294.58	1263.89	1126.96
ENSMUSG00000024378	Stard4	854.063	-0.390121	0.151484	-2.57534	0.0100142	0.24849	798.037	1075.74	1147.67	1094.29	635.975	968.797	666.188	731	779.873	998.97	618.602	697.051
ENSMUSG00000078349	AW011738	66.9572	0.539753	0.209676	2.57422	0.0100467	0.248518	75.0035	60.2095	37.8714	54.0298	110.487	59.5106	124.642	114.018	33.8568	57.7636	59.0961	84.1134
ENSMUSG00000048895	Cdk5r1	13909.6	0.335965	0.130541	2.57363	0.0100638	0.248518	13454.6	13144.7	12160	13862.8	17399.5	13090.6	18107.4	19568.7	10159.4	13115.7	15854.9	14388.1
ENSMUSG00000046240	Hepacam	267.441	-0.487077	0.189262	-2.57356	0.0100659	0.248518	354.016	302.051	200.883	393.429	207.5	243.293	183.094	161.832	452.98	274.094	196.351	246.109
ENSMUSG00000029778	Adcyap1r1	3994.55	0.331001	0.128628	2.57332	0.0100728	0.248518	3915.18	3865.45	3354.09	4323.15	5836.96	3518.12	5197.13	5381.82	3698.56	3481.67	3945.14	3533.54
ENSMUSG00000051177	Plcb1	1732	-0.400154	0.155524	-2.57294	0.0100839	0.248518	1707.08	2388.31	2743.2	2189.35	1517.18	1955.1	1567.05	1473.03	1482.69	1968.49	1276.28	1274.94
ENSMUSG00000026805	Barhl1	5.49558	0.522322	0.203172	2.57084	0.0101453	0.249503	4.00019	3.01048	4.93974	0.760984	7.18616	5.25093	12.0344	11.9535	3.50242	3.39786	11.4379	9.34593
ENSMUSG00000040536	Necab1	776.055	-0.500191	0.194579	-2.57063	0.0101515	0.249503	761.035	1010.52	1572.49	1082.88	538.064	912.787	701.432	594.915	499.679	876.647	664.354	661.224
ENSMUSG00000025507	Pidd1	411.128	0.221621	0.0862922	2.56827	0.0102208	0.250629	405.019	341.187	352.368	337.877	415.899	426.201	414.326	429.405	444.808	397.549	413.673	417.451
ENSMUSG00000020388	Pdlim4	294.071	-0.536962	0.209087	-2.56813	0.010225	0.250629	396.018	315.096	301.324	353.096	141.927	373.691	115.186	119.535	437.803	248.044	164.897	209.505
ENSMUSG00000027498	Cstf1	898.79	0.221064	0.0860972	2.56761	0.0102404	0.250667	942.044	812.828	684.978	779.247	984.504	921.539	906.016	977.426	896.621	846.066	935.052	917.459
ENSMUSG00000003949	Hlf	216.196	-0.428154	0.166887	-2.56553	0.0103019	0.251679	218.01	281.981	260.16	289.174	132.046	278.299	163.324	157.234	235.83	194.81	181.101	223.523
ENSMUSG00000033721	Vav3	202.134	-0.397173	0.154827	-2.56527	0.0103095	0.251679	178.008	270.943	253.574	241.232	126.656	233.666	169.341	151.717	200.806	212.932	169.663	165.111
ENSMUSG00000020471	Pold2	665.068	0.298157	0.116267	2.56442	0.0103348	0.251957	648.03	562.959	421.525	584.435	757.242	623.111	678.222	729.161	667.796	661.449	752.045	754.684
ENSMUSG00000007594	Hapln4	29.1136	0.540566	0.210854	2.5637	0.0103564	0.252145	28.0013	16.0559	27.9919	26.6344	55.6928	17.5031	55.0142	48.7334	19.8471	23.785	20.0164	24.9225
ENSMUSG00000025608	Podxl	1423.53	-0.263894	0.103006	-2.56193	0.0104092	0.25309	1548.07	1597.56	1621.88	1604.91	1299.8	1525.4	1167.33	1252.36	1402.14	1602.66	1226.72	1185.38
ENSMUSG00000024516	Sec11c	612.896	-0.284382	0.111034	-2.56121	0.0104307	0.253214	590.027	584.032	604.295	608.787	478.778	546.097	450.429	455.151	778.706	670.51	674.839	616.831
ENSMUSG00000027568	Ntsr1	1107.18	-0.423384	0.165332	-2.56081	0.0104428	0.253214	1459.07	1239.31	1175.66	1407.82	883	1324.99	770.199	721.805	1546.9	946.869	1065.64	835.682
ENSMUSG00000032633	Flcn	1211.62	0.18028	0.0704155	2.56023	0.0104603	0.253214	1237.06	1070.73	1108.15	1219.86	1359.98	1233.97	1358.16	1327.75	1211.84	1133.75	1289.63	1269.49
ENSMUSG00000027555	Car13	4.95576	0.464521	0.181498	2.55937	0.0104861	0.253214	1.00005	1.00349	0	3.80492	8.08443	1.75031	8.59597	15.6315	1.16747	2.26524	7.6253	13.2401
ENSMUSG00000018169	Mfng	585.337	-0.5193	0.202911	-2.55925	0.0104898	0.253214	614.029	561.955	666.865	460.395	237.143	619.61	205.444	269.413	740.179	595.757	329.794	503.901
ENSMUSG00000071757	Zhx2	889.493	0.245606	0.0959875	2.55873	0.0105055	0.253214	892.041	775.699	796.945	818.058	1042.89	982.799	974.783	929.612	776.371	839.27	921.708	1017.15
ENSMUSG00000053647	Gper1	101.573	-0.431429	0.168625	-2.55851	0.0105121	0.253214	132.006	106.37	116.907	121.757	79.9461	86.6404	71.3466	92.8692	131.925	87.2116	61.0024	91.9016
ENSMUSG00000044583	Tlr7	20.4171	0.550623	0.21545	2.55569	0.0105978	0.254842	8.00037	18.0629	18.1124	23.5905	39.5239	14.8776	47.2779	29.4239	21.0145	15.8567	10.4848	21.0283
ENSMUSG00000001674	Ddx18	251.277	0.267187	0.104591	2.55458	0.0106316	0.254842	207.01	212.74	233.815	221.446	237.143	284.425	265.616	275.849	256.844	219.728	259.26	251.561
ENSMUSG00000107476	NA	617.233	0.26955	0.105518	2.55453	0.0106331	0.254842	644.03	626.179	507.147	632.377	797.664	668.619	779.655	705.255	493.842	611.614	601.446	621.504
ENSMUSG00000010663	Fads1	4669.69	-0.260177	0.101853	-2.55444	0.010636	0.254842	5151.24	4855.9	4593.96	4820.07	3841.9	4888.62	3680.8	3625.58	5217.45	4884.98	3985.17	4402.71
ENSMUSG00000034612	Chst11	1011.76	-0.331796	0.129997	-2.55234	0.0107002	0.256042	1143.05	1285.47	1228.35	1359.12	964.742	1099.2	924.927	898.349	856.927	1165.46	728.216	785.837
ENSMUSG00000005413	Hmox1	85.9781	0.484427	0.189841	2.55175	0.0107184	0.256139	97.0045	78.2724	44.4577	63.1616	126.656	75.2634	134.957	111.259	79.3883	63.4267	116.286	81.7769
ENSMUSG00000009376	Met	685.753	-0.457375	0.179362	-2.55001	0.0107719	0.257078	836.039	1105.85	938.551	1130.82	556.928	941.667	676.503	509.402	661.958	576.503	634.806	454.056
ENSMUSG00000102953	NA	20.3979	-0.550189	0.215822	-2.54928	0.0107947	0.257283	27.0013	26.0908	27.9919	29.6784	15.2706	18.3783	11.1748	10.1145	8.17232	29.4481	11.4379	20.2495
ENSMUSG00000039831	Arhgap29	713.76	-0.421444	0.1655	-2.54648	0.0108814	0.259009	636.03	864.006	1175.66	831.755	512.014	846.275	530.372	567.33	650.284	781.507	644.338	616.831
ENSMUSG00000017692	Rhbdl3	497.051	-0.491444	0.19307	-2.54542	0.0109146	0.259457	579.027	522.819	601.002	473.332	271.278	554.848	259.598	270.332	468.157	511.944	210.649	334.117
ENSMUSG00000046805	Mpeg1	206.75	0.38548	0.151497	2.54447	0.0109444	0.259827	166.008	198.691	263.453	191.007	308.107	189.909	348.137	261.137	199.638	197.076	191.586	172.9
ENSMUSG00000040389	Wdr47	4669.86	-0.280735	0.110365	-2.5437	0.0109685	0.259992	4753.22	5466.02	6080.82	5417.44	4148.21	5110.91	4234.38	4121.19	3969.41	4948.41	3925.12	3905.82
ENSMUSG00000041025	Iffo2	650.197	-0.276197	0.108625	-2.54266	0.0110012	0.259992	708.033	765.664	666.865	803.599	590.164	639.739	584.526	588.478	677.135	678.439	519.474	510.132
ENSMUSG00000021186	Fbln5	34.5515	-0.498589	0.196096	-2.54258	0.0110038	0.259992	48.0022	43.1501	36.2248	47.942	33.236	16.628	31.8051	27.5849	49.0339	30.5807	31.4544	41.2779
ENSMUSG00000031373	Car5b	18.42	-0.542696	0.213466	-2.5423	0.0110125	0.259992	13.0006	25.0873	26.3453	26.6344	7.18616	16.628	8.59597	14.712	24.517	21.5198	9.53162	16.3554
ENSMUSG00000024903	Lao1	5.82336	-0.48292	0.189979	-2.54196	0.0110232	0.259992	7.00033	14.0489	14.8192	3.80492	1.79654	5.25093	0	2.75849	9.3398	1.13262	0.953162	1.55765
ENSMUSG00000027163	Commd9	662.89	0.326106	0.128343	2.5409	0.0110567	0.260443	647.03	502.749	465.982	579.109	754.547	661.617	692.836	718.128	767.031	565.177	809.235	645.648
ENSMUSG00000038375	Trp53inp2	3931.96	-0.25831	0.101698	-2.53996	0.0110865	0.260805	4234.2	4072.17	4029.18	4302.6	3220.3	4179.74	3017.19	3341.45	4142.2	4286.96	3264.58	3679.96
ENSMUSG00000022565	Plec	492.283	-0.447341	0.176188	-2.539	0.0111171	0.261187	732.034	584.032	350.722	736.632	476.982	404.322	387.678	360.443	547.546	598.023	310.731	436.143
ENSMUSG00000024053	Emilin2	46.8461	-0.504622	0.198797	-2.53838	0.0111367	0.26131	66.0031	72.2514	51.044	80.6643	47.6083	45.5081	37.8223	35.8604	73.5509	28.3155	41.9391	28.8166
ENSMUSG00000029578	Wipi2	2076.22	0.159585	0.0628939	2.53736	0.011169	0.261669	1914.09	2039.1	1793.13	1882.67	2227.71	2130.13	2145.56	2047.72	2095.62	1934.51	2175.12	2221.22
ENSMUSG00000063383	Zfp947	14.7152	-0.549428	0.216616	-2.53642	0.0111993	0.261669	11.0005	20.0698	27.9919	14.4587	6.28789	11.377	4.29799	11.034	14.0097	21.5198	23.8291	14.0189
ENSMUSG00000033880	Lgals3bp	61.6996	0.411653	0.162298	2.53641	0.0111996	0.261669	55.0026	46.1606	37.8714	54.7908	74.5564	56.0099	76.5042	71.7208	79.3883	57.7636	73.3935	70.0945
ENSMUSG00000026514	Cnih3	1113.18	-0.458415	0.18077	-2.53591	0.0112157	0.261669	1457.07	1146.99	1292.57	1237.36	679.991	1465.89	575.93	683.187	1336.76	1090.71	915.989	872.287
ENSMUSG00000021213	Akr1c13	10.3627	-0.549291	0.216629	-2.53564	0.0112243	0.261669	14.0007	11.0384	21.4056	7.60984	7.18616	7.8764	3.43839	3.67799	14.0097	7.92833	11.4379	7.00945
ENSMUSG00000020782	Llgl2	13.0917	-0.547601	0.216099	-2.53403	0.0112759	0.262472	16.0007	10.0349	24.6987	18.2636	4.49135	10.5019	5.15758	8.27548	25.6844	16.9893	7.6253	14.7977
ENSMUSG00000022132	Cldn10	17.843	-0.548749	0.216636	-2.53305	0.0113074	0.262472	22.001	30.1048	18.1124	28.1564	5.38962	21.8789	10.3152	10.1145	26.8519	16.9893	10.4848	10.9036
ENSMUSG00000028339	Col15a1	344.97	-0.470789	0.185859	-2.53304	0.0113077	0.262472	498.023	360.254	370.481	435.283	237.143	422.7	225.215	196.772	451.813	406.61	265.932	374.616
ENSMUSG00000024277	Mapre2	8531.37	-0.207067	0.0817554	-2.53276	0.0113167	0.262472	9914.46	9875.36	10445.9	10637	8768.92	8821.57	9065.31	8557.76	7213.83	8636.22	7268.82	7019.57
ENSMUSG00000030067	Foxp1	2404.22	-0.325936	0.12878	-2.53095	0.0113755	0.263499	2207.1	2283.95	2720.15	2260.88	1656.41	2074.12	1980.51	1656.01	2839.3	3460.15	3084.43	2991.48
ENSMUSG00000027102	Hoxd8	1.6905	0.377334	0.149105	2.53065	0.0113851	NA	0	1.00349	0	0.760984	4.49135	1.75031	4.29799	4.59749	0	2.26524	4.76581	3.11531
ENSMUSG00000035168	Tanc1	259.176	-0.458453	0.181226	-2.52973	0.0114149	0.264074	321.015	331.152	334.256	322.657	193.128	343.936	145.272	186.658	211.313	258.237	164.897	228.975
ENSMUSG00000071847	Apcdd1	1251.23	-0.257568	0.101845	-2.52901	0.0114386	0.264284	1701.08	1417.93	1313.97	1341.61	1211.77	1245.35	1058.16	1265.23	1265.54	1071.46	1133.31	1144.88
ENSMUSG00000011658	Fuz	306.417	0.362861	0.143557	2.52764	0.0114832	0.264977	331.015	233.814	199.236	248.842	373.68	288.801	349.856	344.812	333.898	279.757	393.656	400.317
ENSMUSG00000021536	Adcy2	533.113	-0.428764	0.169762	-2.52568	0.0115474	0.265828	771.036	650.263	528.553	739.676	517.404	475.209	424.641	451.473	656.121	670.51	417.485	392.529
ENSMUSG00000032796	Lama1	260.162	-0.414346	0.164057	-2.52562	0.0115494	0.265828	278.013	393.369	230.521	386.58	247.024	242.418	222.636	203.209	233.495	284.287	146.787	228.196
ENSMUSG00000069917	Hba-a2	442.292	0.379105	0.150198	2.52403	0.0116019	0.266021	365.017	285.995	350.722	266.344	508.421	371.066	410.028	430.325	498.512	464.374	396.516	408.106
ENSMUSG00000047963	Stbd1	39.7812	-0.490111	0.19419	-2.52387	0.0116072	0.266021	60.0028	43.1501	44.4577	50.2249	32.3377	40.2571	24.9283	26.6654	45.5315	37.3764	30.5012	22.586
ENSMUSG00000027380	Acoxl	4.50913	0.50769	0.201195	2.52338	0.0116234	0.266021	4.00019	2.00698	3.29316	1.52197	12.5758	3.50062	6.01718	9.19497	3.50242	3.39786	5.71897	3.89414
ENSMUSG00000028784	Spocd1	2.99282	0.45179	0.179064	2.52307	0.0116337	NA	0	2.00698	0	0.760984	5.38962	8.75155	2.57879	2.75849	3.50242	2.26524	2.85949	2.33648
ENSMUSG00000028804	Csmd2	2065.32	-0.456008	0.180762	-2.52269	0.011646	0.266021	3071.14	2609.08	2175.13	3151.23	1636.65	2634.22	1595.41	1474.87	1855.12	2431.73	1302.97	1690.83
ENSMUSG00000024501	Dpysl3	57518.7	-0.275417	0.109176	-2.52269	0.0116462	0.266021	59920.8	70385.9	65813.9	69859.1	52747.3	58898	55449.2	49630.8	53284.7	66180	48231.9	44124.5
ENSMUSG00000034300	Fam53c	1956.57	0.162098	0.0642759	2.52192	0.0116718	0.266021	1945.09	1911.65	1758.55	1933.66	2206.15	1987.48	2166.19	2121.28	1785.07	1916.39	1998.78	1981.34
ENSMUSG00000017466	Timp2	4376.54	-0.288856	0.114541	-2.52186	0.0116737	0.266021	5553.26	5330.55	4523.16	5581.05	4334.15	4510.55	4226.64	3837.06	4618.53	4408.15	3544.81	3400.36
ENSMUSG00000017631	Abr	9023.29	-0.190342	0.0754783	-2.52181	0.0116753	0.266021	10927.5	10002.8	8916.24	10105.1	9042.89	8729.67	8584.8	8518.22	8745.55	9537.78	8104.74	8276.6
ENSMUSG00000055553	Kxd1	484.628	0.274864	0.109128	2.51873	0.0117778	0.26802	461.021	392.365	360.601	415.497	532.674	524.218	482.234	467.105	558.053	388.488	540.443	523.372
ENSMUSG00000042417	Ccno	9.79752	-0.536428	0.21311	-2.51714	0.0118311	0.268689	9.00042	13.0454	6.58632	11.4148	5.38962	2.62547	0.859597	4.59749	24.517	9.06095	18.1101	12.4612
ENSMUSG00000095930	Nim1k	298.503	0.245676	0.0976192	2.51667	0.0118469	0.268689	269.013	289.006	246.987	297.545	331.462	343.936	328.366	324.583	277.859	254.839	324.075	289.724
ENSMUSG00000059022	Kcp	950.42	-0.487295	0.193652	-2.51634	0.0118581	0.268689	1602.07	1014.53	747.548	1168.11	597.35	1137.7	540.687	565.491	1390.46	783.772	702.481	1058.43
ENSMUSG00000028082	Sh3d19	833.394	-0.243057	0.0966278	-2.51539	0.0118901	0.268689	957.044	1009.51	1012.65	1087.45	813.833	913.662	839.827	838.582	819.567	839.27	665.307	732.098
ENSMUSG00000098087	Gm17750	816.975	-0.499992	0.198812	-2.5149	0.0119068	0.268689	729.034	825.874	1086.74	713.042	344.038	958.295	350.716	369.638	1152.3	733.937	760.624	707.175
ENSMUSG00000024164	C3	12.9865	-0.543545	0.216149	-2.51468	0.011914	0.268689	17.0008	29.1013	23.0521	11.4148	13.4741	5.25093	12.0344	9.19497	11.6747	9.06095	12.3911	10.1248
ENSMUSG00000035139	Secisbp2	634.59	0.211129	0.083968	2.5144	0.0119237	0.268689	652.03	577.008	489.035	538.776	662.924	640.614	694.555	639.97	680.638	703.356	638.619	668.234
ENSMUSG00000005125	Ndrg1	1857.74	-0.367837	0.146296	-2.51433	0.0119259	0.268689	2214.1	2148.48	2082.93	2260.12	1436.33	2249.15	1360.74	1447.29	2144.65	1635.5	1514.58	1267.15
ENSMUSG00000054200	Ffar4	0.840148	0.278528	0.110882	2.51193	0.0120072	NA	0	1.00349	0	0	4.49135	0.875155	2.57879	2.75849	0	0	0	0.778827
ENSMUSG00000038540	Tmc3	2.53326	-0.439122	0.174873	-2.51108	0.0120362	NA	1.00005	6.02095	8.23291	3.80492	0.89827	1.75031	0.859597	0	1.16747	2.26524	0.953162	2.33648
ENSMUSG00000070504	Fcrl6	0.722069	-0.260838	0.103918	-2.51003	0.012072	NA	2.00009	1.00349	3.29316	2.28295	0	0	0	0	0	1.13262	0	0.778827
ENSMUSG00000034032	Rpap1	1004.85	0.295597	0.117782	2.50969	0.0120836	0.271761	1118.05	939.268	729.435	846.975	1219.85	1106.2	1093.41	1129.14	914.133	894.769	825.439	1137.09
ENSMUSG00000073792	Alg6	279.239	0.469551	0.187139	2.5091	0.0121039	0.271761	148.007	244.852	347.429	222.968	326.97	300.178	445.271	400.901	203.141	221.993	356.483	365.27
ENSMUSG00000027942	4933434E20Rik	1081.83	0.211809	0.0844285	2.50874	0.0121162	0.271761	857.04	969.373	1048.87	939.815	1044.69	1063.31	1152.72	1175.12	1128.95	1044.27	1228.63	1200.17
ENSMUSG00000039533	Mmd2	1830.2	-0.265105	0.10568	-2.50856	0.0121223	0.271761	1976.09	2081.24	2061.52	1971.71	1545.03	2165.13	1428.65	1508.9	1810.75	1700.06	1723.32	1639.43
ENSMUSG00000002668	Dennd1c	10.6927	-0.526554	0.210035	-2.50699	0.0121765	0.272093	10.0005	15.0524	47.7509	6.84885	10.7792	6.12609	6.87678	6.43648	10.5073	4.53048	6.67214	7.00945
ENSMUSG00000023262	Acy1	410.55	0.32952	0.131457	2.50668	0.0121872	0.272093	378.018	320.114	299.678	336.355	461.711	455.956	414.326	393.545	457.65	318.266	491.832	448.605
ENSMUSG00000036353	P2ry12	84.6933	-0.527385	0.210404	-2.50653	0.0121923	0.272093	49.0023	113.395	163.012	105.016	39.5239	72.6379	67.0486	57.0088	64.2111	103.068	36.2202	45.172
ENSMUSG00000038936	Sccpdh	1244.24	-0.281615	0.112359	-2.50639	0.0121971	0.272093	1124.05	1304.54	1593.89	1310.41	1015.94	1247.1	1048.71	1001.33	1368.28	1248.15	1238.16	1104.38
ENSMUSG00000001175	Calm1	15909.5	-0.223195	0.0891702	-2.50303	0.0123136	0.273868	15399.7	17278.1	18624.5	19421.1	14231.3	16816.1	14834.9	14270.6	15655.8	16181.7	13391	13867
ENSMUSG00000045319	Proser2	37.7526	-0.451878	0.180544	-2.50287	0.012319	0.273868	48.0022	53.1851	42.8111	39.5712	38.6256	23.6292	30.0859	30.3434	31.5218	31.7133	40.0328	43.6143
ENSMUSG00000031453	Rasa3	1045.12	-0.256764	0.102591	-2.50278	0.0123221	0.273868	1292.06	1174.09	997.828	1302.8	980.013	995.927	942.119	1036.27	1114.94	1082.78	887.394	915.901
ENSMUSG00000038286	Bphl	275.34	0.307081	0.122727	2.50215	0.012344	0.273916	264.012	225.786	235.461	225.251	302.717	265.172	322.349	309.871	311.716	218.595	327.888	298.291
ENSMUSG00000039648	Ccbl1	454.224	0.303807	0.121433	2.50185	0.0123545	0.273916	461.021	414.442	367.188	341.682	564.114	476.085	471.919	483.656	533.536	366.968	508.036	485.988
ENSMUSG00000036721	Zscan12	269.592	0.287024	0.114746	2.50139	0.0123709	0.273943	214.01	270.943	294.738	213.075	314.395	294.052	295.702	315.388	253.342	263.9	282.136	285.83
ENSMUSG00000021939	Ctsb	4401.3	0.20829	0.0832992	2.5005	0.0124018	0.274128	4432.21	4184.56	3884.29	4374.13	5271.95	4447.54	5132.66	4765.76	4626.7	3819.19	4593.29	4075.6
ENSMUSG00000039982	Dtx4	2848	-0.329093	0.131622	-2.50028	0.0124094	0.274128	3583.17	3419.9	2957.26	4121.49	2690.32	3117.3	2643.26	2478.05	3390.35	2642.4	2645.03	2244.58
ENSMUSG00000040410	Fbxl4	298.175	0.297447	0.119064	2.4982	0.0124825	0.274983	294.014	296.03	276.626	217.641	338.648	332.559	360.171	320.905	268.519	227.656	326.935	315.425
ENSMUSG00000066838	Zfp772	209.766	0.344194	0.137808	2.49764	0.0125023	0.274983	128.006	209.73	189.357	168.938	247.024	191.659	219.197	251.023	260.347	194.81	261.167	253.898
ENSMUSG00000046204	Pnma2	920.816	-0.299901	0.120075	-2.49762	0.0125031	0.274983	1115.05	1125.92	1014.29	1152.13	846.171	939.917	919.769	810.077	884.946	988.776	711.059	702.502
ENSMUSG00000085603	Gm11346	45.5322	-0.44682	0.17891	-2.49745	0.0125089	0.274983	44.002	59.206	47.7509	46.42	32.3377	36.7565	26.6475	36.7799	47.8665	74.7528	41.9391	46.7296
ENSMUSG00000057715	A830018L16Rik	311.846	-0.41565	0.166604	-2.49484	0.0126012	0.276677	306.014	439.529	559.838	414.736	247.024	387.694	324.928	249.184	248.672	348.847	245.916	274.926
ENSMUSG00000035298	Klhl35	101.526	-0.539453	0.216362	-2.49329	0.0126564	0.277429	150.007	115.402	103.735	110.343	25.1516	132.148	34.3839	39.5384	134.26	100.803	49.5644	59.1909
ENSMUSG00000038760	Trhr	97.484	0.431318	0.173022	2.49285	0.0126724	0.277429	64.003	87.3038	108.674	81.4253	114.979	81.3894	141.834	151.717	73.5509	110.997	107.707	102.026
ENSMUSG00000061119	Prcp	236.164	0.293305	0.11767	2.49259	0.0126814	0.277429	209.01	198.691	235.461	240.471	273.972	234.542	286.246	306.193	196.136	255.972	243.056	221.966
ENSMUSG00000040467	4921522P10Rik	13.0708	-0.539126	0.216389	-2.49147	0.0127215	0.277536	10.0005	17.0594	31.285	19.0246	6.28789	11.377	11.1748	8.27548	15.1772	12.4588	8.57846	8.5671
ENSMUSG00000024529	Lox	40.2844	0.462422	0.185638	2.49099	0.0127389	0.277536	2.00009	25.0873	9.87949	28.1564	66.472	20.1286	85.9597	93.7887	21.0145	18.1219	86.7378	130.064
ENSMUSG00000037977	6430571L13Rik	123.923	0.332398	0.133441	2.49098	0.0127392	0.277536	114.005	112.391	102.088	99.6889	150.909	105.019	144.412	154.476	143.599	124.588	121.052	135.516
ENSMUSG00000029122	Evc	354.175	0.313585	0.125909	2.49057	0.0127537	0.277536	340.016	290.009	289.798	278.52	430.272	349.187	348.997	395.384	340.903	330.725	360.295	457.172
ENSMUSG00000056666	Retsat	61.3454	0.458474	0.184103	2.49032	0.0127629	0.277536	51.0024	34.1187	49.3974	67.7276	82.6409	60.3857	74.785	91.0302	79.3883	46.4374	65.7682	72.4309
ENSMUSG00000038700	Hoxb5	0.836386	0.225814	0.0906844	2.49011	0.0127704	NA	0	0	0	0	2.69481	0	3.43839	5.51698	0	0	0.953162	0.778827
ENSMUSG00000084989	E030010N08Rik	17.6216	-0.536265	0.215447	-2.48908	0.0128074	0.278168	23.0011	28.0978	8.23291	28.9174	6.28789	8.75155	10.3152	11.9535	43.1966	26.0502	13.3443	12.4612
ENSMUSG00000029094	Afap1	2536.66	-0.32274	0.129694	-2.48847	0.0128294	0.278314	3052.14	2985.39	2764.61	2859.78	2136.09	2761.12	2110.31	2090.94	2360.63	2942.54	1916.81	2197.85
ENSMUSG00000091730	Gm17230	3.60561	0.46403	0.186585	2.48696	0.0128841	0.27914	3.00014	2.00698	0	0.760984	11.6775	7.00124	2.57879	3.67799	2.33495	2.26524	0.953162	3.11531
ENSMUSG00000034981	Parm1	165.101	-0.480307	0.193164	-2.48653	0.0128997	0.27914	209.01	252.88	171.244	247.32	156.299	130.398	138.395	135.166	169.284	211.8	64.815	130.064
ENSMUSG00000028494	Plin2	412.795	-0.304983	0.122673	-2.48614	0.0129137	0.27914	474.022	430.498	426.465	439.088	361.105	396.445	287.965	359.523	466.99	396.417	321.216	345.799
ENSMUSG00000043461	Sptssb	4.61081	0.489993	0.197141	2.48549	0.0129371	0.279313	2.00009	5.01746	0	2.28295	10.7792	3.50062	12.894	4.59749	4.6699	4.53048	4.76581	1.55765
ENSMUSG00000028944	Prkag2	1603.62	-0.228651	0.0920968	-2.48272	0.0130384	0.281164	1525.07	1650.74	1763.49	1744.94	1352.8	1682.05	1307.45	1314.88	1667.15	1683.07	1545.08	1445.5
ENSMUSG00000026991	Pkp4	2139.41	-0.204697	0.0824691	-2.4821	0.0130609	0.281315	2518.12	2248.83	2186.66	2578.97	2045.36	2232.52	1949.57	2007.26	2069.93	2359.24	1926.34	1936.94
ENSMUSG00000062960	Kdr	848.071	-0.276199	0.111317	-2.48119	0.0130943	0.281699	1052.05	1121.9	922.085	1030.37	883.898	786.765	904.296	787.09	729.672	878.912	798.75	746.117
ENSMUSG00000025582	Nptx1	684.342	-0.468851	0.189072	-2.47974	0.0131477	0.282213	925.043	815.839	745.901	973.298	409.611	997.677	393.696	438.6	626.934	686.367	447.033	517.141
ENSMUSG00000003746	Man1a	313.344	-0.413582	0.166787	-2.4797	0.0131494	0.282213	268.012	384.337	386.947	443.654	192.23	316.806	272.492	263.896	251.007	439.456	313.59	295.954
ENSMUSG00000021259	Cyp46a1	606.32	0.403214	0.162792	2.47687	0.0132541	0.283107	685.032	442.54	360.601	542.581	767.123	527.719	789.11	766.861	746.017	499.485	745.373	746.895
ENSMUSG00000097604	Gm17322	23.3181	0.521085	0.210401	2.47662	0.0132631	0.283107	22.001	30.1048	8.23291	23.5905	50.3031	23.6292	35.2435	41.3774	18.6796	21.5198	18.1101	17.1342
ENSMUSG00000029313	Aff1	228.998	0.392935	0.158677	2.47633	0.0132742	0.283107	188.009	250.873	217.349	212.314	335.953	234.542	306.017	321.824	154.107	255.972	212.555	253.898
ENSMUSG00000038704	Aspdh	126.686	0.446851	0.180458	2.47621	0.0132786	0.283107	135.006	82.2863	74.0962	101.972	174.264	111.145	152.149	153.556	152.939	99.6705	136.302	166.669
ENSMUSG00000036825	Ssx2ip	804.476	-0.24147	0.0975205	-2.4761	0.0132827	0.283107	751.035	812.828	1030.76	888.829	684.482	820.896	693.695	710.772	820.735	804.159	811.141	718.858
ENSMUSG00000006649	Nphs1	4.46312	0.46443	0.187575	2.47596	0.0132878	0.283107	3.00014	4.01397	1.64658	0	13.4741	2.62547	8.59597	7.35598	2.33495	2.26524	2.85949	10.1248
ENSMUSG00000020919	Stat5b	366.743	0.422872	0.170814	2.47562	0.0133004	0.283107	331.015	343.194	246.987	312.003	475.185	261.671	551.862	487.334	274.357	416.804	429.876	434.586
ENSMUSG00000025221	Kcnip2	661.459	-0.388404	0.156973	-2.47434	0.0133483	0.283793	940.044	679.364	614.175	809.687	569.503	639.739	479.655	526.872	869.769	594.625	554.741	500.007
ENSMUSG00000032565	Nudt16	453.137	0.27313	0.110476	2.47229	0.0134249	0.285086	469.022	416.449	411.645	336.355	517.404	468.208	502.005	510.321	472.827	381.693	534.724	477.421
ENSMUSG00000074749	Kiz	402.546	0.260738	0.10553	2.47074	0.0134833	0.285991	357.017	380.323	388.593	330.267	458.118	436.703	420.343	445.037	401.611	338.653	460.377	368.385
ENSMUSG00000035834	Polr3g	80.7537	0.354084	0.143377	2.4696	0.0135264	0.286139	64.003	64.2235	88.9154	60.1177	90.7253	81.3894	89.3981	97.4667	82.8907	91.7421	85.7846	71.6521
ENSMUSG00000015501	Hivep2	4625.04	-0.448224	0.181566	-2.46866	0.013562	0.286139	5653.26	5735.96	6940.34	6002.64	3557.15	5807.53	3543.26	3401.22	3706.73	4898.58	3243.61	3311.57
ENSMUSG00000021670	Hmgcr	7682.45	-0.213122	0.0863326	-2.46862	0.0135636	0.286139	7875.37	9023.4	9533.71	9044.29	7690.99	7570.09	7790.53	7354.14	6825.06	8327.01	7366.04	6616.92
ENSMUSG00000004031	Brinp2	1918.97	-0.209298	0.0848054	-2.46798	0.0135876	0.286139	2276.11	2135.43	1959.43	1971.71	1875.59	1866.71	1646.99	1786.58	1881.97	1999.07	1564.14	1803.76
ENSMUSG00000027430	Dtd1	571.165	0.384632	0.155859	2.46782	0.013594	0.286139	599.028	492.714	375.421	513.664	803.054	456.831	711.747	747.551	586.072	511.944	710.106	561.535
ENSMUSG00000008090	Fgfrl1	209.575	-0.460436	0.186589	-2.46765	0.0136002	0.286139	291.014	237.828	177.831	258.734	116.775	262.547	113.467	140.683	241.667	184.617	140.115	206.389
ENSMUSG00000044367	Slc16a13	345.215	0.215475	0.0873202	2.46764	0.0136008	0.286139	331.015	322.121	311.204	316.569	402.425	357.063	366.189	373.316	370.09	328.459	385.078	346.578
ENSMUSG00000036941	Elac1	436.814	0.241093	0.0977317	2.46688	0.0136295	0.286409	421.02	423.474	418.232	365.272	442.847	458.581	551.002	484.575	461.153	437.191	529.958	464.181
ENSMUSG00000026879	Gsn	173.367	-0.397855	0.161318	-2.46628	0.0136523	0.286556	201.009	189.66	121.847	185.68	137.435	126.898	110.028	130.569	217.15	210.667	148.693	169.784
ENSMUSG00000000901	Mmp11	505.993	0.34626	0.140429	2.46572	0.0136737	0.286672	511.024	444.547	367.188	361.467	584.774	452.455	569.913	607.788	637.441	419.069	637.666	550.631
ENSMUSG00000003134	Tbc1d8	574.575	-0.263542	0.106912	-2.46502	0.0137005	0.286902	670.031	648.256	584.536	607.265	498.54	615.234	502.005	450.554	624.599	581.033	459.424	552.189
ENSMUSG00000028613	Lrp8	8088.3	-0.346621	0.140707	-2.46343	0.0137616	0.287849	9146.43	9835.22	10085.3	9501.64	6695.71	9448.18	6630.07	6587.28	7315.4	9165.15	5636.05	6887.17
ENSMUSG00000028089	Chd1l	161.042	0.286464	0.116362	2.46183	0.013823	0.2888	139.006	142.496	167.951	143.065	189.535	164.529	193.409	181.141	151.772	125.721	159.178	178.351
ENSMUSG00000048481	Mypop	164.319	0.393593	0.159936	2.46093	0.0138577	0.289192	165.008	127.443	98.7949	149.153	192.23	153.152	208.023	202.289	147.102	147.24	210.649	185.361
ENSMUSG00000007872	Id3	499.565	0.402102	0.163446	2.46016	0.0138875	0.28948	563.026	410.428	304.618	404.843	654.839	475.209	530.372	701.577	466.99	402.08	649.104	630.85
ENSMUSG00000023243	Kcnk5	33.6308	-0.530584	0.215843	-2.45819	0.0139637	0.290463	46.0021	37.1292	52.6906	36.5272	12.5758	43.7578	16.3324	13.7925	25.6844	31.7133	9.53162	19.4707
ENSMUSG00000018849	Wwc1	2279.17	-0.296961	0.120808	-2.45812	0.0139667	0.290463	2738.13	2382.29	2173.49	2550.82	1888.16	2321.79	1639.25	2016.46	2250.89	2470.24	1897.75	1922.92
ENSMUSG00000019437	Tlcd1	124.802	0.391506	0.159361	2.45673	0.0140209	0.29108	117.005	97.3387	105.381	101.211	157.197	99.7677	158.166	166.429	130.757	110.997	156.319	154.208
ENSMUSG00000028184	Lphn2	8076.82	0.365865	0.148936	2.45653	0.0140285	0.29108	7498.35	6799.66	8448.61	7574.07	10492.7	8709.55	10910	10535.6	5755.65	7842.25	8657.57	9494.68
ENSMUSG00000025576	Rbfox3	1972.53	-0.373008	0.151873	-2.45606	0.0140469	0.291128	2672.12	2267.89	1636.7	2531.79	1509.99	1991.85	1545.56	1693.71	2246.22	2030.79	1272.47	1637.87
ENSMUSG00000028031	Dkk2	54.2234	0.522452	0.212765	2.45553	0.0140676	0.291224	42.002	28.0978	44.4577	54.7908	86.234	36.7565	99.7133	85.5133	32.6893	46.4374	105.801	73.9886
ENSMUSG00000021567	Nkd2	449.291	-0.392155	0.159803	-2.45399	0.0141282	0.292144	686.032	567.976	409.999	579.87	395.239	496.213	370.486	365.04	504.349	463.241	345.045	342.684
ENSMUSG00000041654	Slc39a11	599.217	-0.302961	0.123587	-2.45139	0.0142305	0.293264	663.031	615.14	624.054	712.281	482.371	684.371	460.744	450.554	588.407	571.972	538.537	458.729
ENSMUSG00000050052	Tdrp	116.882	-0.34671	0.14144	-2.45129	0.0142343	0.293264	135.006	112.391	121.847	124.801	102.403	91.0162	100.573	81.8353	149.437	112.129	141.068	131.622
ENSMUSG00000024558	Mapk4	617.474	-0.271498	0.110764	-2.45114	0.0142404	0.293264	819.038	728.535	673.452	706.193	583.876	694.873	551.862	562.732	580.235	628.603	490.879	569.323
ENSMUSG00000039308	Ndst2	597.496	0.216213	0.0882244	2.45072	0.014257	0.293264	588.027	588.046	515.38	566.172	686.279	620.485	655.013	685.945	583.737	562.912	582.382	697.829
ENSMUSG00000061882	Ccdc62	88.0716	0.419656	0.171249	2.45056	0.0142633	0.293264	66.0031	80.2793	97.1483	71.5325	133.842	100.643	106.59	104.823	73.5509	50.9678	98.1757	96.5746
ENSMUSG00000009621	Vav2	2488.43	-0.254115	0.103794	-2.44827	0.0143546	0.294806	3056.14	2671.3	2362.84	2766.94	2112.73	2715.61	2037.25	2140.59	2465.71	2560.85	2113.16	2373.09
ENSMUSG00000033735	Spr	356.738	-0.357741	0.146192	-2.44706	0.0144027	0.295459	414.019	348.212	302.971	443.654	273.972	345.686	262.177	256.54	445.975	279.757	356.483	348.136
ENSMUSG00000018217	Pmp22	279.305	0.274314	0.112121	2.44659	0.0144216	0.295513	225.01	245.855	263.453	245.037	269.481	344.811	282.808	301.595	295.371	243.513	345.045	317.762
ENSMUSG00000024833	Pola2	530.735	0.249472	0.102008	2.44561	0.0144609	0.295956	510.024	431.501	470.922	436.044	603.638	524.218	571.632	519.516	552.216	482.496	563.319	596.582
ENSMUSG00000038244	Mical2	1313.49	-0.492367	0.201358	-2.44523	0.0144759	0.295956	2264.11	1596.56	1221.76	1961.82	872.221	1867.58	807.162	748.471	1739.54	1151.87	906.458	1071.67
ENSMUSG00000099681	RP23-456M3.4	158.791	0.284006	0.116205	2.44402	0.0145246	0.296491	140.007	142.496	166.305	143.065	157.197	187.283	170.2	212.404	164.614	159.699	173.476	159.66
ENSMUSG00000038893	Fam117a	83.8306	0.361227	0.147816	2.44376	0.0145353	0.296491	78.0036	64.2235	67.5098	56.3128	100.606	88.3907	86.8193	78.1573	106.24	67.9571	84.8315	91.1228
ENSMUSG00000109455	NA	2.84242	-0.434435	0.177828	-2.44301	0.0145655	NA	4.00019	5.01746	8.23291	3.80492	0.89827	1.75031	0	1.83899	2.33495	1.13262	2.85949	4.67296
ENSMUSG00000022438	Parvb	407.41	-0.324232	0.132733	-2.44274	0.0145763	0.296491	510.024	529.844	395.179	494.639	418.594	322.057	375.644	389.867	424.961	410.008	305.012	351.251
ENSMUSG00000034707	Gns	1729.18	0.219565	0.0898888	2.44263	0.0145807	0.296491	1777.08	1717.98	1498.39	1682.54	2136.99	1693.43	2067.33	1940.14	1717.36	1611.72	1748.1	1676.82
ENSMUSG00000021474	Sfxn1	1890.22	0.219152	0.0897337	2.44225	0.0145959	0.296491	1634.08	1850.44	1969.31	1825.6	2154.95	1879.83	2277.07	2215.07	1706.85	1728.38	2082.66	1859.06
ENSMUSG00000105444	NA	13.355	-0.528216	0.216292	-2.44214	0.0146003	0.296491	13.0006	20.0698	16.4658	10.6538	3.59308	12.2522	3.43839	5.51698	26.8519	11.3262	8.57846	17.1342
ENSMUSG00000028128	F3	99.4121	0.379618	0.155475	2.44166	0.0146197	0.296553	88.0041	88.3073	92.2085	90.5571	135.639	87.5155	120.344	145.281	103.905	75.8855	107.707	88.7863
ENSMUSG00000083921	Gm15750	3.45467	0.454339	0.186175	2.44039	0.0146712	NA	1.00005	2.00698	0	1.52197	9.88097	4.37578	2.57879	5.51698	5.83737	1.13262	0.953162	2.33648
ENSMUSG00000070570	Slc17a7	1516.91	-0.352348	0.144483	-2.43868	0.014741	0.298453	2356.11	1780.19	1366.66	2108.69	1465.08	1600.66	1227.51	1469.36	1573.76	1308.17	1122.83	1176.81
ENSMUSG00000044505	Lingo4	18.1919	-0.498502	0.204441	-2.43836	0.0147539	0.298453	42.002	30.1048	34.5782	31.2003	10.7792	18.3783	14.6132	10.1145	5.83737	30.5807	3.81265	14.0189
ENSMUSG00000036111	Lmo1	852.956	0.288308	0.11829	2.4373	0.0147972	0.298453	793.037	686.388	708.03	735.871	974.623	871.655	881.947	907.544	884.946	659.184	1099	938.487
ENSMUSG00000038695	Josd2	589.418	0.359859	0.147647	2.43729	0.0147976	0.298453	638.03	480.673	344.135	480.942	678.194	596.856	647.277	679.509	653.786	472.302	726.31	715.742
ENSMUSG00000079499	6530402F18Rik	533.723	-0.456872	0.187466	-2.43709	0.0148062	0.298453	716.033	700.437	764.014	662.056	410.51	656.367	399.713	401.82	403.946	526.668	258.307	509.353
ENSMUSG00000038967	Pdk2	580.501	0.25598	0.105042	2.43694	0.0148123	0.298453	640.03	521.816	451.163	506.054	669.211	639.739	612.033	647.326	594.245	475.7	596.68	612.937
ENSMUSG00000014773	Dll1	872.008	0.302612	0.124239	2.43573	0.0148618	0.299119	912.042	725.525	675.098	772.398	1030.32	856.777	934.382	1069.38	700.485	790.568	895.02	998.457
ENSMUSG00000056492	Gpr116	364.281	-0.287567	0.118108	-2.43478	0.0149008	0.299331	430.02	471.641	439.637	425.39	406.917	315.931	346.418	353.087	312.883	424.732	302.153	328.665
ENSMUSG00000004105	Angptl2	107.527	-0.452221	0.185768	-2.43434	0.0149191	0.299331	115.005	102.356	141.606	114.909	61.9807	126.022	59.3122	63.4453	148.269	103.068	82.9251	108.257
ENSMUSG00000039115	Itga9	95.5746	-0.425604	0.174874	-2.43378	0.0149421	0.299331	133.006	96.3352	105.381	114.148	88.9288	94.5168	67.0486	59.7673	103.905	109.864	56.2366	69.3156
ENSMUSG00000032245	Cln6	146.487	0.379693	0.156037	2.43335	0.0149598	0.299331	130.006	110.384	146.546	103.494	168.875	136.524	161.604	196.772	148.269	103.068	197.305	166.669
ENSMUSG00000030126	Tmcc1	2134.37	-0.166673	0.0685024	-2.43309	0.0149705	0.299331	2264.11	2236.78	2354.61	2201.53	1953.74	2139.75	2021.77	1922.67	2058.26	2387.56	2069.32	1947.07
ENSMUSG00000038860	Garnl3	947.163	-0.33098	0.136045	-2.43288	0.0149795	0.299331	1257.06	1153.01	1022.53	1190.94	873.119	1060.69	848.423	793.526	1140.62	903.83	709.153	884.748
ENSMUSG00000063568	Jazf1	733.265	-0.295097	0.121306	-2.43267	0.0149881	0.299331	766.036	867.017	984.656	951.991	591.062	819.145	724.641	717.208	611.757	775.844	612.883	627.735
ENSMUSG00000024232	Bambi	106.715	-0.341659	0.14054	-2.43105	0.0150551	0.299868	98.0046	121.423	116.907	110.343	93.4201	96.2671	66.189	84.5938	126.087	97.4052	93.4099	101.248
ENSMUSG00000018001	Cyth3	1796.96	-0.182786	0.0752288	-2.42973	0.0151101	0.299868	2102.1	1926.7	2022	2026.5	1770.49	1932.34	1768.19	1615.56	1752.38	1643.43	1795.76	1562.33
ENSMUSG00000073421	H2-Ab1	4.89853	0.426218	0.175418	2.42973	0.0151101	0.299868	1.00005	4.01397	0	2.28295	12.5758	4.37578	6.87678	11.9535	1.16747	1.13262	14.2974	8.5671
ENSMUSG00000044937	BC030307	63.4772	0.386008	0.158886	2.42947	0.0151208	0.299868	60.0028	53.1851	57.6303	48.703	73.6582	63.8863	91.9769	69.8818	67.7135	62.294	63.8619	59.1909
ENSMUSG00000054910	4931415C17Rik	14.2385	0.524884	0.216064	2.42929	0.0151283	0.299868	11.0005	10.0349	8.23291	12.9367	27.8464	10.5019	19.7707	25.7459	11.6747	9.06095	17.1569	17.1342
ENSMUSG00000047021	Ccdc108	26.8452	-0.525972	0.216531	-2.42908	0.0151372	0.299868	29.0013	27.0943	6.58632	38.8102	10.7792	10.5019	10.3152	11.9535	72.3834	54.3657	46.705	17.1342
ENSMUSG00000090122	Kcne1l	227.026	-0.44046	0.181333	-2.42901	0.0151401	0.299868	258.012	231.807	186.064	268.627	130.249	203.036	144.412	159.073	368.922	186.882	168.71	181.467
ENSMUSG00000000530	Acvrl1	159.456	-0.308362	0.126973	-2.42856	0.0151587	0.299868	210.01	186.649	144.899	178.831	158.096	154.027	128.08	133.327	169.284	169.893	151.553	143.304
ENSMUSG00000029151	Slc30a3	39.5753	-0.513226	0.21134	-2.42844	0.0151639	0.299868	80.0037	51.1781	27.9919	63.1616	36.8291	35.8814	23.2091	31.2629	40.8616	35.1112	28.5949	31.9319
ENSMUSG00000057060	Slc35f3	64.4526	-0.488641	0.201364	-2.42666	0.0152386	0.301017	100.005	84.2933	59.2769	81.4253	44.9135	74.3882	52.4354	27.5849	82.8907	78.1507	48.6113	60.7485
ENSMUSG00000041695	Kcnj2	311.92	-0.397114	0.163707	-2.42575	0.0152766	0.301427	333.015	388.351	482.448	432.239	228.161	397.321	249.283	297.917	330.395	285.42	305.012	250.782
ENSMUSG00000001864	Aif1l	731.915	-0.375271	0.154727	-2.42537	0.0152927	0.301427	679.032	736.563	836.463	718.369	474.287	791.14	445.271	472.622	797.385	753.191	605.258	696.272
ENSMUSG00000105218	NA	24.2426	-0.515276	0.212499	-2.42484	0.0153153	0.301545	30.0014	14.0489	24.6987	31.9613	15.2706	12.2522	14.6132	11.9535	36.1917	38.509	20.9696	26.4801
ENSMUSG00000043496	Tril	208.277	-0.43452	0.179252	-2.42407	0.0153477	0.301786	254.012	303.055	172.891	305.154	162.587	157.528	199.427	188.497	249.84	269.563	147.74	160.438
ENSMUSG00000055945	Prr18	942.793	0.294077	0.121361	2.42315	0.0153865	0.301786	1001.05	882.069	721.203	969.493	1199.19	846.275	1225.79	1204.54	798.553	873.249	971.273	926.026
ENSMUSG00000079018	Ly6c1	25.3193	-0.50936	0.210213	-2.42306	0.0153904	0.301786	50.0023	40.1397	26.3453	38.0492	22.4568	29.7553	22.3495	15.6315	37.3592	15.8567	18.1101	15.5765
ENSMUSG00000024981	Acsl5	377.055	-0.326639	0.134818	-2.42281	0.0154009	0.301786	446.021	421.467	418.232	492.356	361.105	325.558	371.346	323.663	465.823	378.295	324.075	287.387
ENSMUSG00000021752	Kctd6	411.531	-0.252228	0.104116	-2.42258	0.0154109	0.301786	374.017	438.526	449.517	411.692	300.022	402.571	347.277	335.617	458.818	412.273	447.033	397.981
ENSMUSG00000052889	Prkcb	1058.87	-0.425069	0.175587	-2.42084	0.0154846	0.302897	1451.07	1669.81	1035.7	1658.18	981.81	892.658	1153.58	995.816	1051.89	1292.32	623.368	799.856
ENSMUSG00000033174	Mgll	470.684	-0.308996	0.127699	-2.41973	0.0155322	0.302897	625.029	576.004	436.344	518.991	449.135	420.075	419.484	417.452	472.827	537.994	362.202	463.402
ENSMUSG00000087366	Junos	20.5863	0.497943	0.205789	2.41968	0.0155343	0.302897	20.0009	17.0594	18.1124	12.9367	29.6429	22.754	31.8051	28.5044	15.1772	16.9893	13.3443	25.7013
ENSMUSG00000019944	Rhobtb1	433.724	0.281062	0.116157	2.41967	0.0155345	0.302897	422.02	412.435	429.758	407.126	551.538	378.067	587.965	544.342	382.932	405.478	456.565	424.461
ENSMUSG00000004698	Hdac9	793.311	0.428372	0.177074	2.41917	0.0155559	0.302988	559.026	850.961	894.094	767.833	1068.94	884.782	1271.34	1233.05	459.985	706.754	980.804	897.209
ENSMUSG00000086965	Gm16314	70.8082	0.360118	0.148956	2.41761	0.0156229	0.303245	80.0037	56.1955	55.9838	66.9666	90.7253	91.8913	85.9597	79.9963	60.7087	66.8245	60.0492	77.8827
ENSMUSG00000015846	Rxra	514.28	0.201137	0.0832088	2.41726	0.015638	0.303245	503.023	504.756	409.999	506.815	578.486	521.593	555.3	584.8	499.679	558.381	508.036	507.017
ENSMUSG00000044681	Cnpy1	26.6032	-0.522247	0.216132	-2.41634	0.0156775	0.303245	22.001	26.0908	24.6987	20.5466	8.9827	21.0037	4.29799	9.19497	37.3592	43.0395	10.4848	25.7013
ENSMUSG00000030990	Pgap2	537.518	0.184016	0.0761615	2.41613	0.0156865	0.303245	533.025	481.676	507.147	521.274	614.417	592.48	547.564	578.364	476.33	523.27	568.085	531.16
ENSMUSG00000029861	Fam131b	1682.3	-0.219241	0.0907524	-2.41581	0.0157001	0.303245	2091.1	1788.22	1890.28	2011.28	1715.7	1807.2	1562.75	1552.11	1514.22	1751.03	1469.78	1446.28
ENSMUSG00000019943	Atp2b1	4255.18	-0.37033	0.153307	-2.4156	0.0157093	0.303245	4423.21	5462.01	6151.63	6143.42	3581.4	4850.11	4095.98	3904.19	3271.26	4870.26	3375.15	3423.73
ENSMUSG00000019997	Ctgf	105.845	-0.443877	0.183765	-2.41546	0.0157154	0.303245	141.007	111.388	135.02	131.65	63.7772	144.401	67.9082	70.8013	131.925	113.262	81.0188	94.2381
ENSMUSG00000031610	Scrg1	84.8384	-0.512671	0.212306	-2.41478	0.0157448	0.303245	120.006	107.374	97.1483	111.865	46.7101	118.146	37.8223	38.6189	130.757	73.6202	44.7986	50.6238
ENSMUSG00000094910	D430019H16Rik	10907.2	-0.204709	0.0847884	-2.41435	0.0157632	0.303245	12292.6	12571.7	11111.1	11820.4	10366	11013.8	9894.83	9960	10976.6	11796.2	9588.81	9109.94
ENSMUSG00000032737	Inppl1	834.843	0.219152	0.0907871	2.41391	0.0157823	0.303245	794.037	761.65	767.307	747.286	876.712	922.414	899.999	900.188	730.839	798.496	824.486	883.969
ENSMUSG00000026170	Cyp27a1	3.36052	0.451722	0.187141	2.4138	0.015787	NA	0	1.00349	1.64658	1.52197	5.38962	1.75031	7.73638	5.51698	4.6699	1.13262	4.76581	5.45179
ENSMUSG00000018931	Gm16515	1879.31	0.214864	0.0890375	2.41319	0.0158136	0.303245	1954.09	1661.78	1648.23	1747.22	2234	1930.59	2030.37	2003.58	1633.3	1736.3	1954.94	1954.86
ENSMUSG00000027015	Cybrd1	273.548	-0.489685	0.202925	-2.41313	0.0158162	0.303245	300.014	369.285	416.585	346.248	167.078	401.696	149.57	148.959	294.204	320.531	136.302	202.495
ENSMUSG00000026768	Itga8	86.4797	0.45562	0.188811	2.4131	0.0158173	0.303245	63.0029	85.2968	90.562	95.123	121.267	68.2621	158.166	157.234	57.2063	84.9464	97.2226	99.6899
ENSMUSG00000030104	Edem1	805.391	-0.30725	0.127337	-2.41288	0.0158269	0.303245	740.034	883.073	1083.45	930.683	604.536	853.276	669.626	742.034	804.39	900.432	732.029	714.964
ENSMUSG00000031538	Plat	518.228	-0.28625	0.118652	-2.41251	0.0158429	0.303245	600.028	583.029	543.372	611.831	513.811	493.588	443.552	435.842	504.349	556.116	345.045	444.71
ENSMUSG00000020704	Asic2	804.157	0.428715	0.177711	2.41243	0.0158464	0.303245	883.041	804.8	528.553	905.571	1298	634.488	1309.17	1304.77	736.677	603.686	921.708	799.856
ENSMUSG00000030771	Micalcl	87.3221	-0.515574	0.21373	-2.41227	0.0158537	0.303245	118.005	95.3317	98.7949	149.914	48.5066	122.522	40.4011	39.5384	155.274	69.0897	56.2366	72.4309
ENSMUSG00000026926	Pmpca	1866.38	0.166159	0.0689313	2.4105	0.0159307	0.304132	1867.09	1725	1592.24	1698.52	2038.18	1848.33	1980.51	1889.57	1778.06	1864.29	1936.83	2068.57
ENSMUSG00000030098	Grip2	1717.68	-0.369816	0.153423	-2.41043	0.0159336	0.304132	2511.12	1821.34	1455.58	2215.22	1410.28	1946.35	1301.43	1273.5	2065.26	1734.04	1381.13	1725.1
ENSMUSG00000038042	Ptpdc1	884.248	0.203931	0.0846407	2.40937	0.0159801	0.304195	835.039	839.923	874.335	794.467	1030.32	841.024	1010.03	986.621	845.252	878.912	983.664	923.689
ENSMUSG00000061950	Ppp4r1	1755.17	0.159564	0.0662363	2.40902	0.0159956	0.304195	1689.08	1622.65	1592.24	1624.7	1980.69	1656.67	1867.91	1810.49	1692.84	1803.13	1901.56	1809.22
ENSMUSG00000072949	Acot1	398.491	-0.439816	0.182582	-2.40886	0.0160024	0.304195	427.02	395.376	465.982	415.497	248.821	474.334	181.375	238.15	507.852	377.162	325.028	316.983
ENSMUSG00000062372	Otof	220.835	-0.503664	0.209092	-2.40882	0.0160041	0.304195	421.02	234.817	176.184	315.808	202.111	112.895	184.813	162.751	227.658	359.04	101.988	264.022
ENSMUSG00000030029	Lrig1	571.78	-0.273635	0.11363	-2.40813	0.0160343	0.30423	696.032	664.312	535.139	725.217	548.843	551.348	523.495	519.516	555.718	612.747	451.799	470.412
ENSMUSG00000050288	Fzd2	737.222	0.364267	0.151273	2.40802	0.0160395	0.30423	616.029	565.969	622.408	578.348	786.885	706.25	758.165	947.082	567.393	684.102	738.701	1029.61
ENSMUSG00000058145	Adamts17	238.377	-0.41933	0.174267	-2.40625	0.0161173	0.305385	349.016	327.138	233.815	331.789	183.247	308.93	183.954	190.336	210.145	206.137	138.209	193.928
ENSMUSG00000037984	Neurod6	11574	-0.494844	0.205877	-2.40359	0.0162348	0.306878	10260.5	12662.1	20781.5	12025.8	5200.09	15977.7	5246.12	6509.12	11079.3	10977.3	9384.84	8858.38
ENSMUSG00000028583	Pdpn	347.147	-0.502518	0.209111	-2.40312	0.016256	0.306878	298.014	391.362	446.224	360.706	124.86	445.454	140.114	138.844	430.798	349.979	220.181	284.272
ENSMUSG00000037815	Ctnna1	1906.94	0.235932	0.0981778	2.4031	0.0162566	0.306878	1597.07	1698.91	1910.03	1577.52	2173.81	1813.32	1983.95	2082.66	1746.54	1882.41	2095.05	1817.78
ENSMUSG00000010660	Plcd1	244.474	-0.48579	0.202165	-2.40294	0.0162638	0.306878	349.016	304.058	204.176	296.784	157.197	298.428	125.501	121.374	354.912	229.922	141.068	171.342
ENSMUSG00000031403	Dkc1	841.457	0.225663	0.0939267	2.40254	0.0162817	0.306896	657.031	782.724	882.568	764.028	872.221	912.787	915.471	926.853	735.509	788.303	942.678	796.74
ENSMUSG00000072944	Nup62cl	5.94739	0.497912	0.207327	2.40158	0.0163243	0.307379	2.00009	3.01048	3.29316	5.32689	10.7792	2.62547	11.1748	12.873	2.33495	5.66309	5.71897	4.67296
ENSMUSG00000041417	Pik3r1	4194.86	-0.305535	0.12729	-2.4003	0.0163814	0.307967	4362.2	5053.58	5940.87	5679.22	3843.7	4292.64	4303.14	4207.62	3805.97	4624.48	3276.02	3165.93
ENSMUSG00000026864	Hspa5	5361.94	-0.209808	0.0874154	-2.40012	0.0163895	0.307967	5187.24	5614.54	5623.07	5479.08	4958.45	4569.19	4736.38	4551.51	5440.43	6397.03	6058.3	5265.65
ENSMUSG00000048285	Frmd6	332.19	-0.313955	0.130883	-2.39874	0.0164516	0.308813	344.016	332.156	370.481	307.437	218.28	361.439	246.704	232.633	406.281	361.305	373.64	364.491
ENSMUSG00000038393	Txnip	1035.08	-0.420671	0.175425	-2.39801	0.0164845	0.30911	1031.05	1300.53	871.041	971.776	556.928	1143.83	584.526	599.512	881.444	1250.41	1060.87	1060.76
ENSMUSG00000032332	Col12a1	404.77	-0.467551	0.195011	-2.39756	0.0165048	0.309131	486.023	547.907	512.087	564.65	308.107	411.323	207.163	421.13	331.563	524.402	159.178	283.493
ENSMUSG00000022015	Tnfsf11	1.26745	0.328132	0.136863	2.39751	0.0165069	NA	0	1.00349	0	0	2.69481	0.875155	3.43839	4.59749	0	0	1.90632	0.778827
ENSMUSG00000031792	Usb1	613.53	0.238028	0.0993183	2.39662	0.016547	0.309131	643.03	511.781	554.898	528.884	704.244	657.242	635.242	668.475	588.407	513.076	675.792	668.234
ENSMUSG00000038119	Cdon	2305.95	0.390565	0.16297	2.39654	0.0165505	0.309131	1768.08	2163.53	2540.67	1795.16	2936.45	2735.74	2742.12	3028.82	1511.88	1988.88	2251.37	2271.84
ENSMUSG00000039145	Camk1d	1211.88	-0.350988	0.14646	-2.39647	0.0165539	0.309131	1497.07	1749.09	1565.9	1707.65	1209.07	1352.99	1149.28	1221.09	980.679	1307.04	780.64	880.075
ENSMUSG00000022431	Ribc2	7.33328	0.493695	0.206073	2.39573	0.0165875	0.309261	3.00014	11.0384	0	3.80492	11.6775	5.25093	12.894	19.3094	9.3398	5.66309	5.71897	10.9036
ENSMUSG00000049612	Omg	87.0173	-0.42792	0.178631	-2.39556	0.016595	0.309261	125.006	130.454	108.674	136.977	82.6409	78.764	91.9769	92.8692	84.0582	83.8138	50.5176	57.6332
ENSMUSG00000030822	Prr14	1138.33	0.220549	0.0921166	2.39424	0.0166548	0.310056	1140.05	991.45	851.282	1025.05	1260.27	1107.07	1144.12	1207.3	1131.28	1129.22	1199.08	1225.87
ENSMUSG00000016995	Matn4	28.9958	-0.50938	0.212841	-2.39324	0.0167002	0.310513	44.002	36.1257	23.0521	35.7662	13.4741	33.2559	18.9111	11.034	38.5267	29.4481	30.5012	25.7013
ENSMUSG00000025885	Myo5b	322.619	-0.36259	0.151524	-2.39295	0.0167136	0.310513	424.02	405.411	286.505	519.752	283.853	363.189	257.879	322.744	373.592	318.266	292.621	295.954
ENSMUSG00000024087	Cyp1b1	34.0448	-0.515222	0.215368	-2.39228	0.0167439	0.310758	28.0013	83.2898	27.9919	63.1616	24.2533	48.1335	18.0515	19.3094	33.8568	23.785	23.8291	27.259
ENSMUSG00000108986	NA	8.45371	0.490275	0.205175	2.38955	0.0168691	0.312607	1.00005	8.02793	4.93974	5.32689	10.7792	6.12609	15.4728	21.1484	1.16747	14.724	6.67214	13.2401
ENSMUSG00000066278	Vps37b	798.064	-0.334133	0.139842	-2.38935	0.0168781	0.312607	1001.05	778.71	737.668	819.579	592.858	846.275	520.916	607.788	786.878	801.894	625.275	821.663
ENSMUSG00000024395	Lims2	34.0953	-0.497053	0.208218	-2.38717	0.0169785	0.314146	50.0023	34.1187	37.8714	38.8102	26.0498	25.3795	20.6303	21.1484	61.8762	32.8459	36.2202	29.5954
ENSMUSG00000059327	Eda	232.081	-0.261441	0.109565	-2.38617	0.0170249	0.314367	291.014	295.027	270.039	282.325	261.397	255.545	213.18	208.726	231.16	211.8	191.586	183.803
ENSMUSG00000061462	Obscn	76.4469	-0.499478	0.209323	-2.38616	0.0170252	0.314367	151.007	87.3038	57.6303	165.133	63.7772	56.8851	91.1173	60.6868	66.5461	90.6095	49.5644	45.9508
ENSMUSG00000027276	Jag1	458.44	0.348692	0.146266	2.38395	0.0171279	0.315683	361.017	434.512	405.059	436.805	520.099	487.462	630.945	524.114	310.548	536.861	526.146	591.909
ENSMUSG00000006360	Crip1	56.0978	-0.515089	0.216072	-2.38388	0.0171313	0.315683	88.0041	49.1711	72.4496	77.6203	20.6602	77.8888	18.9111	10.1145	100.403	36.2438	40.986	33.4896
ENSMUSG00000033419	Snap91	4614.86	-0.232093	0.0973978	-2.38294	0.017175	0.316042	5061.24	5325.53	5096.17	6141.9	4191.33	4295.26	4946.98	4818.17	4248.44	4947.28	4309.25	3976.69
ENSMUSG00000073043	Atoh1	1.26446	0.283093	0.118804	2.38285	0.0171794	NA	0	0	0	0.760984	5.38962	0.875155	4.29799	2.75849	0	0	3.81265	2.33648
ENSMUSG00000079657	Rab26	119.718	0.474884	0.199306	2.38269	0.0171867	0.316042	142.007	95.3317	37.8714	98.1669	176.959	92.7665	168.481	167.349	144.767	101.936	155.365	124.612
ENSMUSG00000038068	Rnf144b	59.8985	-0.367272	0.154165	-2.38234	0.0172032	0.316042	79.0037	82.2863	64.2167	66.9666	52.0997	47.2584	69.6274	48.7334	56.0388	63.4267	57.1897	61.5274
ENSMUSG00000030782	Tgfb1i1	95.1778	-0.425209	0.178533	-2.38169	0.0172335	0.31628	136.006	115.402	77.3893	106.538	79.0478	77.8888	70.487	73.5598	151.772	74.7528	72.4403	102.026
ENSMUSG00000110623	NA	5.97318	-0.439549	0.184604	-2.38104	0.0172638	0.316333	8.00037	7.02444	6.58632	20.5466	1.79654	8.75155	1.71919	0	7.00485	3.39786	0.953162	0.778827
ENSMUSG00000036046	5031439G07Rik	6135.29	-0.223661	0.0939572	-2.38046	0.0172912	0.316333	7303.34	6725.4	6587.97	7322.95	6037.28	6479.65	5599.42	5623.65	5623.73	6629.22	4958.35	5244.62
ENSMUSG00000026841	Fibcd1	186.907	-0.451656	0.189746	-2.38032	0.0172978	0.316333	274.013	207.723	166.305	233.622	164.383	174.156	116.905	124.132	227.658	148.373	94.3631	122.276
ENSMUSG00000104454	NA	12.0743	0.443298	0.186249	2.38014	0.0173063	0.316333	20.0009	3.01048	1.64658	23.5905	22.4568	62.136	18.0515	18.3899	2.33495	1.13262	8.57846	10.9036
ENSMUSG00000032463	Faim	630.033	0.287764	0.120925	2.37969	0.0173271	0.316395	515.024	562.959	568.071	564.65	700.651	574.977	752.148	720.886	568.56	578.768	834.017	681.474
ENSMUSG00000022816	Fstl1	1321.78	-0.301379	0.12674	-2.37792	0.0174104	0.31685	1438.07	1547.38	1659.75	1353.79	1022.23	1629.54	1016.04	1091.44	1278.39	1190.38	1137.12	1199.39
ENSMUSG00000022040	Ephx2	14.1057	-0.515247	0.216688	-2.37783	0.017415	0.31685	11.0005	16.0559	24.6987	17.5026	7.18616	16.628	5.15758	3.67799	17.5121	12.4588	14.2974	14.7977
ENSMUSG00000048216	Gpr85	3096.1	-0.277026	0.116511	-2.37768	0.0174219	0.31685	2945.14	3213.18	4264.65	3448.78	2507.07	3309.84	2730.08	2707.92	3119.49	3019.56	3031.06	2534.3
ENSMUSG00000016552	Foxred2	1273.59	0.240436	0.101136	2.37735	0.0174373	0.31685	1302.06	1125.92	1244.82	1271.6	1558.5	1395	1488.82	1458.32	1061.23	1150.74	1352.54	1368.4
ENSMUSG00000058446	Znrf2	3893.86	-0.417369	0.175564	-2.37731	0.0174395	0.31685	3355.16	4560.87	6177.97	4575.8	2474.74	4689.08	2540.97	3258.7	3344.82	4166.9	3167.36	3067.02
ENSMUSG00000027803	Wwtr1	833.845	0.417732	0.175777	2.37649	0.0174784	0.317237	549.026	789.748	986.302	644.553	1005.16	960.045	1077.94	1222.93	512.522	774.711	1012.26	1030.39
ENSMUSG00000058163	Gm5431	1.10004	0.314583	0.132399	2.37603	0.0174999	NA	0	1.00349	0	0.760984	3.59308	2.62547	2.57879	2.75849	0	2.26524	0.953162	0
ENSMUSG00000031974	Abcb10	696.032	-0.200341	0.0843391	-2.37542	0.0175291	0.317258	795.037	791.755	680.038	719.13	648.551	737.756	611.174	591.237	692.313	710.152	675.792	693.156
ENSMUSG00000025736	Jmjd8	744.577	0.260432	0.109639	2.37537	0.0175314	0.317258	785.036	607.113	520.32	681.841	795.868	757.885	826.073	781.573	825.405	688.632	752.998	889.421
ENSMUSG00000050558	Prokr2	335.292	-0.397996	0.167574	-2.37505	0.0175468	0.317258	326.015	452.575	485.741	429.956	277.566	418.324	248.424	263.896	319.888	420.202	269.745	291.281
ENSMUSG00000087385	AA415398	222.807	0.30667	0.129139	2.37473	0.0175617	0.317258	228.011	206.719	228.875	235.144	302.717	221.414	305.157	307.112	205.476	184.617	198.258	186.14
ENSMUSG00000051343	Rab11fip5	1425.53	-0.248356	0.104588	-2.37462	0.017567	0.317258	1806.08	1584.51	1411.12	1727.43	1381.54	1540.27	1250.71	1268.91	1427.82	1369.34	1172.39	1251.58
ENSMUSG00000024713	Pcsk5	323.294	-0.402433	0.169504	-2.37418	0.0175879	0.317319	395.018	411.432	334.256	454.307	243.431	447.204	235.53	207.806	293.036	327.327	262.12	293.618
ENSMUSG00000006586	Runx1t1	2773.46	-0.417624	0.175983	-2.37309	0.0176401	0.317424	2852.13	3821.3	3719.63	3645.87	1849.54	3498	2164.47	2238.06	2155.16	3498.66	2046.44	2338.04
ENSMUSG00000085389	1700003M07Rik	36.0831	0.460568	0.194081	2.37307	0.0176407	0.317424	28.0013	36.1257	34.5782	27.3954	71.8616	31.5056	44.6991	45.0554	30.3543	38.509	39.0797	43.6143
ENSMUSG00000034449	Dhrs11	62.1961	0.384651	0.162108	2.37281	0.0176534	0.317424	58.0027	50.1746	57.6303	50.2249	75.4547	66.5118	77.3638	76.3183	57.2063	47.57	77.2062	74.7674
ENSMUSG00000039754	Alkbh4	194.381	0.306027	0.128984	2.37259	0.0176639	0.317424	183.009	178.622	116.907	168.938	211.992	178.532	212.321	227.116	215.983	171.025	227.806	211.062
ENSMUSG00000055116	Arntl	453.947	0.234089	0.0986798	2.37221	0.0176821	0.317436	433.02	438.526	485.741	420.824	571.3	443.704	563.036	525.033	419.124	425.865	498.504	493.777
ENSMUSG00000022673	Mcm4	947.177	0.257591	0.108623	2.37142	0.0177199	0.317801	729.034	863.003	943.491	791.423	985.403	1017.81	1003.15	1014.21	714.495	890.238	977.945	991.447
ENSMUSG00000039717	Ralyl	1048.85	-0.265119	0.111961	-2.36796	0.0178864	0.320468	912.042	1052.66	1460.52	1207.68	895.576	995.927	943.838	956.277	1061.23	1014.83	987.476	927.583
ENSMUSG00000009733	Tfcp2	761.055	0.226612	0.0957455	2.36682	0.0179416	0.321141	730.034	715.49	734.375	729.022	927.015	696.624	913.752	894.671	661.958	681.836	773.015	769.481
ENSMUSG00000026442	Nfasc	6971.14	-0.31939	0.134979	-2.36622	0.0179706	0.32118	8549.4	7821.21	7740.58	8111.33	6137.88	7518.46	5832.37	5649.39	6487.66	7924.93	4915.46	5844.32
ENSMUSG00000086742	Gm16201	1.15281	0.31694	0.133954	2.36604	0.0179797	NA	0	0	0	0.760984	2.69481	4.37578	1.71919	1.83899	2.33495	0	0.953162	0.778827
ENSMUSG00000040729	AK129341	129.278	-0.372846	0.157619	-2.36548	0.0180066	0.32118	131.006	162.566	174.538	152.197	117.673	145.276	97.1345	94.7082	128.422	169.893	96.2694	115.266
ENSMUSG00000036437	Npy1r	405.686	0.324756	0.137318	2.365	0.0180302	0.32118	310.014	395.376	360.601	417.019	485.964	418.324	538.968	469.863	393.439	417.936	585.242	501.565
ENSMUSG00000047712	Ust	330.982	-0.456672	0.193107	-2.36486	0.0180367	0.32118	404.019	407.418	454.456	392.668	228.161	469.083	185.673	190.336	314.051	305.807	203.977	224.302
ENSMUSG00000020099	Unc5b	564.355	-0.306203	0.129531	-2.36394	0.0180819	0.32118	764.036	644.242	536.785	705.432	516.505	530.344	510.601	542.503	525.364	588.962	431.783	495.334
ENSMUSG00000018906	P4ha2	159.45	-0.423639	0.179216	-2.36385	0.0180864	0.32118	209.01	165.576	151.485	210.032	114.08	189.034	109.169	94.7082	176.289	175.556	98.1757	145.641
ENSMUSG00000030752	Kdm8	76.7571	0.369293	0.156237	2.36368	0.0180946	0.32118	81.0038	63.22	64.2167	62.4007	103.301	70.0124	88.5385	104.823	73.5509	60.0288	71.4872	81.7769
ENSMUSG00000022375	Lrrc6	16.8085	-0.512112	0.216668	-2.36358	0.0180995	0.32118	13.0006	18.0629	23.0521	15.9807	8.08443	13.1273	1.71919	7.35598	30.3543	27.1829	10.4848	10.1248
ENSMUSG00000025007	Aldh18a1	2183.14	0.208678	0.088292	2.3635	0.0181034	0.32118	2353.11	1919.68	1834.29	2066.83	2524.14	2265.78	2312.32	2415.52	2097.95	1978.68	2309.51	2169.81
ENSMUSG00000005397	Nid1	802.989	-0.316509	0.133973	-2.36248	0.018153	0.321452	902.042	1037.61	940.198	1053.96	822.816	755.259	767.621	733.759	656.121	848.331	651.963	712.627
ENSMUSG00000030350	Prmt8	772.13	-0.429509	0.181822	-2.36225	0.0181644	0.321452	920.043	1017.54	688.271	858.39	509.319	835.773	502.864	520.436	1030.88	783.772	483.253	580.226
ENSMUSG00000034401	Spata6	98.6755	0.353075	0.149475	2.3621	0.018172	0.321452	71.0033	83.2898	120.2	81.4253	107.792	91.8913	138.395	125.052	101.57	105.334	101.035	100.469
ENSMUSG00000021190	Lgmn	903.508	0.227665	0.0964241	2.36107	0.0182221	0.322024	848.039	817.846	838.11	833.277	1097.69	781.514	1069.34	993.057	889.616	881.177	974.132	893.315
ENSMUSG00000057738	Sptan1	30459.9	-0.1801	0.0763195	-2.35981	0.0182842	0.322573	36275.7	33767.5	30290.5	34091.3	31940.7	28943.1	29220.3	28066.7	30313.5	32181.1	28034.4	27720
ENSMUSG00000033342	4833424O15Rik	851.78	-0.344392	0.145961	-2.35949	0.0183001	0.322573	857.04	1037.61	1383.13	1101.14	673.703	954.794	859.597	836.743	775.203	916.289	738.701	676.022
ENSMUSG00000032011	Thy1	496.062	-0.461232	0.195521	-2.35899	0.0183246	0.322573	750.035	565.969	475.862	792.945	398.832	448.08	386.819	425.727	672.466	482.496	342.185	275.705
ENSMUSG00000023336	Wfdc1	24.4667	-0.499002	0.211539	-2.35891	0.0183285	0.322573	44.002	38.1327	23.0521	35.0053	23.355	26.2547	18.9111	12.873	26.8519	13.5914	24.7822	28.8166
ENSMUSG00000037892	Pcdh18	751.801	0.384764	0.16313	2.35864	0.0183422	0.322573	609.028	844.94	740.962	732.827	1079.72	747.383	1098.57	1105.24	436.636	721.478	855.94	776.491
ENSMUSG00000028962	Slc4a2	654.073	0.218131	0.0925175	2.35773	0.018387	0.323048	666.031	576.004	512.087	600.416	695.261	656.367	668.767	750.31	671.298	638.797	749.186	741.444
ENSMUSG00000036834	Plch1	264.261	-0.425258	0.180426	-2.35697	0.0184247	0.323396	286.013	338.177	416.585	312.003	209.297	294.052	179.656	241.828	194.968	285.42	133.443	232.869
ENSMUSG00000021991	Cacna2d3	855.214	-0.346823	0.147259	-2.35519	0.018513	0.324561	977.045	1016.54	826.584	983.952	797.664	721.128	742.692	623.419	1068.24	1059	763.483	739.886
ENSMUSG00000038400	Pmepa1	1108.95	-0.293641	0.124693	-2.35492	0.0185269	0.324561	1081.05	1032.59	1093.33	1076.79	755.445	1089.57	807.162	770.539	1375.29	1046.54	1119.01	1004.69
ENSMUSG00000070532	1700084C01Rik	19.8538	-0.480596	0.204141	-2.35424	0.0185605	0.324836	25.0012	27.0943	18.1124	29.6784	14.3723	19.2534	11.1748	17.4705	25.6844	22.6524	18.1101	21.0283
ENSMUSG00000050379	2006-09-01	2257.09	-0.246223	0.104607	-2.35379	0.018583	0.324916	2519.12	2330.11	2586.78	2308.06	2047.16	2207.14	2004.58	1860.14	2490.22	2349.05	2197.04	1869.19
ENSMUSG00000068587	Mgam	9.24258	-0.468488	0.199074	-2.35334	0.0186055	0.324995	10.0005	9.03143	29.6385	12.9367	2.69481	14.8776	0.859597	1.83899	7.00485	2.26524	6.67214	6.23062
ENSMUSG00000045930	Clec14a	62.472	-0.431462	0.183475	-2.35161	0.0186925	0.3262	80.0037	109.381	57.6303	83.7082	50.3031	65.6367	58.4526	52.4114	73.5509	65.6919	47.6581	74.7674
ENSMUSG00000028195	Cyr61	192.205	0.378775	0.16116	2.3503	0.0187584	0.326802	157.007	136.475	218.995	101.211	195.823	203.911	189.971	239.989	245.17	193.678	220.181	239.1
ENSMUSG00000034164	Emid1	296.44	-0.50492	0.214841	-2.35021	0.018763	0.326802	459.021	335.166	286.505	344.726	127.554	404.322	110.888	116.776	479.832	231.054	142.021	208.726
ENSMUSG00000034336	Ina	10426.2	-0.235638	0.100283	-2.34973	0.018787	0.326904	11810.5	10508.6	10324.1	11717.6	9162.36	10042.4	8938.95	9168.31	10382.4	12150.7	8938.76	8435.48
ENSMUSG00000039395	Mreg	19.3324	-0.506352	0.215592	-2.34866	0.0188409	0.327288	30.0014	18.0629	27.9919	20.5466	4.49135	17.5031	6.87678	21.1484	23.3495	18.1219	20.9696	16.3554
ENSMUSG00000070473	Cldn3	98.9736	-0.501232	0.213419	-2.34858	0.0188451	0.327288	151.007	111.388	116.907	108.821	39.5239	140.025	46.4183	42.2969	137.762	73.6202	62.9087	60.7485
ENSMUSG00000042156	Dzip1	2837.08	-0.225828	0.0961736	-2.34813	0.0188678	0.327367	2866.13	2910.13	2846.94	3266.9	2602.29	2416.3	2712.89	2352.99	2633.82	3462.42	2587.84	3028.86
ENSMUSG00000031286	Glt28d2	27.4016	-0.486639	0.207299	-2.34752	0.0188989	0.327593	29.0013	36.1257	65.8632	29.6784	4.49135	42.0075	6.87678	5.51698	43.1966	33.9786	11.4379	12.4612
ENSMUSG00000025372	Baiap2	1236.96	-0.366944	0.15641	-2.34605	0.0189738	0.328577	1706.08	1305.54	1052.17	1503.7	943.184	1436.13	873.351	872.603	1420.82	1253.81	976.992	1183.82
ENSMUSG00000068373	D430041D05Rik	4658.56	-0.299481	0.127739	-2.34447	0.0190539	0.32933	5650.26	5837.31	6023.19	6296.38	4662.92	5229.05	4677.07	4359.34	4485.44	4540.67	3745.93	3465.78
ENSMUSG00000039476	Prrx2	18.9225	-0.505633	0.215675	-2.34442	0.0190568	0.32933	21.001	22.0768	19.759	19.0246	16.1689	15.7528	4.29799	5.51698	28.0194	11.3262	9.53162	14.7977
ENSMUSG00000057897	Camk2b	10118.5	-0.367743	0.156907	-2.34369	0.0190938	0.32933	14220.7	11569.3	9135.23	12862.1	8088.03	11781.3	7970.19	7513.21	13127.1	9106.25	8587.99	7941.7
ENSMUSG00000077506	Scarna9	2.10137	0.374286	0.159705	2.34361	0.0190979	NA	1.00005	1.00349	0	1.52197	5.38962	0	6.01718	6.43648	2.33495	2.26524	2.85949	0.778827
ENSMUSG00000104868	NA	79.1858	-0.462752	0.197502	-2.34302	0.0191283	0.32933	94.0044	126.44	130.08	109.582	62.8789	90.141	69.6274	70.8013	67.7135	101.936	70.534	63.085
ENSMUSG00000034310	Tmem132d	109.999	-0.418865	0.17881	-2.34251	0.0191547	0.32933	158.007	139.485	103.735	148.392	95.2167	96.2671	102.292	88.2718	101.57	135.914	59.0961	100.469
ENSMUSG00000026547	Tagln2	448.683	-0.357051	0.152428	-2.34241	0.0191594	0.32933	523.024	463.613	409.999	527.362	306.31	498.839	324.068	313.549	555.718	396.417	351.717	358.261
ENSMUSG00000022178	Ajuba	252.115	0.262428	0.112052	2.34203	0.0191792	0.32933	217.01	205.716	214.056	183.397	236.245	234.542	238.108	285.964	255.677	263.9	227.806	257.013
ENSMUSG00000053025	Sv2b	819.576	-0.330811	0.141254	-2.34196	0.019183	0.32933	961.045	1137.96	1118.03	1185.61	817.426	839.274	868.193	869.845	799.72	697.693	604.305	601.255
ENSMUSG00000056121	Fez2	639.009	-0.303755	0.129715	-2.3417	0.0191961	0.32933	769.036	659.294	661.926	726.739	552.436	651.991	502.005	525.033	749.519	598.023	571.897	461.845
ENSMUSG00000061013	Mkx	95.7859	-0.484636	0.206983	-2.34142	0.0192103	0.32933	126.006	96.3352	115.261	147.631	46.7101	122.522	55.0142	65.2843	147.102	62.294	124.864	111.372
ENSMUSG00000057963	Itpk1	1710.65	-0.327365	0.139822	-2.34129	0.0192173	0.32933	2009.09	1721.99	1649.87	1729.72	1216.26	1857.08	1211.17	1212.82	2109.63	1541.49	1471.68	1405.78
ENSMUSG00000022906	Parp9	47.5565	0.400381	0.171044	2.3408	0.0192423	0.329448	30.0014	42.1467	52.6906	41.8541	60.1841	62.136	51.5758	57.0088	44.364	39.6417	45.7518	59.9697
ENSMUSG00000048706	Lurap1l	64.1276	0.385198	0.164588	2.34037	0.0192644	0.329515	49.0023	53.1851	51.044	61.6397	72.7599	51.6342	90.2577	84.5938	59.5412	64.5593	80.0656	63.085
ENSMUSG00000031963	Bmper	263.977	-0.382006	0.163306	-2.33921	0.0193245	0.330115	222.01	285.995	357.308	245.798	177.858	287.051	174.498	162.751	239.332	280.889	197.305	209.505
ENSMUSG00000036928	Stag3	429.502	0.398789	0.1705	2.33894	0.0193385	0.330115	472.022	327.138	362.248	378.97	667.415	404.322	658.452	435.842	466.99	328.459	553.787	499.228
ENSMUSG00000028992	Nmnat1	148.654	0.315308	0.134826	2.33864	0.0193542	0.330115	152.007	122.426	92.2085	125.562	145.52	168.905	159.026	163.671	143.599	165.362	169.663	182.246
ENSMUSG00000005237	Dnah2	381.105	0.353205	0.151203	2.33597	0.019493	0.33217	402.019	362.261	270.039	397.994	520.997	350.937	582.807	456.071	325.726	404.345	366.014	451.72
ENSMUSG00000031666	Rbl2	726.389	-0.252905	0.108317	-2.33486	0.0195505	0.332461	750.035	826.877	943.491	822.623	689.872	732.505	713.466	628.936	643.279	798.496	674.839	636.302
ENSMUSG00000097514	Gm17619	6.00728	-0.45971	0.196908	-2.33465	0.0195619	0.332461	4.00019	8.02793	16.4658	6.84885	2.69481	2.62547	0.859597	3.67799	12.8422	4.53048	1.90632	4.67296
ENSMUSG00000028152	Tspan5	2748.93	-0.24341	0.10427	-2.33442	0.0195739	0.332461	2966.14	2845.9	2842	3194.61	2283.4	3013.16	2238.39	2366.79	3048.28	2623.15	2680.29	2346.61
ENSMUSG00000020423	Btg2	712.517	0.331703	0.142104	2.33423	0.0195835	0.332461	526.024	650.263	701.444	469.527	784.19	731.63	739.254	788.009	552.216	665.98	803.516	816.211
ENSMUSG00000025270	Alas2	242.068	0.417688	0.178978	2.33374	0.0196092	0.332489	197.009	152.531	271.686	133.933	307.208	238.917	260.458	279.527	194.968	278.624	206.836	246.109
ENSMUSG00000025880	Smad7	272.963	-0.30081	0.128909	-2.3335	0.0196219	0.332489	300.014	260.908	312.85	243.515	194.026	279.175	202.865	205.967	317.553	278.624	301.199	285.83
ENSMUSG00000029851	Fam115c	35.5183	-0.432516	0.185386	-2.33305	0.0196454	0.332577	38.0018	41.1432	47.7509	51.7469	28.7447	30.6304	31.8051	29.4239	35.0242	40.7743	22.8759	27.259
ENSMUSG00000030701	Plekhb1	79.7939	-0.397131	0.170338	-2.33142	0.0197311	0.333715	105.005	95.3317	57.6303	101.972	53.8962	64.7615	67.0486	74.4793	96.9004	82.6812	63.8619	80.2192
ENSMUSG00000032860	P2ry2	1.63158	-0.359657	0.154394	-2.32947	0.0198339	NA	4.00019	4.01397	3.29316	3.80492	2.69481	0	0.859597	0	0	1.13262	0.953162	2.33648
ENSMUSG00000097756	A730056A06Rik	75.9002	-0.438281	0.188217	-2.32859	0.0198809	0.335936	80.0037	115.402	98.7949	95.8839	60.1841	83.1398	50.7162	66.2038	54.8713	72.4876	58.1429	85.671
ENSMUSG00000055612	Cdca7	875.221	0.39873	0.171385	2.32651	0.0199913	0.3372	642.03	636.214	693.211	520.513	1048.28	535.595	926.646	1005.93	845.252	865.321	1127.59	1122.29
ENSMUSG00000029757	Dync1i1	3699.55	-0.380076	0.163387	-2.32623	0.0200061	0.3372	4512.21	4064.14	4258.06	4008.86	2721.76	4640.95	2462.75	2427.47	4534.47	3114.7	3775.48	2711.1
ENSMUSG00000052572	Dlg2	4818.56	-0.296169	0.127323	-2.32613	0.0200116	0.3372	5538.26	6274.83	6449.66	6506.41	4745.56	5369.95	5031.22	4599.33	4319.66	5273.47	3968.97	3772.64
ENSMUSG00000027489	Necab3	308.861	0.260267	0.111987	2.32408	0.0201213	0.338474	298.014	264.922	263.453	265.583	370.087	342.186	299.14	316.307	333.898	266.165	341.232	304.522
ENSMUSG00000000632	Sez6	14931.9	0.28857	0.124168	2.32402	0.0201246	0.338474	17813.8	13651.5	10561.2	14122.3	18898.7	16410.9	16609.1	18039.6	14667	12344.4	14532.9	15445.7
ENSMUSG00000029093	Sorcs2	569.869	-0.365105	0.157145	-2.32337	0.0201594	0.338547	818.038	737.566	487.388	700.866	512.014	594.23	466.761	465.266	626.934	628.603	379.359	485.988
ENSMUSG00000046618	Olfml2a	57.6928	-0.47363	0.203866	-2.32324	0.0201663	0.338547	116.005	84.2933	44.4577	81.4253	35.9308	71.7627	36.1031	59.7673	38.5267	55.4983	41.9391	68.5368
ENSMUSG00000073985	Gm10602	10.9951	0.502963	0.216562	2.32249	0.0202065	0.338613	8.00037	12.0419	11.5261	3.80492	14.3723	14.0025	22.3495	14.712	5.83737	10.1936	16.2038	12.4612
ENSMUSG00000041642	Kif21b	19072.2	-0.338845	0.145899	-2.32247	0.0202076	0.338613	24293.1	22503.3	20381.4	23268.6	16883.9	21097.4	15634.4	15443.9	16557.1	21295.5	12664.7	15346
ENSMUSG00000031700	Gpt2	958.314	-0.271945	0.117119	-2.32195	0.0202354	0.338765	1032.05	999.478	908.913	1060.81	740.175	1057.19	770.199	696.06	993.521	1173.39	955.069	921.353
ENSMUSG00000052684	Jun	1092.68	0.285902	0.123186	2.3209	0.0202924	0.338884	1190.06	1030.59	810.118	912.419	1271.05	1051.06	1257.59	1327.75	997.024	980.848	1116.15	1193.94
ENSMUSG00000033208	S100b	8.86663	-0.497491	0.214365	-2.32076	0.0202996	0.338884	12.0006	13.0454	6.58632	14.4587	5.38962	7.8764	5.15758	1.83899	16.3446	9.06095	4.76581	9.34593
ENSMUSG00000028525	Pde4b	930.581	-0.233494	0.100614	-2.32069	0.0203036	0.338884	990.046	1159.03	1137.79	1049.4	903.66	981.049	854.44	910.302	838.247	966.124	758.717	852.037
ENSMUSG00000096188	Cmtm4	1841.83	-0.287527	0.123911	-2.32044	0.0203173	0.338884	1915.09	2279.93	2188.31	2282.19	1617.79	1994.48	1695.99	1654.18	1572.59	2082.89	1420.21	1476.66
ENSMUSG00000104282	NA	38.3326	-0.49717	0.21429	-2.32008	0.0203363	0.338888	61.0028	38.1327	26.3453	58.5957	14.3723	14.8776	28.3667	19.3094	29.1869	58.8962	47.6581	31.9319
ENSMUSG00000029482	Aacs	2115.88	-0.322216	0.138947	-2.31899	0.0203955	0.339563	2964.14	2298	1733.85	2851.41	1921.4	2138.88	1802.58	1793.94	2287.08	2091.95	1807.2	1574.79
ENSMUSG00000035704	Alg8	275.488	0.249851	0.10776	2.31858	0.0204177	0.33962	220.01	262.915	256.867	223.729	306.31	291.427	271.633	285.964	288.366	257.104	282.136	306.079
ENSMUSG00000031565	Fgfr1	3707.38	-0.444364	0.191783	-2.31701	0.0205031	0.340728	4886.23	4356.16	3744.33	4426.64	2126.21	5231.68	1919.48	2151.62	4134.03	3271	2317.14	3051.45
ENSMUSG00000017858	Ift52	561.528	0.200143	0.086417	2.31602	0.0205574	0.341316	486.023	565.969	541.725	515.186	618.01	561.85	631.804	622.5	516.024	513.076	566.179	577.111
ENSMUSG00000037973	Ccdc129	108.393	-0.501902	0.216785	-2.31521	0.0206015	0.341736	104.005	133.464	233.815	112.626	44.9135	161.904	40.4011	37.6994	110.91	103.068	37.1733	56.8544
ENSMUSG00000008496	Pou2f2	743.012	0.228787	0.0988625	2.3142	0.020657	0.342343	749.035	605.106	556.544	693.256	778.8	654.616	853.58	804.56	786.878	809.822	826.392	781.943
ENSMUSG00000010311	Optc	85.0106	0.423713	0.183154	2.31342	0.0206994	0.342732	103.005	76.2654	59.2769	68.4885	123.961	75.2634	136.676	114.937	77.0533	54.3657	98.1757	88.7863
ENSMUSG00000086468	Etaa1os	5.35383	0.476977	0.206286	2.31221	0.020766	0.342814	3.00014	1.00349	3.29316	3.80492	10.7792	5.25093	9.45557	5.51698	5.83737	4.53048	11.4379	5.45179
ENSMUSG00000030321	Efcab12	97.9743	0.334227	0.14455	2.31219	0.0207673	0.342814	81.0038	80.2793	93.8551	87.5131	117.673	98.8926	115.186	113.098	107.408	123.455	103.895	108.257
ENSMUSG00000039934	Gsap	374.293	-0.418875	0.181196	-2.31173	0.0207928	0.342814	455.021	453.578	411.645	417.78	263.193	485.711	234.67	210.565	414.454	385.09	223.993	322.435
ENSMUSG00000044026	Slc35g1	49.613	0.401702	0.173774	2.31164	0.0207975	0.342814	33.0015	48.1676	44.4577	35.0053	59.2858	60.3857	48.1375	57.9283	42.0291	57.7636	46.705	54.5179
ENSMUSG00000046585	Ccdc147	9.08672	-0.499568	0.216128	-2.31145	0.0208079	0.342814	17.0008	15.0524	13.1726	12.9367	9.88097	3.50062	6.87678	8.27548	12.8422	5.66309	8.57846	6.23062
ENSMUSG00000060591	Ifitm2	83.9634	-0.420705	0.182023	-2.31127	0.0208179	0.342814	110.005	82.2863	82.3291	74.5764	43.117	84.8901	53.295	57.0088	116.747	73.6202	75.2998	58.4121
ENSMUSG00000094092	Gm15921	1.69176	0.339405	0.146863	2.31103	0.0208313	NA	1.00005	0	0	0.760984	4.49135	7.8764	0.859597	0.919497	1.16747	1.13262	0.953162	1.55765
ENSMUSG00000027674	Pex5l	139.671	-0.408086	0.176593	-2.31089	0.0208392	0.342853	188.009	189.66	176.184	229.817	137.435	126.898	143.553	143.442	143.599	166.495	83.8783	109.036
ENSMUSG00000030287	Itpr2	122.495	-0.397644	0.172129	-2.31016	0.0208795	0.343204	175.008	161.562	154.779	161.329	125.758	96.2671	118.624	124.132	116.747	147.24	77.2062	96.5746
ENSMUSG00000069633	Pex11g	67.3013	0.440896	0.191045	2.30782	0.0210092	0.344665	43.002	47.1641	44.4577	52.5079	88.0305	35.8814	84.2405	79.0768	98.0679	62.294	89.5973	70.0945
ENSMUSG00000019518	Ap4m1	1050.02	0.157515	0.0682588	2.30762	0.0210203	0.344665	961.045	980.411	1042.29	980.908	1139.01	1105.32	1129.51	1052.82	1065.9	1053.34	1016.07	1104.38
ENSMUSG00000058571	Gpc6	354.511	0.262221	0.113652	2.30723	0.0210418	0.344665	269.013	354.233	411.645	343.204	390.748	413.073	428.08	434.922	303.543	369.234	361.249	378.51
ENSMUSG00000041809	Efhc1	27.4898	0.498895	0.216238	2.30715	0.0210463	0.344665	23.0011	14.0489	18.1124	27.3954	52.0997	23.6292	39.5415	42.2969	30.3543	12.4588	46.705	27.259
ENSMUSG00000026893	Gca	191.315	0.441387	0.191353	2.30666	0.0210739	0.344665	112.005	167.583	250.28	153.719	256.007	203.911	288.825	276.769	113.245	177.821	207.789	197.822
ENSMUSG00000031274	Col4a5	351.965	0.413818	0.179473	2.30574	0.021125	0.344665	253.012	382.33	322.73	350.813	512.912	355.313	508.882	508.482	182.126	327.327	380.312	454.056
ENSMUSG00000054733	Msra	1091.23	-0.449752	0.195136	-2.30481	0.0211774	0.344665	1345.06	1226.27	1164.13	1178	566.809	1482.51	569.913	553.537	1559.75	904.962	990.336	878.517
ENSMUSG00000071604	Fam189a2	135.897	-0.399217	0.173262	-2.30412	0.0212159	0.344665	193.009	153.534	118.554	163.612	100.606	124.272	120.344	102.064	175.121	120.058	134.396	95.7958
ENSMUSG00000028545	Bend5	665.498	0.298909	0.129733	2.30403	0.021221	0.344665	664.031	541.886	531.846	506.815	779.699	609.108	687.678	750.31	651.451	570.84	896.926	721.194
ENSMUSG00000026176	Ctdsp1	376.502	0.24331	0.105604	2.30399	0.0212233	0.344665	345.016	344.198	312.85	332.55	408.713	367.565	383.38	442.278	319.888	317.133	380.312	401.875
ENSMUSG00000027737	Slc7a11	87.5394	-0.45379	0.196982	-2.30372	0.0212384	0.344665	55.0026	136.475	105.381	149.153	65.5737	48.1335	89.3981	84.5938	86.3931	78.1507	72.4403	110.593
ENSMUSG00000054728	Phactr1	4772.82	-0.240415	0.104372	-2.30344	0.021254	0.344665	6185.29	5422.87	5000.67	5342.11	4729.39	5377.83	4020.34	4255.43	5021.31	4625.61	4051.89	4031.99
ENSMUSG00000060380	C030014I23Rik	161.214	0.260476	0.113091	2.30323	0.0212657	0.344665	196.009	169.59	141.606	162.09	220.076	182.907	207.163	207.806	168.116	159.699	145.834	151.093
ENSMUSG00000035456	Prdm8	1121.28	-0.316785	0.13756	-2.30288	0.0212855	0.344665	1149.05	1069.72	1220.12	1348.46	756.344	1113.2	844.125	1023.4	1265.54	1149.61	915.989	859.825
ENSMUSG00000000078	Klf6	1393.71	-0.34808	0.151174	-2.30251	0.0213064	0.344665	1252.06	1746.08	2028.59	1722.87	1093.2	1640.04	1168.19	1192.59	1301.73	1617.38	1132.36	1164.35
ENSMUSG00000029003	Mad2l2	1228.61	0.296194	0.128647	2.30237	0.0213141	0.344665	1154.05	1018.54	931.965	926.117	1333.93	1186.71	1242.98	1300.17	1548.07	916.289	1480.26	1362.95
ENSMUSG00000091994	E130317F20Rik	155.48	0.27708	0.120351	2.30226	0.0213206	0.344665	154.007	157.548	130.08	121.757	165.282	164.529	183.094	182.06	123.752	143.843	155.365	146.42
ENSMUSG00000031066	Usp11	3578.08	0.160738	0.0698183	2.30223	0.0213221	0.344665	3556.17	3607.55	3256.94	3665.66	4105.1	3683.53	4166.47	3851.77	3163.86	3230.23	3624.88	3546
ENSMUSG00000041674	BC006965	24.6468	0.471388	0.204765	2.30209	0.0213299	0.344665	17.0008	20.0698	19.759	12.9367	32.3377	24.5043	30.9455	25.7459	38.5267	21.5198	40.986	31.1531
ENSMUSG00000055078	Gabra5	786.895	-0.309415	0.134549	-2.29964	0.0214684	0.346088	919.043	944.286	846.343	1076.79	744.666	700.124	787.391	749.39	812.563	945.737	734.888	699.387
ENSMUSG00000021219	Rgs6	950.784	-0.40179	0.174734	-2.29944	0.0214798	0.346088	1173.05	1121.9	1118.03	1031.13	663.822	1240.1	708.308	518.597	1231.69	936.676	820.673	739.107
ENSMUSG00000072494	Ppp1r3e	296.602	-0.396335	0.17238	-2.29919	0.0214942	0.346088	396.018	409.425	311.204	359.945	238.042	379.817	208.023	225.277	240.5	349.979	210.649	296.733
ENSMUSG00000023484	Prph	32.4904	-0.497629	0.21644	-2.29915	0.0214964	0.346088	69.0032	34.1187	21.4056	40.3321	14.3723	35.0062	12.0344	16.551	65.3786	32.8459	15.2506	24.9225
ENSMUSG00000043079	Synpo	205.969	-0.38162	0.166005	-2.29885	0.0215135	0.346088	320.015	240.838	176.184	283.086	165.282	214.413	182.235	182.06	284.864	168.76	199.211	171.342
ENSMUSG00000032849	Abcc4	89.7973	-0.340497	0.148231	-2.29707	0.0216145	0.34697	120.006	104.363	98.7949	120.996	85.3357	84.8901	87.6789	82.7548	115.58	101.936	78.1593	72.4309
ENSMUSG00000046532	Ar	7.9348	-0.467445	0.2035	-2.29703	0.0216172	0.34697	16.0007	13.0454	4.93974	17.5026	8.9827	4.37578	6.01718	0.919497	7.00485	13.5914	1.90632	4.67296
ENSMUSG00000022456	2003-09-01	22061.2	-0.231285	0.100697	-2.29683	0.0216283	0.34697	25100.2	24301.6	24339.8	24783.7	19767.3	24978.7	19606.6	18767.9	20748.4	23170	18094.8	19815.7
ENSMUSG00000012017	Scarf2	48.1906	-0.486333	0.211768	-2.29654	0.0216449	0.34697	87.004	50.1746	24.6987	61.6397	35.0325	41.1323	23.2091	29.4239	73.5509	30.5807	26.6885	60.7485
ENSMUSG00000038855	Itpkb	361.093	-0.294408	0.128247	-2.29564	0.0216963	0.347486	468.022	376.309	419.878	423.868	337.75	395.57	283.667	330.1	363.085	372.632	260.213	334.117
ENSMUSG00000040187	Arntl2	85.0381	-0.372577	0.162324	-2.29526	0.021718	0.347526	95.0044	95.3317	100.441	95.8839	72.7599	82.2646	67.9082	59.7673	106.24	87.2116	79.1125	89.5651
ENSMUSG00000043342	Hoxd9	0.720122	0.200786	0.0875267	2.294	0.0217907	NA	0	0	0	0	3.59308	0	3.43839	2.75849	0	0	0.953162	0.778827
ENSMUSG00000055866	Per2	501.075	-0.308269	0.134387	-2.29388	0.0217972	0.348486	610.028	555.934	548.312	659.773	414.103	563.6	449.569	444.117	399.276	609.349	418.438	520.257
ENSMUSG00000043850	Clrn1	30.0105	-0.487909	0.2128	-2.2928	0.0218593	0.349171	33.0015	38.1327	51.044	48.703	16.1689	38.5068	22.3495	20.2289	33.8568	36.2438	17.1569	15.5765
ENSMUSG00000029111	Nelfa	801.087	0.205152	0.0895185	2.29173	0.0219214	0.349854	832.039	712.479	617.468	695.539	854.255	783.264	831.231	857.891	865.099	761.12	868.331	851.258
ENSMUSG00000029735	Tpk1	102.751	0.403786	0.176233	2.29121	0.0219511	0.349958	57.0026	117.409	118.554	95.123	131.147	113.77	157.306	144.361	77.0533	82.6812	136.302	100.469
ENSMUSG00000027938	Creb3l4	23.7109	-0.489033	0.213463	-2.29095	0.0219666	0.349958	21.001	33.1152	29.6385	28.1564	10.7792	26.2547	14.6132	10.1145	26.8519	26.0502	9.53162	13.2401
ENSMUSG00000031994	Adamts8	55.9679	-0.405635	0.177261	-2.28835	0.0221173	0.35205	58.0027	72.2514	60.9235	76.8594	46.7101	49.0087	46.4183	46.8944	63.0436	57.7636	25.7354	46.7296
ENSMUSG00000045268	Zfp691	136.621	0.285076	0.124616	2.28763	0.0221591	0.352406	122.006	125.436	118.554	106.538	149.113	157.528	139.255	139.764	151.772	124.588	124.864	136.295
ENSMUSG00000039133	9330171B17Rik	8.70448	0.494855	0.216378	2.28699	0.0221966	0.352418	6.00028	6.02095	11.5261	3.04393	14.3723	12.2522	15.4728	7.35598	8.17232	10.1936	9.53162	7.78827
ENSMUSG00000035067	Xkr6	342.601	0.332029	0.145184	2.28695	0.0221988	0.352418	229.011	288.002	358.955	286.13	388.053	300.178	429.799	388.947	351.41	310.338	491.832	355.924
ENSMUSG00000022332	Khdrbs3	4376.39	-0.279867	0.122447	-2.28561	0.022277	0.353008	4489.21	4274.87	5379.38	4721.9	3186.17	4876.37	3440.11	3745.11	4835.68	4199.75	4870.66	3973.58
ENSMUSG00000105558	NA	17.0436	0.281925	0.123348	2.28561	0.0222771	0.353008	1.00005	2.00698	27.9919	0.760984	47.6083	46.3832	38.6819	50.5724	0	0	2.85949	1.55765
ENSMUSG00000043110	Lrrn4	6.34971	0.447667	0.195888	2.28531	0.0222944	0.353008	8.00037	5.01746	4.93974	3.04393	19.7619	4.37578	15.4728	11.9535	2.33495	4.53048	2.85949	7.78827
ENSMUSG00000056050	Mia3	1937.36	-0.149371	0.0653901	-2.2843	0.0223537	0.353638	1894.09	2000.96	2298.63	2031.83	1797.44	1829.07	1891.11	1864.74	1865.62	1859.76	2029.28	1900.34
ENSMUSG00000021453	Gadd45g	497.67	0.377779	0.165528	2.28226	0.0224738	0.355226	455.021	379.32	268.393	315.808	505.726	403.447	461.604	588.478	512.522	445.119	660.542	606.707
ENSMUSG00000023809	Rps6ka2	781.506	-0.285542	0.125246	-2.27984	0.0226171	0.35718	964.045	860.996	819.997	851.541	705.142	752.634	684.24	671.233	691.145	958.195	553.787	709.512
ENSMUSG00000029544	Cabp1	663.775	-0.375705	0.164841	-2.2792	0.0226554	0.357473	963.045	670.333	573.01	776.203	495.845	708.876	465.042	507.563	842.917	633.134	441.314	535.054
ENSMUSG00000027894	Slc6a17	3895.97	-0.232186	0.101896	-2.27867	0.0226868	0.357639	4975.23	4515.71	4129.63	4691.46	3908.37	4064.22	3784.81	3682.59	3991.6	3967.56	3202.63	3190.08
ENSMUSG00000047842	Diras2	1010.78	-0.333206	0.146264	-2.27812	0.0227195	0.357639	1384.06	1209.21	1126.26	1421.52	960.251	1189.34	923.208	873.523	1111.44	971.787	764.436	765.587
ENSMUSG00000047904	Sstr2	906.857	-0.408079	0.179138	-2.27801	0.0227258	0.357639	1009.05	953.317	997.828	898.722	506.625	1156.96	458.165	559.974	931.645	883.443	690.09	715.742
ENSMUSG00000024173	Tpsab1	1.32038	0.243286	0.106805	2.27785	0.0227356	NA	1.00005	0	0	0	5.38962	0.875155	8.59597	0	2.33495	0	0	0.778827
ENSMUSG00000001663	Gstt1	90.5221	-0.387423	0.170099	-2.27763	0.0227486	0.357639	129.006	99.3457	79.0359	98.9279	66.472	88.3907	67.9082	70.8013	116.747	77.0181	69.5809	63.8638
ENSMUSG00000025008	Tctn3	506.793	0.233624	0.102585	2.27736	0.0227646	0.357639	556.026	533.858	424.818	518.991	675.499	547.847	631.804	570.088	473.995	511.944	462.284	513.247
ENSMUSG00000044352	Sowaha	103.103	-0.472144	0.207385	-2.27665	0.022807	0.357856	164.008	151.527	75.7427	136.977	85.3357	51.6342	85.9597	97.4667	108.575	154.036	78.1593	88.0075
ENSMUSG00000102014	RP24-137J17.2	33.9538	-0.461317	0.202646	-2.27647	0.0228179	0.357856	47.0022	27.0943	39.5179	33.4833	18.8637	29.7553	23.2091	18.3899	32.6893	35.1112	42.8923	28.8166
ENSMUSG00000028967	Errfi1	382.306	0.190564	0.08377	2.27485	0.0229149	0.358639	346.016	350.219	390.24	383.536	430.272	399.946	426.36	426.647	325.726	370.366	373.64	373.837
ENSMUSG00000025993	Slc40a1	218.151	-0.323452	0.142194	-2.27473	0.0229224	0.358639	188.009	300.044	273.332	291.457	203.009	186.408	230.372	195.853	173.954	235.585	192.539	182.246
ENSMUSG00000049521	Cdc42ep1	171.528	-0.419993	0.184688	-2.27407	0.022962	0.358639	258.012	187.653	130.08	204.705	127.554	207.412	104.011	95.6277	178.624	165.362	117.239	127.728
ENSMUSG00000038861	Pi4kb	1061.57	0.148415	0.0652686	2.27391	0.0229716	0.358639	1071.05	1000.48	935.258	1009.83	1175.84	1083.44	1110.6	1103.4	1055.4	1034.08	1094.23	1102.04
ENSMUSG00000030450	Oca2	11.3853	-0.492245	0.216492	-2.27373	0.0229821	0.358639	11.0005	14.0489	21.4056	12.9367	4.49135	12.2522	5.15758	5.51698	28.0194	11.3262	13.3443	10.9036
ENSMUSG00000015478	Rnf5	940.466	0.292472	0.128651	2.27338	0.0230032	0.358639	1010.05	716.493	581.243	793.706	948.574	898.785	1002.29	1044.55	958.497	907.228	1176.2	1089.58
ENSMUSG00000033703	Fuk	296.687	-0.295893	0.130162	-2.27328	0.0230096	0.358639	357.017	318.107	248.634	305.915	236.245	306.304	205.444	235.391	295.371	313.735	258.307	271.032
ENSMUSG00000005958	Ephb3	390.285	-0.327015	0.143869	-2.273	0.0230262	0.358639	460.021	421.467	330.963	417.78	269.481	406.072	296.561	288.722	486.837	390.753	294.527	346.578
ENSMUSG00000056755	Grm7	370.153	-0.37392	0.164539	-2.27253	0.0230543	0.358768	500.023	521.816	395.179	600.416	422.187	306.304	403.151	348.49	329.228	429.263	278.323	257.013
ENSMUSG00000038545	Cul7	2996.61	0.237204	0.104421	2.27161	0.0231102	0.359191	3191.15	2775.66	2287.1	2765.41	3615.54	2689.35	3409.16	3426.97	3092.64	2847.4	3222.64	3147.24
ENSMUSG00000025170	Rab40b	92.6503	-0.365475	0.160901	-2.27143	0.0231212	0.359191	117.005	93.3247	83.9756	126.323	66.472	78.764	84.2405	84.5938	107.408	105.334	71.4872	103.584
ENSMUSG00000030226	Lmo3	4023.75	0.361425	0.159162	2.27079	0.0231596	0.35948	3161.15	4059.12	3836.53	3943.42	5141.7	3337.84	5716.32	6005.24	3063.45	3986.82	5256.69	4320.93
ENSMUSG00000022321	Cdh10	912.204	-0.260783	0.114895	-2.26975	0.0232228	0.360152	961.045	1061.69	1267.87	1084.4	813.833	1071.19	809.741	897.43	813.73	857.392	840.689	800.635
ENSMUSG00000098383	Gm27197	41.3424	-0.491183	0.216498	-2.26876	0.0232828	0.360775	58.0027	49.1711	60.9235	42.6151	20.6602	62.136	12.894	12.873	49.0339	30.5807	23.8291	39.7202
ENSMUSG00000060044	Tmem26	39.0836	0.462185	0.203849	2.26729	0.0233726	0.361442	18.0008	43.1501	31.285	33.4833	52.0997	31.5056	57.593	61.6063	30.3543	44.1721	60.0492	46.7296
ENSMUSG00000036904	Fzd8	395.852	0.293391	0.129412	2.26711	0.0233837	0.361442	373.017	368.281	352.368	356.14	450.932	402.571	441.833	522.275	309.381	393.019	397.469	450.162
ENSMUSG00000022537	Tmem44	4345.82	0.2504	0.110451	2.26707	0.0233858	0.361442	5321.25	3802.23	3657.06	3872.65	5554.01	4200.75	5334.66	4983.68	4192.4	4358.32	4269.21	4406.61
ENSMUSG00000089996	Tmsb15b2	32.4401	-0.449278	0.198285	-2.26582	0.0234625	0.362319	35.0016	22.0768	54.3372	35.7662	23.355	20.1286	23.2091	24.8264	39.6941	27.1829	48.6113	28.0378
ENSMUSG00000020427	Igfbp3	1161.94	-0.391767	0.172929	-2.26548	0.0234831	0.362328	1183.05	1342.67	1397.95	1180.29	726.701	1500.02	742.692	662.958	1251.53	1045.41	1248.64	996.12
ENSMUSG00000001627	Ifrd1	851.165	-0.26366	0.116447	-2.26421	0.0235612	0.363224	668.031	868.02	1071.92	872.087	716.82	774.512	695.414	659.28	881.444	846.066	929.333	792.067
ENSMUSG00000041135	Ripk2	98.643	-0.293523	0.129661	-2.26376	0.0235887	0.363338	94.0044	111.388	110.321	113.387	80.8443	89.2658	91.1173	80.9158	107.408	86.079	80.0656	84.1134
ENSMUSG00000020225	Tmbim4	349.282	0.221321	0.0978018	2.26295	0.0236387	0.363574	300.014	316.1	312.85	300.589	370.087	358.814	348.997	366.879	401.611	302.409	399.375	348.136
ENSMUSG00000022103	Gfra2	362.63	-0.355111	0.15693	-2.26286	0.0236442	0.363574	470.022	449.564	291.445	448.219	300.921	347.437	312.034	284.125	444.808	383.958	270.698	280.378
ENSMUSG00000027944	Hax1	259.654	0.245116	0.108435	2.26049	0.0237906	0.364852	237.011	199.695	187.71	226.012	256.905	273.924	254.441	242.747	277.859	275.226	297.387	271.811
ENSMUSG00000015355	Cd48	4.14739	0.44039	0.194821	2.26048	0.0237912	0.364852	3.00014	3.01048	3.29316	1.52197	5.38962	6.12609	11.1748	6.43648	2.33495	1.13262	7.6253	0.778827
ENSMUSG00000028780	Sema3c	1828.79	-0.46626	0.206282	-2.26031	0.023802	0.364852	1744.08	2841.89	3148.26	2594.19	1010.55	3047.29	1193.12	1092.36	1379.96	2034.18	1180.97	1345.03
ENSMUSG00000089876	Tmem102	47.7202	0.414763	0.183521	2.26002	0.0238198	0.364852	47.0022	42.1467	47.7509	42.6151	76.353	44.6329	76.5042	60.6868	28.0194	32.8459	54.3303	41.2779
ENSMUSG00000048904	Neurog1	19.3147	0.483064	0.213779	2.25964	0.0238438	0.364852	18.0008	12.0419	11.5261	5.32689	21.5585	25.3795	27.5071	32.1824	3.50242	15.8567	23.8291	23.3648
ENSMUSG00000025069	Gsto2	13.4689	0.489326	0.216558	2.25957	0.0238481	0.364852	7.00033	13.0454	16.4658	9.89279	22.4568	8.75155	24.9283	27.5849	10.5073	10.1936	19.0632	16.3554
ENSMUSG00000108823	NA	0.777574	-0.230766	0.102142	-2.25927	0.0238668	NA	2.00009	0	3.29316	3.04393	0	0	0	0	0	1.13262	0.953162	0
ENSMUSG00000098050	Gm5345	8.18323	0.384099	0.17005	2.25874	0.0238996	0.365049	0	13.0454	8.23291	0.760984	18.8637	17.5031	16.3324	17.4705	0	1.13262	12.3911	17.1342
ENSMUSG00000026730	Pter	207.67	-0.422813	0.187192	-2.25871	0.0239013	0.365049	153.007	290.009	350.722	297.545	133.842	222.289	181.375	201.37	184.461	217.463	155.365	135.516
ENSMUSG00000030830	Itgal	8.71873	0.475435	0.210529	2.25829	0.0239278	0.365146	9.00042	10.0349	1.64658	4.5659	17.9654	5.25093	21.4899	13.7925	2.33495	11.3262	4.76581	8.5671
ENSMUSG00000086889	Phf2os1	53.7957	0.404805	0.179301	2.25768	0.0239654	0.365412	35.0016	30.1048	52.6906	32.7223	41.3204	57.7603	57.593	55.1698	80.5558	49.8352	75.2998	64.6427
ENSMUSG00000046056	Sbsn	117.315	0.396967	0.17587	2.25717	0.0239977	0.365596	132.006	85.2968	65.8632	108.821	154.503	164.529	121.203	120.454	117.915	78.1507	148.693	146.42
ENSMUSG00000029275	Gfi1	1.09816	0.301823	0.133731	2.25695	0.0240114	NA	0	0	0	0.760984	2.69481	2.62547	1.71919	2.75849	0	1.13262	1.90632	0
ENSMUSG00000020380	Rad50	511.443	-0.199118	0.0882703	-2.25578	0.0240847	0.366542	515.024	591.057	655.339	544.103	491.354	529.469	470.2	494.69	468.157	487.026	468.956	450.162
ENSMUSG00000029343	Crybb1	37.9508	-0.478188	0.212045	-2.25513	0.0241254	0.366542	72.0033	34.1187	27.9919	39.5712	16.1689	38.5068	20.6303	24.8264	50.2014	33.9786	17.1569	27.259
ENSMUSG00000020140	Lgr5	25.1496	0.462534	0.205133	2.2548	0.0241458	0.366542	18.0008	27.0943	14.8192	22.8295	29.6429	45.5081	24.0687	36.7799	11.6747	29.4481	20.0164	26.4801
ENSMUSG00000030092	Cntn6	223.035	-0.45433	0.201495	-2.2548	0.0241462	0.366542	308.014	358.247	253.574	388.863	247.024	186.408	202.005	199.531	310.548	186.882	180.148	143.304
ENSMUSG00000046160	Olig1	723.425	-0.409139	0.181472	-2.25456	0.0241609	0.366542	1186.06	759.643	533.492	1039.5	653.043	593.355	655.873	541.584	1132.45	686.367	597.633	694.714
ENSMUSG00000022180	Slc7a8	693.262	-0.351614	0.15602	-2.25364	0.0242188	0.367112	976.045	910.167	696.504	818.058	592.858	864.653	573.351	523.194	685.308	727.141	478.488	510.911
ENSMUSG00000026047	Kdelc1	352.111	0.210252	0.0933157	2.25312	0.0242514	0.3673	324.015	314.093	355.662	301.35	365.596	401.696	361.031	372.396	311.716	372.632	354.576	400.317
ENSMUSG00000104549	NA	0.839321	0.257415	0.114347	2.25116	0.0243753	NA	0	0	0	0	2.69481	1.75031	1.71919	1.83899	2.33495	0	0.953162	0
ENSMUSG00000024645	Timm21	377.251	0.240062	0.106654	2.25085	0.0243951	0.369167	281.013	343.194	370.481	297.545	364.698	381.568	388.538	399.981	386.434	378.295	488.019	422.124
ENSMUSG00000056091	St3gal5	802.829	-0.293312	0.130356	-2.25009	0.0244431	0.369585	895.042	900.132	874.335	866.76	634.179	930.29	645.558	610.546	923.473	758.855	647.197	632.408
ENSMUSG00000029769	Ccdc136	1168.56	-0.297958	0.132453	-2.24953	0.0244785	0.369812	1425.07	1341.67	1234.94	1232.79	951.268	1388.87	906.875	910.302	1243.36	1104.3	859.753	1014.81
ENSMUSG00000053398	Phgdh	333.186	-0.39653	0.176348	-2.24856	0.0245403	0.369895	389.018	298.037	291.445	345.487	215.585	337.81	185.673	194.933	462.32	300.144	252.588	291.281
ENSMUSG00000030093	Wnt7a	920.412	0.293131	0.130379	2.2483	0.0245574	0.369895	805.037	755.629	777.186	841.648	1110.26	714.127	1015.18	1148.45	909.463	917.421	1143.79	1003.13
ENSMUSG00000039099	Wdr93	3.64431	0.423094	0.188194	2.24818	0.0245649	0.369895	1.00005	1.00349	3.29316	2.28295	5.38962	6.12609	6.87678	5.51698	10.5073	1.13262	4.76581	6.23062
ENSMUSG00000026383	Epb4.1l5	569.153	-0.313309	0.139362	-2.24816	0.0245661	0.369895	545.025	678.36	752.488	616.397	483.269	604.732	445.271	490.092	502.014	642.195	402.235	495.334
ENSMUSG00000009350	Mpo	1.60905	-0.32177	0.143145	-2.24787	0.0245845	NA	7.00033	1.00349	0	4.5659	0.89827	0.875155	0	0	3.50242	1.13262	0.953162	0.778827
ENSMUSG00000023034	Nr4a1	163.127	-0.382916	0.170348	-2.24784	0.0245861	0.369895	243.011	151.527	110.321	206.227	129.351	154.902	127.22	104.823	204.308	161.964	128.677	154.208
ENSMUSG00000097667	Gm26764	1.42846	0.315938	0.140566	2.24762	0.0246005	NA	0	0	0	0.760984	0.89827	6.12609	0.859597	3.67799	1.16747	1.13262	0.953162	2.33648
ENSMUSG00000028950	Tas1r1	89.1781	0.384142	0.170999	2.24645	0.024675	0.370884	98.0046	89.3108	83.9756	81.4253	146.418	104.143	127.22	110.34	80.5558	79.2833	55.2834	98.9111
ENSMUSG00000101304	Plet1os	2.37603	-0.38788	0.172683	-2.24619	0.0246919	NA	3.00014	5.01746	4.93974	4.5659	0	3.50062	0.859597	0	1.16747	3.39786	2.85949	1.55765
ENSMUSG00000087361	0610043K17Rik	4.57171	-0.461061	0.205286	-2.24594	0.0247077	0.370884	6.00028	5.01746	11.5261	7.60984	2.69481	1.75031	4.29799	2.75849	3.50242	2.26524	3.81265	5.45179
ENSMUSG00000020571	Pdia6	3730.34	-0.219833	0.0978837	-2.24585	0.0247133	0.370884	3583.17	3548.35	3729.51	3923.63	3127.78	3460.36	2987.1	3010.43	3974.08	4062.7	3840.29	3231.35
ENSMUSG00000036872	Abcc12	15.8417	-0.477816	0.212831	-2.24505	0.0247651	0.371105	22.001	14.0489	26.3453	17.5026	10.7792	15.7528	6.87678	11.034	22.182	15.8567	9.53162	13.2401
ENSMUSG00000027341	Tmem230	248.497	0.254025	0.113163	2.24478	0.0247823	0.371105	195.009	263.918	240.401	225.251	258.702	287.051	282.808	286.883	221.82	218.595	285.949	264.022
ENSMUSG00000021541	Trpc7	111.341	-0.436331	0.194386	-2.24467	0.0247895	0.371105	155.007	123.429	80.6825	130.128	77.2513	101.518	73.0658	70.8013	131.925	168.76	110.567	120.718
ENSMUSG00000026479	Lamc2	66.3846	-0.468574	0.20887	-2.24338	0.0248723	0.371748	106.005	103.36	49.3974	75.3374	55.6928	30.6304	63.6102	51.4919	87.5606	77.0181	47.6581	68.5368
ENSMUSG00000019890	Nts	599.231	-0.483604	0.215588	-2.24318	0.0248852	0.371748	914.042	898.125	609.235	1129.3	247.024	913.662	254.441	283.205	947.99	448.517	662.448	557.64
ENSMUSG00000028337	Coro2a	487.386	-0.251226	0.112002	-2.24304	0.024894	0.371748	643.03	587.043	474.215	599.655	487.761	508.465	472.779	447.795	512.522	475.7	412.719	444.71
ENSMUSG00000038518	Jarid2	2190.53	0.230932	0.102999	2.24208	0.0249562	0.37237	1954.09	2241.8	2194.89	2053.13	2574.44	2108.25	2634.67	2690.45	1746.54	2249.38	2204.66	2178.38
ENSMUSG00000009281	Rarres2	9.7227	-0.484488	0.216209	-2.24083	0.0250372	0.37327	19.0009	13.0454	6.58632	10.6538	6.28789	7.00124	6.01718	4.59749	17.5121	11.3262	16.2038	14.7977
ENSMUSG00000034748	Sirt6	1020.24	0.300852	0.134298	2.24019	0.0250786	0.37358	1071.05	817.846	574.657	863.717	1025.82	1057.19	1029.8	1103.4	1174.48	919.686	1133.31	1302.2
ENSMUSG00000032355	Mlip	268.575	-0.362019	0.161722	-2.23853	0.0251867	0.374786	374.017	279.974	311.204	351.574	255.109	301.929	175.358	243.667	332.73	240.115	235.431	179.13
ENSMUSG00000025558	Dock9	3035.7	-0.307345	0.137358	-2.23755	0.0252506	0.374786	4060.19	4004.94	3401.84	4375.66	3034.36	3507.62	3172.77	2754.81	2517.08	3201.91	2203.71	2755.49
ENSMUSG00000038347	Tcte2	190.301	-0.326509	0.145924	-2.23752	0.0252525	0.374786	219.01	204.712	278.272	202.422	175.163	215.288	153.868	148.039	203.141	197.076	154.412	137.852
ENSMUSG00000021136	Smoc1	547.385	0.285923	0.12779	2.23745	0.0252567	0.374786	472.022	478.666	474.215	457.351	662.025	425.325	628.366	628.017	544.043	485.893	529.958	577.111
ENSMUSG00000085584	Rgag1	55.287	0.47227	0.211084	2.23736	0.025263	0.374786	63.0029	56.1955	32.9316	54.7908	112.284	47.2584	108.309	79.9963	23.3495	32.8459	50.5176	55.2967
ENSMUSG00000051339	2900026A02Rik	838.074	-0.318647	0.142523	-2.23576	0.0253676	0.37553	1147.05	1078.75	843.05	1092.77	787.783	964.421	789.97	697.899	772.868	849.464	606.211	654.994
ENSMUSG00000021591	Glrx	142.788	-0.29023	0.129824	-2.23556	0.0253803	0.37553	158.007	148.517	153.132	177.309	135.639	137.399	110.888	127.81	156.442	152.904	119.145	115.266
ENSMUSG00000000567	Sox9	894.619	0.320533	0.143385	2.23548	0.025386	0.37553	700.033	710.472	880.921	773.159	896.474	837.524	1035.81	1176.96	816.065	925.35	1004.63	1092.69
ENSMUSG00000011884	Gltp	295.348	0.294545	0.131781	2.23512	0.0254096	0.37553	274.013	240.838	235.461	286.13	337.75	251.17	321.489	396.303	290.701	275.226	282.136	340.348
ENSMUSG00000034738	Nostrin	37.0372	-0.435286	0.194758	-2.23501	0.0254168	0.37553	55.0026	30.1048	60.9235	44.1371	33.236	31.5056	27.5071	31.2629	49.0339	28.3155	37.1733	38.1625
ENSMUSG00000002111	Spi1	23.8862	0.459153	0.205466	2.23469	0.0254377	0.375532	25.0012	18.0629	13.1726	21.3075	38.6256	17.5031	42.9799	28.5044	22.182	21.5198	19.0632	27.259
ENSMUSG00000093930	Hmgcs1	14598.7	-0.270344	0.121143	-2.2316	0.0256412	0.377954	13649.6	15907.4	18594.8	18115.2	12134.7	14020	14240.1	13595.7	12604.1	16357.3	15509.9	12617
ENSMUSG00000048721	Fndc9	76.1942	-0.438198	0.196387	-2.2313	0.0256614	0.377954	83.0039	108.377	69.1564	96.6449	63.7772	43.7578	69.6274	57.0088	80.5558	94.0074	61.0024	52.1814
ENSMUSG00000021725	Parp8	1054.26	0.246564	0.110514	2.23106	0.0256771	0.377954	1073.05	971.38	933.612	1012.87	1333.03	1015.18	1313.46	1137.42	943.32	1201.71	968.413	1158.9
ENSMUSG00000037624	Kcnk2	1116.12	-0.164498	0.0737439	-2.23066	0.0257033	0.377954	1115.05	1187.13	1267.87	1141.48	1007.86	1121.95	999.712	1050.99	1113.77	1191.51	1048.48	1019.49
ENSMUSG00000028527	Ak4	256.19	-0.436761	0.195827	-2.23034	0.0257246	0.377954	286.013	278.971	307.911	323.418	148.215	322.932	146.991	163.671	338.568	258.237	153.459	157.323
ENSMUSG00000067714	Lpar5	6.66773	0.465603	0.208762	2.23031	0.0257269	0.377954	7.00033	4.01397	3.29316	5.32689	12.5758	8.75155	7.73638	16.551	3.50242	3.39786	4.76581	10.9036
ENSMUSG00000109882	NA	30.3382	-0.483349	0.216787	-2.2296	0.0257741	0.378341	27.0013	27.0943	26.3453	24.3515	8.9827	25.3795	7.73638	5.51698	53.7038	45.3048	15.2506	15.5765
ENSMUSG00000089926	Gm15734	0.912364	0.279785	0.125488	2.22958	0.0257755	NA	0	0	0	0.760984	0.89827	1.75031	2.57879	3.67799	1.16747	0	0.953162	0.778827
ENSMUSG00000088069	Gm23250	0.958563	0.274484	0.1232	2.22796	0.0258834	NA	1.00005	0	0	0.760984	1.79654	5.25093	2.57879	0.919497	0	0	0	0
ENSMUSG00000006386	Tek	190.024	-0.265527	0.119187	-2.22782	0.0258927	0.379774	191.009	255.89	210.762	224.49	166.18	164.529	196.848	195.853	185.629	180.086	178.241	184.582
ENSMUSG00000055415	Atp10b	13.8744	-0.482125	0.216457	-2.22735	0.025924	0.3798	19.0009	14.0489	26.3453	19.7856	8.9827	10.5019	12.0344	10.1145	11.6747	18.1219	12.3911	10.1248
ENSMUSG00000037166	Ppp1r14a	32.5562	-0.462652	0.207732	-2.22716	0.0259364	0.3798	59.0027	35.1222	21.4056	33.4833	17.0671	39.382	16.3324	18.3899	21.0145	28.3155	25.7354	30.3743
ENSMUSG00000038879	Nipal2	62.4933	0.417918	0.187724	2.22623	0.0259987	0.380404	55.0026	57.199	49.3974	57.8348	88.9288	53.3845	96.2749	84.5938	61.8762	75.8855	70.534	42.8355
ENSMUSG00000024069	Slc30a6	287.63	0.251563	0.113038	2.22548	0.0260491	0.380834	248.012	248.866	260.16	263.3	285.65	354.438	304.297	286.883	274.357	246.911	341.232	317.762
ENSMUSG00000089822	Gm15759	2.20936	-0.353032	0.158671	-2.22493	0.0260862	NA	6.00028	1.00349	3.29316	5.32689	1.79654	0.875155	0	0	2.33495	3.39786	0	3.11531
ENSMUSG00000028013	Ppa2	502.754	0.292244	0.131421	2.22373	0.0261667	0.381699	432.02	457.592	500.561	412.453	603.638	485.711	575.93	588.478	559.221	415.671	613.837	516.363
ENSMUSG00000047907	Tshz2	75.1542	-0.426247	0.191685	-2.22368	0.02617	0.381699	92.0043	120.419	85.6222	146.87	79.9461	56.8851	80.8022	84.5938	64.2111	90.6095	39.0797	48.2873
ENSMUSG00000047787	Flrt1	331.448	-0.475467	0.213822	-2.22366	0.0261715	0.381699	470.022	479.669	457.75	509.098	203.009	490.087	233.811	173.785	185.629	448.517	132.49	255.455
ENSMUSG00000096544	Gm4617	2.65101	0.400933	0.180308	2.2236	0.0261753	NA	0	2.00698	1.64658	0	3.59308	2.62547	4.29799	5.51698	3.50242	3.39786	0.953162	4.67296
ENSMUSG00000018983	E2f2	164.123	0.387078	0.174239	2.22153	0.0263151	0.383485	104.005	104.363	115.261	116.431	160.79	154.027	122.922	182.06	165.781	177.821	180.148	215.735
ENSMUSG00000059439	Bcas3	633.84	0.185405	0.083505	2.22029	0.0263991	0.384236	637.03	610.123	558.191	611.07	742.87	624.861	726.36	674.911	647.949	587.829	651.01	569.323
ENSMUSG00000056116	H2-T22	33.8623	-0.452793	0.203972	-2.21988	0.0264272	0.384236	46.0021	36.1257	52.6906	35.0053	34.1343	28.8801	19.7707	22.0679	40.8616	39.6417	14.2974	21.8072
ENSMUSG00000005667	Mthfd2	293.961	-0.292933	0.131975	-2.21961	0.0264453	0.384236	329.015	300.044	227.228	306.676	232.652	231.041	238.968	229.874	311.716	339.786	289.761	278.82
ENSMUSG00000061533	Cep128	243.107	0.28507	0.128438	2.21952	0.0264515	0.384236	180.008	201.702	273.332	228.295	298.226	248.544	255.3	289.642	201.973	270.696	216.368	246.109
ENSMUSG00000030219	Erp27	4.87495	-0.430203	0.193908	-2.2186	0.0265141	0.384581	6.00028	7.02444	11.5261	3.80492	1.79654	2.62547	2.57879	0.919497	10.5073	4.53048	7.6253	1.55765
ENSMUSG00000004562	Arhgef40	1695.75	0.315566	0.14225	2.2184	0.0265278	0.384581	1737.08	1426.97	1202	1735.04	2281.61	1368.74	2145.56	2040.36	1441.83	1747.63	1769.07	2038.19
ENSMUSG00000025278	Flnb	1391.18	-0.317631	0.143239	-2.2175	0.0265892	0.384581	1549.07	1787.22	1465.46	1579.8	1311.47	1401.12	1111.46	1140.18	1211.84	1621.91	896.926	1259.36
ENSMUSG00000060424	Pou3f3os	1973.56	-0.415846	0.187565	-2.21707	0.0266184	0.384581	1522.07	1659.78	2662.52	1727.43	1043.79	2006.73	1034.96	1041.79	2946.71	1768.02	2275.2	1687.72
ENSMUSG00000051278	Zgrf1	283.919	0.389725	0.175804	2.21682	0.0266355	0.384581	220.01	261.911	350.722	198.617	347.631	300.178	379.942	411.935	184.461	240.115	274.511	359.039
ENSMUSG00000063446	E130309F12Rik	742.523	-0.350629	0.158211	-2.21621	0.0266773	0.384581	738.034	890.097	963.25	958.839	472.49	894.409	673.065	619.741	582.57	792.833	621.462	645.648
ENSMUSG00000032041	Tirap	89.9229	0.395408	0.178442	2.2159	0.0266986	0.384581	73.0034	92.3212	95.5017	81.4253	118.572	97.1422	122.063	143.442	50.2014	71.355	94.3631	98.1323
ENSMUSG00000021646	Mccc2	434.099	0.227796	0.102819	2.21551	0.0267253	0.384581	421.02	389.355	360.601	423.868	516.505	406.947	498.567	471.702	444.808	371.499	442.267	389.414
ENSMUSG00000001995	Sipa1l2	2433.23	-0.302186	0.136403	-2.21539	0.0267335	0.384581	2875.13	2847.91	2371.08	2717.47	2042.67	2496.82	1898.85	2105.65	1885.47	2689.97	1851.04	2211.09
ENSMUSG00000053574	4930563E22Rik	135.138	0.278903	0.125911	2.21508	0.0267543	0.384581	97.0045	108.377	139.959	100.45	135.639	132.148	153.868	120.454	141.264	146.108	143.928	165.89
ENSMUSG00000041225	Arhgap12	1491.75	0.263504	0.118962	2.21503	0.026758	0.384581	1123.05	1550.39	1691.04	1358.36	1711.21	1454.51	1946.13	1860.14	1220.01	1514.31	1508.86	1420.58
ENSMUSG00000097174	Gm4890	38.2541	0.454333	0.205128	2.21488	0.0267682	0.384581	23.0011	41.1432	32.9316	29.6784	64.6755	37.6317	54.1546	45.9749	24.517	26.0502	48.6113	46.7296
ENSMUSG00000030662	Ipo5	5411.65	-0.18436	0.0832375	-2.21487	0.0267692	0.384581	5331.25	5599.48	6257.01	5520.18	4763.53	5699.01	4743.26	4667.37	5475.46	5421.85	5353.91	4869.23
ENSMUSG00000035234	Fam175a	145.029	0.302474	0.136568	2.21482	0.0267725	0.384581	114.005	125.436	164.658	108.06	156.299	159.278	162.464	159.993	142.432	135.914	177.288	173.679
ENSMUSG00000027227	Sord	155.759	-0.315538	0.1425	-2.2143	0.0268078	0.384784	154.007	167.583	181.124	197.095	133.842	154.027	127.22	130.569	152.939	126.853	189.679	138.631
ENSMUSG00000085873	Gm12750	9.88324	0.477334	0.215725	2.2127	0.0269183	0.386063	8.00037	8.02793	3.29316	8.37082	16.1689	9.62671	16.3324	16.551	8.17232	19.2545	4.76581	14.7977
ENSMUSG00000068758	Il3ra	83.0198	0.465033	0.2102	2.21234	0.0269433	0.386116	82.0038	42.1467	60.9235	46.42	104.199	115.521	79.083	91.9497	165.781	61.1614	86.7378	99.6899
ENSMUSG00000030882	Dnhd1	144.091	0.330735	0.149574	2.21118	0.0270236	0.386914	175.008	118.412	125.14	148.392	220.076	152.277	190.831	178.383	136.595	121.19	137.255	149.535
ENSMUSG00000073424	Cyp4f15	34.5438	-0.447509	0.202435	-2.21064	0.0270609	0.386914	31.0014	32.1117	24.6987	28.1564	20.6602	11.377	18.0515	22.0679	61.8762	29.4481	29.548	54.5179
ENSMUSG00000063870	Chd4	7639.64	-0.183589	0.0830493	-2.21061	0.027063	0.386914	8074.38	8168.42	8269.13	7957.61	7234.67	7206.9	6844.11	7158.29	6696.64	7802.61	6432.89	6710.38
ENSMUSG00000075224	Lrrc55	561.754	-0.327977	0.148425	-2.20972	0.0271247	0.387489	491.023	690.402	732.729	713.803	452.728	643.239	478.796	444.117	670.131	554.983	508.036	424.461
ENSMUSG00000039108	Lsm14b	5779.88	-0.18106	0.081964	-2.20902	0.0271734	0.38788	5577.26	5853.37	6133.52	6097.76	4803.95	5943.18	4904.86	5116.08	5854.89	5835.25	5524.53	5320.17
ENSMUSG00000030815	Phkg2	678.982	0.153066	0.0693301	2.20779	0.0272588	0.388721	630.029	638.221	581.243	649.119	709.634	701.875	683.38	702.496	707.49	682.969	686.277	768.703
ENSMUSG00000038797	Zscan2	632.115	0.241574	0.109464	2.20688	0.0273223	0.388721	643.03	527.837	525.259	528.123	686.279	604.732	659.311	714.45	623.432	613.879	662.448	695.493
ENSMUSG00000038782	1700028J19Rik	12.9678	0.475577	0.215499	2.20686	0.0273237	0.388721	7.00033	8.02793	6.58632	12.1757	20.6602	12.2522	13.7536	18.3899	18.6796	9.06095	15.2506	11.6824
ENSMUSG00000024942	Capn1	85.3904	-0.406381	0.184156	-2.20672	0.0273336	0.388721	124.006	116.405	65.8632	108.821	77.2513	95.3919	54.1546	63.4453	99.2354	92.8747	55.2834	76.3251
ENSMUSG00000022629	Kif21a	4624.67	0.331942	0.150445	2.20641	0.0273554	0.388721	3758.17	4314.01	5051.71	4243.25	5755.22	4556.93	6160.73	6206.61	3027.26	4755.87	5099.42	4993.84
ENSMUSG00000022365	Derl1	1037.59	0.244927	0.111053	2.20549	0.0274198	0.388721	847.039	962.349	971.483	994.606	1228.83	916.288	1162.18	1224.77	1016.87	1052.2	1247.69	1049.08
ENSMUSG00000026626	Ppp2r5a	416.731	-0.240646	0.109117	-2.20539	0.027427	0.388721	410.019	456.589	472.569	444.414	334.157	459.457	343.839	351.248	452.98	436.058	370.78	396.423
ENSMUSG00000024589	Nedd4l	5625.7	-0.291508	0.132207	-2.20494	0.027458	0.388721	5173.24	6421.34	6550.1	6105.37	4434.76	6212.73	4402	4302.33	5380.89	6547.67	4554.21	4959.57
ENSMUSG00000089940	Gm4117	7.90091	0.468146	0.212451	2.20354	0.0275564	0.388721	0	2.00698	8.23291	5.32689	8.08443	12.2522	6.01718	11.034	14.0097	7.92833	9.53162	6.23062
ENSMUSG00000027525	Phactr3	1943.16	-0.183419	0.0832401	-2.20349	0.0275603	0.388721	2185.1	1950.79	1799.71	2056.94	1770.49	1839.58	1676.21	1724.98	2071.1	2063.63	1925.39	1718.09
ENSMUSG00000051113	Fam71e1	107.165	0.38221	0.173458	2.20347	0.0275618	0.388721	123.006	108.377	82.3291	73.0544	130.249	137.399	144.412	125.971	108.575	72.4876	102.942	129.285
ENSMUSG00000025203	Scd2	24500.8	-0.165139	0.0749572	-2.20311	0.0275872	0.388721	23993.1	25457.6	25625.7	29086.3	23312.8	23722.8	23126.6	22402.6	24445.8	26915.6	23647	21561.8
ENSMUSG00000030789	Itgax	5.83401	0.41628	0.188955	2.20306	0.0275904	0.388721	5.00023	1.00349	1.64658	7.60984	17.9654	2.62547	18.9111	4.59749	8.17232	5.66309	4.76581	3.89414
ENSMUSG00000029797	Sspo	16.2859	0.466697	0.211857	2.20289	0.0276026	0.388721	15.0007	8.02793	6.58632	13.6977	22.4568	24.5043	12.0344	19.3094	16.3446	11.3262	11.4379	17.913
ENSMUSG00000028042	Zbtb7b	63.6866	0.347216	0.157634	2.20267	0.0276183	0.388721	68.0032	53.1851	37.8714	51.7469	68.2686	65.6367	81.6618	69.8818	66.5461	58.8962	61.9556	76.3251
ENSMUSG00000027522	Stx16	3134.44	0.168371	0.0764401	2.20266	0.0276187	0.388721	2557.12	2751.57	2886.46	2823.25	2922.07	3112.93	3345.55	3045.38	3169.69	3539.43	3764.99	3626.22
ENSMUSG00000021708	Rasgrf2	380.872	-0.423298	0.192193	-2.20246	0.0276331	0.388721	574.027	516.798	408.352	692.495	383.561	357.939	422.062	314.468	412.119	429.263	218.274	255.455
ENSMUSG00000041608	Entpd3	130.969	0.401291	0.182202	2.20245	0.0276335	0.388721	121.006	113.395	98.7949	115.67	181.451	93.6416	182.235	187.577	170.451	156.301	181.101	136.295
ENSMUSG00000029917	C130060K24Rik	6.73267	0.447869	0.203359	2.20236	0.0276401	0.388721	4.00019	5.01746	3.29316	3.04393	13.4741	7.00124	10.3152	10.1145	2.33495	13.5914	1.90632	10.9036
ENSMUSG00000086386	Gm12108	49.78	-0.443922	0.201733	-2.20054	0.0277686	0.38972	51.0024	54.1886	87.2688	57.0738	36.8291	62.136	25.7879	32.1824	54.8713	44.1721	24.7822	30.3743
ENSMUSG00000078490	C030017K20Rik	107.221	0.352285	0.160094	2.20048	0.0277726	0.38972	101.005	94.3282	85.6222	95.8839	128.453	84.0149	169.341	124.132	120.25	109.864	112.473	130.843
ENSMUSG00000004394	Tmed4	1576.37	0.196613	0.0893516	2.20044	0.0277757	0.38972	1442.07	1418.94	1389.71	1401.73	1618.68	1648.79	1585.1	1667.97	1476.86	1396.52	1872.01	1697.06
ENSMUSG00000030982	9030624J02Rik	2063.17	0.12374	0.0562452	2.20001	0.0278062	0.389846	2086.1	2017.02	2086.22	2009	2364.25	2144.13	2272.78	2158.98	2019.73	1900.53	1920.62	1900.34
ENSMUSG00000020523	Fam114a2	1846.06	-0.190713	0.0867094	-2.19945	0.0278456	0.390015	1803.08	1799.26	2112.56	1703.84	1598.02	1833.45	1538.68	1480.39	1871.46	1789.54	1707.11	1693.17
ENSMUSG00000055489	Ano5	38.9566	0.471001	0.214216	2.19872	0.0278981	0.390015	26.0012	34.1187	36.2248	44.898	59.2858	32.3807	77.3638	73.5598	14.0097	35.1112	66.7214	41.2779
ENSMUSG00000022186	Oxct1	4705.59	-0.177589	0.0807744	-2.19858	0.0279075	0.390015	4512.21	5162.97	5667.53	5151.1	4304.51	4735.47	4714.03	4273.82	4783.14	4762.66	4747.7	4110.65
ENSMUSG00000020653	Klf11	621.315	-0.219002	0.0996209	-2.19835	0.0279241	0.390015	668.031	714.486	683.331	770.116	570.402	686.997	592.263	568.249	533.536	612.747	532.818	503.901
ENSMUSG00000028456	Unc13b	2144.36	-0.195508	0.088939	-2.19823	0.0279329	0.390015	2309.11	2149.48	2390.84	2176.41	2039.97	2126.63	1862.75	1798.54	2339.62	2387.56	1887.26	1995.36
ENSMUSG00000033998	Kcnk1	352.97	-0.344204	0.156603	-2.19794	0.027953	0.390015	414.019	399.39	368.834	473.332	247.923	448.955	295.702	258.379	436.636	328.459	358.389	299.07
ENSMUSG00000047180	Neurl3	15.4019	0.468112	0.212999	2.19772	0.0279689	0.390015	11.0005	16.0559	14.8192	10.6538	28.7447	16.628	24.0687	18.3899	14.0097	6.79571	13.3443	14.0189
ENSMUSG00000074158	9830147E19Rik	97.9828	-0.446622	0.203331	-2.19652	0.0280547	0.390611	49.0023	102.356	174.538	114.148	48.5066	104.143	61.0314	59.7673	107.408	94.0074	83.8783	101.248
ENSMUSG00000043140	Tmem186	726.375	0.149215	0.0679327	2.19652	0.0280548	0.390611	658.031	688.395	665.219	688.69	771.614	722.878	753.867	757.666	682.973	731.672	777.781	798.298
ENSMUSG00000020056	Ccdc53	266.231	0.300943	0.137062	2.19567	0.0281159	0.390982	234.011	220.768	230.521	213.075	304.514	250.294	294.842	285.964	258.012	208.402	333.607	323.213
ENSMUSG00000097318	1700007L15Rik	5.2643	0.458166	0.20868	2.19554	0.0281247	0.390982	3.00014	4.01397	3.29316	1.52197	8.08443	7.8764	7.73638	5.51698	5.83737	2.26524	6.67214	7.78827
ENSMUSG00000078789	Dph1	203.194	0.298192	0.135882	2.19449	0.0282002	0.391732	213.01	206.719	144.899	184.919	252.414	252.92	229.513	217.001	154.107	177.821	193.492	236.764
ENSMUSG00000054027	Nt5dc3	2295.21	-0.289865	0.132173	-2.19308	0.0283018	0.392842	2876.13	2676.31	2725.09	3176.35	2255.56	2447.81	2185.1	2270.24	2068.77	2400.02	1608.94	1660.46
ENSMUSG00000004651	Tyr	0.708622	-0.208535	0.0951251	-2.19222	0.0283637	NA	2.00009	1.00349	4.93974	1.52197	0	0	0	0.919497	0	0	0.953162	0
ENSMUSG00000029675	Eln	632.84	-0.412265	0.188137	-2.19131	0.0284297	0.394315	1019.05	822.863	380.36	802.077	461.711	651.991	472.779	481.817	796.218	576.503	416.532	469.633
ENSMUSG00000040759	Cmtm5	30.6901	-0.457214	0.208712	-2.19065	0.0284774	0.394674	49.0023	35.1222	18.1124	32.7223	22.4568	24.5043	16.3324	19.3094	54.8713	30.5807	22.8759	27.259
ENSMUSG00000089787	Gm15825	1.22946	-0.306489	0.139963	-2.18978	0.0285403	NA	1.00005	3.01048	3.29316	2.28295	0	0	0	0.919497	0	2.26524	0.953162	0.778827
ENSMUSG00000056824	Zfp663	313.852	0.305281	0.139437	2.18939	0.0285687	0.39536	240.011	267.932	342.489	267.866	394.341	272.173	358.452	388.947	273.189	334.123	406.047	319.319
ENSMUSG00000020474	Polm	396.043	0.26739	0.122132	2.18936	0.0285705	0.39536	440.02	345.201	296.385	333.311	452.728	425.325	414.326	446.876	466.99	327.327	467.05	429.913
ENSMUSG00000027244	Atg13	1724.29	0.137003	0.0625971	2.18864	0.0286229	0.395782	1799.08	1583.51	1602.12	1544.04	1843.25	1796.69	1788.82	1764.52	1786.24	1640.03	1714.74	1763.27
ENSMUSG00000098882	Mir6392	1.0128	0.272703	0.124625	2.18819	0.0286559	NA	1.00005	0	0	0	4.49135	0.875155	2.57879	1.83899	0	1.13262	0.953162	2.33648
ENSMUSG00000073805	Fam196a	476.725	-0.267338	0.122192	-2.18785	0.0286804	0.396188	451.021	526.833	574.657	511.381	342.241	497.963	430.658	410.096	502.014	537.994	407.954	389.414
ENSMUSG00000007908	Hmgcll1	481.568	0.376476	0.172092	2.18764	0.028696	0.396188	290.013	466.624	563.131	471.049	581.181	407.822	762.463	717.208	391.104	464.374	615.743	512.468
ENSMUSG00000006403	Adamts4	268.264	0.353688	0.161735	2.18684	0.0287545	0.396694	269.013	295.027	258.513	272.432	385.358	288.801	378.223	414.693	129.59	267.298	258.307	246.888
ENSMUSG00000021730	Hcn1	315.546	-0.407366	0.186439	-2.18499	0.0288897	0.397712	258.012	437.522	543.372	503.771	211.992	413.948	302.578	273.091	266.184	371.499	273.558	235.206
ENSMUSG00000042129	Rassf4	265.947	-0.35697	0.163377	-2.18495	0.0288927	0.397712	241.011	354.233	383.653	294.501	245.228	258.171	225.215	213.323	206.643	277.492	206.836	212.62
ENSMUSG00000021125	Arg2	104.907	0.334883	0.15327	2.18493	0.0288942	0.397712	97.0045	101.353	83.9756	101.972	137.435	86.6404	128.08	155.395	98.0679	80.4159	109.614	105.142
ENSMUSG00000021786	Oxsm	219.064	0.358765	0.164235	2.18446	0.0289285	0.397882	159.007	186.649	266.746	211.553	272.176	277.424	255.3	300.676	210.145	208.402	192.539	218.072
ENSMUSG00000039097	Rln1	22.6905	0.464656	0.212824	2.18329	0.0290147	0.398522	15.0007	27.0943	13.1726	21.3075	35.9308	20.1286	36.1031	39.5384	12.8422	22.6524	25.7354	28.0378
ENSMUSG00000078670	Fam174b	815.875	-0.353462	0.161899	-2.18323	0.029019	0.398522	933.043	906.153	818.351	968.732	632.382	909.286	560.458	600.432	1186.15	699.958	810.188	585.678
ENSMUSG00000024782	Ak3	1449.25	-0.2978	0.136426	-2.18288	0.0290449	0.398575	1159.05	1570.46	2147.14	1601.11	1229.73	1444.01	1220.63	1233.05	1423.15	1480.33	1158.09	1352.04
ENSMUSG00000006219	Fblim1	778.606	0.340351	0.155985	2.18194	0.0291138	0.398685	872.041	704.451	541.725	763.267	1063.55	690.498	1066.76	990.299	762.361	764.518	863.565	787.394
ENSMUSG00000031755	Bbs2	591.142	0.224958	0.103113	2.18167	0.0291342	0.398685	594.028	550.917	513.733	440.61	652.144	562.725	643.838	616.983	654.953	622.94	681.511	653.436
ENSMUSG00000019970	Sgk1	516.485	-0.245988	0.112756	-2.1816	0.0291391	0.398685	552.026	597.078	586.183	680.319	462.609	567.101	502.864	479.978	568.56	489.291	517.567	485.209
ENSMUSG00000071103	1700029J07Rik	116.316	0.393756	0.180492	2.18157	0.029141	0.398685	103.005	94.3282	131.726	70.0105	166.18	121.647	150.43	121.374	103.905	103.068	156.319	169.784
ENSMUSG00000044005	Gls2	28.8265	-0.446074	0.204512	-2.18116	0.0291717	0.398805	42.002	28.0978	27.9919	31.9613	19.7619	28.005	13.7536	20.2289	45.5315	31.7133	17.1569	32.7108
ENSMUSG00000020785	Camkk1	741.841	-0.297543	0.136463	-2.18039	0.0292288	0.399284	909.042	771.685	652.046	923.073	618.908	748.258	657.592	561.813	846.419	803.027	650.057	640.196
ENSMUSG00000035208	Slfn8	1.20879	0.287239	0.131751	2.18017	0.0292449	NA	0	0	1.64658	0	0	1.75031	6.01718	2.75849	1.16747	1.13262	0.953162	0.778827
ENSMUSG00000036466	Megf11	429.689	-0.308734	0.141619	-2.18003	0.0292552	0.399344	332.015	368.281	470.922	419.302	240.736	373.691	300.859	327.341	561.555	502.883	425.11	361.376
ENSMUSG00000024410	3110002H16Rik	731.08	0.162062	0.0743974	2.17833	0.0293816	0.400628	688.032	733.552	650.4	717.608	816.528	765.761	822.635	735.598	723.834	668.245	746.326	743.001
ENSMUSG00000039899	Fgl2	34.4809	-0.447363	0.205385	-2.17817	0.0293936	0.400628	27.0013	43.1501	60.9235	41.8541	22.4568	38.5068	25.7879	19.3094	26.8519	40.7743	41.9391	40.499
ENSMUSG00000099760	RP24-338G10.2	20.5524	-0.448045	0.205731	-2.17781	0.0294198	0.400685	19.0009	40.1397	24.6987	23.5905	15.2706	19.2534	21.4899	11.034	22.182	19.2545	16.2038	21.0283
ENSMUSG00000027668	Mfn1	1762.09	0.161112	0.0740266	2.1764	0.029525	0.401815	1706.08	1708.95	1723.97	1630.79	2035.48	1663.67	2043.26	1849.11	1788.57	1689.87	1891.07	1773.39
ENSMUSG00000001555	Fkbp10	164.435	-0.313491	0.144067	-2.17601	0.0295548	0.401919	185.009	210.733	144.899	187.202	135.639	168.03	131.518	136.086	220.653	134.782	150.6	155.765
ENSMUSG00000052397	Ezr	2141.64	-0.42538	0.195565	-2.17513	0.0296204	0.402385	2159.1	2347.17	2527.5	2021.93	1053.67	2822.38	967.047	1127.3	2236.88	2131.59	1604.17	1926.04
ENSMUSG00000038644	Pold1	700.313	0.294449	0.135382	2.17495	0.0296335	0.402385	713.033	531.851	462.689	585.957	706.939	759.635	632.664	793.526	764.696	632.001	656.729	862.941
ENSMUSG00000051359	Ncald	1866.14	-0.293844	0.135185	-2.17363	0.0297327	0.402922	2190.1	2264.88	2142.2	2333.18	1732.76	1755.56	1894.55	1724.98	2218.2	1814.46	1595.59	1288.96
ENSMUSG00000034584	Exph5	6.1674	-0.444061	0.204297	-2.1736	0.029735	0.402922	8.00037	8.02793	18.1124	10.6538	1.79654	9.62671	1.71919	5.51698	9.3398	6.79571	1.90632	3.89414
ENSMUSG00000020287	Mpg	308.668	0.244693	0.112589	2.17334	0.0297549	0.402922	329.015	267.932	246.987	278.52	353.919	324.683	348.997	325.502	331.563	266.165	310.731	381.625
ENSMUSG00000021411	Pxdc1	114.747	-0.350976	0.161505	-2.17316	0.0297686	0.402922	131.006	128.447	144.899	105.777	85.3357	130.398	69.6274	92.8692	120.25	117.792	82.9251	119.939
ENSMUSG00000013415	Igf2bp1	870.403	0.293902	0.135255	2.17295	0.0297843	0.402922	713.033	696.423	1040.64	764.028	988.097	1005.55	1005.73	1028.92	616.427	843.801	820.673	926.026
ENSMUSG00000039543	Ttc18	18.2656	-0.463821	0.213496	-2.17251	0.0298176	0.403072	27.0013	27.0943	14.8192	26.6344	8.08443	21.0037	15.4728	11.9535	28.0194	12.4588	17.1569	10.9036
ENSMUSG00000040312	Cchcr1	308.813	-0.33818	0.155735	-2.1715	0.0298931	0.403766	337.016	290.009	302.971	288.413	211.992	318.557	174.498	217.921	387.602	323.929	236.384	350.472
ENSMUSG00000056204	Pgpep1	681.81	-0.301399	0.138843	-2.1708	0.0299464	0.403766	769.036	713.483	673.452	716.847	533.573	773.637	463.323	498.368	779.873	617.277	563.319	532.718
ENSMUSG00000031374	Zfp92	49.5048	-0.442235	0.20372	-2.1708	0.0299465	0.403766	68.0032	71.2479	51.044	70.0105	33.236	42.8826	48.1375	42.2969	37.3592	66.8245	31.4544	36.6049
ENSMUSG00000037348	Paqr7	329.553	-0.325591	0.149998	-2.17064	0.0299581	0.403766	388.018	340.184	330.963	401.038	269.481	347.437	263.896	244.586	450.645	332.99	273.558	266.359
ENSMUSG00000026554	Dcaf8	2716.94	0.153757	0.0708685	2.16962	0.030036	0.404514	2526.12	2691.36	2744.85	2322.52	2889.74	2957.15	2806.59	2808.15	2620.98	2558.59	2743.2	2948.64
ENSMUSG00000032122	Slc37a2	47.7513	0.379377	0.174961	2.16835	0.030132	0.405436	52.0024	41.1432	49.3974	38.0492	66.472	50.759	72.2062	57.9283	46.699	48.7026	41.9391	45.172
ENSMUSG00000057246	BC051142	70.8421	0.394077	0.181759	2.16813	0.0301492	0.405436	61.0028	75.2619	44.4577	41.8541	98.8097	56.8851	84.2405	79.0768	71.216	64.5593	81.0188	101.248
ENSMUSG00000040260	Daam2	676.956	0.257701	0.118883	2.16769	0.0301825	0.405583	748.035	618.151	546.665	600.416	821.917	635.363	794.268	806.399	717.997	671.643	774.921	946.275
ENSMUSG00000019817	Plagl1	2266.02	0.456017	0.210513	2.16622	0.0302945	0.406618	1317.06	1970.86	2451.76	1928.33	2638.22	2397.93	3773.63	3865.57	914.133	2130.46	2513.49	2810.79
ENSMUSG00000103532	NA	38.0308	-0.450032	0.207762	-2.16609	0.0303044	0.406618	38.0018	38.1327	44.4577	35.7662	28.7447	28.005	18.0515	19.3094	61.8762	31.7133	38.1265	20.2495
ENSMUSG00000086675	Plxna4os2	3.25988	0.40293	0.186022	2.16603	0.0303089	NA	0	1.00349	3.29316	3.04393	4.49135	4.37578	6.01718	7.35598	7.00485	2.26524	3.81265	2.33648
ENSMUSG00000074657	Kif5a	10856.7	-0.199717	0.092245	-2.16507	0.0303825	0.407299	13864.6	12262.7	11494.8	13197	11523	10834.4	11112	10483.2	9992.42	11198.2	8731.92	9517.27
ENSMUSG00000072623	Zfp9	674.601	-0.261057	0.120604	-2.16459	0.0304195	0.407299	659.031	798.779	907.266	805.121	617.112	693.998	661.89	624.339	574.398	697.693	561.413	635.523
ENSMUSG00000030536	Iqgap1	1171.78	-0.24321	0.112361	-2.16454	0.0304226	0.407299	1248.06	1440.01	1397.95	1304.33	1094.99	1317.98	1087.39	992.138	1049.56	1233.42	954.116	1159.67
ENSMUSG00000029546	Uncx	37.3312	0.390892	0.180757	2.16253	0.0305775	0.40907	23.0011	25.0873	4.93974	37.2882	97.0132	11.377	82.5214	88.2718	12.8422	49.8352	40.0328	49.845
ENSMUSG00000056367	Actr3b	726.024	-0.224174	0.103693	-2.16189	0.0306263	0.409256	925.043	761.65	724.496	856.107	709.634	722.878	673.065	669.394	755.356	594.625	732.029	669.792
ENSMUSG00000033350	Chst2	1322.57	-0.272817	0.12622	-2.16144	0.0306615	0.409256	1503.07	1488.18	1177.31	1675.69	1137.21	1291.73	1104.58	1217.41	1619.29	1376.13	1218.14	1114.5
ENSMUSG00000052188	Gm14964	152.808	-0.395374	0.182957	-2.16103	0.0306932	0.409256	114.005	133.464	139.959	149.914	67.3703	132.148	86.8193	87.3523	262.682	144.975	184.914	161.217
ENSMUSG00000029073	Gltpd1	428.587	0.207937	0.0962249	2.16095	0.0306994	0.409256	422.02	393.369	332.609	423.868	502.133	427.076	459.885	453.312	441.306	403.212	422.251	397.981
ENSMUSG00000038370	Pcp4l1	39.8797	-0.458674	0.212274	-2.16076	0.0307139	0.409256	41.0019	43.1501	21.4056	54.7908	21.5585	21.8789	18.0515	33.1019	109.743	49.8352	60.0492	42.8355
ENSMUSG00000028358	Zfp618	1005.15	0.387814	0.179495	2.16059	0.030727	0.409256	868.04	918.195	907.266	952.752	1460.59	725.504	1498.28	1453.73	565.058	1261.74	993.195	1151.11
ENSMUSG00000053110	Yap1	498.739	0.336903	0.156061	2.1588	0.030866	0.410806	347.016	395.376	591.123	408.648	576.69	469.083	583.667	656.521	385.267	446.252	567.132	584.121
ENSMUSG00000021763	BC067074	44.0352	0.403773	0.187161	2.15735	0.0309783	0.411937	38.0018	45.1571	31.285	45.659	69.1668	35.8814	57.593	71.7208	44.364	53.2331	36.2202	42.0567
ENSMUSG00000021013	Ttc8	456.122	0.248855	0.115365	2.15712	0.0309965	0.411937	364.017	443.543	492.328	403.321	519.2	486.586	550.142	488.253	386.434	412.273	500.41	518.699
ENSMUSG00000085338	2410004I01Rik	24.0739	-0.448046	0.207787	-2.15628	0.0310621	0.41207	28.0013	31.1082	23.0521	23.5905	12.5758	25.3795	12.0344	14.712	29.1869	18.1219	12.3911	25.7013
ENSMUSG00000027367	Stard7	3331.6	-0.16481	0.0764404	-2.15606	0.0310791	0.41207	3368.16	3559.39	3642.24	3561.4	3197.84	3428.86	2989.68	2938.71	3459.23	3224.57	3179.75	2810.01
ENSMUSG00000031997	Trpc6	12.1987	-0.466502	0.216369	-2.15605	0.0310796	0.41207	11.0005	22.0768	26.3453	13.6977	6.28789	11.377	8.59597	12.873	10.5073	6.79571	10.4848	11.6824
ENSMUSG00000034402	Kcnh5	55.6937	-0.464764	0.215586	-2.15582	0.0310975	0.41207	85.004	84.2933	111.968	98.9279	56.591	60.3857	48.1375	54.2503	22.182	60.0288	14.2974	43.6143
ENSMUSG00000022831	Hcls1	26.4078	0.437463	0.202956	2.15545	0.0311263	0.412073	14.0007	25.0873	29.6385	22.0685	44.9135	22.754	36.1031	34.9409	32.6893	21.5198	28.5949	21.8072
ENSMUSG00000068522	Aard	25.1081	-0.447536	0.20765	-2.15524	0.0311432	0.412073	24.0011	20.0698	31.285	32.7223	15.2706	26.2547	9.45557	14.712	32.6893	22.6524	28.5949	20.2495
ENSMUSG00000087473	Gm13883	3.52706	-0.408369	0.189486	-2.15514	0.0311508	NA	8.00037	5.01746	1.64658	6.84885	0.89827	3.50062	0.859597	1.83899	4.6699	0	4.76581	3.11531
ENSMUSG00000020241	Col6a2	87.7991	-0.451292	0.209562	-2.1535	0.0312795	0.413501	109.005	123.429	47.7509	150.675	82.6409	41.1323	71.3466	68.9623	96.9004	79.2833	61.9556	114.488
ENSMUSG00000053113	Socs3	220.083	-0.370117	0.171888	-2.15325	0.0312992	0.413501	307.014	228.796	199.236	203.944	158.994	254.67	136.676	132.408	255.677	198.208	166.803	225.081
ENSMUSG00000039206	Daglb	359.966	0.26154	0.121478	2.15299	0.0313196	0.413501	401.019	360.254	240.401	367.555	432.966	392.07	426.36	431.244	318.721	329.592	355.53	387.077
ENSMUSG00000032231	Anxa2	334.968	-0.281387	0.130733	-2.15238	0.0313678	0.413835	355.016	339.18	294.738	337.116	264.092	301.053	267.335	237.23	466.99	316.001	325.982	385.52
ENSMUSG00000065036	Gm22362	1.747	-0.320051	0.148734	-2.15183	0.0314104	NA	6.00028	5.01746	6.58632	0.760984	1.79654	0.875155	0.859597	1.83899	0	2.26524	0.953162	0
ENSMUSG00000088054	Mir1968	4.35901	-0.414085	0.192464	-2.1515	0.031437	0.414447	10.0005	6.02095	4.93974	10.6538	1.79654	7.00124	1.71919	1.83899	3.50242	4.53048	0	3.11531
ENSMUSG00000022833	Ccdc14	251.975	0.264649	0.123094	2.14997	0.0315573	0.415544	209.01	205.716	274.979	194.051	279.362	285.301	249.283	255.62	228.825	254.839	286.902	280.378
ENSMUSG00000007613	Tgfbr1	2389.98	-0.43522	0.202441	-2.14986	0.0315661	0.415544	1629.08	2346.16	4747.09	2738.02	1289.02	2748.86	1610.03	1687.28	1934.51	2910.83	1907.28	1985.23
ENSMUSG00000000325	Arvcf	2443.59	-0.264089	0.12289	-2.14898	0.031636	0.415547	3003.14	2378.28	1975.9	2539.4	2050.75	2232.52	1910.89	1907.96	2805.44	2586.9	1921.58	2397.23
ENSMUSG00000021624	Cd180	29.3933	0.426506	0.198481	2.14885	0.0316461	0.415547	24.0011	25.0873	27.9919	28.1564	49.4049	26.2547	49.8567	33.1019	19.8471	20.3871	20.0164	30.3743
ENSMUSG00000017929	B4galt5	1290.07	-0.235666	0.109673	-2.14881	0.0316498	0.415547	1506.07	1489.18	1294.21	1517.4	1165.06	1388.87	1131.23	1192.59	1466.35	1226.63	1054.2	1138.65
ENSMUSG00000056899	Immp2l	21.8373	0.452612	0.210644	2.1487	0.0316581	0.415547	17.0008	19.0663	6.58632	8.37082	26.0498	18.3783	17.1919	28.5044	23.3495	22.6524	28.5949	24.1436
ENSMUSG00000091537	Tma7	170.466	-0.375584	0.174824	-2.14835	0.0316858	0.415609	216.01	189.66	111.968	193.29	117.673	127.773	118.624	151.717	165.781	126.853	174.429	154.208
ENSMUSG00000100554	RP24-571A14.1	2.60482	0.401938	0.187108	2.14816	0.0317013	NA	2.00009	2.00698	1.64658	1.52197	3.59308	4.37578	5.15758	6.43648	2.33495	1.13262	1.90632	2.33648
ENSMUSG00000098108	Gm27008	15.1173	-0.465631	0.2168	-2.14775	0.0317335	0.415866	19.0009	11.0384	26.3453	11.4148	5.38962	13.1273	5.15758	9.19497	17.5121	19.2545	5.71897	7.78827
ENSMUSG00000062729	Ppox	977.927	0.214574	0.099917	2.14753	0.0317513	0.415866	993.046	758.64	747.548	795.228	1000.67	1051.06	903.437	907.544	1082.25	968.389	1061.82	1161.23
ENSMUSG00000025225	Nfkb2	54.6319	0.355014	0.16536	2.14691	0.0318002	0.416206	52.0024	40.1397	34.5782	47.181	57.4893	60.3857	53.295	68.0428	64.2111	54.3657	42.8923	63.8638
ENSMUSG00000037791	Phf12	2447.16	0.267828	0.124798	2.1461	0.0318648	0.41668	2699.13	2295.99	2087.86	2368.18	3076.58	2600.09	2893.4	3026.07	1851.62	2341.12	2278.06	2819.36
ENSMUSG00000022814	Umps	725.045	0.203759	0.0949558	2.14583	0.0318869	0.41668	670.031	677.357	681.685	646.075	854.255	666.868	740.113	841.34	687.643	642.195	803.516	697.051
ENSMUSG00000037098	Rab11fip3	2748.31	-0.19124	0.0891317	-2.14559	0.0319054	0.41668	3455.16	2888.05	2527.5	2897.83	2675.95	2647.34	2484.24	2445.86	2611.64	2831.55	2416.27	2707.98
ENSMUSG00000004231	Pax2	2.69724	0.359594	0.1676	2.14555	0.0319091	NA	4.00019	0	3.29316	1.52197	8.9827	1.75031	3.43839	10.1145	0	2.26524	1.90632	0.778827
ENSMUSG00000097040	2610316D01Rik	142.857	0.347983	0.162215	2.1452	0.0319369	0.416791	121.006	107.374	143.253	117.952	176.061	125.147	183.094	166.429	94.5655	160.832	189.679	165.89
ENSMUSG00000028364	Tnc	6912.77	-0.33261	0.155171	-2.1435	0.0320727	0.418254	8578.4	7417.81	7022.67	8653.15	5282.73	9300.28	4953.86	4607.6	7527.88	7029.03	6166.01	6473.61
ENSMUSG00000045689	Pcdhb4	112.108	0.354217	0.165274	2.14321	0.0320963	0.418254	84.0039	133.464	115.261	108.06	146.418	116.396	161.604	166.429	71.216	96.2726	109.614	122.276
ENSMUSG00000041594	Tmtc4	768.456	0.339439	0.158406	2.14284	0.0321257	0.418254	611.028	714.486	867.748	702.388	938.693	745.632	1047.85	1089.6	472.827	746.396	951.256	838.797
ENSMUSG00000018398	2008-09-01	1456.25	-0.247777	0.11564	-2.14265	0.0321414	0.418254	1633.08	1619.64	1503.33	1598.07	1212.67	1623.41	1206.87	1233.97	1458.18	1618.51	1103.76	1408.9
ENSMUSG00000062646	Ganc	170.715	0.306869	0.1433	2.14145	0.0322375	0.418951	160.007	147.513	212.409	148.392	237.143	182.032	210.601	212.404	154.107	135.914	164.897	172.121
ENSMUSG00000042705	Commd10	374.63	-0.253774	0.118508	-2.14141	0.0322412	0.418951	361.017	410.428	515.38	341.682	317.988	391.194	324.928	299.756	388.769	370.366	357.436	341.905
ENSMUSG00000065904	Gm26109	1.71915	0.332701	0.155366	2.1414	0.0322419	NA	0	1.00349	0	0.760984	0.89827	6.12609	2.57879	2.75849	1.16747	2.26524	0	0.778827
ENSMUSG00000021477	Ctsl	1036.18	-0.246065	0.114977	-2.14013	0.0323441	0.419871	1135.05	1102.84	1091.68	1068.42	937.794	989.801	898.279	830.306	1347.27	970.654	961.741	851.258
ENSMUSG00000020878	Lrrc46	40.732	0.393933	0.184085	2.13996	0.0323584	0.419871	29.0013	25.0873	37.8714	27.3954	38.6256	48.1335	35.2435	46.8944	57.2063	40.7743	58.1429	35.0472
ENSMUSG00000035051	Dhx57	3575.57	-0.118411	0.0553466	-2.13944	0.0324001	0.420112	3862.18	3776.14	3711.39	3767.63	3571.52	3553.13	3428.93	3356.17	3536.28	3869.03	3430.43	3378.55
ENSMUSG00000024500	Ppp2r2b	4773.57	-0.244571	0.114364	-2.13854	0.0324732	0.420757	4685.22	5050.57	5708.7	4843.66	3861.66	5282.44	3696.27	4043.95	4620.87	4519.15	4061.43	3694.76
ENSMUSG00000030225	Dera	92.3478	0.39035	0.18257	2.13808	0.0325102	0.420933	82.0038	86.3003	121.847	107.299	131.147	121.647	140.114	163.671	46.699	54.3657	71.4872	63.8638
ENSMUSG00000039994	Timeless	651.506	0.222598	0.104132	2.13766	0.0325442	0.420933	593.028	572.994	548.312	546.386	732.09	629.237	598.28	707.094	597.747	601.421	680.558	743.001
ENSMUSG00000038602	Slc35f1	3327.45	-0.360035	0.168444	-2.13742	0.0325641	0.420933	2959.14	4315.01	4933.16	4077.35	2357.96	4259.38	2651.86	2723.55	2784.43	3650.43	2659.32	2779.63
ENSMUSG00000107859	NA	55.5785	0.382139	0.178801	2.13723	0.0325797	0.420933	45.0021	52.1816	46.1043	28.9174	68.2686	63.8863	56.7334	50.5724	63.0436	46.4374	69.5809	72.4309
ENSMUSG00000062040	Zfp27	572.594	0.152513	0.0713724	2.13686	0.0326097	0.421021	541.025	564.966	596.062	541.059	614.417	631.862	599.999	645.487	533.536	534.596	560.46	598.139
ENSMUSG00000084942	7330404K18Rik	1.2081	-0.287122	0.134383	-2.1366	0.0326309	NA	6.00028	2.00698	1.64658	2.28295	0	0	1.71919	0.919497	1.16747	0	0.953162	1.55765
ENSMUSG00000022203	Efs	1049.53	-0.347299	0.162576	-2.13623	0.0326606	0.421103	1350.06	1055.67	976.423	1064.62	694.363	1220.84	636.962	775.136	1252.7	985.378	756.811	987.553
ENSMUSG00000035653	Lrfn5	1695.65	-0.284329	0.1331	-2.13621	0.0326626	0.421103	1753.08	2014.01	2209.71	1976.27	1517.18	1856.2	1540.4	1464.76	1750.04	1897.14	1367.79	1233.66
ENSMUSG00000085271	E130006D01Rik	76.8471	-0.399237	0.186922	-2.13585	0.032692	0.421183	76.0035	67.2339	83.9756	73.8154	53.8962	64.7615	47.2779	40.4579	130.757	100.803	54.3303	76.3251
ENSMUSG00000024566	Atp9b	1861.21	0.145499	0.068167	2.13445	0.0328063	0.422355	1994.09	1759.12	1674.57	1782.22	2119.92	1928.84	1976.21	1980.6	1888.97	1749.9	1870.1	1975.89
ENSMUSG00000021067	Sav1	729.478	-0.246002	0.115283	-2.1339	0.0328508	0.422388	668.031	795.769	892.447	802.077	613.519	755.259	674.784	577.444	694.648	724.876	718.685	647.206
ENSMUSG00000047669	Msl3l2	256.733	0.240544	0.112728	2.13384	0.0328555	0.422388	257.012	230.803	232.168	241.993	286.548	267.798	285.386	313.549	234.662	227.656	302.153	264.022
ENSMUSG00000073761	4933427I04Rik	2.88887	0.374623	0.17562	2.13315	0.0329125	NA	4.00019	1.00349	0	1.52197	7.18616	3.50062	6.01718	5.51698	1.16747	1.13262	0.953162	3.89414
ENSMUSG00000040323	Gm15429	13.6527	0.453879	0.212846	2.13243	0.0329717	0.423581	13.0006	12.0419	6.58632	6.08787	15.2706	15.7528	18.0515	16.551	16.3446	12.4588	12.3911	9.34593
ENSMUSG00000051341	Zfp52	56.8322	-0.449904	0.21104	-2.13184	0.0330197	0.423739	30.0014	79.2759	125.14	76.0984	26.9481	51.6342	62.7506	44.1359	50.2014	66.8245	57.1897	43.6143
ENSMUSG00000030339	Ltbr	140.668	-0.33466	0.156991	-2.13171	0.0330308	0.423739	163.008	145.506	125.14	134.694	108.691	125.147	85.1001	114.018	201.973	133.649	116.286	136.295
ENSMUSG00000028487	Bnc2	10.0186	0.369217	0.173303	2.13048	0.0331321	0.424603	6.00028	11.0384	4.93974	1.52197	27.8464	2.62547	24.9283	21.1484	0	21.5198	4.76581	15.5765
ENSMUSG00000026154	1110058L19Rik	239.417	0.280505	0.131676	2.13027	0.0331495	0.424603	188.009	177.618	222.288	171.982	242.533	217.914	244.985	232.633	272.022	202.739	280.23	261.686
ENSMUSG00000044847	Lsm11	1528.39	-0.269379	0.126467	-2.13004	0.0331684	0.424603	1850.09	1776.18	1528.03	1876.59	1546.82	1282.1	1475.07	1422.46	1570.25	1806.53	1203.84	1229.77
ENSMUSG00000044477	Zfand3	2113.08	0.172149	0.0808438	2.1294	0.0332213	0.424847	2036.09	1916.67	1679.51	1962.58	2094.77	2014.61	2186.82	2313.46	2217.03	2038.71	2325.72	2073.24
ENSMUSG00000020990	Cdkl1	99.2104	-0.333385	0.156575	-2.12924	0.0332344	0.424847	155.007	139.485	93.8551	118.713	91.6236	101.518	100.573	95.6277	107.408	86.079	81.972	74.7674
ENSMUSG00000049691	Nkx3-2	0.719477	0.209745	0.0985102	2.12917	0.0332405	NA	0	0	0	0	2.69481	0.875155	1.71919	2.75849	0	0	1.90632	1.55765
ENSMUSG00000041548	Hspb8	49.762	-0.453163	0.212869	-2.12884	0.0332676	0.424971	55.0026	69.2409	32.9316	60.1177	20.6602	63.0112	19.7707	23.9069	72.3834	48.7026	51.4708	46.7296
ENSMUSG00000028019	Pdgfc	325.105	0.412352	0.193741	2.12836	0.0333071	0.425176	234.011	210.733	477.509	249.603	487.761	287.051	476.217	472.622	242.835	217.463	457.518	334.117
ENSMUSG00000026435	Slc45a3	70.1127	0.340859	0.160198	2.12774	0.0333586	0.425533	57.0026	63.22	44.4577	54.7908	85.3357	72.6379	77.3638	59.7673	70.0485	80.4159	77.2062	80.998
ENSMUSG00000022594	Lynx1	128.496	-0.43915	0.206465	-2.127	0.0334205	0.425935	181.008	196.684	105.381	160.568	93.4201	99.7677	107.45	104.823	170.451	129.119	51.4708	75.5463
ENSMUSG00000065608	Mirlet7c-2	16.7843	-0.458858	0.215751	-2.1268	0.0334371	0.425935	25.0012	17.0594	14.8192	22.0685	5.38962	18.3783	9.45557	11.034	10.5073	7.92833	16.2038	14.0189
ENSMUSG00000089922	3110039M20Rik	203.461	-0.46024	0.216451	-2.1263	0.0334784	0.426004	176.008	293.02	475.862	276.237	91.6236	320.307	136.676	129.649	119.082	236.717	92.4568	154.208
ENSMUSG00000032667	Pon2	278.927	0.257614	0.121164	2.12616	0.0334895	0.426004	209.01	256.894	242.047	252.647	304.514	266.047	309.455	288.722	286.031	283.155	404.141	290.503
ENSMUSG00000036452	Arhgap26	423.994	-0.280678	0.132078	-2.12509	0.0335788	0.42684	516.024	522.819	400.119	590.523	392.544	386.819	455.587	405.498	416.789	557.248	379.359	368.385
ENSMUSG00000026675	Hsd17b7	515.371	-0.294384	0.138565	-2.12452	0.0336268	0.426938	505.023	584.032	680.038	674.993	397.036	494.463	563.036	484.575	412.119	592.36	472.769	510.911
ENSMUSG00000056737	Capg	30.3194	0.384304	0.180897	2.12444	0.0336337	0.426938	34.0016	27.0943	27.9919	26.6344	42.2187	34.1311	44.6991	40.4579	28.0194	21.5198	28.5949	24.1436
ENSMUSG00000055923	Aasdh	596.484	0.18054	0.0849964	2.12409	0.0336626	0.427006	609.028	579.015	597.709	577.587	710.532	667.744	648.136	663.877	572.063	584.431	515.661	609.822
ENSMUSG00000059248	2009-09-01	2833.99	-0.231327	0.10895	-2.12324	0.0337337	0.427609	3285.15	2925.18	2721.8	2834.66	2415.45	2986.91	2179.08	2328.17	3127.67	2689.97	2350.5	2592.72
ENSMUSG00000020251	Glt8d2	44.5037	-0.435922	0.205354	-2.12278	0.0337724	0.427759	42.002	39.1362	64.2167	47.942	37.7274	45.5081	14.6132	22.0679	51.3689	44.1721	27.6417	30.3743
ENSMUSG00000085167	Gm12063	175.407	-0.445341	0.209895	-2.12173	0.0338603	0.427759	301.014	218.761	125.14	211.553	105.098	238.917	99.7133	79.0768	144.767	251.441	121.052	213.399
ENSMUSG00000030739	Myh14	75.0853	-0.419037	0.197518	-2.12151	0.0338786	0.427759	99.0046	73.2549	55.9838	93.601	56.591	69.1373	50.7162	37.6994	136.595	66.8245	75.2998	53.7391
ENSMUSG00000090061	Nwd2	547.359	-0.38764	0.182724	-2.12145	0.0338838	0.427759	760.035	752.619	719.556	909.376	567.707	581.978	630.085	445.956	647.949	509.678	508.036	416.673
ENSMUSG00000022010	Tsc22d1	12389.4	-0.202825	0.0956154	-2.12126	0.0338997	0.427759	12573.6	12646	12657.3	12753.3	10115.4	13606	9817.46	10117.2	13190.1	12394.2	12075.6	11193.3
ENSMUSG00000040327	Cul9	1586.51	-0.280453	0.132224	-2.12104	0.0339185	0.427759	2137.1	1750.09	1378.19	1983.88	1515.38	1688.17	1273.06	1366.37	1783.9	1636.63	1201.94	1571.67
ENSMUSG00000048878	Hexim1	898.764	0.224084	0.105653	2.12095	0.0339257	0.427759	830.039	795.769	732.729	801.316	932.405	776.263	991.116	1035.35	963.167	829.077	1084.7	976.65
ENSMUSG00000031391	L1cam	12495.3	-0.262977	0.124013	-2.12056	0.0339584	0.427759	16867.8	14279.7	13055.7	15349.8	12310.8	13643.7	11941.5	10858.3	11795	13511	9397.23	10521.2
ENSMUSG00000037993	Dhx38	1529.6	0.230188	0.108559	2.1204	0.0339721	0.427759	1665.08	1368.76	1147.67	1385.75	1782.17	1423	1696.85	1713.94	1508.38	1423.7	1700.44	1643.33
ENSMUSG00000044393	Dsg2	26.8518	-0.454881	0.214537	-2.12029	0.0339817	0.427759	29.0013	40.1397	36.2248	38.8102	4.49135	41.1323	10.3152	11.9535	25.6844	41.9069	16.2038	13.2401
ENSMUSG00000046186	Cd109	63.2538	-0.417841	0.197156	-2.11934	0.0340614	0.428339	49.0023	76.2654	97.1483	64.6836	49.4049	73.513	31.8051	33.1019	73.5509	50.9678	58.1429	45.9508
ENSMUSG00000020186	Csrp2	1352.71	-0.322	0.151946	-2.11918	0.0340751	0.428339	1365.06	1187.13	1300.8	1253.34	857.848	1383.62	867.334	822.031	1803.75	1286.65	1313.46	1054.53
ENSMUSG00000047766	Lrrc49	1827.43	0.18363	0.0866823	2.11843	0.0341387	0.428841	1780.08	1781.2	1723.97	1546.32	2089.38	1707.43	2039.82	1961.29	1829.43	1879.01	1991.16	1779.62
ENSMUSG00000085599	Gm13449	1.04496	0.284534	0.134384	2.11732	0.0342327	NA	0	1.00349	0	0	3.59308	1.75031	1.71919	1.83899	1.16747	0	0.953162	1.55765
ENSMUSG00000026189	Pecr	91.8791	0.347743	0.164292	2.11661	0.0342926	0.430475	76.0035	78.2724	93.8551	92.84	124.86	90.141	126.361	113.098	85.2257	57.7636	114.379	90.344
ENSMUSG00000016382	Pls3	938.57	-0.264878	0.125206	-2.11554	0.034384	0.431173	902.042	1075.74	1384.77	1127.02	883	1043.19	909.454	825.709	935.147	882.31	889.301	680.695
ENSMUSG00000002885	Cd97	141.695	-0.304747	0.144084	-2.11507	0.0344243	0.431173	170.008	186.649	130.08	160.568	123.961	134.774	132.378	120.454	156.442	150.638	131.536	165.111
ENSMUSG00000021038	Vipas39	1919.96	0.189481	0.0895914	2.11495	0.0344341	0.431173	1869.09	1815.32	1910.03	1640.68	2189.09	1996.23	2057.88	2050.48	1920.5	1595.86	2116.02	1920.59
ENSMUSG00000019848	Popdc3	9.90629	-0.443932	0.20993	-2.11466	0.0344585	0.431173	11.0005	16.0559	11.5261	13.6977	4.49135	10.5019	2.57879	4.59749	21.0145	5.66309	3.81265	4.67296
ENSMUSG00000000278	Scpep1	560.097	0.22921	0.108411	2.11427	0.0344922	0.431173	588.027	484.687	530.199	531.928	683.584	588.104	651.575	607.788	514.856	449.65	661.495	577.89
ENSMUSG00000022261	Sdc2	291.308	0.335178	0.158563	2.11385	0.0345285	0.431173	196.009	285.995	265.1	297.545	346.732	230.166	400.572	399.981	244.002	326.194	353.623	309.194
ENSMUSG00000056851	Pcbp2	4138.1	0.1444	0.0683144	2.11376	0.0345359	0.431173	3923.18	3859.43	3988.02	3632.18	4489.56	4276.88	4220.62	4073.37	3984.59	3993.61	4348.33	4470.47
ENSMUSG00000022701	2610015P09Rik	161.359	0.256482	0.121348	2.11361	0.0345485	0.431173	157.007	144.503	149.839	124.801	193.128	163.654	171.06	168.268	186.796	132.516	180.148	151.093
ENSMUSG00000010025	Aldh3a2	774.355	0.180668	0.0854884	2.11336	0.0345699	0.431173	760.035	734.556	731.082	794.467	924.32	792.016	873.351	856.052	678.303	702.224	877.863	777.27
ENSMUSG00000036944	Tmem71	5.12284	0.436389	0.206522	2.11304	0.0345975	0.431173	2.00009	5.01746	0	3.80492	9.88097	5.25093	5.15758	9.19497	9.3398	4.53048	7.6253	4.67296
ENSMUSG00000052040	Klf13	1824.37	-0.209618	0.0992178	-2.1127	0.0346261	0.431173	2112.1	1927.71	1816.18	2120.1	1661.8	1854.45	1693.41	1634.87	1918.16	1974.15	1522.2	1505.47
ENSMUSG00000038648	Creb3l2	278.752	-0.27534	0.130331	-2.11261	0.0346338	0.431173	324.015	347.208	330.963	305.154	257.804	337.81	238.108	222.518	236.997	305.807	252.588	252.34
ENSMUSG00000038894	Irs2	1310.9	-0.266684	0.126264	-2.11211	0.0346773	0.431189	1677.08	1412.92	1361.72	1604.91	1136.31	1501.77	1110.6	1194.43	1313.41	1381.79	1058.01	1125.41
ENSMUSG00000039294	BC017643	1076.86	0.171415	0.0811607	2.11204	0.0346827	0.431189	1005.05	926.223	1015.94	904.81	1154.28	1114.07	1058.16	1023.4	1163.97	1034.08	1163.81	1150.33
ENSMUSG00000061740	Cyp2d22	60.1487	-0.385274	0.182504	-2.11105	0.034768	0.431657	87.004	64.2235	75.7427	69.2495	47.6083	77.8888	41.2607	42.2969	72.3834	58.8962	44.7986	70.8733
ENSMUSG00000025044	Msr1	4.40335	0.379828	0.179924	2.11105	0.034768	0.431657	2.00009	7.02444	3.29316	1.52197	12.5758	1.75031	13.7536	8.27548	2.33495	1.13262	5.71897	4.67296
ENSMUSG00000035686	Thrsp	91.5272	-0.439238	0.208142	-2.11028	0.034834	0.431996	108.005	126.44	111.968	140.021	18.8637	127.773	26.6475	25.7459	157.609	87.2116	33.3607	46.7296
ENSMUSG00000053192	Mllt11	10231.6	-0.204222	0.0967863	-2.11003	0.0348557	0.431996	9460.44	10743.4	13462.4	10717.7	8768.92	10633.1	9379.93	9429.45	10218.9	9609.14	10409.5	9273.5
ENSMUSG00000026888	Grb14	460.717	-0.251516	0.119221	-2.10966	0.0348879	0.431996	562.026	560.952	464.336	541.059	434.763	438.453	460.744	430.325	532.369	443.987	353.623	394.865
ENSMUSG00000027966	Col11a1	727.53	-0.312682	0.148217	-2.10962	0.0348907	0.431996	815.038	780.717	859.515	839.365	564.114	807.768	593.122	598.593	638.609	923.084	486.113	736.771
ENSMUSG00000006269	Atp6v1b1	10.8339	-0.456712	0.216556	-2.10898	0.0349466	0.432084	19.0009	18.0629	13.1726	16.7416	8.08443	14.8776	6.87678	8.27548	8.17232	11.3262	6.67214	7.78827
ENSMUSG00000048234	Rnf149	340.804	0.243437	0.115435	2.10887	0.0349561	0.432084	271.013	325.131	335.903	323.418	356.613	347.437	385.1	415.613	282.529	355.642	423.204	383.962
ENSMUSG00000003227	Edar	38.523	0.426393	0.202205	2.10871	0.0349694	0.432084	30.0014	34.1187	31.285	21.3075	59.2858	22.754	51.5758	45.9749	33.8568	32.8459	53.3771	59.1909
ENSMUSG00000024063	Lbh	2137.18	0.205053	0.0972542	2.10842	0.0349944	0.432098	1936.09	2049.13	2127.38	1947.36	2403.77	1965.6	2411.17	2580.11	1688.17	2161.04	2055.97	2023.39
ENSMUSG00000078627	2010-03-01	16.0244	-0.436795	0.207219	-2.1079	0.03504	0.432367	27.0013	20.0698	23.0521	21.3075	17.9654	12.2522	13.7536	13.7925	8.17232	16.9893	13.3443	16.3554
ENSMUSG00000037010	Apln	255.233	0.355223	0.16857	2.10727	0.0350939	0.432423	239.011	213.744	261.806	181.875	370.087	208.287	324.068	305.273	177.456	278.624	330.747	303.743
ENSMUSG00000028138	Adh5	3363.53	0.229403	0.10887	2.10713	0.0351065	0.432423	2981.14	2977.36	2996.78	2764.65	3807.77	3323.84	3317.19	3449.03	3601.66	2900.64	4294	3144.9
ENSMUSG00000036438	Calm2	8570.78	-0.217934	0.10344	-2.10685	0.0351303	0.432423	7467.35	8977.24	10391.6	9169.85	6647.2	8179.2	7729.5	8094.34	8123.29	8373.45	9211.36	7470.51
ENSMUSG00000053399	Adamts18	862.055	0.277193	0.131574	2.10674	0.03514	0.432423	831.039	874.041	992.888	681.08	1039.3	1094.82	943.838	1096.96	659.623	824.546	834.017	908.113
ENSMUSG00000030703	Gdpd3	101.438	-0.455497	0.216302	-2.10584	0.0352184	0.432826	73.0034	67.2339	322.73	122.518	89.827	55.1348	74.785	104.823	120.25	73.6202	52.4239	119.939
ENSMUSG00000035914	Cd276	1536.16	0.176857	0.0839853	2.10581	0.0352205	0.432826	1716.08	1478.14	1396.3	1464.89	1896.25	1565.65	1699.42	1724.06	1398.64	1352.35	1548.89	1471.2
ENSMUSG00000029608	Rph3a	2893.86	0.312767	0.148616	2.10453	0.0353323	0.433763	3477.16	2730.5	2105.98	2955.66	4253.31	2514.32	3925.78	3789.25	2555.6	2879.12	3182.61	2994.59
ENSMUSG00000021127	Zfp36l1	288.883	0.35307	0.167782	2.10434	0.0353488	0.433763	291.014	272.95	205.823	286.891	367.393	260.796	375.644	425.727	249.84	245.778	242.103	380.847
ENSMUSG00000017428	Psmd11	1664.06	0.207416	0.0985766	2.10411	0.0353686	0.433763	1368.06	1509.25	1743.73	1569.91	1817.2	1777.44	1787.96	1816.93	1483.86	1559.62	1952.08	1669.03
ENSMUSG00000032468	Armc8	1669.23	-0.166589	0.0791864	-2.10376	0.0353995	0.433847	1553.07	1774.17	2046.7	1719.82	1554.01	1577.91	1575.64	1572.34	1518.88	1694.4	1726.18	1602.05
ENSMUSG00000018698	Lhx1	89.1665	0.360484	0.171383	2.10338	0.0354322	0.433954	91.0042	88.3073	87.2688	65.4446	117.673	87.5155	115.186	128.73	52.5364	106.466	77.2062	84.8922
ENSMUSG00000086509	Nkx2-2os	0.688652	-0.206533	0.0982038	-2.10311	0.0354564	NA	5.00023	1.00349	1.64658	0.760984	0	0.875155	0	0	0	0	0.953162	0.778827
ENSMUSG00000061524	Zic2	537.192	0.341303	0.162368	2.10204	0.0355497	0.434944	424.02	446.554	405.059	437.566	573.995	419.199	587.105	700.657	441.306	594.625	414.626	733.655
ENSMUSG00000034023	Fancd2	241.391	0.263867	0.125537	2.10191	0.035561	0.434944	214.01	218.761	268.393	222.968	300.921	262.547	262.177	297.917	165.781	212.932	209.696	255.455
ENSMUSG00000027954	Efna1	74.2227	0.343415	0.163454	2.10099	0.0356416	0.435635	77.0036	61.213	47.7509	41.8541	75.4547	78.764	75.6446	75.3988	79.3883	64.5593	100.082	71.6521
ENSMUSG00000050222	Il17d	238.35	-0.323365	0.154012	-2.09961	0.035763	0.436786	293.014	242.845	230.521	285.369	180.552	252.92	182.235	194.933	319.888	183.484	251.635	200.937
ENSMUSG00000067586	S1pr3	251.704	-0.229662	0.109408	-2.09913	0.0358053	0.436786	292.014	288.002	279.919	278.52	224.568	250.294	246.704	238.15	283.696	234.452	198.258	253.119
ENSMUSG00000048939	Atp13a5	67.0711	-0.361627	0.172277	-2.0991	0.0358081	0.436786	78.0036	81.2828	54.3372	93.601	54.7945	62.136	61.0314	50.5724	85.2257	77.0181	63.8619	57.6332
ENSMUSG00000055723	Rras2	709.291	-0.22813	0.108747	-2.09781	0.0359219	0.437843	639.03	750.612	907.266	765.55	609.027	622.235	629.225	717.208	781.041	729.406	701.528	598.139
ENSMUSG00000020323	Prss57	4.50794	-0.429717	0.204885	-2.09736	0.035962	0.437843	6.00028	5.01746	4.93974	8.37082	0.89827	4.37578	2.57879	1.83899	4.6699	3.39786	2.85949	4.67296
ENSMUSG00000024076	Vit	275.821	-0.291991	0.139229	-2.09719	0.0359764	0.437843	264.012	306.065	281.565	267.866	212.89	304.554	194.269	177.463	287.199	292.216	241.15	274.147
ENSMUSG00000056486	Chn1	2067.68	-0.173607	0.0828099	-2.09645	0.0360424	0.437843	2109.1	2077.23	2145.5	2123.14	1820.79	2138	1737.25	1763.6	2179.68	2250.51	2029.28	1929.93
ENSMUSG00000085576	Dpy19l2	11.0843	0.453944	0.21653	2.09645	0.0360424	0.437843	9.00042	8.02793	4.93974	9.1318	13.4741	8.75155	18.9111	20.2289	7.00485	10.1936	17.1569	18.6919
ENSMUSG00000033066	Gas7	4390.84	-0.194434	0.0927531	-2.09625	0.03606	0.437843	5427.25	5116.8	4896.93	5266.77	4608.13	4574.44	4531.8	4263.71	4615.03	4443.26	3760.23	3679.96
ENSMUSG00000032269	Htr3a	259.553	-0.310891	0.148311	-2.09621	0.0360639	0.437843	305.014	275.96	298.031	280.803	216.483	284.425	221.776	180.221	346.74	261.635	271.651	233.648
ENSMUSG00000030525	Chrna7	271.817	-0.449814	0.214664	-2.09543	0.0361324	0.438381	403.019	410.428	358.955	391.146	184.145	382.443	185.673	163.671	116.747	343.183	106.754	209.505
ENSMUSG00000015755	Tab2	2367.32	0.241944	0.11553	2.09422	0.0362404	0.4393	2047.1	2237.79	2662.52	2212.94	2913.09	2332.29	2881.37	2848.6	1806.08	2477.04	2384.81	2570.91
ENSMUSG00000024758	Rtn3	14789.3	-0.189613	0.0905488	-2.09404	0.0362567	0.4393	13661.6	15816	17909.9	15979.1	13401.3	14670.2	13649.5	13484.4	15547.3	15042.3	14685.4	12489.3
ENSMUSG00000025188	Hps1	907.589	0.253724	0.12122	2.09309	0.0363415	0.439863	1015.05	785.734	734.375	824.145	1067.15	983.675	1056.45	969.15	952.66	719.213	876.909	1095.81
ENSMUSG00000040663	Clcf1	24.3639	-0.431364	0.206136	-2.09262	0.0363833	0.439863	45.0021	26.0908	19.759	26.6344	15.2706	26.2547	16.3324	17.4705	17.5121	19.2545	17.1569	30.3743
ENSMUSG00000041237	Pklr	2.88489	-0.386708	0.184809	-2.09248	0.0363959	NA	3.00014	5.01746	6.58632	6.08787	1.79654	0.875155	3.43839	0.919497	2.33495	3.39786	3.81265	1.55765
ENSMUSG00000026207	Speg	918.156	-0.335496	0.160347	-2.09231	0.0364106	0.439863	1343.06	1037.61	599.356	1180.29	845.272	839.274	733.237	739.276	1058.9	1034.08	764.436	921.353
ENSMUSG00000031938	4931406C07Rik	844.81	0.25329	0.121069	2.09212	0.0364277	0.439863	686.032	769.678	983.009	763.267	993.487	935.541	967.047	971.909	852.257	617.277	956.975	814.653
ENSMUSG00000060780	Lrrtm1	1259.21	-0.288762	0.138042	-2.09184	0.0364529	0.439863	1601.07	1320.6	1211.88	1576.76	1010.55	1470.26	994.554	1084.09	1419.65	1177.92	1189.55	913.565
ENSMUSG00000018830	Myh11	10.5745	0.453004	0.216571	2.09171	0.0364645	0.439863	12.0006	5.01746	1.64658	12.9367	14.3723	11.377	18.0515	19.3094	12.8422	6.79571	14.2974	8.5671
ENSMUSG00000027712	Anxa5	293.776	-0.291864	0.139544	-2.09156	0.0364778	0.439863	309.014	272.95	335.903	318.852	232.652	314.181	228.653	205.967	350.242	330.725	245.916	242.994
ENSMUSG00000027820	Mme	160.38	-0.406013	0.19414	-2.09134	0.0364974	0.439863	160.007	218.761	273.332	193.29	119.47	229.291	108.309	114.937	109.743	174.423	128.677	142.525
ENSMUSG00000109143	NA	15.1668	-0.44505	0.212855	-2.09086	0.0365409	0.440094	21.001	19.0663	19.759	14.4587	6.28789	17.5031	11.1748	8.27548	12.8422	18.1219	12.3911	16.3554
ENSMUSG00000050702	Rfpl3s	2.10447	0.345152	0.165092	2.09066	0.0365582	NA	2.00009	0	1.64658	1.52197	6.28789	1.75031	3.43839	5.51698	3.50242	0	0	0.778827
ENSMUSG00000048647	Exd1	52.9132	-0.379369	0.181468	-2.09056	0.0365677	0.440124	68.0032	71.2479	95.5017	46.42	41.3204	47.2584	49.8567	57.9283	53.7038	55.4983	37.1733	35.0472
ENSMUSG00000086405	9330198N18Rik	2.71028	-0.365595	0.174893	-2.09039	0.0365829	NA	4.00019	5.01746	3.29316	2.28295	1.79654	0	0	0.919497	2.33495	3.39786	0.953162	1.55765
ENSMUSG00000020864	Ankrd40	943.618	-0.186714	0.0893568	-2.08954	0.0366595	0.440664	909.042	940.272	1032.41	1017.44	828.205	982.799	780.514	810.997	986.516	961.593	860.706	897.988
ENSMUSG00000039904	Gpr37	151.402	-0.263966	0.126351	-2.08916	0.0366936	0.440664	179.008	157.548	202.529	197.856	145.52	147.026	176.217	131.488	157.609	156.301	137.255	131.622
ENSMUSG00000042616	Oscp1	601.376	0.242115	0.1159	2.089	0.0367081	0.440664	602.028	543.893	459.396	606.504	711.43	553.973	728.939	668.475	665.461	535.729	684.371	607.485
ENSMUSG00000054855	Rnd1	439.803	-0.305604	0.146293	-2.08898	0.0367099	0.440664	593.028	467.627	433.051	561.606	403.323	432.327	410.028	368.718	547.546	376.029	438.455	316.983
ENSMUSG00000030523	Trpm1	2.87287	-0.363098	0.173829	-2.08882	0.0367237	NA	7.00033	2.00698	6.58632	3.04393	0	1.75031	0	2.75849	4.6699	1.13262	0.953162	0.778827
ENSMUSG00000037536	Fbxo34	272.898	0.278057	0.133126	2.08868	0.0367362	0.440689	321.015	264.922	233.815	234.383	381.765	252.045	323.209	352.168	229.993	240.115	284.996	292.839
ENSMUSG00000038135	Crygn	2.541	-0.368457	0.176461	-2.08804	0.0367946	NA	6.00028	5.01746	4.93974	2.28295	1.79654	1.75031	0	1.83899	1.16747	2.26524	1.90632	0.778827
ENSMUSG00000109936	NA	3.94424	0.355749	0.170417	2.08752	0.036841	0.441653	5.00023	1.00349	3.29316	0.760984	12.5758	2.62547	12.894	2.75849	3.50242	1.13262	8.57846	1.55765
ENSMUSG00000071714	Csf2rb2	4.49093	0.400229	0.191753	2.08722	0.0368685	0.441665	4.00019	3.01048	0	1.52197	9.88097	4.37578	8.59597	4.59749	5.83737	6.79571	0.953162	7.78827
ENSMUSG00000058152	Chsy3	111.766	-0.336224	0.161145	-2.08647	0.0369365	0.441665	158.007	149.52	108.674	155.241	118.572	107.644	131.518	78.1573	101.57	122.323	101.035	93.4593
ENSMUSG00000041845	Rhod	21.9686	-0.423623	0.203055	-2.08625	0.0369562	0.441665	30.0014	23.0803	14.8192	20.5466	11.6775	20.1286	14.6132	11.034	25.6844	23.785	19.0632	21.0283
ENSMUSG00000003411	Rab3b	703.35	-0.314846	0.15093	-2.08604	0.0369748	0.441665	918.043	785.734	661.926	874.37	654.839	646.74	581.947	633.534	923.473	621.808	631.947	607.485
ENSMUSG00000039917	Rhbdd2	935.001	0.234087	0.112222	2.08592	0.0369855	0.441665	1063.05	903.143	757.427	885.785	1185.72	898.785	1055.59	1166.84	908.296	843.801	901.692	962.631
ENSMUSG00000020175	Rab36	572.363	0.334365	0.160316	2.08567	0.0370086	0.441665	670.031	559.948	383.653	533.45	818.324	496.213	816.618	705.255	510.187	497.22	630.04	694.714
ENSMUSG00000109304	NA	4.89205	0.435564	0.208841	2.08562	0.0370127	0.441665	5.00023	2.00698	3.29316	3.80492	7.18616	7.00124	8.59597	8.27548	3.50242	3.39786	2.85949	4.67296
ENSMUSG00000058070	Eml1	2234.17	-0.240663	0.11542	-2.08511	0.037059	0.441927	2527.12	2301.01	2377.66	2427.54	1855.83	2517.82	1921.2	1746.13	2710.88	2184.82	2161.77	2046.76
ENSMUSG00000026104	Stat1	120.435	0.353523	0.169637	2.084	0.0371605	0.442845	84.0039	98.3422	103.735	104.255	138.334	91.0162	157.306	141.603	122.585	120.058	162.038	117.603
ENSMUSG00000032060	Cryab	70.38	-0.388075	0.186267	-2.08344	0.0372113	0.443047	107.005	64.2235	83.9756	69.2495	61.0824	72.6379	42.1203	50.5724	93.398	40.7743	57.1897	62.3062
ENSMUSG00000074628	Tldc2	1.40855	0.299136	0.143582	2.08337	0.0372171	NA	0	0	0	0	1.79654	2.62547	1.71919	2.75849	3.50242	1.13262	0.953162	0.778827
ENSMUSG00000049556	Lingo1	3106.57	-0.329508	0.158168	-2.08327	0.0372263	0.443047	4800.22	3431.94	2458.35	4252.38	2657.98	3600.39	2470.48	2673.9	3418.37	2995.78	2389.58	2523.4
ENSMUSG00000058755	Osm	1.20662	0.275485	0.132301	2.08226	0.0373187	NA	0	0	1.64658	2.28295	3.59308	3.50062	3.43839	2.75849	0	1.13262	0.953162	0
ENSMUSG00000036528	Ppfibp2	51.7748	-0.394422	0.189432	-2.08213	0.0373303	0.443993	54.0025	52.1816	65.8632	60.8787	34.1343	63.8863	34.3839	27.5849	73.5509	64.5593	53.3771	43.6143
ENSMUSG00000037656	Slc20a2	489.73	0.218879	0.105185	2.08088	0.0374447	0.445061	494.023	518.805	360.601	476.376	569.503	546.972	527.793	543.423	490.339	421.334	535.677	457.951
ENSMUSG00000030306	Tmtc1	1182.92	-0.403123	0.193826	-2.07982	0.0375423	0.445929	1500.07	1508.25	1567.55	1509.03	717.718	1859.71	733.237	833.984	1325.08	1165.46	1036.09	936.151
ENSMUSG00000001815	Evx2	1.1025	0.221085	0.106336	2.07913	0.0376058	NA	0	0	0	0	2.69481	2.62547	4.29799	0.919497	0	0	4.76581	2.33648
ENSMUSG00000038346	Zfp384	1497.84	0.167609	0.080616	2.0791	0.0376081	0.446083	1584.07	1339.66	1397.95	1397.93	1694.14	1533.27	1630.66	1595.33	1443	1472.4	1423.07	1729
ENSMUSG00000021428	Riok1	625.497	0.171856	0.0826625	2.07901	0.0376163	0.446083	503.023	590.053	577.95	569.977	616.214	653.741	613.753	651.004	610.589	605.951	682.464	689.262
ENSMUSG00000018548	Trim37	4158.23	-0.203906	0.0980956	-2.07865	0.03765	0.446083	3830.18	4733.47	4984.2	4572.75	3716.14	4128.98	3850.14	3905.11	3860.84	4727.55	3715.43	3648.03
ENSMUSG00000091387	Gcnt4	5.80306	-0.434223	0.208902	-2.0786	0.0376538	0.446083	9.00042	9.03143	3.29316	5.32689	0.89827	4.37578	1.71919	3.67799	5.83737	11.3262	6.67214	7.00945
ENSMUSG00000030064	Frmd4b	3106.54	-0.347955	0.167479	-2.0776	0.0377461	0.446855	3192.15	3399.83	4192.2	3133.73	2163.04	3960.08	1992.55	2240.82	3008.58	3095.45	2361.94	2518.73
ENSMUSG00000091586	Cyp4f17	137.187	0.292419	0.140785	2.07706	0.0377957	0.446855	160.007	117.409	95.5017	115.67	178.756	147.026	140.114	154.476	126.087	152.904	125.817	163.554
ENSMUSG00000003032	Klf4	70.7169	0.327161	0.157547	2.07659	0.0378397	0.446855	66.0031	66.2305	49.3974	66.2056	79.9461	77.8888	82.5214	88.2718	65.3786	60.0288	83.8783	99.6899
ENSMUSG00000032340	Neo1	8683.92	-0.247468	0.119181	-2.07641	0.0378562	0.446855	10088.5	11027.4	10361.9	10663.7	8778.8	9483.18	8363.02	8337.08	7554.73	9203.66	6400.49	6940.13
ENSMUSG00000101964	RP24-444I15.5	1.04227	-0.24375	0.117392	-2.07638	0.037859	NA	3.00014	2.00698	3.29316	1.52197	0.89827	0	0	0	0	1.13262	0	0
ENSMUSG00000024260	Sap130	1880.39	0.196722	0.0947462	2.0763	0.0378658	0.446855	2092.1	1824.35	1577.42	1896.37	2374.13	1901.71	2201.43	2065.19	1779.23	1826.91	1764.3	1936.94
ENSMUSG00000035270	Impg2	45.251	0.398621	0.191987	2.07629	0.037867	0.446855	33.0015	47.1641	51.044	38.0492	59.2858	45.5081	57.593	79.9963	24.517	41.9069	46.705	56.8544
ENSMUSG00000058153	Sez6l	3725.28	-0.311223	0.149989	-2.07497	0.0379889	0.447659	5155.24	4907.07	3368.91	5062.82	3672.13	3646.77	3635.24	3453.63	3409.03	4007.21	2364.8	2874.65
ENSMUSG00000026736	4930426L09Rik	7.11106	0.443713	0.21386	2.07479	0.0380062	0.447659	3.00014	7.02444	4.93974	5.32689	13.4741	5.25093	11.1748	11.9535	8.17232	2.26524	8.57846	7.00945
ENSMUSG00000048960	Prex2	156.197	-0.425414	0.205045	-2.07474	0.038011	0.447659	161.007	255.89	281.565	232.861	105.098	215.288	129.799	151.717	87.5606	183.484	104.848	112.93
ENSMUSG00000078496	Gm13152	5.05333	-0.424737	0.204744	-2.07448	0.0380347	0.447659	3.00014	9.03143	13.1726	9.89279	2.69481	4.37578	2.57879	5.51698	1.16747	3.39786	2.85949	4.67296
ENSMUSG00000020589	Fam49a	9943.93	-0.338123	0.163055	-2.07367	0.0381096	0.447659	9601.45	12949.1	15721.6	12504.5	8367.39	12800	8375.06	8769.25	7883.96	9525.32	8024.67	6555.39
ENSMUSG00000049265	Kcnk3	181.059	-0.31888	0.153809	-2.07322	0.0381522	0.447659	239.011	184.642	163.012	238.949	165.282	166.28	146.132	163.671	219.485	194.81	138.209	146.42
ENSMUSG00000037573	Tob1	785.579	0.377376	0.182029	2.07317	0.0381569	0.447659	580.027	629.189	813.411	583.675	805.749	714.127	1035.81	1098.8	535.871	748.661	1116.15	918.237
ENSMUSG00000033491	Prss35	22.945	-0.443338	0.213848	-2.07315	0.0381584	0.447659	38.0018	36.1257	19.759	42.6151	19.7619	24.5043	12.0344	27.5849	22.182	31.7133	15.2506	16.3554
ENSMUSG00000055675	Kbtbd11	770.033	-0.270076	0.130275	-2.07313	0.0381605	0.447659	1015.05	847.951	978.069	859.151	688.973	868.154	757.305	688.704	678.303	841.536	579.523	566.986
ENSMUSG00000078591	Hs3st4	1540.92	-0.279042	0.13462	-2.07281	0.0381901	0.447659	1674.08	1485.17	1816.18	1597.3	1215.36	1757.31	1203.44	1111.67	1914.66	1344.42	1659.46	1334.91
ENSMUSG00000068040	Tm9sf4	2356.02	0.160666	0.0775182	2.07263	0.038207	0.447659	2488.12	2384.3	2129.03	2488.42	2910.4	2336.66	2721.49	2693.21	2241.55	2242.59	2389.58	2379.32
ENSMUSG00000109419	NA	1.39431	-0.262331	0.126578	-2.07248	0.0382209	NA	3.00014	8.02793	3.29316	0.760984	0	0	2.57879	0.919497	0	0	0.953162	0.778827
ENSMUSG00000057554	Lgals8	333.109	-0.312642	0.150885	-2.07206	0.03826	0.447991	347.016	348.212	324.377	403.321	253.312	351.812	288.825	213.323	398.109	407.743	244.01	288.166
ENSMUSG00000105127	NA	1.73274	0.332794	0.160645	2.07162	0.0383011	NA	2.00009	0	1.64658	0.760984	2.69481	2.62547	2.57879	6.43648	1.16747	1.13262	0.953162	1.55765
ENSMUSG00000029913	Prdm5	76.1111	-0.348153	0.168114	-2.07094	0.0383643	0.448922	64.003	78.2724	108.674	75.3374	53.8962	72.6379	56.7334	55.1698	98.0679	58.8962	69.5809	70.0945
ENSMUSG00000043192	Gm1840	49.1292	-0.448542	0.216742	-2.06947	0.038502	0.450233	58.0027	72.2514	51.044	36.5272	33.236	11.377	60.1718	10.1145	66.5461	52.1005	28.5949	35.8261
ENSMUSG00000031604	Msmo1	1836.83	-0.216992	0.104867	-2.06921	0.0385261	0.450233	1584.07	1939.75	2003.89	2072.16	1421.06	1852.7	1686.53	1511.65	2069.93	1900.53	1898.7	1722.77
ENSMUSG00000005683	Cs	4898.55	-0.160919	0.0777864	-2.06873	0.0385716	0.450474	5119.24	5164.97	5176.85	5100.87	4698.85	4994.51	4382.23	4244.4	5003.8	5142.09	4384.55	4317.04
ENSMUSG00000104503	NA	1.1134	0.285599	0.138134	2.06755	0.0386824	NA	0	1.00349	0	0	1.79654	3.50062	2.57879	0.919497	1.16747	1.13262	1.90632	0.778827
ENSMUSG00000097412	1810014B01Rik	41.0711	0.388956	0.188154	2.06722	0.0387134	0.451781	40.0019	27.0943	29.6385	30.4393	30.5412	49.8839	48.1375	55.1698	29.1869	41.9069	57.1897	46.7296
ENSMUSG00000025733	Rhot2	642.889	0.177401	0.0858252	2.06701	0.0387334	0.451781	641.03	603.099	472.569	604.221	659.33	632.737	704.01	659.28	671.298	633.134	680.558	685.368
ENSMUSG00000024824	Rad9a	345.532	-0.204121	0.0988182	-2.06562	0.038864	0.452941	374.017	353.229	319.437	372.121	324.276	337.81	283.667	281.366	371.257	337.52	300.246	350.472
ENSMUSG00000008206	Cers4	1885.83	-0.229821	0.11127	-2.06542	0.0388828	0.452941	2183.1	2073.21	2354.61	2295.13	1855.83	2090.75	1876.5	1678.08	1738.37	1974.15	1399.24	1701.74
ENSMUSG00000097348	Rmst	75.7212	0.430465	0.208443	2.06515	0.038909	0.452955	33.0015	59.206	90.562	37.2882	70.0651	62.136	100.573	114.937	46.699	97.4052	133.443	89.5651
ENSMUSG00000086534	Gm16758	19.5666	-0.434968	0.210759	-2.06382	0.0390352	0.454132	20.0009	22.0768	37.8714	25.8734	7.18616	21.8789	19.7707	14.712	18.6796	13.5914	17.1569	17.1342
ENSMUSG00000037490	Slc2a12	22.5971	-0.442329	0.214386	-2.06323	0.0390904	0.454482	23.0011	14.0489	19.759	41.0931	13.4741	13.1273	15.4728	15.6315	38.5267	24.9176	43.8455	20.2495
ENSMUSG00000020059	Sycp3	4.54471	0.405494	0.196638	2.06214	0.0391946	0.455402	0	3.01048	4.93974	3.80492	10.7792	5.25093	7.73638	5.51698	3.50242	2.26524	5.71897	1.55765
ENSMUSG00000078851	Hist3h2a	600.334	-0.349277	0.169404	-2.0618	0.0392264	0.455479	419.019	584.032	843.05	667.383	374.579	602.982	400.572	481.817	684.14	626.338	585.242	436.143
ENSMUSG00000105826	NA	3.91237	-0.403734	0.195894	-2.06099	0.0393044	0.456093	7.00033	4.01397	6.58632	7.60984	0	4.37578	3.43839	1.83899	4.6699	6.79571	2.85949	3.11531
ENSMUSG00000041323	Ak7	19.508	-0.446348	0.216749	-2.05929	0.0394667	0.457683	27.0013	20.0698	6.58632	19.7856	8.08443	13.1273	11.1748	6.43648	44.364	31.7133	31.4544	17.1342
ENSMUSG00000032380	Dapk2	20.3386	0.436052	0.211823	2.05857	0.0395357	0.45778	20.0009	23.0803	16.4658	10.6538	28.7447	21.8789	29.2263	33.1019	23.3495	15.8567	25.7354	28.0378
ENSMUSG00000084890	A830036E02Rik	131.508	-0.420712	0.204375	-2.05853	0.0395394	0.45778	201.009	162.566	179.477	147.631	101.505	139.15	114.326	91.9497	157.609	167.628	51.4708	112.151
ENSMUSG00000011382	Dhdh	94.2459	-0.315189	0.153153	-2.05801	0.0395896	0.45778	97.0045	104.363	110.321	92.079	72.7599	93.6416	69.6274	74.4793	79.3883	118.925	62.9087	85.671
ENSMUSG00000030307	Slc6a11	1371.36	-0.320611	0.155789	-2.05798	0.0395918	0.45778	1915.09	1630.67	1309.03	2185.55	1427.35	1275.98	1334.95	1388.44	1319.25	1454.28	1014.16	1160.45
ENSMUSG00000030905	Crym	1234.68	-0.401404	0.195057	-2.05788	0.0396015	0.45778	1799.08	1433.99	1053.81	1562.3	825.511	1715.3	609.455	820.192	1757.05	919.686	1144.75	1053.75
ENSMUSG00000030213	Atf7ip	4958	0.225676	0.109692	2.05735	0.0396525	0.457894	4512.21	5210.13	5433.72	4774.41	6019.31	5145.91	6230.36	6171.67	3851.5	4932.55	4738.17	4827.17
ENSMUSG00000041629	Fam104a	421.69	-0.206737	0.100492	-2.05725	0.0396619	0.457894	485.023	383.334	383.653	387.341	333.258	370.191	333.524	373.316	495.009	395.284	446.08	432.249
ENSMUSG00000039065	Fam173b	281.534	0.382955	0.186328	2.05528	0.0398524	0.459543	318.015	356.24	283.212	199.378	460.813	342.186	435.816	393.545	166.949	293.348	252.588	237.542
ENSMUSG00000040428	Plekha4	58.5074	0.359237	0.174824	2.05485	0.0398939	0.459543	77.0036	36.1257	42.8111	44.1371	73.6582	69.1373	75.6446	56.0893	72.3834	57.7636	65.7682	63.085
ENSMUSG00000070866	Zfp804a	445.57	-0.289893	0.141081	-2.0548	0.039898	0.459543	474.022	597.078	520.32	503.771	443.746	427.076	419.484	376.994	380.597	613.879	339.326	418.23
ENSMUSG00000041565	L3mbtl4	23.0862	-0.432446	0.210465	-2.05472	0.0399062	0.459543	40.0019	33.1152	23.0521	46.42	28.7447	21.0037	19.7707	22.0679	7.00485	22.6524	14.2974	21.0283
ENSMUSG00000025757	Hspa4l	1084.63	-0.312817	0.152263	-2.05445	0.0399317	0.459544	916.043	1282.46	1755.26	1255.62	946.777	1106.2	979.941	1005.93	824.237	1237.95	796.844	886.306
ENSMUSG00000042659	Arrdc4	994.321	-0.188435	0.0917367	-2.05408	0.0399679	0.459559	988.046	988.439	991.242	1092.01	852.459	1035.31	877.649	776.975	972.507	1125.82	983.664	1036.62
ENSMUSG00000029624	Ptcd1	594.546	0.208249	0.101391	2.05392	0.0399837	0.459559	599.028	604.102	502.207	604.221	734.785	579.353	680.801	706.174	492.674	569.707	597.633	607.485
ENSMUSG00000104301	NA	1.08405	-0.270507	0.131793	-2.05252	0.0401191	NA	2.00009	3.01048	1.64658	3.04393	0	0.875155	0	0.919497	1.16747	0	1.90632	0.778827
ENSMUSG00000014077	Chp1	1013.95	-0.209524	0.102082	-2.0525	0.0401214	0.460736	976.045	1088.79	1228.35	1188.66	907.253	1081.69	963.609	884.557	866.266	1032.95	998.914	944.718
ENSMUSG00000025193	Cutc	52.5048	0.346914	0.169057	2.05205	0.0401647	0.460736	48.0022	51.1781	39.5179	35.0053	57.4893	53.3845	56.7334	66.2038	57.2063	48.7026	61.9556	56.8544
ENSMUSG00000031399	Fam3a	594.166	0.193022	0.09407	2.0519	0.0401798	0.460736	578.027	508.77	554.898	483.986	634.179	600.357	596.561	610.546	714.495	531.198	604.305	618.389
ENSMUSG00000035967	Ddx26b	1360.5	0.297857	0.145174	2.05172	0.0401965	0.460736	984.046	1240.32	1546.14	1098.1	1492.93	1309.23	1787.96	1570.5	1126.61	1628.71	1402.1	1859.84
ENSMUSG00000037681	Esyt3	61.1779	-0.392572	0.191378	-2.0513	0.0402382	0.460736	69.0032	87.3038	87.2688	76.8594	67.3703	63.8863	41.2607	48.7334	53.7038	89.4769	42.8923	42.8355
ENSMUSG00000097134	1110002J07Rik	78.5665	-0.308954	0.150635	-2.05101	0.0402663	0.460736	78.0036	70.2444	85.6222	85.9912	52.0997	72.6379	52.4354	71.7208	93.398	82.6812	72.4403	97.3534
ENSMUSG00000040857	Erf	534.209	0.237543	0.115819	2.05098	0.0402691	0.460736	541.025	428.491	431.404	516.708	586.571	521.593	567.334	623.419	503.182	479.098	582.382	628.514
ENSMUSG00000031207	Msn	995.043	-0.309947	0.151147	-2.05063	0.0403031	0.460736	1027.05	1119.9	1427.59	1061.57	831.798	1184.96	778.795	810.077	703.987	1083.92	693.902	954.842
ENSMUSG00000025810	Nrp1	2865.3	-0.41549	0.202628	-2.05051	0.0403151	0.460736	3678.17	4146.43	3941.92	4075.83	2093.87	4460.67	1928.94	1934.62	1825.93	3071.66	1508.86	2303.77
ENSMUSG00000020086	H2afy2	3830.39	0.217769	0.106251	2.04956	0.0404072	0.461498	3733.17	3452.01	3415.01	3359.74	4579.38	3408.73	4021.2	4395.2	3801.3	3489.6	4444.6	3863.76
ENSMUSG00000013089	Etv5	670.502	-0.341174	0.16649	-2.04921	0.0404414	0.461598	773.036	733.552	782.126	837.082	453.627	912.787	495.988	480.897	672.466	598.023	535.677	636.302
ENSMUSG00000028024	Enpep	16.1138	-0.441116	0.2153	-2.04884	0.0404779	0.46172	16.0007	31.1082	19.759	23.5905	10.7792	13.1273	12.894	16.551	14.0097	12.4588	16.2038	24.9225
ENSMUSG00000024592	C330018D20Rik	284.078	0.327474	0.159854	2.04858	0.0405031	0.46172	158.007	252.88	335.903	208.51	286.548	283.55	328.366	344.812	274.357	250.309	381.265	292.06
ENSMUSG00000106380	NA	1.04495	-0.260443	0.127154	-2.04825	0.0405355	NA	1.00005	4.01397	1.64658	3.04393	0	0	0.859597	0.919497	0	1.13262	0.953162	0
ENSMUSG00000075389	2810410L24Rik	271.461	0.238314	0.116353	2.0482	0.0405409	0.46186	234.011	188.656	182.771	212.314	241.635	254.67	247.564	240.908	325.726	306.94	280.23	353.588
ENSMUSG00000105201	NA	9.53511	0.443366	0.216524	2.04765	0.0405938	0.462173	8.00037	9.03143	9.87949	8.37082	17.0671	13.1273	14.6132	17.4705	5.83737	5.66309	3.81265	10.1248
ENSMUSG00000101599	RP23-13C17.6	132.381	0.304908	0.148951	2.04704	0.0406544	0.462571	98.0046	110.384	128.433	119.474	152.706	142.65	156.447	128.73	143.599	148.373	106.754	186.919
ENSMUSG00000105481	NA	1.33051	-0.266129	0.130046	-2.04643	0.0407138	NA	1.00005	2.00698	8.23291	2.28295	0.89827	0	1.71919	0	1.16747	0	1.90632	0
ENSMUSG00000041309	Nkx6-2	3.57827	0.34877	0.170457	2.04609	0.0407474	0.463339	1.00005	1.00349	0	2.28295	7.18616	0	9.45557	5.51698	1.16747	6.79571	6.67214	7.00945
ENSMUSG00000020564	Atxn7l1	757.234	0.270564	0.132261	2.04568	0.0407876	0.463505	735.034	763.657	821.644	815.775	993.487	788.515	1076.22	1004.09	492.674	695.428	706.293	770.26
ENSMUSG00000025766	D3Ertd751e	131.976	0.364392	0.17822	2.04462	0.0408921	0.464186	68.0032	102.356	176.184	100.45	143.723	132.148	165.902	165.51	108.575	113.262	162.991	154.208
ENSMUSG00000030170	Wnt5b	57.4964	-0.409818	0.200444	-2.04455	0.0408988	0.464186	74.0034	61.213	65.8632	59.3567	27.8464	81.3894	27.5071	34.9409	63.0436	43.0395	45.7518	48.2873
ENSMUSG00000056752	Dnah9	120.417	-0.394815	0.193171	-2.04386	0.0409671	0.46467	168.008	131.457	103.735	200.139	114.08	126.898	105.73	70.8013	171.619	121.19	80.0656	89.5651
ENSMUSG00000041921	Metap1d	865.425	0.243151	0.119008	2.04314	0.0410382	0.465186	710.033	653.273	726.142	515.186	791.376	685.247	895.701	750.31	1141.79	1010.3	1063.73	1229.77
ENSMUSG00000039997	Ifi203	79.615	-0.415481	0.203427	-2.0424	0.0411115	0.465544	66.0031	148.517	174.538	102.733	24.2533	143.525	17.1919	21.1484	59.5412	80.4159	29.548	53.7391
ENSMUSG00000010651	Acaa1b	10.7954	0.442271	0.216555	2.04231	0.0411212	0.465544	5.00023	10.0349	6.58632	6.84885	20.6602	9.62671	17.1919	7.35598	14.0097	6.79571	11.4379	14.0189
ENSMUSG00000091604	Gm17349	2.28575	-0.339515	0.166252	-2.04217	0.0411345	NA	3.00014	5.01746	6.58632	1.52197	0.89827	0	1.71919	0.919497	1.16747	2.26524	1.90632	4.67296
ENSMUSG00000031134	Rbmx	6730.8	0.214007	0.104831	2.04144	0.0412066	0.466219	5348.25	5804.2	7165.92	5321.56	6863.68	7035.37	7211.16	6567.05	6042.85	7261.22	7409.89	8172.24
ENSMUSG00000026994	Galnt3	23.0644	0.441047	0.216145	2.04051	0.0412991	0.466264	13.0006	15.0524	16.4658	23.5905	26.9481	14.8776	47.2779	32.1824	23.3495	15.8567	45.7518	28.0378
ENSMUSG00000022324	Matn2	82.5011	-0.393804	0.193033	-2.04008	0.041342	0.466264	80.0037	75.2619	85.6222	106.538	60.1841	39.382	62.7506	76.3183	101.57	66.8245	79.1125	105.142
ENSMUSG00000069919	Hba-a1	667.014	0.308049	0.151013	2.03988	0.041362	0.466264	654.03	464.617	456.103	417.019	738.378	600.357	621.489	597.673	789.213	707.887	634.806	609.822
ENSMUSG00000025597	Klhl4	121.788	-0.418396	0.205119	-2.03977	0.0413733	0.466264	118.005	143.499	243.694	162.851	68.2686	134.774	118.624	109.42	56.0388	144.975	135.349	114.488
ENSMUSG00000063659	Zbtb18	16441.3	-0.387264	0.189868	-2.03965	0.0413856	0.466264	16308.8	19628.3	25354.1	18807.7	10026.5	22220.2	11639.8	11912.1	12775.7	16379.9	14999.9	14332
ENSMUSG00000025092	Hspa12a	3767.74	-0.259852	0.127404	-2.03958	0.0413919	0.466264	4273.2	4354.15	4541.27	4585.69	3320.01	4694.33	3193.4	3342.37	3407.86	3762.56	3027.24	2990.7
ENSMUSG00000038349	Plcl1	636.827	0.317105	0.155481	2.03951	0.0413995	0.466264	504.023	597.078	694.857	508.337	808.443	551.348	795.987	822.95	470.492	748.661	808.282	662.003
ENSMUSG00000025409	Mbd6	2667.09	0.275185	0.134939	2.03934	0.0414165	0.466264	2998.14	2319.07	1847.46	2394.05	3170.89	2590.46	3044.69	3041.7	2434.19	2496.29	2572.59	3580.27
ENSMUSG00000109975	NA	22.7657	-0.426075	0.209113	-2.03753	0.0415968	0.467783	33.0015	39.1362	27.9919	16.7416	15.2706	23.6292	17.1919	16.551	17.5121	23.785	28.5949	23.3648
ENSMUSG00000074340	Ovgp1	193.515	0.30569	0.150057	2.03716	0.0416338	0.467783	175.008	141.492	141.606	105.016	182.349	176.781	200.286	159.993	269.687	177.821	253.541	207.947
ENSMUSG00000035125	Gcfc2	284.554	0.325444	0.159761	2.03707	0.0416426	0.467783	186.009	322.121	321.083	262.539	344.936	338.685	371.346	367.799	190.298	262.768	275.464	351.251
ENSMUSG00000049687	Fam109b	13.3963	-0.439883	0.215951	-2.03695	0.0416547	0.467783	26.0012	13.0454	13.1726	12.1757	12.5758	6.12609	9.45557	8.27548	16.3446	10.1936	11.4379	10.9036
ENSMUSG00000029802	Abcg2	311.569	-0.280483	0.13782	-2.03514	0.0418369	0.469538	261.012	351.222	461.043	355.379	248.821	344.811	292.263	254.701	322.223	274.094	276.417	265.58
ENSMUSG00000058600	Rpl30	461.619	-0.432826	0.212746	-2.03447	0.0419042	0.469965	661.031	733.552	363.894	299.828	240.736	321.182	361.891	307.112	426.128	320.531	1083.75	407.327
ENSMUSG00000018479	1700125H20Rik	6.90294	0.43068	0.211741	2.034	0.0419516	0.469965	6.00028	9.03143	4.93974	2.28295	9.88097	5.25093	18.0515	11.034	5.83737	3.39786	5.71897	5.45179
ENSMUSG00000024426	Atat1	8643.88	0.173866	0.085491	2.03373	0.0419784	0.469965	9175.43	7484.04	7618.73	8104.48	9694.13	8608.03	9438.38	8981.65	9409.85	8025.74	8948.29	8840.47
ENSMUSG00000022947	Cbr3	26.7198	-0.434893	0.21384	-2.03373	0.0419788	0.469965	44.002	18.0629	26.3453	35.7662	8.08443	31.5056	12.0344	5.51698	56.0388	27.1829	11.4379	14.0189
ENSMUSG00000022013	Dnajc15	188.369	-0.331574	0.163131	-2.03257	0.042096	0.470986	195.009	179.625	158.072	192.529	150.011	184.658	105.73	110.34	261.514	173.291	190.632	144.862
ENSMUSG00000097486	Gm17733	2.54164	-0.355205	0.174759	-2.03255	0.0420985	NA	6.00028	3.01048	6.58632	1.52197	0.89827	0.875155	2.57879	0	1.16747	2.26524	1.90632	1.55765
ENSMUSG00000003283	Hck	27.5089	0.431758	0.21254	2.03142	0.0422127	0.471862	24.0011	27.0943	23.0521	19.0246	49.4049	22.754	35.2435	44.1359	26.8519	29.4481	17.1569	33.4896
ENSMUSG00000023826	Park2	106.826	0.359424	0.176945	2.03128	0.0422264	0.471862	100.005	120.419	70.803	95.8839	132.944	101.518	149.57	149.878	92.2305	69.0897	136.302	130.843
ENSMUSG00000021785	Ngly1	419.196	0.280607	0.138218	2.03017	0.0423394	0.472834	285.013	406.414	464.336	387.341	458.118	462.082	495.988	499.287	309.381	378.295	520.427	421.346
ENSMUSG00000022769	Sdf2l1	164.72	-0.318225	0.156792	-2.0296	0.0423971	0.473186	158.007	149.52	126.787	151.436	114.979	134.774	82.5214	120.454	227.658	185.749	170.616	180.688
ENSMUSG00000082408	Gm13545	0.71031	0.207225	0.102124	2.02914	0.0424439	NA	0	0	0	0	1.79654	2.62547	0.859597	1.83899	2.33495	0	0.953162	0
ENSMUSG00000055652	Klhl25	1338.82	-0.299331	0.147604	-2.02794	0.0425667	0.474526	1584.07	1279.45	1256.34	1419.23	940.489	1600.66	930.944	887.315	1445.33	1304.78	1228.63	1149.55
ENSMUSG00000058325	Dock1	501.822	0.250443	0.123498	2.02791	0.0425696	0.474526	422.02	540.882	538.432	497.683	661.127	528.594	579.369	645.487	365.42	455.313	468.956	518.699
ENSMUSG00000083064	Gm7785	16.4273	0.426879	0.210531	2.02763	0.042598	0.474551	7.00033	7.02444	26.3453	14.4587	25.1516	10.5019	35.2435	37.6994	4.6699	7.92833	8.57846	7.78827
ENSMUSG00000022545	Ercc4	533.325	0.170822	0.0842632	2.02725	0.0426373	0.474583	576.027	562.959	464.336	522.035	659.33	566.226	587.105	601.351	513.689	511.944	523.286	559.198
ENSMUSG00000022272	Myo10	1010.39	0.269737	0.133066	2.02709	0.0426532	0.474583	832.039	974.391	834.817	859.912	1143.5	828.772	1173.35	1171.44	802.055	1049.94	1035.13	1246.12
ENSMUSG00000025510	Cd151	714.494	-0.307758	0.151899	-2.02607	0.0427574	0.475449	847.039	693.413	704.737	719.891	520.099	834.898	492.549	463.427	883.779	659.184	582.382	616.831
ENSMUSG00000087674	4930447M23Rik	63.1244	0.374502	0.184971	2.02466	0.0429026	0.476772	63.0029	64.2235	70.803	56.3128	82.6409	69.1373	100.573	100.225	30.3543	58.8962	68.6277	71.6521
ENSMUSG00000087377	AV099323	7.29318	0.428136	0.211519	2.0241	0.0429598	0.477115	3.00014	1.00349	9.87949	4.5659	8.08443	10.5019	9.45557	10.1145	9.3398	5.66309	7.6253	6.23062
ENSMUSG00000032125	Robo4	166.009	-0.248192	0.122666	-2.02331	0.0430411	0.47733	200.009	180.629	130.08	177.309	163.485	136.524	131.518	145.281	178.624	167.628	179.195	191.592
ENSMUSG00000015484	Fam163a	128.582	-0.41129	0.20328	-2.02327	0.0430456	0.47733	197.009	185.646	159.718	175.787	34.1343	205.662	17.1919	31.2629	204.308	112.129	58.1429	98.9111
ENSMUSG00000031605	Klhl2	1758.46	-0.232079	0.114725	-2.02291	0.0430821	0.47733	1894.09	1941.76	2069.75	2113.25	1547.72	1763.44	1695.13	1731.41	1295.9	1985.48	1676.61	1598.15
ENSMUSG00000008475	Arpc5	2928.25	-0.221439	0.10947	-2.02283	0.0430903	0.47733	2573.12	2852.93	3434.77	2962.51	2254.66	3094.55	2353.58	2317.13	3169.69	2981.05	3248.38	2806.12
ENSMUSG00000032724	Abtb2	345.496	-0.253812	0.1255	-2.02241	0.0431343	0.47733	436.02	377.313	273.332	387.341	309.005	330.809	291.404	290.561	421.458	340.918	312.637	299.849
ENSMUSG00000004044	Ptrf	219.5	-0.298733	0.14772	-2.02229	0.0431469	0.47733	199.009	248.866	179.477	267.866	182.349	146.151	179.656	201.37	261.514	212.932	211.602	251.561
ENSMUSG00000040231	Syngr4	3.58343	0.371717	0.183825	2.02212	0.0431637	0.47733	2.00009	1.00349	3.29316	1.52197	6.28789	5.25093	4.29799	7.35598	1.16747	5.66309	5.71897	3.89414
ENSMUSG00000026939	Tmem141	155.484	-0.331926	0.164251	-2.02085	0.0432953	0.478376	191.009	142.496	131.726	175.026	124.86	123.397	110.888	127.81	203.141	137.047	142.021	116.045
ENSMUSG00000037992	Rara	368.727	0.348539	0.172484	2.0207	0.0433111	0.478376	420.02	285.995	210.762	308.959	476.083	250.294	444.412	491.931	377.094	382.825	449.893	457.951
ENSMUSG00000019432	Ddx39b	10280.2	0.181574	0.08992	2.01928	0.043458	0.479706	10649.5	9371.61	7901.94	8731.53	11133.2	10287.5	10232.6	10176.1	11035	9760.91	10949	11773.5
ENSMUSG00000021175	Cdca7l	125.862	0.34733	0.17204	2.01889	0.0434991	0.479708	123.006	114.398	111.968	95.8839	188.637	96.2671	145.272	169.188	86.3931	103.068	125.817	151.871
ENSMUSG00000022388	Ttll8	18.9367	0.437422	0.216677	2.01877	0.0435111	0.479708	18.0008	16.0559	18.1124	18.2636	33.236	19.2534	41.2607	27.5849	8.17232	15.8567	17.1569	38.1625
ENSMUSG00000040125	Gpr26	1869.34	-0.334254	0.165609	-2.01833	0.043557	0.479922	2405.11	2619.11	2211.36	2827.82	1979.79	1906.09	1950.43	1770.95	1469.85	2238.05	1064.68	1431.48
ENSMUSG00000051319	1500011K16Rik	144.64	-0.304905	0.151104	-2.01785	0.0436066	0.480176	185.009	112.391	121.847	138.499	105.996	101.518	116.046	114.018	177.456	148.373	158.225	151.093
ENSMUSG00000040618	Pck2	305.699	-0.310428	0.153939	-2.01656	0.0437418	0.481172	344.016	282.985	260.16	304.393	222.771	288.801	216.619	198.611	421.458	291.083	227.806	272.59
ENSMUSG00000037428	Vgf	346.061	-0.388071	0.19245	-2.01648	0.0437502	0.481172	596.028	361.257	230.521	550.191	325.174	257.296	280.229	345.731	412.119	362.438	253.541	316.204
ENSMUSG00000010461	Eya4	61.3116	0.400799	0.198811	2.01598	0.0438018	0.481447	50.0023	73.2549	57.6303	64.6836	83.5392	85.7652	91.1173	101.145	28.0194	58.8962	47.6581	53.7391
ENSMUSG00000042770	Hebp1	59.412	-0.36359	0.18041	-2.01535	0.0438675	0.481479	90.0042	77.2689	74.0962	93.601	61.0824	65.6367	63.6102	54.2503	66.5461	48.7026	28.5949	39.7202
ENSMUSG00000026610	Esrrg	303.51	0.414481	0.205687	2.0151	0.043894	0.481479	188.009	249.869	278.272	278.52	394.341	154.027	454.727	532.389	199.638	438.323	409.86	369.943
ENSMUSG00000068105	Tnfrsf13c	7.92822	0.432126	0.214469	2.01486	0.0439191	0.481479	3.00014	9.03143	3.29316	6.08787	8.9827	11.377	10.3152	13.7925	9.3398	7.92833	9.53162	6.23062
ENSMUSG00000078864	Gm14322	13.2312	-0.436663	0.21675	-2.01459	0.0439472	0.481479	11.0005	27.0943	23.0521	14.4587	11.6775	8.75155	15.4728	5.51698	9.3398	13.5914	13.3443	7.00945
ENSMUSG00000069171	Nr2f1	5038.62	0.183859	0.091272	2.01441	0.0439668	0.481479	4825.22	4724.44	5094.52	4881.71	5551.31	4721.46	6036.09	6005.24	4343.01	4822.69	5226.19	5017.21
ENSMUSG00000015759	Cnih1	929.516	0.197064	0.0978304	2.01434	0.0439737	0.481479	736.034	876.048	910.559	802.077	962.048	900.535	1017.76	953.519	830.075	921.952	1099.95	1030.39
ENSMUSG00000042389	Tsen2	598.927	0.25267	0.12545	2.0141	0.0439985	0.481479	587.027	542.889	462.689	541.059	719.515	589.855	624.927	659.28	661.958	508.546	790.172	663.561
ENSMUSG00000036545	Adamts2	451.226	0.38296	0.190156	2.01393	0.0440173	0.481479	467.022	402.4	321.083	461.156	610.824	543.471	568.194	638.131	298.874	311.47	722.497	625.398
ENSMUSG00000032178	Ilf3	6550.31	0.160475	0.0797295	2.01274	0.0441416	0.481863	6623.31	6335.04	6426.61	6065.8	7280.48	6923.35	7126.92	7226.33	5482.46	6108.21	6528.21	7111.47
ENSMUSG00000094002	Gm9866	57.5269	-0.403629	0.200555	-2.01256	0.0441611	0.481863	74.0034	77.2689	77.3893	110.343	70.0651	33.2559	64.4698	61.6063	38.5267	56.6309	36.2202	32.7108
ENSMUSG00000109780	NA	28.2438	0.417076	0.207247	2.01246	0.0441714	0.481863	15.0007	25.0873	16.4658	29.6784	33.236	23.6292	47.2779	34.0214	22.182	24.9176	42.8923	42.0567
ENSMUSG00000030805	Stx4a	451.77	0.294125	0.146155	2.01242	0.0441757	0.481863	418.019	315.096	322.73	383.536	502.133	387.694	472.779	462.507	588.407	369.234	618.602	513.247
ENSMUSG00000032359	Ctsh	46.6808	-0.384211	0.190929	-2.01233	0.0441854	0.481863	53.0025	66.2305	27.9919	67.7276	35.0325	32.3807	45.5587	40.4579	53.7038	44.1721	60.0492	49.0661
ENSMUSG00000037060	Prkcdbp	112.768	-0.375956	0.18695	-2.01099	0.044326	0.482944	167.008	101.353	70.803	130.889	87.1322	108.519	74.785	64.3648	165.781	113.262	96.2694	102.026
ENSMUSG00000038077	Kcna6	826.216	-0.290375	0.144418	-2.01065	0.0443621	0.482944	874.041	1000.48	940.198	893.395	790.478	677.37	759.884	716.289	1105.6	824.546	803.516	631.629
ENSMUSG00000090260	2810442N19Rik	4.05107	0.386197	0.192078	2.01063	0.0443645	0.482944	0	3.01048	8.23291	5.32689	8.08443	7.8764	8.59597	9.19497	1.16747	1.13262	0.953162	3.89414
ENSMUSG00000060216	Arrb2	1385.55	0.271087	0.13485	2.01029	0.044401	0.483051	1303.06	1123.91	997.828	1179.52	1529.75	1230.47	1413.18	1518.09	1716.19	1219.83	1681.38	1499.24
ENSMUSG00000081381	Gm5752	2.43873	-0.341781	0.170029	-2.01013	0.0444173	NA	2.00009	7.02444	3.29316	3.80492	1.79654	0.875155	1.71919	0	2.33495	0	0	0.778827
ENSMUSG00000052105	Mtcl1	1375.03	-0.224914	0.111921	-2.00957	0.0444763	0.4835	1711.08	1455.06	1210.24	1539.47	1234.22	1421.25	1157.88	1195.35	1404.47	1486	1167.62	1450.18
ENSMUSG00000000247	Lhx2	3651.83	-0.365892	0.182091	-2.00939	0.0444956	0.4835	4061.19	3805.24	3747.62	3873.41	1924.99	4810.73	2044.98	2349.32	3651.86	3474.87	2988.16	3377
ENSMUSG00000031488	Rab11fip1	40.055	-0.372517	0.185439	-2.00885	0.0445536	0.483509	48.0022	54.1886	47.7509	40.3321	35.9308	34.1311	34.3839	30.3434	49.0339	48.7026	25.7354	28.8166
ENSMUSG00000057604	Lmcd1	95.2141	-0.407702	0.202979	-2.0086	0.04458	0.483509	137.006	96.3352	79.0359	85.9912	63.7772	103.268	35.2435	58.8478	129.59	82.6812	51.4708	80.998
ENSMUSG00000039632	Ccdc151	120.127	0.310147	0.154427	2.00837	0.0446036	0.483509	129.006	107.374	74.0962	102.733	167.977	105.019	140.974	124.132	144.767	122.323	141.068	133.179
ENSMUSG00000027544	Nfatc2	128.786	0.269357	0.134126	2.00824	0.0446177	0.483509	133.006	113.395	98.7949	117.952	153.604	124.272	132.378	165.51	131.925	106.466	154.412	130.064
ENSMUSG00000017615	Tnfaip1	1991.75	-0.125128	0.0623109	-2.00813	0.0446299	0.483509	1949.09	2006.98	2117.5	2021.93	1906.13	1847.45	1858.45	1790.26	2048.92	2101.01	1924.44	1960.31
ENSMUSG00000042662	Dusp15	443.323	0.267925	0.133483	2.00718	0.0447308	0.484144	498.023	390.358	329.316	400.277	551.538	418.324	575.071	452.393	475.162	404.345	463.237	505.459
ENSMUSG00000044528	Tram1l1	724.53	0.223882	0.111556	2.00691	0.0447598	0.484144	608.028	662.305	666.865	712.281	776.106	603.857	880.228	872.603	701.652	761.12	842.596	729.761
ENSMUSG00000024975	Pdcd4	1405.89	0.213853	0.106563	2.00682	0.0447688	0.484144	1051.05	1353.71	1452.28	1212.25	1410.28	1356.49	1530.94	1633.03	1364.78	1403.31	1609.89	1433.04
ENSMUSG00000072812	Ahnak2	111.773	-0.376593	0.187685	-2.00652	0.0448013	0.484207	178.008	101.353	107.028	164.372	97.9115	105.894	102.292	85.5133	165.781	106.466	105.801	110.593
ENSMUSG00000103251	NA	0.731511	-0.217456	0.108378	-2.00646	0.0448075	NA	2.00009	1.00349	3.29316	1.52197	0.89827	0	0	0	0	1.13262	0	0.778827
ENSMUSG00000110653	NA	9.60524	-0.434604	0.216626	-2.00624	0.044831	0.484239	12.0006	8.02793	19.759	12.1757	3.59308	7.8764	6.01718	9.19497	14.0097	7.92833	4.76581	9.34593
ENSMUSG00000023800	Tiam2	5849.79	-0.337198	0.168099	-2.00595	0.0448621	0.484286	6266.29	6182.51	7338.81	5862.62	4309.9	6976.74	3802.86	4160.73	5649.41	6087.83	4208.21	4788.23
ENSMUSG00000061577	Gpr114	2.68332	0.347464	0.173222	2.00589	0.0448676	NA	1.00005	1.00349	0	1.52197	4.49135	6.12609	5.15758	0.919497	1.16747	3.39786	1.90632	7.00945
ENSMUSG00000085666	Gm9855	181.489	0.398956	0.198997	2.00483	0.0449811	0.485221	84.0039	91.3178	174.538	197.095	247.024	98.8926	240.687	228.035	164.614	214.065	166.803	171.342
ENSMUSG00000025277	Abhd6	284.875	-0.191206	0.0953821	-2.00463	0.0450023	0.485221	304.014	272.95	344.135	349.292	271.278	294.927	266.475	270.332	262.682	286.553	262.12	260.907
ENSMUSG00000020639	Pfn4	79.7856	0.37495	0.187101	2.004	0.0450703	0.485336	46.0021	62.2165	87.2688	72.2935	81.7426	65.6367	110.888	116.776	66.5461	67.9571	112.473	72.4309
ENSMUSG00000046182	Gsg1l	635.498	-0.266072	0.132776	-2.00392	0.0450784	0.485336	827.038	677.357	591.123	742.72	509.319	743.007	515.758	546.181	674.801	603.686	544.256	537.391
ENSMUSG00000020644	Id2	5025.84	-0.373887	0.186591	-2.00378	0.0450933	0.485336	5018.23	5837.31	6077.53	4887.04	2658.88	6922.48	2695.7	3173.19	5762.66	4370.78	4796.31	4484.49
ENSMUSG00000003974	Grm3	394.022	-0.372041	0.18571	-2.00334	0.0451407	0.485382	582.027	603.099	554.898	690.973	441.051	476.96	436.675	387.108	252.175	412.273	153.459	297.512
ENSMUSG00000106887	NA	29.3238	0.385313	0.192345	2.00324	0.0451512	0.485382	18.0008	23.0803	16.4658	16.7416	26.9481	28.8801	24.9283	29.4239	44.364	37.3764	40.986	34.2684
ENSMUSG00000020812	1810032O08Rik	196.782	0.251092	0.125439	2.00171	0.0453159	0.486174	197.009	171.597	111.968	149.153	199.416	206.537	188.252	178.383	226.49	215.198	248.775	241.436
ENSMUSG00000047656	Trpt1	214.865	0.255513	0.127648	2.0017	0.0453169	0.486174	206.01	157.548	195.943	197.095	262.295	233.666	206.303	217.921	252.175	193.678	246.869	220.408
ENSMUSG00000036615	Rfxap	861.938	0.255606	0.127716	2.00135	0.0453545	0.486174	787.037	745.594	739.315	837.843	1053.67	774.512	925.786	1032.6	933.98	738.467	1109.48	859.047
ENSMUSG00000022971	Ifnar2	423.364	0.186428	0.0931572	2.00122	0.0453688	0.486174	436.02	379.32	352.368	374.404	473.389	416.574	434.956	446.876	443.64	394.151	436.548	427.576
ENSMUSG00000027332	Ivd	1055.67	-0.251443	0.125645	-2.00122	0.0453691	0.486174	1091.05	1075.74	991.242	1170.39	802.155	1143.83	882.807	745.712	1172.14	1068.06	1150.47	1029.61
ENSMUSG00000038383	Pigu	861.727	0.175838	0.0878726	2.00106	0.0453859	0.486174	771.036	814.835	826.584	767.072	959.353	898.785	855.299	893.752	924.64	816.618	932.193	818.548
ENSMUSG00000037705	Tecta	38.2378	-0.431649	0.215763	-2.00057	0.045439	0.486455	55.0026	58.2025	55.9838	47.942	19.7619	69.1373	18.0515	20.2289	42.0291	20.3871	14.2974	22.586
ENSMUSG00000098488	Pla2g4b	89.0787	-0.433304	0.216698	-1.99957	0.0455465	0.487098	100.005	120.419	92.2085	184.919	62.8789	118.146	83.381	17.4705	67.7135	116.66	107.707	112.151
ENSMUSG00000020473	Aebp1	45.1218	-0.433247	0.216694	-1.99935	0.0455706	0.487098	25.0012	30.1048	18.1124	61.6397	11.6775	19.2534	12.894	22.0679	141.264	57.7636	79.1125	82.5557
ENSMUSG00000030495	Slc7a10	111.571	-0.293233	0.146671	-1.99926	0.0455797	0.487098	127.006	109.381	88.9154	127.845	102.403	90.141	90.2577	79.9963	157.609	133.649	108.661	110.593
ENSMUSG00000033967	2310014L17Rik	43.8303	0.346365	0.173359	1.99796	0.0457205	0.487639	28.0013	37.1292	39.5179	31.9613	39.5239	41.1323	48.1375	54.2503	51.3689	48.7026	53.3771	57.6332
ENSMUSG00000029591	Ung	194.945	0.289333	0.144844	1.99755	0.0457658	0.487639	177.008	149.52	130.08	159.046	162.587	219.664	183.094	215.162	220.653	165.362	199.211	213.399
ENSMUSG00000021390	Ogn	38.7936	-0.431721	0.216142	-1.9974	0.0457822	0.487639	8.00037	49.1711	42.8111	43.3761	17.9654	27.1298	13.7536	19.3094	47.8665	48.7026	40.986	91.1228
ENSMUSG00000032575	Manf	1115.18	-0.198573	0.099427	-1.99718	0.0458061	0.487639	1042.05	1017.54	1103.21	1170.39	963.844	990.676	876.789	914.9	1270.21	1268.53	1197.17	1070.89
ENSMUSG00000046722	Cdc42se1	1503.98	-0.230398	0.115364	-1.99714	0.0458097	0.487639	1557.07	1405.89	1613.65	1402.49	1179.43	1615.54	1088.25	1142.02	1644.97	1461.08	1346.82	1387.87
ENSMUSG00000015968	Cacna1d	1297.26	-0.26711	0.133769	-1.9968	0.0458466	0.487639	1727.08	1527.31	1498.39	1704.6	1324.05	1447.51	1291.97	1188.91	1167.47	1329.69	952.209	1147.99
ENSMUSG00000051295	9630028B13Rik	61.5046	-0.432351	0.216537	-1.99667	0.0458616	0.487639	49.0023	75.2619	108.674	65.4446	17.0671	95.3919	22.3495	20.2289	42.0291	58.8962	22.8759	38.9414
ENSMUSG00000035356	Nfkbiz	59.4615	0.328562	0.164557	1.99665	0.0458636	0.487639	57.0026	40.1397	59.2769	60.8787	71.8616	59.5106	88.5385	65.2843	58.3737	50.9678	58.1429	67.758
ENSMUSG00000078786	BC024978	313.059	0.179594	0.0899514	1.99656	0.0458727	0.487639	319.015	290.009	258.513	274.715	342.241	327.308	318.911	318.146	310.548	287.685	335.513	322.435
ENSMUSG00000087719	Gm26464	0.865744	0.246202	0.123344	1.99606	0.0459279	NA	0	1.00349	0	0.760984	2.69481	1.75031	1.71919	2.75849	0	1.13262	0	0
ENSMUSG00000019795	Pcmt1	1526.9	-0.183783	0.092085	-1.9958	0.0459554	0.488232	1425.07	1445.03	1814.53	1568.39	1274.65	1521.9	1359.88	1303.85	1483.86	1612.85	1502.18	1473.54
ENSMUSG00000021365	Nedd9	667.129	-0.324224	0.162502	-1.9952	0.0460213	0.488645	568.026	695.42	913.853	617.158	441.949	705.375	469.34	509.402	576.733	800.761	665.307	731.319
ENSMUSG00000041890	Git2	1259.64	0.158465	0.0795201	1.99276	0.0462874	0.49097	1289.06	1211.21	1174.01	1304.33	1491.13	1264.6	1460.46	1370.05	1049.56	1208.5	1170.48	1293.63
ENSMUSG00000024867	Pip5k1b	66.6823	0.374448	0.18793	1.99249	0.0463174	0.49097	60.0028	62.2165	64.2167	60.1177	97.9115	48.1335	108.309	91.9497	45.5315	74.7528	84.8315	68.5368
ENSMUSG00000046841	Ckap4	1530.64	0.188816	0.0947678	1.99241	0.0463261	0.49097	1463.07	1379.8	1376.54	1545.56	1738.15	1389.75	1707.16	1787.5	1416.15	1540.36	1723.32	1530.4
ENSMUSG00000004730	Emr1	71.0791	0.318197	0.159722	1.99219	0.0463501	0.49097	64.003	72.2514	74.0962	57.0738	95.2167	64.7615	110.888	72.6403	61.8762	65.6919	59.0961	65.4215
ENSMUSG00000030888	Rrp8	420.2	0.208003	0.104421	1.99196	0.0463757	0.49097	376.017	345.201	413.292	390.385	491.354	406.947	404.011	472.622	402.779	387.356	481.347	427.576
ENSMUSG00000022407	Adsl	825.952	0.18104	0.0909218	1.99116	0.0464628	0.491549	839.039	777.706	638.874	730.544	896.474	856.777	815.758	847.777	842.917	783.772	936.006	805.308
ENSMUSG00000027078	Ube2l6	102.085	0.308496	0.154948	1.99097	0.0464847	0.491549	73.0034	83.2898	95.5017	82.9472	130.249	91.8913	98.8537	107.581	68.881	100.803	127.724	108.257
ENSMUSG00000087334	AW495222	2.06126	0.325058	0.163307	1.99046	0.0465399	NA	3.00014	2.00698	0	0.760984	5.38962	2.62547	6.01718	3.67799	1.16747	1.13262	0	2.33648
ENSMUSG00000035237	Lcat	29.7998	-0.426094	0.21416	-1.9896	0.046635	0.491931	26.0012	35.1222	32.9316	42.6151	22.4568	34.1311	13.7536	11.034	52.5364	23.785	18.1101	34.2684
ENSMUSG00000035916	Ptprq	8.88749	-0.427118	0.214714	-1.98924	0.0466744	0.491931	10.0005	10.0349	9.87949	12.1757	3.59308	6.12609	5.15758	5.51698	10.5073	16.9893	5.71897	5.45179
ENSMUSG00000040345	Arhgap9	6.53087	0.42213	0.212208	1.98923	0.0466754	0.491931	7.00033	3.01048	6.58632	6.08787	13.4741	7.00124	14.6132	8.27548	5.83737	6.79571	0.953162	5.45179
ENSMUSG00000072762	4930522L14Rik	26.2199	0.40748	0.204859	1.98907	0.0466932	0.491931	11.0005	22.0768	31.285	18.2636	24.2533	29.7553	24.9283	44.1359	28.0194	22.6524	34.3138	30.3743
ENSMUSG00000024186	Rgs11	168.643	-0.394982	0.198619	-1.98864	0.0467407	0.491931	279.013	155.541	116.907	191.007	129.351	166.28	102.292	104.823	260.347	190.28	142.974	192.37
ENSMUSG00000044350	Lacc1	35.1006	0.393283	0.197789	1.9884	0.0467673	0.491931	32.0015	30.1048	39.5179	27.3954	62.8789	29.7553	50.7162	42.2969	29.1869	26.0502	28.5949	43.6143
ENSMUSG00000026193	Fn1	2027.02	-0.257617	0.129612	-1.9876	0.0468564	0.491931	2800.13	2385.3	2231.12	2301.98	1912.42	2298.16	1917.76	1845.43	2018.56	1769.15	1750.01	1835.7
ENSMUSG00000037737	Actrt3	11.3995	0.42986	0.216291	1.98742	0.046876	0.491931	16.0007	8.02793	6.58632	8.37082	18.8637	14.8776	18.9111	14.712	15.1772	12.4588	15.2506	5.45179
ENSMUSG00000042857	Gm9776	78.0482	0.306869	0.154419	1.98725	0.0468949	0.491931	67.0031	76.2654	79.0359	80.6643	91.6236	98.8926	98.8537	98.3862	61.8762	50.9678	82.9251	88.7863
ENSMUSG00000109930	NA	16.3229	0.429056	0.21593	1.98702	0.0469206	0.491931	10.0005	18.0629	16.4658	17.5026	23.355	19.2534	30.0859	30.3434	9.3398	10.1936	26.6885	8.5671
ENSMUSG00000032218	Ccnb2	338.69	0.260301	0.131003	1.98698	0.0469245	0.491931	261.012	233.814	284.859	220.685	319.784	329.058	268.194	301.595	331.563	301.277	376.499	405.769
ENSMUSG00000028702	Rad54l	232.594	0.264845	0.133303	1.98679	0.0469461	0.491931	173.008	201.702	222.288	180.353	245.228	230.166	224.355	250.103	199.638	249.176	207.789	258.571
ENSMUSG00000073481	2002-03-01	576.136	0.246879	0.124275	1.98656	0.0469714	0.491931	519.024	527.837	477.509	490.835	688.973	503.214	631.804	610.546	660.791	515.342	724.403	528.824
ENSMUSG00000040483	Xaf1	7.69648	-0.411734	0.207264	-1.98651	0.0469762	0.491931	12.0006	4.01397	4.93974	21.3075	7.18616	4.37578	6.87678	0.919497	4.6699	5.66309	9.53162	10.1248
ENSMUSG00000097996	Gm5313	1.9203	-0.30841	0.155273	-1.98625	0.0470055	NA	3.00014	2.00698	4.93974	4.5659	0	0	2.57879	0.919497	3.50242	1.13262	0	0
ENSMUSG00000058594	Fbxo18	2218.67	0.150121	0.075581	1.98622	0.0470087	0.491931	2050.1	2093.28	2130.68	2031.83	2549.29	2073.24	2374.21	2247.25	2062.93	2298.08	2474.41	2340.38
ENSMUSG00000046610	Oacyl	33.3413	0.425671	0.214312	1.98622	0.0470091	0.491931	49.0023	22.0768	41.1645	20.5466	70.0651	43.7578	57.593	40.4579	24.517	10.1936	36.2202	33.4896
ENSMUSG00000034673	Pbx2	1172.36	0.200057	0.100729	1.98608	0.0470244	0.491931	1058.05	921.205	1070.28	1041.79	1173.14	1007.3	1260.17	1297.41	1177.98	1160.93	1318.22	1297.53
ENSMUSG00000021993	Mipep	577.506	0.176614	0.0889273	1.98605	0.0470278	0.491931	552.026	545.9	614.175	547.908	688.973	595.981	639.54	636.292	490.339	593.492	639.572	572.438
ENSMUSG00000048330	Ric3	1038.42	-0.211181	0.106348	-1.98576	0.0470604	0.491931	1024.05	1243.33	1401.24	1123.21	958.455	1083.44	1046.99	1000.41	950.325	1092.98	847.361	949.391
ENSMUSG00000063415	Cyp26b1	589.381	-0.39098	0.196895	-1.98572	0.047064	0.491931	835.039	827.881	571.364	862.195	495.845	582.853	511.46	531.47	632.771	809.822	334.56	414.336
ENSMUSG00000022454	Nell2	8534.06	-0.19261	0.09701	-1.98546	0.0470929	0.49195	10508.5	9655.6	8145.64	9890.51	8318.88	9113.87	7759.59	7995.03	9005.9	8123.14	7864.54	6813.96
ENSMUSG00000095681	Gm8281	43.5763	-0.419072	0.211113	-1.98506	0.0471378	0.492028	45.0021	93.3247	27.9919	45.659	30.5412	12.2522	45.5587	6.43648	17.5121	67.9571	60.0492	38.9414
ENSMUSG00000041891	Lman1	875.178	0.203127	0.10234	1.98482	0.0471644	0.492028	707.033	884.076	936.905	840.887	924.32	977.549	1004.87	998.574	730.839	881.177	940.771	953.285
ENSMUSG00000085083	Gm11615	3.39463	-0.379237	0.191075	-1.98475	0.0471723	NA	5.00023	4.01397	4.93974	6.08787	0.89827	2.62547	3.43839	0	3.50242	4.53048	2.85949	3.89414
ENSMUSG00000105741	NA	24.1878	-0.418288	0.210772	-1.98456	0.0471938	0.492028	15.0007	25.0873	51.044	38.8102	16.1689	22.754	18.9111	22.0679	17.5121	32.8459	23.8291	22.586
ENSMUSG00000020747	2310067B10Rik	2436.17	0.227438	0.114612	1.98442	0.0472091	0.492028	2811.13	2228.76	1747.02	2287.52	2992.14	2480.19	2609.74	2691.37	2261.4	2319.6	2462.02	2712.66
ENSMUSG00000063193	Cd300lb	0.953637	0.244999	0.123482	1.98408	0.0472467	NA	1.00005	1.00349	0	0	3.59308	0.875155	3.43839	1.83899	0	0	0.953162	1.55765
ENSMUSG00000084370	Gm15442	7.68427	-0.406678	0.204991	-1.98388	0.0472693	0.492069	17.0008	13.0454	16.4658	3.80492	8.9827	4.37578	8.59597	0	4.6699	6.79571	3.81265	4.67296
ENSMUSG00000033871	Ppargc1b	20.0031	-0.419284	0.211386	-1.9835	0.0473119	0.492069	43.002	27.0943	24.6987	38.0492	26.0498	14.0025	25.7879	20.2289	10.5073	21.5198	6.67214	13.2401
ENSMUSG00000040046	Tph1	13.7736	-0.428619	0.216112	-1.98332	0.047332	0.492069	18.0008	21.0733	16.4658	15.2197	7.18616	15.7528	8.59597	9.19497	12.8422	6.79571	16.2038	3.89414
ENSMUSG00000031841	Cdh13	2915.96	0.192842	0.0972344	1.98327	0.0473371	0.492069	3338.16	3046.6	2588.43	2878.04	3638.89	3070.92	3394.55	3551.1	2653.67	2777.18	2535.41	2573.25
ENSMUSG00000045092	S1pr1	698.298	0.281204	0.141795	1.98317	0.0473488	0.492069	551.026	677.357	734.375	688.69	878.508	664.243	843.265	920.417	521.861	645.593	915.036	801.413
ENSMUSG00000006362	Cbfa2t3	1522.93	0.189994	0.0958244	1.98273	0.047398	0.492231	1547.07	1427.97	1384.77	1592.74	1870.2	1403.75	1811.17	1760.84	1418.48	1630.97	1404.96	1350.49
ENSMUSG00000039519	Cyp7b1	75.0803	-0.407373	0.20548	-1.98254	0.0474187	0.492231	51.0024	86.3003	130.08	79.9033	37.7274	95.3919	42.9799	46.8944	84.0582	72.4876	72.4403	51.4026
ENSMUSG00000054843	Atrnl1	2360.58	-0.294443	0.148618	-1.98121	0.0475679	0.493496	2552.12	2815.8	3288.22	2867.39	2042.67	2811.87	2083.66	2161.74	1919.33	2634.47	1750.96	1791.3
ENSMUSG00000024530	Slmo1	900.894	0.220334	0.111229	1.98089	0.0476031	0.493579	994.046	810.821	834.817	770.877	1104.87	884.782	1004.87	1024.32	988.851	742.998	1026.56	895.651
ENSMUSG00000028684	Urod	579.716	0.242161	0.122265	1.98062	0.0476344	0.493621	492.023	464.617	461.043	463.439	600.943	560.099	509.741	592.156	685.308	463.241	723.45	586.457
ENSMUSG00000027831	Veph1	314.136	-0.41111	0.207596	-1.98033	0.0476659	0.493665	279.013	398.386	548.312	372.121	170.671	478.71	176.217	201.37	265.017	313.735	155.365	201.716
ENSMUSG00000031698	Mylk3	3.36721	-0.367778	0.185757	-1.97989	0.0477155	NA	2.00009	3.01048	6.58632	6.84885	0	1.75031	0.859597	2.75849	4.6699	2.26524	3.81265	0.778827
ENSMUSG00000074736	Syndig1	275.383	-0.303621	0.153366	-1.97971	0.0477361	0.493932	329.015	289.006	288.152	337.877	207.5	343.061	223.495	199.531	352.577	277.492	275.464	235.206
ENSMUSG00000034177	Rnf43	24.8832	-0.424937	0.214656	-1.97962	0.0477462	0.493932	29.0013	35.1222	16.4658	34.2443	16.1689	30.6304	9.45557	12.873	33.8568	16.9893	16.2038	26.4801
ENSMUSG00000038526	Car14	43.864	0.424996	0.214808	1.97849	0.0478729	0.494931	14.0007	30.1048	47.7509	25.1125	63.7772	22.754	43.8395	66.2038	66.5461	31.7133	73.3935	45.9508
ENSMUSG00000107021	NA	137.753	-0.40619	0.205325	-1.97828	0.0478974	0.494931	145.007	127.443	159.718	150.675	79.0478	140.025	79.9426	78.1573	283.696	100.803	119.145	98.1323
ENSMUSG00000087253	Gm12043	2.77321	-0.342435	0.173126	-1.97796	0.0479337	NA	0	8.02793	8.23291	3.04393	0.89827	1.75031	0.859597	1.83899	2.33495	1.13262	3.81265	3.11531
ENSMUSG00000059336	Slc14a1	32.5756	-0.427894	0.216379	-1.97752	0.0479824	0.495527	26.0012	44.1536	59.2769	31.2003	8.08443	45.5081	13.7536	15.6315	30.3543	23.785	11.4379	14.0189
ENSMUSG00000097059	Fam120aos	134.417	0.251065	0.127027	1.97647	0.0481013	0.495679	113.005	122.426	136.666	109.582	120.368	164.529	150.43	142.522	130.757	121.19	144.881	150.314
ENSMUSG00000079022	Col22a1	340.586	-0.402193	0.203507	-1.97631	0.0481196	0.495679	372.017	382.33	365.541	224.49	152.706	416.574	123.782	185.738	352.577	395.284	234.478	312.31
ENSMUSG00000029338	Antxr2	134.821	0.249058	0.126038	1.97605	0.0481492	0.495679	126.006	150.524	138.313	136.977	168.875	150.527	165.902	181.141	98.0679	112.129	105.801	123.055
ENSMUSG00000055334	Snupn	289.19	0.217981	0.110314	1.976	0.0481547	0.495679	263.012	225.786	294.738	283.847	320.683	283.55	336.962	310.79	293.036	260.502	297.387	299.07
ENSMUSG00000070002	Ell	741.133	0.199615	0.101024	1.97592	0.0481641	0.495679	783.036	652.27	579.597	685.646	830.9	741.257	793.408	771.458	778.706	703.356	713.919	867.614
ENSMUSG00000039089	L3mbtl3	1667.44	0.232523	0.117688	1.97576	0.0481817	0.495679	1450.07	1550.39	1722.32	1690.14	2004.94	1435.25	2179.08	2018.3	1440.66	1800.86	1970.19	1739.9
ENSMUSG00000068011	2510049J12Rik	51.9634	0.351353	0.177837	1.9757	0.0481888	0.495679	38.0018	40.1397	39.5179	37.2882	55.6928	44.6329	56.7334	55.1698	61.8762	46.4374	74.3467	46.7296
ENSMUSG00000056418	BC043934	63.9071	0.374541	0.189605	1.97538	0.0482256	0.495777	50.0023	77.2689	55.9838	48.703	103.301	47.2584	89.3981	87.3523	54.8713	63.4267	80.0656	69.3156
ENSMUSG00000084851	Gm11267	2.81833	-0.319335	0.161702	-1.97483	0.0482874	NA	3.00014	1.00349	14.8192	3.04393	1.79654	2.62547	0.859597	0	3.50242	1.13262	0	3.11531
ENSMUSG00000047246	Hist1h2be	19.6197	0.423378	0.214496	1.97382	0.0484019	0.497307	11.0005	13.0454	23.0521	13.6977	25.1516	11.377	30.9455	31.2629	15.1772	29.4481	28.5949	22.586
ENSMUSG00000027284	Cdan1	830.77	-0.18503	0.0937739	-1.97315	0.0484785	0.497811	954.044	774.696	913.853	924.595	781.495	915.412	733.237	685.945	868.601	813.22	806.375	862.162
ENSMUSG00000051041	Olfml1	11.5101	-0.423483	0.214665	-1.97276	0.0485227	0.49783	12.0006	16.0559	8.23291	19.7856	0.89827	15.7528	6.87678	4.59749	15.1772	10.1936	8.57846	12.4612
ENSMUSG00000035513	Ntng2	1381.13	-0.362072	0.183562	-1.97248	0.0485548	0.49783	2111.1	1569.46	1177.31	1491.53	957.556	1808.95	826.933	982.943	1441.83	1297.98	906.458	1213.41
ENSMUSG00000015702	Anxa9	30.1131	0.370619	0.18793	1.97211	0.0485966	0.49783	25.0012	31.1082	14.8192	29.6784	34.1343	44.6329	29.2263	38.6189	30.3543	28.3155	37.1733	33.4896
ENSMUSG00000036580	Spg20	549.294	0.216133	0.109596	1.97208	0.0486005	0.49783	460.021	549.913	533.492	455.829	581.181	618.735	553.581	589.398	448.31	536.861	630.994	610.601
ENSMUSG00000030847	Bag3	75.8137	-0.374154	0.189761	-1.97171	0.0486428	0.49783	90.0042	69.2409	55.9838	95.8839	47.6083	86.6404	33.5243	53.3309	100.403	86.079	69.5809	70.0945
ENSMUSG00000053783	1700016K19Rik	15.4128	-0.422462	0.214272	-1.97161	0.0486536	0.49783	22.001	24.0838	21.4056	15.2197	13.4741	1.75031	15.4728	10.1145	29.1869	14.724	13.3443	10.9036
ENSMUSG00000055235	Wdr86	49.9586	-0.381044	0.193322	-1.97103	0.0487201	0.49783	45.0021	51.1781	39.5179	53.2689	29.6429	27.1298	30.9455	44.1359	95.7329	67.9571	53.3771	67.758
ENSMUSG00000018102	Hist1h2bc	73.2442	0.401161	0.20354	1.97092	0.0487333	0.49783	50.0023	66.2305	90.562	41.8541	86.234	87.5155	80.8022	114.937	54.8713	54.3657	138.209	78.6616
ENSMUSG00000005198	Polr2a	4787.83	0.272772	0.138416	1.97067	0.0487618	0.49783	5138.24	4818.77	4195.49	4552.2	6209.74	5009.39	5974.2	5963.86	3430.04	4498.76	4094.79	5150.39
ENSMUSG00000079304	4933413G19Rik	7.86189	-0.416253	0.211233	-1.97059	0.0487707	0.49783	7.00033	11.0384	9.87949	7.60984	3.59308	3.50062	1.71919	6.43648	4.6699	12.4588	7.6253	4.67296
ENSMUSG00000040111	Gramd1b	3625.31	-0.292341	0.14836	-1.97049	0.0487826	0.49783	4725.22	4594.99	4585.73	4284.34	3380.19	4789.73	3279.36	2946.99	4096.67	3593.8	2441.05	2615.3
ENSMUSG00000026657	Frmd4a	7492.58	-0.221925	0.112663	-1.96982	0.0488595	0.498334	8606.4	8904.99	9209.33	8693.48	7428.7	8545.02	7167.32	6859.45	6493.5	7556.83	5966.8	6465.82
ENSMUSG00000001467	Cyp51	3982.69	-0.212123	0.107768	-1.96832	0.0490307	0.499799	3438.16	3969.81	5074.76	4836.05	3557.15	3876.06	3691.97	3665.12	3921.55	4301.69	3887.95	3427.62
ENSMUSG00000004952	Rasa4	119.067	-0.410711	0.208693	-1.96802	0.0490662	0.499879	180.008	131.457	77.3893	147.631	115.877	44.6329	90.2577	91.9497	170.451	160.832	77.2062	99.6899
ENSMUSG00000032327	Stra6	106.833	-0.359398	0.182659	-1.96759	0.0491155	0.500088	104.005	108.377	83.9756	111.865	70.9634	54.2596	82.5214	88.2718	126.087	143.843	124.864	132.401
ENSMUSG00000003161	Sri	739.537	0.228937	0.116368	1.96736	0.0491419	0.500088	620.029	664.312	740.962	682.602	866.831	689.622	817.477	838.582	681.805	681.836	993.195	788.173
ENSMUSG00000072707	Olfr31	2.93876	0.310993	0.158129	1.9667	0.0492177	NA	0	0	1.64658	2.28295	8.08443	5.25093	0.859597	5.51698	2.33495	4.53048	3.81265	3.11531
ENSMUSG00000031490	Eif4ebp1	43.5274	-0.365016	0.18565	-1.96615	0.0492814	0.501226	59.0027	49.1711	27.9919	41.8541	26.9481	39.382	34.3839	28.5044	50.2014	48.7026	43.8455	38.9414
ENSMUSG00000025877	Hk3	16.5815	0.413363	0.210339	1.96522	0.0493886	0.501889	19.0009	16.0559	8.23291	15.2197	30.5412	20.1286	26.6475	16.551	11.6747	14.724	13.3443	19.4707
ENSMUSG00000038312	Edem2	895.765	0.212453	0.108113	1.96511	0.0494021	0.501889	864.04	646.249	706.383	720.652	909.948	876.906	814.039	841.34	1166.31	857.392	1063.73	1057.65
ENSMUSG00000068428	Gmnc	8.24922	-0.407583	0.207462	-1.96461	0.0494594	0.502191	3.00014	8.02793	8.23291	15.9807	2.69481	2.62547	4.29799	4.59749	14.0097	16.9893	16.2038	7.78827
ENSMUSG00000041396	Mettl18	86.623	0.337028	0.171594	1.9641	0.049519	0.502458	56.0026	82.2863	79.0359	67.7276	118.572	81.3894	86.8193	92.8692	67.7135	77.0181	130.583	99.6899
ENSMUSG00000029723	Tsc22d4	570.014	-0.250536	0.12758	-1.96376	0.0495581	0.502458	679.032	539.879	484.095	565.411	450.033	553.098	453.008	419.291	688.81	559.514	470.862	595.803
ENSMUSG00000000693	Loxl3	95.4666	-0.339254	0.172794	-1.96334	0.0496065	0.502458	91.0042	114.398	75.7427	119.474	70.9634	102.393	58.4526	69.8818	107.408	80.4159	68.6277	105.142
ENSMUSG00000017724	Etv4	276.53	-0.404294	0.205952	-1.96305	0.0496403	0.502458	410.019	307.068	225.582	331.789	150.011	396.445	125.501	158.154	415.621	240.115	190.632	240.658
ENSMUSG00000028149	Rap1gds1	2174.75	-0.15958	0.0813064	-1.9627	0.0496814	0.502458	2317.11	2332.11	2328.27	2418.41	2083.99	2173.89	2152.43	1967.72	2299.93	2191.62	2054.07	1783.51
ENSMUSG00000051007	Pddc1	951.384	0.213505	0.108792	1.9625	0.049704	0.502458	994.046	782.724	785.419	814.253	1073.43	976.673	966.188	944.324	1114.94	822.281	1099	1012.48
ENSMUSG00000046691	Chtf8	2456.23	0.12249	0.062418	1.96241	0.0497148	0.502458	2423.11	2384.3	2300.27	2363.62	2769.37	2514.32	2477.36	2573.67	2256.73	2495.16	2409.59	2418.26
ENSMUSG00000005873	Reep5	4703.57	-0.200202	0.10202	-1.96237	0.0497194	0.502458	4648.22	5094.73	5152.15	5549.09	4273.07	4520.18	4496.55	4352.9	5020.14	5009.57	4524.66	3878.56
ENSMUSG00000064280	Ccdc146	7.62584	-0.41741	0.212722	-1.96223	0.0497355	0.502458	10.0005	7.02444	8.23291	14.4587	4.49135	8.75155	1.71919	4.59749	15.1772	5.66309	10.4848	11.6824
ENSMUSG00000034714	Ttyh2	435.588	-0.254855	0.129896	-1.96199	0.0497631	0.502458	556.026	477.662	363.894	464.961	385.358	424.45	386.819	339.295	524.196	440.589	345.998	371.501
ENSMUSG00000097027	Gm26559	12.8795	0.424063	0.216204	1.9614	0.0498326	0.502549	16.0007	7.02444	14.8192	7.60984	19.7619	14.0025	22.3495	18.3899	16.3446	5.66309	13.3443	17.913
ENSMUSG00000039197	Adk	537.857	0.265898	0.13557	1.96133	0.0498402	0.502549	446.021	411.432	650.4	461.156	624.298	561.85	575.071	649.165	455.315	453.048	667.214	563.092
ENSMUSG00000022967	Ifnar1	2471.51	0.199727	0.101839	1.9612	0.0498553	0.502549	2359.11	2460.56	2767.9	2365.9	3034.36	2740.11	2913.18	2832.97	1916.99	2456.65	2131.27	2524.96
ENSMUSG00000022269	2011-03-01	85.9008	0.362442	0.184834	1.96091	0.0498898	0.502616	76.0035	60.2095	65.8632	80.6643	115.877	62.136	112.607	104.823	88.7281	82.6812	115.333	91.9016
ENSMUSG00000085612	Gm15868	2.72687	0.341733	0.174276	1.96087	0.0498937	NA	3.00014	2.00698	0	2.28295	7.18616	1.75031	4.29799	8.27548	1.16747	3.39786	2.85949	2.33648
ENSMUSG00000109529	NA	0.990883	-0.237211	0.120997	-1.96047	0.0499404	NA	1.00005	1.00349	4.93974	0.760984	0	0	0	0	1.16747	2.26524	1.90632	0.778827
ENSMUSG00000075463	4930594M22Rik	10.8905	0.420925	0.214709	1.96044	0.0499444	0.502886	7.00033	7.02444	11.5261	13.6977	16.1689	14.8776	28.3667	12.873	4.6699	9.06095	5.71897	16.3554
ENSMUSG00000053931	Cnn3	3509.26	-0.244652	0.12484	-1.95972	0.0500283	0.503215	3010.14	3550.35	4213.6	3305.71	2603.19	3718.54	2505.73	2847.68	3559.63	3473.74	3241.71	3120.76
ENSMUSG00000039367	Sec24c	3710.34	0.109344	0.0558028	1.95948	0.050057	0.503215	3848.18	3563.4	3500.63	3649.68	4165.28	3750.04	3946.41	3875.68	3674.04	3679.88	3618.2	3681.52
ENSMUSG00000074811	Hps6	59.7715	-0.299651	0.15295	-1.95915	0.0500953	0.503215	80.0037	71.2479	65.8632	66.9666	51.2014	67.387	55.8738	48.7334	61.8762	49.8352	55.2834	52.9603
ENSMUSG00000019929	Dcn	65.4942	-0.424593	0.216728	-1.9591	0.0501005	0.503215	46.0021	135.471	69.1564	100.45	35.0325	83.1398	31.8051	42.2969	49.0339	31.7133	43.8455	124.612
ENSMUSG00000020593	Lpin1	968.728	0.185046	0.0944605	1.95897	0.0501159	0.503215	978.045	961.345	989.595	954.274	1148.89	1051.06	1114.9	1127.3	737.844	966.124	1007.49	958.737
ENSMUSG00000022779	Top3b	1255.42	0.145923	0.0745022	1.95864	0.0501553	0.503332	1254.06	1194.16	1014.29	1119.41	1282.73	1249.72	1320.34	1245	1284.22	1254.94	1293.44	1415.91
ENSMUSG00000052926	Rnaseh2a	627.626	0.244695	0.124982	1.95784	0.0502485	0.503987	534.025	530.847	525.259	490.835	662.924	581.103	611.174	652.843	710.992	508.546	683.417	623.841
ENSMUSG00000030979	Uros	678.401	0.17723	0.0905965	1.95625	0.0504355	0.505541	631.029	624.172	574.657	541.059	698.854	700.124	642.979	654.682	694.648	643.327	790.172	773.376
ENSMUSG00000074305	Peak1	633.146	-0.313022	0.160029	-1.95604	0.050461	0.505541	739.034	853.972	857.869	830.994	568.605	889.158	569.913	506.643	535.871	602.553	436.548	489.104
ENSMUSG00000108236	NA	0.973128	0.236265	0.120793	1.95595	0.0504716	NA	1.00005	0	0	0.760984	1.79654	5.25093	0.859597	1.83899	0	1.13262	0	0.778827
ENSMUSG00000019102	Aldh3a1	6.35687	-0.392897	0.200886	-1.95581	0.0504871	0.505541	10.0005	12.0419	6.58632	11.4148	2.69481	8.75155	4.29799	1.83899	12.8422	4.53048	4.76581	3.11531
ENSMUSG00000073489	Ifi204	2.56401	0.27026	0.138189	1.95573	0.0504974	NA	0	3.01048	1.64658	0	7.18616	0	5.15758	9.19497	1.16747	0	3.81265	0.778827
ENSMUSG00000055932	Fto	4172.63	0.157342	0.0804713	1.95525	0.050553	0.505889	4219.2	4110.3	3634	4062.89	4869.52	4009.96	4659.02	4417.27	3676.38	4341.33	4215.84	4232.93
ENSMUSG00000039798	2600006K01Rik	8.28715	0.412282	0.210891	1.95495	0.0505888	0.505889	5.00023	4.01397	3.29316	10.6538	16.1689	5.25093	18.0515	10.1145	14.0097	10.1936	2.85949	9.34593
ENSMUSG00000103966	NA	46.1488	0.335514	0.171635	1.95481	0.0506056	0.505889	41.0019	40.1397	39.5179	40.3321	61.0824	56.8851	42.9799	54.2503	57.2063	39.6417	45.7518	43.6143
ENSMUSG00000053268	Dspp	1.84483	-0.310753	0.159023	-1.95414	0.0506849	NA	3.00014	2.00698	3.29316	3.80492	0	1.75031	0.859597	0	3.50242	2.26524	1.90632	0.778827
ENSMUSG00000087621	1700003G18Rik	3.82664	0.388543	0.198839	1.95405	0.0506948	0.506037	1.00005	5.01746	3.29316	2.28295	8.08443	3.50062	7.73638	6.43648	3.50242	2.26524	3.81265	3.11531
ENSMUSG00000021556	Golm1	1156.35	-0.194093	0.0993353	-1.95392	0.0507111	0.506037	1063.05	1123.91	1338.67	1033.42	956.658	1125.45	943.838	916.739	1139.46	1173.39	1042.76	1027.27
ENSMUSG00000099696	RP24-247B20.1	56.684	-0.405927	0.20777	-1.95373	0.050733	0.506037	31.0014	36.1257	100.441	59.3567	31.4395	26.2547	36.1031	47.8139	56.0388	64.5593	60.0492	56.0756
ENSMUSG00000031502	Col4a1	3733.95	-0.254851	0.130454	-1.95357	0.0507517	0.506037	5212.24	4384.26	3080.75	4704.4	4022.45	3262.58	3487.39	3519.84	3768.61	3798.8	3231.22	3408.15
ENSMUSG00000055053	Nfic	890.707	-0.304046	0.155641	-1.9535	0.0507601	0.506037	1235.06	1041.62	765.66	1046.35	720.413	1028.31	724.641	719.966	875.606	880.045	631.947	895.651
ENSMUSG00000022125	Cln5	120.405	0.272504	0.139532	1.95299	0.0508204	0.506359	84.0039	101.353	105.381	105.016	118.572	106.769	130.659	134.247	116.747	113.262	133.443	163.554
ENSMUSG00000032182	Yipf2	229.677	0.222328	0.113908	1.95183	0.0509583	0.507208	247.011	228.796	202.529	187.202	250.617	245.919	270.773	254.701	192.633	241.248	216.368	237.542
ENSMUSG00000028886	Eya3	1276.66	0.137414	0.0704038	1.9518	0.0509616	0.507208	1315.06	1237.31	1328.79	1171.15	1487.54	1331.11	1377.08	1365.45	1211.84	1234.55	1134.26	1209.52
ENSMUSG00000041831	Sytl3	2.35461	-0.293467	0.150387	-1.95141	0.0510085	NA	3.00014	10.0349	0	2.28295	1.79654	0.875155	0	0	5.83737	0	2.85949	1.55765
ENSMUSG00000056854	Pou3f4	375.736	0.386491	0.198058	1.95141	0.0510085	0.507365	329.015	256.894	306.264	269.388	450.932	195.16	467.621	589.398	248.672	501.75	435.595	572.438
ENSMUSG00000062762	Ei24	2652.46	0.150136	0.0769568	1.95091	0.0510673	0.507365	2308.11	2511.74	2726.74	2498.31	2777.45	2692.85	2836.67	2868.83	2738.9	2410.21	3039.64	2563.9
ENSMUSG00000022197	Pdzd2	744.45	-0.246486	0.126367	-1.95056	0.0511088	0.507365	995.046	911.171	866.102	977.103	838.086	761.385	790.83	718.128	698.15	789.435	613.837	625.398
ENSMUSG00000025956	Mettl21a	330.017	0.234911	0.120438	1.95048	0.051119	0.507365	259.012	286.999	337.549	242.754	322.479	329.058	343.839	340.214	314.051	303.542	437.502	369.943
ENSMUSG00000035158	Mitf	31.0552	0.394278	0.202163	1.95029	0.0511411	0.507365	19.0009	22.0768	27.9919	27.3954	30.5412	25.3795	37.8223	50.5724	33.8568	29.4481	44.7986	32.7108
ENSMUSG00000028016	Ints12	413.274	0.283921	0.145581	1.95026	0.0511455	0.507365	309.014	356.24	472.569	347.77	494.947	393.82	490.83	474.461	319.888	429.263	525.193	440.816
ENSMUSG00000028039	Efna3	801.908	-0.228868	0.117408	-1.94934	0.0512544	0.50813	1033.05	734.556	805.178	989.279	732.989	803.393	685.099	781.573	863.931	668.245	789.219	699.387
ENSMUSG00000022443	Myh9	1420.73	-0.232824	0.119454	-1.94907	0.0512869	0.50813	1780.08	1423.95	1210.24	1640.68	1342.02	1260.22	1200.86	1282.7	1450	1595.86	1160	1366.84
ENSMUSG00000073437	D330041H03Rik	80.7981	0.350581	0.179887	1.9489	0.0513075	0.50813	52.0024	86.3003	80.6825	79.1423	110.487	84.8901	99.7133	110.34	57.2063	86.079	68.6277	111.372
ENSMUSG00000035805	Mlc1	909.626	-0.24414	0.125286	-1.94866	0.0513356	0.50813	996.046	1026.57	755.781	1005.26	728.497	942.542	675.644	799.963	1112.6	912.891	893.113	883.19
ENSMUSG00000039741	Bahcc1	2771.41	0.297949	0.152917	1.94844	0.0513629	0.50813	3085.14	2612.09	2208.07	2916.85	3761.06	2586.08	3667.9	3763.5	1883.14	2995.78	2411.5	3053.78
ENSMUSG00000045095	Magi1	3297.72	0.266659	0.136897	1.94788	0.0514289	0.508376	2941.14	3226.23	3339.27	3451.82	4301.82	2867.88	4399.42	4384.16	2304.6	3414.85	3080.62	3725.91
ENSMUSG00000019143	Hars2	1176.76	0.144074	0.0739735	1.94764	0.0514583	0.508376	1034.05	1061.69	1139.43	1038.74	1169.55	1253.22	1215.47	1089.6	1305.24	1140.55	1332.52	1269.49
ENSMUSG00000006205	Htra1	340.087	0.281199	0.144401	1.94735	0.0514928	0.508376	360.017	316.1	235.461	273.193	363.8	397.321	332.664	392.625	368.922	268.431	446.08	402.654
ENSMUSG00000025489	Ifitm5	2.51586	-0.318901	0.163767	-1.94728	0.0515011	NA	3.00014	2.00698	3.29316	4.5659	0	0	1.71919	0	5.83737	0	0	2.33648
ENSMUSG00000030281	Il17rc	14.2332	-0.421489	0.216455	-1.94724	0.0515061	0.508376	25.0012	20.0698	11.5261	14.4587	17.0671	8.75155	7.73638	4.59749	24.517	20.3871	10.4848	7.00945
ENSMUSG00000026576	Atp1b1	2431.21	-0.249096	0.127935	-1.94706	0.0515281	0.508376	2995.14	3056.64	2496.22	3613.15	2412.75	2320.04	2857.3	2465.17	2115.46	2448.72	2050.25	2160.47
ENSMUSG00000025500	1600016N20Rik	21.8739	-0.397158	0.204018	-1.94669	0.0515722	0.508535	21.001	17.0594	24.6987	15.9807	6.28789	14.8776	14.6132	13.7925	23.3495	21.5198	23.8291	23.3648
ENSMUSG00000021314	Amph	2349.55	-0.214339	0.110136	-1.94613	0.0516395	0.508922	2944.14	2846.91	2318.39	2927.5	2472.04	2301.66	2412.89	2229.78	2409.67	2164.43	2062.64	1913.58
ENSMUSG00000050394	Armcx6	332.167	-0.187534	0.0963764	-1.94585	0.0516724	0.508969	386.018	326.135	337.549	352.335	281.159	356.188	287.965	298.837	322.223	331.857	313.59	307.637
ENSMUSG00000050619	Zscan29	473.96	0.231781	0.119145	1.94537	0.0517305	0.50904	360.017	413.439	533.492	409.409	515.607	509.34	518.337	490.092	445.975	456.445	520.427	477.421
ENSMUSG00000075267	Dfnb59	7.76361	0.414958	0.21331	1.94533	0.0517358	0.50904	8.00037	5.01746	3.29316	1.52197	5.38962	8.75155	14.6132	9.19497	7.00485	6.79571	11.4379	8.5671
ENSMUSG00000036602	Alx1	2.21256	0.316981	0.162953	1.94523	0.0517474	NA	1.00005	2.00698	0	2.28295	3.59308	0.875155	5.15758	8.27548	1.16747	3.39786	0.953162	4.67296
ENSMUSG00000014748	Tex261	1331.77	0.128087	0.0658537	1.94502	0.0517721	0.50912	1343.06	1289.49	1211.88	1283.02	1416.57	1486.89	1359.02	1360.86	1361.28	1267.4	1349.68	1292.07
ENSMUSG00000025317	Car5a	1.86774	-0.312308	0.160568	-1.94502	0.0517724	NA	6.00028	2.00698	1.64658	2.28295	0.89827	1.75031	0	0	2.33495	2.26524	0	1.55765
ENSMUSG00000029423	Piwil1	11.1546	0.421222	0.21662	1.94452	0.0518324	0.509199	6.00028	13.0454	18.1124	9.1318	26.0498	9.62671	23.2091	16.551	7.00485	9.06095	5.71897	4.67296
ENSMUSG00000058318	Phf21a	2623.98	0.15493	0.0796899	1.94416	0.0518762	0.509199	2337.11	2550.88	2550.55	2458.74	2900.52	2601.84	2838.39	2718.03	2390.99	2848.54	2676.48	2633.22
ENSMUSG00000109927	NA	4.0694	-0.336206	0.172957	-1.94388	0.0519104	0.509199	2.00009	4.01397	18.1124	4.5659	0	0.875155	2.57879	4.59749	2.33495	3.39786	4.76581	5.45179
ENSMUSG00000021234	Fam161b	453.254	-0.229862	0.118251	-1.94385	0.0519138	0.509199	503.023	438.526	536.785	470.288	380.867	474.334	418.624	360.443	440.138	553.851	391.75	449.383
ENSMUSG00000032232	Cgnl1	193.315	-0.207538	0.106774	-1.94371	0.0519305	0.509199	210.01	195.681	199.236	209.271	185.942	166.28	176.217	171.027	211.313	234.452	184.914	240.658
ENSMUSG00000050423	Ppp1r3g	21.9433	0.400455	0.206042	1.94356	0.0519487	0.509199	14.0007	20.0698	8.23291	16.7416	24.2533	21.0037	22.3495	27.5849	25.6844	20.3871	39.0797	33.4896
ENSMUSG00000068037	Mas1	11.4318	-0.388825	0.200195	-1.94223	0.0521093	0.510245	27.0013	15.0524	11.5261	16.7416	8.9827	12.2522	5.15758	3.67799	23.3495	10.1936	4.76581	3.11531
ENSMUSG00000080825	Gm14892	1.08353	-0.253516	0.130531	-1.94219	0.0521144	NA	1.00005	3.01048	3.29316	2.28295	0.89827	0.875155	0	0	2.33495	0	1.90632	0.778827
ENSMUSG00000019849	Prep	1346.57	0.167398	0.0861976	1.94202	0.0521342	0.510245	1362.06	1353.71	1348.55	1387.27	1671.68	1337.24	1518.05	1627.51	1125.45	1405.58	1321.08	1237.56
ENSMUSG00000020899	Pfas	1456.55	0.19855	0.102241	1.94198	0.05214	0.510245	1514.07	1469.11	1310.68	1563.82	1712.1	1668.05	1647.85	1759.92	1131.28	1440.69	1309.65	1556.1
ENSMUSG00000097350	4732491K20Rik	65.5754	0.333734	0.171875	1.94173	0.0521699	0.510262	70.0033	83.2898	55.9838	41.8541	87.1322	69.1373	97.1345	79.0768	64.2111	65.6919	61.9556	59.9697
ENSMUSG00000021258	Ccnk	1226.9	0.148674	0.0765894	1.94118	0.0522365	0.510466	1236.06	1114.88	1111.44	1111.04	1336.63	1289.1	1238.68	1224.77	1211.84	1185.85	1266.75	1333.35
ENSMUSG00000031344	Gabrq	73.1369	0.419098	0.215908	1.94109	0.0522471	0.510466	59.0027	76.2654	51.044	77.6203	140.13	29.7553	136.676	135.166	37.3592	107.599	44.7986	68.5368
ENSMUSG00000091455	Otogl	12.1441	-0.378531	0.195082	-1.94037	0.0523349	0.511048	17.0008	21.0733	21.4056	28.9174	4.49135	29.7553	2.57879	1.83899	7.00485	12.4588	6.67214	10.9036
ENSMUSG00000102059	RP24-285E3.2	17.8653	-0.40922	0.211167	-1.9379	0.0526359	0.513494	16.0007	16.0559	16.4658	21.3075	11.6775	13.1273	8.59597	10.1145	24.517	14.724	18.1101	12.4612
ENSMUSG00000040310	Alx4	12.6646	-0.419627	0.216571	-1.9376	0.0526725	0.513494	9.00042	18.0629	11.5261	24.3515	10.7792	8.75155	6.87678	8.27548	17.5121	4.53048	13.3443	21.0283
ENSMUSG00000053687	Dpep2	1.16035	-0.242824	0.125349	-1.93719	0.052722	NA	3.00014	2.00698	4.93974	0.760984	0	0.875155	0.859597	0	1.16747	3.39786	0	1.55765
ENSMUSG00000026564	Dusp27	17.9526	-0.411004	0.21218	-1.93706	0.0527384	0.513494	30.0014	30.1048	11.5261	24.3515	9.88097	14.0025	22.3495	15.6315	11.6747	15.8567	20.0164	12.4612
ENSMUSG00000037683	Armc3	38.1462	0.391719	0.202227	1.93703	0.0527414	0.513494	38.0018	34.1187	34.5782	33.4833	65.5737	21.8789	50.7162	68.9623	32.6893	33.9786	44.7986	42.0567
ENSMUSG00000024049	Myom1	34.8319	0.366094	0.189007	1.93694	0.0527532	0.513494	36.0017	32.1117	19.759	32.7223	50.3031	31.5056	50.7162	40.4579	33.8568	24.9176	33.3607	38.1625
ENSMUSG00000070509	Rgma	3025.73	-0.296939	0.153358	-1.93625	0.0528372	0.513494	4529.21	3494.16	2283.81	3747.84	2617.56	3568.01	2433.52	2432.07	3182.54	3010.5	2531.6	2989.14
ENSMUSG00000021880	Rnase6	1.95635	-0.283203	0.146264	-1.93624	0.0528379	NA	4.00019	6.02095	1.64658	2.28295	0	0	0.859597	1.83899	1.16747	4.53048	0.953162	0.778827
ENSMUSG00000037526	Atg14	617.739	0.148101	0.076494	1.93611	0.0528539	0.513494	596.028	562.959	617.468	554.757	661.127	626.611	686.818	608.707	625.767	622.94	708.2	614.495
ENSMUSG00000071252	2210408I21Rik	310.069	0.294338	0.152032	1.93603	0.0528643	0.513494	244.011	344.198	386.947	324.94	455.423	360.564	433.237	392.625	185.629	283.155	287.855	265.58
ENSMUSG00000109057	NA	14.7135	-0.414028	0.213872	-1.93587	0.052884	0.513494	8.00037	21.0733	14.8192	10.6538	1.79654	9.62671	6.01718	6.43648	30.3543	14.724	9.53162	7.78827
ENSMUSG00000054675	Tmem119	30.609	-0.401259	0.207281	-1.93582	0.0528893	0.513494	36.0017	45.1571	23.0521	31.2003	24.2533	22.754	24.0687	17.4705	45.5315	26.0502	12.3911	24.9225
ENSMUSG00000046280	She	73.4881	-0.307255	0.158726	-1.93576	0.0528972	0.513494	79.0037	72.2514	107.028	91.318	59.2858	55.1348	80.8022	73.5598	61.8762	80.4159	79.1125	69.3156
ENSMUSG00000067261	Foxd3	1.75935	0.282563	0.146004	1.9353	0.0529531	NA	2.00009	0	1.64658	0	2.69481	3.50062	4.29799	3.67799	0	1.13262	1.90632	6.23062
ENSMUSG00000022490	Ppp1r1a	1021.93	-0.301083	0.155594	-1.93506	0.0529831	0.514052	1394.06	899.129	882.568	993.084	826.409	863.778	749.569	820.192	1460.51	957.063	1037.99	936.929
ENSMUSG00000050627	Gpd1l	2076.58	-0.142244	0.0735337	-1.9344	0.0530636	0.514317	2352.11	2285.95	2301.92	2368.18	2053.45	2298.16	2017.48	2041.28	2015.06	2043.24	1892.03	1862.96
ENSMUSG00000020212	Mdm1	663.071	0.155322	0.0803049	1.93415	0.0530948	0.514317	605.028	586.039	617.468	573.782	664.72	690.498	647.277	656.521	610.589	695.428	680.558	777.27
ENSMUSG00000025469	Msx3	22.7655	-0.411922	0.212974	-1.93414	0.0530955	0.514317	29.0013	27.0943	34.5782	33.4833	7.18616	38.5068	6.01718	9.19497	43.1966	13.5914	25.7354	15.5765
ENSMUSG00000024997	Prdx3	655.26	-0.200983	0.103946	-1.93352	0.0531717	0.514648	658.031	650.263	724.496	747.286	549.742	686.997	555.3	604.11	709.825	586.697	658.635	536.612
ENSMUSG00000024764	Naa40	1632.28	0.133287	0.0689391	1.9334	0.0531865	0.514648	1622.08	1487.17	1491.8	1518.92	1713.9	1554.28	1722.63	1741.53	1513.05	1624.18	1742.38	1774.95
ENSMUSG00000030650	Tmc5	4.2532	0.318622	0.164841	1.9329	0.0532485	0.514963	4.00019	2.00698	8.23291	0	13.4741	0	6.87678	15.6315	1.16747	1.13262	3.81265	2.33648
ENSMUSG00000000058	Cav2	146.556	-0.399017	0.206458	-1.93268	0.053276	0.514963	86.004	218.761	258.513	198.617	73.6582	161.029	132.378	131.488	100.403	185.749	127.724	135.516
ENSMUSG00000025658	Cnksr2	1084.15	-0.327354	0.16946	-1.93175	0.0533904	0.515526	1180.05	1352.71	1719.03	1582.09	930.608	1443.13	1026.36	1016.96	778.706	1130.35	755.858	883.19
ENSMUSG00000029656	C8b	5.79599	0.397624	0.205837	1.93174	0.0533911	0.515526	2.00009	5.01746	4.93974	2.28295	11.6775	6.12609	11.1748	2.75849	9.3398	4.53048	7.6253	6.23062
ENSMUSG00000044447	Dock5	65.3998	-0.310773	0.160933	-1.93107	0.0534749	0.515801	69.0032	71.2479	74.0962	63.1616	50.3031	62.136	50.7162	49.6529	64.2111	81.5486	69.5809	70.0945
ENSMUSG00000106321	NA	4.48139	-0.367059	0.190082	-1.93105	0.0534766	0.515801	5.00023	5.01746	9.87949	3.80492	2.69481	0.875155	1.71919	1.83899	9.3398	1.13262	1.90632	2.33648
ENSMUSG00000073787	Gm10575	80.812	-0.335657	0.173863	-1.93059	0.0535341	0.516081	113.005	83.2898	85.6222	99.6889	73.6582	78.764	68.7678	65.2843	98.0679	77.0181	49.5644	50.6238
ENSMUSG00000000386	Mx1	1.49628	0.290658	0.150604	1.92995	0.0536134	NA	0	1.00349	1.64658	2.28295	5.38962	1.75031	5.15758	1.83899	0	0	0	0.778827
ENSMUSG00000092627	D130058E05Rik	1.99129	0.298551	0.154711	1.92973	0.0536405	NA	1.00005	1.00349	1.64658	0	8.9827	1.75031	1.71919	1.83899	1.16747	4.53048	1.90632	3.11531
ENSMUSG00000032394	Igdcc3	314.487	-0.283087	0.14671	-1.92957	0.0536604	0.516774	396.018	367.278	301.324	356.901	278.464	330.809	239.828	287.803	293.036	297.879	185.867	334.117
ENSMUSG00000027070	Lrp2	61.2262	-0.344511	0.178545	-1.92955	0.053663	0.516774	57.0026	79.2759	59.2769	77.6203	49.4049	46.3832	60.1718	46.8944	60.7087	91.7421	41.9391	57.6332
ENSMUSG00000097472	Gm26586	15.1922	0.410566	0.212879	1.92864	0.053776	0.517587	14.0007	15.0524	11.5261	12.1757	22.4568	17.5031	24.9283	19.3094	10.5073	21.5198	6.67214	13.2401
ENSMUSG00000030279	C2cd5	2309.2	0.126251	0.0654717	1.92834	0.0538133	0.517671	2146.1	2159.51	2324.97	2246.42	2458.57	2327.91	2559.88	2355.75	2390.99	2342.26	2339.06	2450.97
ENSMUSG00000097316	Gm10516	69.0197	-0.294026	0.152522	-1.92776	0.0538852	0.518087	70.0033	67.2339	74.0962	70.0105	56.591	58.6354	58.4526	46.8944	91.063	78.1507	58.1429	62.3062
ENSMUSG00000031563	Wwc2	567.577	0.319908	0.166055	1.92652	0.0540389	0.518487	588.027	529.844	517.027	630.095	754.547	490.962	848.423	870.764	337.4	574.238	643.385	573.217
ENSMUSG00000063727	Tnfrsf11b	14.5267	-0.414552	0.215191	-1.92644	0.0540497	0.518487	19.0009	13.0454	26.3453	22.0685	8.9827	14.8776	10.3152	13.7925	7.00485	11.3262	12.3911	10.1248
ENSMUSG00000074825	Itpripl1	261.994	-0.359174	0.186459	-1.92629	0.0540676	0.518487	247.011	318.107	253.574	331.789	150.909	343.936	160.745	171.946	294.204	328.459	177.288	218.072
ENSMUSG00000027671	Actl6a	795.806	0.220444	0.114439	1.92629	0.0540677	0.518487	671.031	723.518	691.564	567.694	805.749	792.016	766.761	762.263	635.106	789.435	846.408	873.066
ENSMUSG00000110377	NA	3.83001	-0.356091	0.18486	-1.92628	0.0540699	0.518487	3.00014	12.0419	4.93974	2.28295	0.89827	4.37578	1.71919	0	7.00485	3.39786	6.67214	3.89414
ENSMUSG00000087052	Gm8093	1.07703	0.240722	0.124987	1.92597	0.0541081	NA	1.00005	0	0	0	4.49135	2.62547	0	1.83899	2.33495	1.13262	0	0.778827
ENSMUSG00000004508	Gab2	1421.33	-0.195889	0.10171	-1.92596	0.0541095	0.518575	1579.07	1645.73	1697.63	1620.13	1504.6	1401.12	1348.71	1407.75	1167.47	1505.25	1099.95	1225.1
ENSMUSG00000020627	Klhl29	1814.49	-0.205093	0.106516	-1.92546	0.0541712	0.518575	1949.09	1603.58	2028.59	1991.49	1502.81	1892.96	1545.56	1561.31	1771.06	2111.2	1627.05	1850.49
[truncated: 46,710 more rows]
