# Supplementary material for: Epigenetic Regulation by BAF Complexes Limits Neural Stem Cell Proliferation by Suppressing Wnt Signaling in Late Embryonic Development
Source: Stem Cell Reports. 2018 May 17;10(6):1734–50. doi: 10.1016/j.stemcr.2018.04.014 (PMC5993560; doi:10.1016/j.stemcr.2018.04.014)
Supplement: Table S5. Genes Regulated by BAF155/BAF170 and Wnt Signaling in the dcKO_hGFAP-Cre Pallium at E17.5 with and without WNT Inhibitor Treatment, Related to Figure 7 [file mmc6.xlsx]

## Sheet: Neurogenesis Down in dcKO
ENSEMBL ID	Gene Name
ENSMUSG00000001507	Itga3
ENSMUSG00000002900	Lamb1
ENSMUSG00000002957	Ap2a2
ENSMUSG00000004031	Brinp2
ENSMUSG00000005672	Kit
ENSMUSG00000005871	Apc
ENSMUSG00000007653	Gabrb2
ENSMUSG00000009418	Nav1
ENSMUSG00000015968	Cacna1d
ENSMUSG00000016346	Kcnq2
ENSMUSG00000017466	Timp2
ENSMUSG00000018326	Ywhab
ENSMUSG00000018411	Mapt
ENSMUSG00000019899	Lama2
ENSMUSG00000019970	Sgk1
ENSMUSG00000020121	Srgap1
ENSMUSG00000020431	Adcy1
ENSMUSG00000020458	Rtn4
ENSMUSG00000020598	Nrcam
ENSMUSG00000021108	Prkch
ENSMUSG00000021541	Trpc7
ENSMUSG00000021662	Arhgef28
ENSMUSG00000022443	Myh9
ENSMUSG00000023809	Rps6ka2
ENSMUSG00000024176	Sox8
ENSMUSG00000024501	Dpysl3
ENSMUSG00000025020	Slit1
ENSMUSG00000025085	Ablim1
ENSMUSG00000025221	Kcnip2
ENSMUSG00000025369	Smarcc2
ENSMUSG00000025372	Baiap2
ENSMUSG00000025555	Farp1
ENSMUSG00000025876	Unc5a
ENSMUSG00000025959	Klf7
ENSMUSG00000026193	Fn1
ENSMUSG00000026442	Nfasc
ENSMUSG00000026478	Lamc1
ENSMUSG00000026596	Abl2
ENSMUSG00000026764	Kif5c
ENSMUSG00000027457	Snph
ENSMUSG00000027500	Stmn2
ENSMUSG00000028039	Efna3
ENSMUSG00000028176	Lrrc7
ENSMUSG00000028266	Lmo4
ENSMUSG00000028273	Pdlim5
ENSMUSG00000028351	Brinp1
ENSMUSG00000028613	Lrp8
ENSMUSG00000028661	Epha8
ENSMUSG00000030020	Prickle2
ENSMUSG00000030092	Cntn6
ENSMUSG00000030272	Camk1
ENSMUSG00000030302	Atp2b2
ENSMUSG00000030465	Psd3
ENSMUSG00000031285	Dcx
ENSMUSG00000031292	Cdkl5
ENSMUSG00000031391	L1cam
ENSMUSG00000031502	Col4a1
ENSMUSG00000031760	Mt3
ENSMUSG00000031980	Agt
ENSMUSG00000032011	Thy1
ENSMUSG00000032340	Neo1
ENSMUSG00000032532	Cck
ENSMUSG00000032826	Ank2
ENSMUSG00000033004	Mycbp2
ENSMUSG00000033039	Micall1
ENSMUSG00000033577	Myo6
ENSMUSG00000033792	Atp7a
ENSMUSG00000035314	Gdpd5
ENSMUSG00000036353	P2ry12
ENSMUSG00000036913	Trim67
ENSMUSG00000036949	Slc39a12
ENSMUSG00000038664	Herc1
ENSMUSG00000038807	Rap1gap2
ENSMUSG00000038970	Lmtk2
ENSMUSG00000039115	Itga9
ENSMUSG00000039145	Camk1d
ENSMUSG00000039621	Prex1
ENSMUSG00000041120	Nbl1
ENSMUSG00000041710	Trpc5
ENSMUSG00000041977	Arhgef11
ENSMUSG00000042284	Itga1
ENSMUSG00000042700	Sipa1l1
ENSMUSG00000043850	Clrn1
ENSMUSG00000045648	Vwc2l
ENSMUSG00000045962	Wnk1
ENSMUSG00000048960	Prex2
ENSMUSG00000049556	Lingo1
ENSMUSG00000049612	Omg
ENSMUSG00000052572	Dlg2
ENSMUSG00000052727	Map1b
ENSMUSG00000054263	Lifr
ENSMUSG00000054855	Rnd1
ENSMUSG00000055022	Cntn1
ENSMUSG00000055407	Map6
ENSMUSG00000055538	Zcchc24
ENSMUSG00000056121	Fez2
ENSMUSG00000057738	Sptan1
ENSMUSG00000057897	Camk2b
ENSMUSG00000059003	Grin2a
ENSMUSG00000059456	Ptk2b
ENSMUSG00000059974	Ntm
ENSMUSG00000060534	Dcc
ENSMUSG00000062960	Kdr
ENSMUSG00000063626	Unc5d
ENSMUSG00000068740	Celsr2
ENSMUSG00000070509	Rgma
ENSMUSG00000071847	Apcdd1
ENSMUSG00000074657	Kif5a
ENSMUSG00000096054	Syne1

## Sheet: Neurogen. High H3K27me3 in dcKO
ENSEMBL ID	Gene Name
ENSMUSG00000000305	Cdh4
ENSMUSG00000001227	Sema6b
ENSMUSG00000001313	Rnd2
ENSMUSG00000001911	Nfix
ENSMUSG00000002249	Tead3
ENSMUSG00000002881	Nab1
ENSMUSG00000012819	Cdh23
ENSMUSG00000013089	Etv5
ENSMUSG00000020733	Slc9a3r1
ENSMUSG00000022475	Hdac7
ENSMUSG00000022636	Alcam
ENSMUSG00000023915	Tnfrsf21
ENSMUSG00000024008	Cpne5
ENSMUSG00000024085	Man2a1
ENSMUSG00000024241	Sos1
ENSMUSG00000024501	Dpysl3
ENSMUSG00000025314	Ptprj
ENSMUSG00000025375	Aatk
ENSMUSG00000026176	Ctdsp1
ENSMUSG00000026443	Lrrn2
ENSMUSG00000026728	Vim
ENSMUSG00000026840	Lamc3
ENSMUSG00000027200	Sema6d
ENSMUSG00000027792	Bche
ENSMUSG00000027954	Efna1
ENSMUSG00000028064	Sema4a
ENSMUSG00000028664	Ephb2
ENSMUSG00000029249	Rest
ENSMUSG00000029705	Cux1
ENSMUSG00000030302	Atp2b2
ENSMUSG00000030852	Tacc2
ENSMUSG00000031010	Usp9x
ENSMUSG00000031511	Arhgef7
ENSMUSG00000031561	Tenm3
ENSMUSG00000031740	Mmp2
ENSMUSG00000032036	Kirrel3
ENSMUSG00000032238	Rora
ENSMUSG00000032259	Drd2
ENSMUSG00000032702	Kank1
ENSMUSG00000033066	Gas7
ENSMUSG00000033419	Snap91
ENSMUSG00000034394	Lif
ENSMUSG00000034656	Cacna1a
ENSMUSG00000034684	Sema3f
ENSMUSG00000034912	Mdga2
ENSMUSG00000035314	Gdpd5
ENSMUSG00000035735	Dagla
ENSMUSG00000036098	Myrf
ENSMUSG00000036264	Fstl4
ENSMUSG00000037386	Rims2
ENSMUSG00000038264	Sema7a
ENSMUSG00000039410	Prdm16
ENSMUSG00000039577	Nphp4
ENSMUSG00000039621	Prex1
ENSMUSG00000039652	Cpeb3
ENSMUSG00000039683	Sdk1
ENSMUSG00000040016	Ptger3
ENSMUSG00000040663	Clcf1
ENSMUSG00000041120	Nbl1
ENSMUSG00000041235	Chd7
ENSMUSG00000041351	Rap1gap
ENSMUSG00000041592	Sdk2
ENSMUSG00000041936	Agrn
ENSMUSG00000042105	Inpp5f
ENSMUSG00000042401	Crtac1
ENSMUSG00000042589	Cux2
ENSMUSG00000046049	Rp1l1
ENSMUSG00000047787	Flrt1
ENSMUSG00000048078	Tenm4
ENSMUSG00000048251	Bcl11b
ENSMUSG00000048895	Cdk5r1
ENSMUSG00000050132	Sarm1
ENSMUSG00000052430	Bmpr1b
ENSMUSG00000053024	Cntn2
ENSMUSG00000055022	Cntn1
ENSMUSG00000055538	Zcchc24
ENSMUSG00000057337	Chst3
ENSMUSG00000057667	Bloc1s3
ENSMUSG00000057897	Camk2b
ENSMUSG00000059003	Grin2a
ENSMUSG00000059456	Ptk2b
ENSMUSG00000060257	Scrt2

## Sheet: Proliferation Up in dcKO
ENSEMBL ID	Gene Name
ENSMUSG00000000142	Axin2
ENSMUSG00000000567	Sox9
ENSMUSG00000004085	Map3k20
ENSMUSG00000006205	Htra1
ENSMUSG00000006932	Ctnnb1
ENSMUSG00000011658	Fuz
ENSMUSG00000016921	Srsf6
ENSMUSG00000018698	Lhx1
ENSMUSG00000019874	Fabp7
ENSMUSG00000020052	Ascl1
ENSMUSG00000020108	Ddit4
ENSMUSG00000020889	Nr1d1
ENSMUSG00000021175	Cdca7l
ENSMUSG00000021253	Tgfb3
ENSMUSG00000021359	Tfap2a
ENSMUSG00000021765	Fst
ENSMUSG00000021822	Plau
ENSMUSG00000022018	Rgcc
ENSMUSG00000022770	Dlg1
ENSMUSG00000022883	Robo1
ENSMUSG00000022893	Adamts1
ENSMUSG00000024521	Pmaip1
ENSMUSG00000024593	Megf10
ENSMUSG00000024985	Tcf7l2
ENSMUSG00000025403	Shmt2
ENSMUSG00000025407	Gli1
ENSMUSG00000026104	Stat1
ENSMUSG00000026187	Xrcc5
ENSMUSG00000026321	Tnfrsf11a
ENSMUSG00000027168	Pax6
ENSMUSG00000027276	Jag1
ENSMUSG00000027447	Cst3
ENSMUSG00000027778	Ift80
ENSMUSG00000027803	Wwtr1
ENSMUSG00000027833	Shox2
ENSMUSG00000027840	Wnt2b
ENSMUSG00000027962	Vcam1
ENSMUSG00000027996	Sfrp2
ENSMUSG00000028019	Pdgfc
ENSMUSG00000028023	Pitx2
ENSMUSG00000028044	Cks1b
ENSMUSG00000028444	Cntfr
ENSMUSG00000028640	Tfap2c
ENSMUSG00000028949	Smarcd3
ENSMUSG00000029816	Gpnmb
ENSMUSG00000029833	Trim24
ENSMUSG00000030849	Fgfr2
ENSMUSG00000031119	Gpc4
ENSMUSG00000031548	Sfrp1
ENSMUSG00000032041	Tirap
ENSMUSG00000032356	Rasgrf1
ENSMUSG00000032475	Nck1
ENSMUSG00000032537	Ephb1
ENSMUSG00000034462	Pkd2
ENSMUSG00000035873	Pawr
ENSMUSG00000037573	Tob1
ENSMUSG00000037815	Ctnna1
ENSMUSG00000038119	Cdon
ENSMUSG00000038146	Notch3
ENSMUSG00000039197	Adk
ENSMUSG00000040152	Thbs1
ENSMUSG00000040552	C3ar1
ENSMUSG00000040713	Creg1
ENSMUSG00000040841	Six5
ENSMUSG00000041075	Fzd7
ENSMUSG00000041556	Fbxo2
ENSMUSG00000042662	Dusp15
ENSMUSG00000043556	Fbxl7
ENSMUSG00000045005	Fzd5
ENSMUSG00000045092	S1pr1
ENSMUSG00000047407	Tgif1
ENSMUSG00000048001	Hes5
ENSMUSG00000048895	Cdk5r1
ENSMUSG00000049130	C5ar1
ENSMUSG00000049723	Mmp12
ENSMUSG00000050335	Lgals3
ENSMUSG00000050377	Il31ra
ENSMUSG00000053110	Yap1
ENSMUSG00000055980	Irs1
ENSMUSG00000059182	Skap2
ENSMUSG00000070348	Ccnd1

## Sheet: Cell Cycle High H3K4me2 in dcKO
ENSEMBL ID	Gene Name
ENSMUSG00000000028	Cdc45
ENSMUSG00000000384	Tbrg4
ENSMUSG00000001403	Ube2c
ENSMUSG00000002870	Mcm2
ENSMUSG00000003226	Ranbp2
ENSMUSG00000003228	Grk5
ENSMUSG00000004056	Akt2
ENSMUSG00000004455	Ppp1cc
ENSMUSG00000005034	Prkacb
ENSMUSG00000006005	Tpr
ENSMUSG00000006906	Stambp
ENSMUSG00000006932	Ctnnb1
ENSMUSG00000007564	Ppp2r1a
ENSMUSG00000007872	Id3
ENSMUSG00000007989	Fzd3
ENSMUSG00000008683	Rps15a
ENSMUSG00000009828	Ick
ENSMUSG00000014850	Msh3
ENSMUSG00000015095	Fbxw5
ENSMUSG00000015932	Dstn
ENSMUSG00000017221	Psmd3
ENSMUSG00000017466	Timp2
ENSMUSG00000017861	Mybl2
ENSMUSG00000018651	Tada2a
ENSMUSG00000019432	Ddx39b
ENSMUSG00000019970	Sgk1
ENSMUSG00000020053	Igf1
ENSMUSG00000020184	Mdm2
ENSMUSG00000020271	Fbxw11
ENSMUSG00000020307	Cdc34
ENSMUSG00000020464	Pnpt1
ENSMUSG00000020515	Cnot8
ENSMUSG00000020536	Llgl1
ENSMUSG00000020623	Map2k6
ENSMUSG00000021156	Zmynd11
ENSMUSG00000021693	Kif2a
ENSMUSG00000021714	Cenpk
ENSMUSG00000022114	Spry2
ENSMUSG00000022178	Ajuba
ENSMUSG00000022346	Myc
ENSMUSG00000022433	Csnk1e
ENSMUSG00000022556	Hsf1
ENSMUSG00000022781	Pak2
ENSMUSG00000022802	Lmln
ENSMUSG00000024096	Ralbp1
ENSMUSG00000024190	Dusp1
ENSMUSG00000024382	Ercc3
ENSMUSG00000024537	Psmg2
ENSMUSG00000024542	Cep192
ENSMUSG00000024576	Csnk1a1
ENSMUSG00000025001	Hells
ENSMUSG00000025228	Actr1a
ENSMUSG00000026088	Mitd1
ENSMUSG00000026360	Rgs2
ENSMUSG00000026361	Cdc73
ENSMUSG00000026484	Rnf2
ENSMUSG00000026491	Ahctf1
ENSMUSG00000026842	Abl1
ENSMUSG00000026869	Psmd5
ENSMUSG00000027475	Kif3b
ENSMUSG00000027479	Mapre1
ENSMUSG00000027490	E2f1
ENSMUSG00000027552	E2f5
ENSMUSG00000027566	Psma7
ENSMUSG00000027651	Rprd1b
ENSMUSG00000027654	Fam83d
ENSMUSG00000027883	Gpsm2
ENSMUSG00000027959	Sass6
ENSMUSG00000028086	Fbxw7
ENSMUSG00000028580	Pum1
ENSMUSG00000028583	Pdpn
ENSMUSG00000028718	Stil
ENSMUSG00000028896	Rcc1
ENSMUSG00000028945	Rheb
ENSMUSG00000029068	Ccnl2
ENSMUSG00000029104	Htt
ENSMUSG00000029147	Ppm1g
ENSMUSG00000029394	Cdk2ap1
ENSMUSG00000029570	Lfng
ENSMUSG00000029687	Ezh2
ENSMUSG00000029920	Smarcad1
ENSMUSG00000030591	Psmd8
ENSMUSG00000030752	Kdm8
ENSMUSG00000030774	Pak1
ENSMUSG00000031072	Oraov1
ENSMUSG00000031155	Pim2
ENSMUSG00000031245	Hmgn5
ENSMUSG00000031666	Rbl2
ENSMUSG00000031729	Ist1
ENSMUSG00000031878	Nae1
ENSMUSG00000032244	Fem1b
ENSMUSG00000032264	Zw10
ENSMUSG00000032267	Usp28
ENSMUSG00000032959	Pebp1
ENSMUSG00000033417	Cacul1
ENSMUSG00000033502	Cdc14a
ENSMUSG00000034023	Fancd2
ENSMUSG00000034974	Dapk3
ENSMUSG00000035131	Brinp3
ENSMUSG00000035437	Rabgap1
ENSMUSG00000035632	Cnot3
ENSMUSG00000037032	Apbb1
ENSMUSG00000037214	Thap1
ENSMUSG00000037992	Rara
ENSMUSG00000038481	Cdk19
ENSMUSG00000038976	Ppp1r9b
ENSMUSG00000039187	Fanci
ENSMUSG00000040102	Klhl42
ENSMUSG00000040407	Akap9
ENSMUSG00000040479	Dgkz
ENSMUSG00000040843	Tiprl
ENSMUSG00000040850	Psme4
ENSMUSG00000041117	Ccdc8
ENSMUSG00000041459	Tardbp
ENSMUSG00000041977	Arhgef11
ENSMUSG00000042396	Rbm7
ENSMUSG00000043372	Hexim2
ENSMUSG00000045328	Cenpe
ENSMUSG00000046591	Ticrr
ENSMUSG00000048170	Mcmbp
ENSMUSG00000049550	Clip1
ENSMUSG00000050107	Haspin
ENSMUSG00000050188	Lsm10
ENSMUSG00000051220	Ercc6l
ENSMUSG00000051675	Trim32
ENSMUSG00000052397	Ezr
ENSMUSG00000053436	Mapk14
ENSMUSG00000056201	Cfl1
ENSMUSG00000056267	Cep70
ENSMUSG00000056763	Cspp1
ENSMUSG00000056917	Sipa1
ENSMUSG00000057113	Npm1
ENSMUSG00000061607	Mdc1
ENSMUSG00000061878	Sphk1
ENSMUSG00000062248	Cks2
ENSMUSG00000067787	Blcap
ENSMUSG00000069601	Ank3
ENSMUSG00000069631	Strada
ENSMUSG00000070934	Rraga
ENSMUSG00000071723	Gspt2
ENSMUSG00000079037	Prnp

## Sheet: Wnt Up in dcKO
ENSEMBL ID	Gene Name
ENSMUSG00000006932	Ctnnb1
ENSMUSG00000008305	Tle1
ENSMUSG00000011658	Fuz
ENSMUSG00000013415	Igf2bp1
ENSMUSG00000014773	Dll1
ENSMUSG00000016028	Celsr1
ENSMUSG00000020176	Grb10
ENSMUSG00000020844	Nxn
ENSMUSG00000021255	Esrrb
ENSMUSG00000021359	Tfap2a
ENSMUSG00000021822	Plau
ENSMUSG00000022770	Dlg1
ENSMUSG00000023411	Nfatc4
ENSMUSG00000024697	Gna14
ENSMUSG00000025407	Gli1
ENSMUSG00000027253	Lrp4
ENSMUSG00000027778	Ift80
ENSMUSG00000027803	Wwtr1
ENSMUSG00000027840	Wnt2b
ENSMUSG00000027996	Sfrp2
ENSMUSG00000028173	Wls
ENSMUSG00000028517	Plpp3
ENSMUSG00000028654	Mycl
ENSMUSG00000028949	Smarcd3
ENSMUSG00000030309	Caprin2
ENSMUSG00000030849	Fgfr2
ENSMUSG00000031119	Gpc4
ENSMUSG00000032558	Nphp3
ENSMUSG00000036422	Pcdh8
ENSMUSG00000037815	Ctnna1
ENSMUSG00000037892	Pcdh18
ENSMUSG00000039943	Plcb4
ENSMUSG00000041075	Fzd7
ENSMUSG00000044674	Fzd1
ENSMUSG00000045005	Fzd5
ENSMUSG00000051920	Rspo2
ENSMUSG00000053110	Yap1

## Sheet: Wnt Target Up in dcKO
ENSEMBL ID	Gene Name
ENSMUSG00000000142	Axin2
ENSMUSG00000000567	Sox9
ENSMUSG00000020218	Wif1
ENSMUSG00000024868	Dkk1
ENSMUSG00000024985	Tcf7l2
ENSMUSG00000026321	Tnfrsf11a
ENSMUSG00000027168	Pax6
ENSMUSG00000027276	Jag1
ENSMUSG00000027985	Lef1
ENSMUSG00000028023	Pitx2
ENSMUSG00000028031	Dkk2
ENSMUSG00000031548	Sfrp1
ENSMUSG00000055799	Tcf7l1
ENSMUSG00000059552	Trp53
ENSMUSG00000070348	Ccnd1
