# Supplementary material for: Epigenetic Regulation by BAF Complexes Limits Neural Stem Cell Proliferation by Suppressing Wnt Signaling in Late Embryonic Development
Source: Stem Cell Reports. 2018 May 17;10(6):1734–50. doi: 10.1016/j.stemcr.2018.04.014 (PMC5993560; doi:10.1016/j.stemcr.2018.04.014)
Supplement: Table S6. Statistical Analyses, Related to Figures 2–7 and S3–S7 [file mmc7.xlsx]

## Sheet: Fig.2f,g_HuCD+_1
Thickness of HuCD positive cells in CP/IZ
	MP						D/LP
	E15.5	CA1+CA2		E16.5	CA1+CA2		E15.5	CA1+CA2		E16.5	CA1+CA2
	Thickness (μ)	%		Thickness (μ)	%		Thickness (μ)	%		Thickness (μ)	%
	Control			Control			Control			Control
1	288	108.816		390	101.739		287	102.99		320	103.06
2	243	91.8136		399	104.087		286	102.632		308	99.1948
3	260	98.2368		368	96		276	99.0431		314	101.127
4	256	96.7254		376	98.087		280	100.478		323	104.026
5	266	100.504		395	103.043		268	96.1722		300	96.6184
6	275	103.904		372	97.0435		275	98.6842		298	95.9742
n	6	6		6	6		6	6		6	6
Mean	264.667	100		383.333	100		278.667	100		310.5	100
Std	15.6162	5.90034		12.9872	3.38796		7.20185	2.5844		10.3102	3.32051
	dcKO_hGFAP-Cre			dcKO_hGFAP-Cre			dcKO_hGFAP-Cre			dcKO_hGFAP-Cre
1	181	68.3879		148	38.6087		193	69.2584		233	75.0403
2	183	69.1436		166	43.3043		206	73.9234		228	73.43
3	188	71.0327		186	48.5217		223	80.0239		235	75.6844
4	182	68.7657		180	46.9565		199	71.4115		201	64.7343
5	200	75.5668		190	49.5652		201	72.1292		212	68.277
6	192	72.5441		189	49.3043		213	76.4354		230	74.0741
n	6	6		6	6		6	6		6	6
Mean	187.667	70.9068		176.5	46.0435		205.833	73.8636		223.167	71.8733
Std	7.33939	2.77307		16.5136	4.3079		10.7781	3.86773		13.5855	4.37537
P-value	1.06319e-05	1.06319e-05		7.9815e-10	7.9815e-10		3.24886e-07	3.24886e-07		3.78054e-07	3.78054e-07

## Sheet: Fig.2f,g_HuCD+_2
Thickness of HuCD negative cells in VZ
	MP						D/LP
	E15.5	CA1+CA2		E16.5	CA1+CA2		E15.5	CA1+CA2		E16.5	CA1+CA2
	Thickness (μ)	%		Thickness (μ)	%		Thickness (μ)	%		Thickness (μ)	%
	Control			Control			Control			Control
1	51	110.87		73.5	94.5743		30	74.3802		42	72
2	45	97.8261		88.4	113.747		39	96.6942		60	102.857
3	40	86.9565		84	108.085		37	91.7355		51	87.4286
4	42	91.3043		84.4	108.6		40	99.1736		53	90.8571
5	48	104.348		66	84.9239		43	106.612		70	120
6	50	108.696		70	90.0708		53	131.405		74	126.857
n	6	6		6	6		6	6		6	6
Mean	46	100		77.7167	100		40.3333	100		58.3333	100
Std	4.42719	9.62432		9.08723	11.6928		7.58068	18.7951		12.1106	20.761
	dcKO_hGFAP-Cre			dcKO_hGFAP-Cre			dcKO_hGFAP-Cre			dcKO_hGFAP-Cre
1	88.7	192.826		145	186.575		45	111.57		79	135.429
2	82	178.261		142	182.715		43	106.612		73	125.143
3	78	169.565		160	205.876		45	111.57		76	130.286
4	76	165.217		156	200.729		53	131.405		67	114.857
5	86	186.957		159	204.589		57	141.322		63	108
6	80	173.913		166	213.596		48	119.008		70	120
n	6	6		6	6		6	6		6	6
Mean	81.7833	177.79		154.667	199.014		48.5	120.248		71.3333	122.286
Std	4.82925	10.4984		9.28799	11.9511		5.43139	13.4663		5.88784	10.0934
P-value	1.12841e-07	1.12841e-07		4.84792e-08	4.84792e-08		0.0603119	0.0603119		0.0488332	0.0488332

## Sheet: Fig.2f,g_HuCD+_3
Thickness of HuCD positive cells in CP/IZ
	MP						D/LP
	E17.5	CA1+CA2		E18.5	CA1+CA2		E17.5	CA1+CA2		E18.5	CA1+CA2
	Thickness (μ)	%		Thickness (μ)	%		Thickness (μ)	%		Thickness (μ)	%
	Control			Control			Control			Control
1	420	104.738		490	108.889		400	98.6031		420	106.87
2	392	97.7556		399	88.6667		412	101.561		409	104.071
3	381	95.0125		468	104		430	105.998		414	105.344
4	425	105.985		476	105.778		386	95.152		382	97.201
5	411	102.494		395	87.7778		391	96.3846		400	101.781
6	377	94.015		472	104.889		415	102.301		333	84.7328
n	6	6		6	6		6	6		6	6
Mean	401	100		450	100		405.667	100		393	100
Std	20.4646	5.10339		41.7373	9.27495		16.452	4.05553		32.2366	8.2027
	dcKO_hGFAP-Cre			dcKO_hGFAP-Cre			dcKO_hGFAP-Cre			dcKO_hGFAP-Cre
1	151	37.6559		222	49.3333		366	90.2219		415	105.598
2	186	46.384		210	46.6667		381	93.9195		405	103.053
3	168	41.8953		201	44.6667		371	91.4544		350	89.0585
4	266	66.3342		311	69.1111		369	90.9614		333	84.7328
5	281	70.0748		320	71.1111		380	93.673		338	86.0051
6	272	67.8304		289	64.2222		361	88.9893		390	99.2366
n	6	6		6	6		6	6		6	6
Mean	220.667	55.0291		258.833	57.5185		371.333	91.5366		371.833	94.6141
Std	58.5821	14.609		53.7751	11.95		7.86554	1.93892		35.8409	9.11981
P-value	0.000333068	0.000333068		5.78741e-05	5.78741e-05		0.00229951	0.00229951		0.307666	0.307666

## Sheet: Fig.2f,g_HuCD+_4
Thickness of HuCD negative cells in VZ
	MP						D/LP
	E17.5	CA1+CA2		E18.5	CA1+CA2		E17.5	CA1+CA2		E18.5	CA1+CA2
	Thickness (μ)	%		Thickness (μ)	%		Thickness (μ)	%		Thickness (μ)	%
	Control			Control			Control			Control
1	58	99.1453		61	94.0874		47	88.6792		50	93.4579
2	61	104.274		59	91.0026		57	107.547		60	112.15
3	51	87.1795		55	84.8329		55	103.774		55	102.804
4	66	112.821		69	106.427		58	109.434		56	104.673
5	62	105.983		75	115.681		49	92.4528		45	84.1121
6	53	90.5983		70	107.969		52	98.1132		55	102.804
n	6	6		6	6		6	6		6	6
Mean	58.5	100		64.8333	100		53	100		53.5	100
Std	5.68331	9.71506		7.65289	11.8039		4.42719	8.35319		5.24404	9.80195
	dcKO_hGFAP-Cre			dcKO_hGFAP-Cre			dcKO_hGFAP-Cre			dcKO_hGFAP-Cre
1	68	116.239		66	101.799		76	143.396		69	128.972
2	75	128.205		90	138.817		70	132.075		75	140.187
3	82	140.171		88	135.733		60	113.208		65	121.495
4	86	147.009		70	107.969		75	141.509		90	168.224
5	78	133.333		89	137.275		77	145.283		77	143.925
6	69	117.949		89	137.275		60	113.208		61	114.019
n	6	6		6	6		6	6		6	6
Mean	76.3333	130.484		82	126.478		69.6667	131.447		72.8333	136.137
Std	7.11805	12.1676		10.9362	16.8681		7.86554	14.8406		10.3231	19.2955
P-value	0.000833209	0.000833209		0.0118135	0.0118135		0.00201841	0.00201841		0.0040912	0.0040912

## Sheet: Fig.3b_Neuronal marker_DLP
	Satb2+, Brn2+, CTIP2+, Tbr1+, in D/LP at P1
	Control
	Satb2+					Brn2+					CTIP2+					Tbr1+
	Satb2+	DAPI	Satb2+/DAPI	%		Brn2+	DAPI	Brn2+/DAPI	%		CTIP2+	DAPI	CTIP2+/DAPI	%		Tbr1+	DAPI	Tbr1+/DAPI	%
1	1430	2335	61.242	106.402		775	2411	32.1443	95.7815		150	2315	6.47948	99.4494		359	2361	15.2054	90.5606
2	1267	2360	53.6864	93.2748		830	2462	33.7124	100.454		154	2336	6.59247	101.183		431	2425	17.7732	105.854
3	1368	2444	55.9738	97.2489		836	2388	35.0084	104.316		146	2412	6.05307	92.9046		421	2325	18.1075	107.845
4	1463	2466	59.3268	103.074		798	2391	33.3752	99.449		168	2422	6.93642	106.463		385	2395	16.0752	95.7406
n	4	4	4	4		4	4	4	4		4	4	4	4		4	4	4	4
Mean	1382	2401.25	57.5573	100		809.75	2413	33.5601	100		154.5	2371.25	6.51536	100		399	2376.5	16.7903	100
Std	86.1897	63.5367	3.37634	5.86606		28.5467	34.2247	1.17747	3.50854		9.57427	53.6742	0.364342	5.59205		33.1863	43.1548	1.38136	8.2271
	dcKO_hGFAP-Cre
1	901	2405	37.4636	65.0893		535	2415	22.1532	66.0106		119	2405	4.94802	75.944		365	2405	15.1767	90.3896
2	848	2526	33.5709	58.326		575	2489	23.1016	68.8367		132	2505	5.26946	80.8775		401	2505	16.008	95.3405
3	935	2333	40.0772	69.63		601	2511	23.9347	71.3189		121	2475	4.88889	75.0364		381	2475	15.3939	91.6834
4	799	2415	33.0849	57.4817		551	2418	22.7874	67.9004		135	2469	5.4678	83.9217		358	2469	14.4998	86.3581
n	4	4	4	4		4	4	4	4		4	4	4	4		4	4	4	4
Mean	870.75	2419.75	36.0491	62.6318		565.5	2458.25	22.9942	68.5167		126.75	2463.5	5.14354	78.9449		376.25	2463.5	15.2696	90.9429
Std	59.746	79.6968	3.32437	5.77576		28.8155	49.0535	0.740739	2.2072		7.932	42.0595	0.273297	4.19466		19.1028	42.0595	0.622333	3.7065
P-value	0.000132854	0.729637	0.000100377	0.000100377		1.99001e-05	0.1868	2.06729e-05	2.06729e-05		0.00463292	0.037331	0.00124255	0.00124255		0.290276	0.0278063	0.112265	0.112265

## Sheet: Fig.4i_Ki67_MP 
	Ki67+/Dapi in MP
	Control
	E14.5					E15.5					E16.5
	Ki67	DAPI	Ki67/DAPI	%		Ki67+	DAPI	Ki67+/DAPI	%		Ki67+	DAPI	Ki67+/DAPI	%
1	540	1370	39.4161	96.3386		340	1748	19.4508	111.417		354	1948	18.1725	106.031
2	670	1496	44.7861	109.464		301	1830	16.4481	94.2167		325	2130	15.2582	89.0269
3	605	1489	40.6313	99.3089		350	1988	17.6056	100.847		343	1988	17.2535	100.669
4	590	1495	39.4649	96.458		333	1820	18.2967	104.806		339	2020	16.7822	97.9187
5	580	1390	41.7266	101.986		315	1879	16.7642	96.0276		350	2020	17.3267	101.096
6	584	1480	39.4595	96.4447		322	1990	16.1809	92.6862		359	1990	18.0402	105.259
n	6	6	6	6		6	6	6	6		6	6	6	6
Mean	594.833	1453.33	40.9141	100		326.833	1875.83	17.4577	100		345	2016	17.1389	100
Std	42.7103	57.4375	2.10679	5.14931		17.7698	97.1441	1.25129	7.16756		12.182	61.8256	1.05767	6.17114
	dcKO_hGFAP-Cre
1	845	1112	75.9892	185.729		607	1612	37.6551	215.693		392	1512	25.9259	151.27
2	777	935	83.1016	203.113		657	1838	35.7454	204.754		420	1538	27.3082	159.335
3	789	1024	77.0508	188.323		570	1694	33.6482	192.741		410	1694	24.2031	141.217
4	738	999	73.8739	180.559		555	1756	31.6059	181.043		399	1656	24.0942	140.582
5	728	1059	68.7441	168.021		610	1685	36.2018	207.368		435	1650	26.3636	153.823
6	790	1090	72.4771	177.145		598	1785	33.5014	191.9		425	1589	26.7464	156.057
n	6	6	6	6		6	6	6	6		6	6	6	6
Mean	777.833	1036.5	75.2061	183.815		599.5	1728.33	34.7263	198.916		413.5	1606.5	25.7736	150.381
Std	42.0829	64.7047	4.84428	11.8401		35.5682	80.7383	2.19967	12.6		16.2573	72.0104	1.33862	7.81044
P-value	2.12311e-05	3.89022e-07	1.20234e-06	1.20234e-06		3.94091e-07	0.0174901	1.82905e-07	1.82905e-07		1.43014e-05	1.15281e-06	3.54492e-07	3.54492e-07

## Sheet: Fig.4j_Pax6_MP 
	Pax6+/Dapi in MP
	Control
	E14.5					E15.5					E16.5
	Pax6+	DAPI	Pax6+/DAPI	%		Pax6+	DAPI	Pax6+/DAPI	%		Pax6+	DAPI	Pax6+/DAPI	%
1	670	1374	48.7627	123.787		301	1748	17.2197	86.3126		672	2201	30.5316	105.916
2	602	1491	40.3756	102.496		430	1830	23.4973	117.779		559	2096	26.6698	92.5196
3	509	1489	34.184	86.7781		351	1988	17.6559	88.4993		621	2150	28.8837	100.2
4	512	1495	34.2475	86.9392		390	1820	21.4286	107.409		599	2050	29.2195	101.365
n	4	4	4	4		4	4	4	4		4	4	4	4
Mean	573.25	1462.25	39.3925	100		368	1846.5	19.9504	100		612.75	2124.25	28.8262	100
Std	77.6032	58.8862	6.88881	17.4876		55.0939	101.158	3.02692	15.1722		47.1054	65.4847	1.60376	5.56357
	dcKO_hGFAP-Cre
1	415	942	44.0552	111.837		473	1512	31.2831	156.805		712	1609	44.2511	153.51
2	388	825	47.0303	119.389		510	1838	27.7476	139.083		752	1568	47.9592	166.374
3	449	853	52.6377	133.624		412	1694	24.3211	121.908		768	1706	45.0176	156.169
4	480	882	54.4218	138.153		423	1656	25.5435	128.035		735	1689	43.5169	150.963
n	4	4	4	4		4	4	4	4		4	4	4	4
Mean	433	875.5	49.5363	125.751		454.5	1675	27.2238	136.458		741.75	1643	45.1862	156.754
Std	40.0583	50.07	4.82387	12.2457		45.5375	133.99	3.0551	15.3135		23.9774	65.4879	1.94756	6.75622
P-value	0.0275671	6.39729e-06	0.0572266	0.0572266		0.053287	0.0906121	0.0148147	0.0148147		0.00616957	4.6475e-05	1.70086e-05	1.70086e-05

## Sheet: Fig.4l_AP2_MP 
AP2γ+ cells in MP
	Control
	E14.5					E15.5					E16.5
	AP2+	DAPI	AP2+/DAPI	%		AP2+	DAPI	AP2+/DAPI	%		AP2+	DAPI	AP2+/DAPI	%
1	660	1370	48.1752	123.039		460	1748	26.3158	105.5		607	2148	28.2588	93.1892
2	609	1496	40.7086	103.969		430	1830	23.4973	94.2001		666	2130	31.2676	103.111
3	522	1489	35.0571	89.5352		480	1988	24.1449	96.7964		625	1988	31.4386	103.675
4	532	1495	35.5853	90.8842		458	1820	25.1648	100.885		605	2020	29.9505	98.7677
5	555	1390	39.9281	101.976		487	1879	25.918	103.905		660	2020	32.6733	107.747
6	525	1480	35.473	90.5974		490	1990	24.6231	98.7136		621	2190	28.3562	93.5101
n	6	6	6	6		6	6	6	6		6	6	6	6
Mean	567.167	1453.33	39.1545	100		467.5	1875.83	24.944	100		630.667	2082.67	30.3242	100
Std	55.8047	57.4375	5.04912	12.8954		22.7838	97.1441	1.06901	4.28565		26.2805	83.4809	1.78486	5.88593
	dcKO_hGFAP-Cre
1	405	952	42.542	108.652		627	1612	38.8958	155.932		650	1512	42.9894	141.766
2	398	835	47.6647	121.735		680	1838	36.9967	148.319		702	1538	45.6437	150.519
3	459	863	53.1866	135.838		598	1694	35.3011	141.521		642	1694	37.8985	124.978
4	480	882	54.4218	138.992		636	1756	36.2187	145.2		658	1656	39.7343	131.032
5	450	838	53.6993	137.147		610	1685	36.2018	145.132		658	1650	39.8788	131.508
6	465	888	52.3649	133.739		618	1785	34.6218	138.798		681	1589	42.8571	141.33
n	6	6	6	6		6	6	6	6		6	6	6	6
Mean	442.833	876.333	50.6465	129.35		628.167	1728.33	36.3726	145.817		665.167	1606.5	41.5003	136.856
Std	33.5465	43.0101	4.6379	11.8451		28.6106	80.7383	1.48473	5.95227		22.2568	72.0104	2.82657	9.32118
P-value	0.00148723	7.06809e-09	0.00215667	0.00215667		1.21976e-06	0.0174901	8.54927e-08	8.54927e-08		0.0346377	1.12957e-06	2.69536e-05	2.69536e-05

## Sheet: Fig.4k_Sox2_MP 
	Sox2/Dapi in MP
	Control
	E14.5					E15.5					E16.5
	Sox2+	DAPI	Sox2+/DAPI	%		Sox2+	DAPI	Sox2+/DAPI	%		Sox2+	DAPI	Sox2+/DAPI	%
1	615	1440	42.7083	92.1857		384	1987	19.3256	110.85		655	2195	29.8405	96.8488
2	740	1305	56.705	122.397		285	1920	14.8438	85.1428		631	2070	30.4831	98.9342
3	595	1397	42.5913	91.933		309	1755	17.6068	100.992		711	2288	31.0752	100.856
4	615	1420	43.3099	93.484		338	1882	17.9596	103.015		700	2198	31.8471	103.361
n	4	4	4	4		4	4	4	4		4	4	4	4
Mean	641.25	1390.5	46.3286	100		329	1886	17.434	100		674.25	2187.75	30.8115	100
Std	66.505	59.6462	6.92474	14.947		42.5911	97.5261	1.87916	10.7787		37.6597	89.5782	0.85492	2.77468
	dcKO_hGFAP-Cre
1	411	712	57.7247	124.598		450	1887	23.8474	136.787		727	1639	44.3563	143.96
2	459	887	51.7475	111.697		321	1715	18.7172	107.361		756	1668	45.3237	147.1
3	538	925	58.1622	125.543		459	1575	29.1429	167.161		803	1692	47.4586	154.029
4	558	946	58.9852	127.319		492	1632	30.1471	172.922		735	1700	43.2353	140.322
n	4	4	4	4		4	4	4	4		4	4	4	4
Mean	491.5	867.5	56.6549	122.289		430.5	1702.25	25.4636	146.058		755.25	1674.75	45.0935	146.353
Std	68.6076	106.504	3.31308	7.15127		75.1997	135.92	5.27882	30.279		34.1016	27.4393	1.79288	5.81886
P-value	0.0202356	0.000476176	0.0505573	0.0505573		0.0684181	0.0750207	0.0493052	0.0493052		0.0191227	0.000724061	8.49952e-05	8.49952e-05

## Sheet: Fig.5d_Intensity
Relative intensity of fluorescen signals at E15,5
	MP									D/LP
	Control									Control
	GLAST			BLBP			Occludin			GLAST			BLBP			Occludin
	Intensity	%		Intensity	%		Intensity	%		Intensity	%		Intensity	%		Intensity	%
1	11.18	93.7788		13.84	88.6706		1.56	140.541		17.9	89.262		17.49	95.0802		1.36	115.581
2	12.46	104.516		18.43	118.078		1.53	137.838		19.98	99.6343		16.85	91.601		1.23	104.533
3	10.77	90.3397		13.64	87.3892		0.97	87.3874		22.41	111.752		19.46	105.79		0.87	73.9377
4	13.48	113.071		14.84	95.0774		0.93	83.7838		23.7	118.185		18.67	101.495		0.93	79.0368
5	12.27	102.922		15.68	100.459		0.85	76.5766		17.37	86.619		18.64	101.332		0.85	72.238
6	11.37	95.3726		17.22	110.326		0.82	73.8739		18.96	94.5479		19.26	104.702		1.82	154.674
n	6	6		6	6		6	6		6	6		6	6		6	6
Mean	11.9217	100		15.6083	100		1.11	100		20.0533	100		18.395	100		1.17667	100
Std	1.00203	8.40509		1.90558	12.2087		0.34135	30.7523		2.52547	12.5938		1.02217	5.55678		0.377342	32.0687
	dcKO_hGFAP-Cre									dcKO_hGFAP-Cre
1	7.77	65.1755		8.11	51.9594		4	360.36		8.8	73.8152		17.22	93.6124		3.5	297.45
2	8.35	70.0405		10.45	66.9514		2.76	248.649		7.32	61.4008		16.38	89.0459		2.26	192.068
3	6.43	53.9354		7.12	45.6167		3.2	288.288		9.6	80.5257		14.97	81.3808		3.25	276.204
4	7.8	65.4271		6.7	42.9258		2.67	240.541		7.32	61.4008		14.28	77.6298		2.27	192.918
5	6.69	56.1163		7.45	47.7309		3.2	288.288		12.6	105.69		14.41	78.3365		3.1	263.456
6	7.1	59.5554		8.25	52.8564		3.8	342.342		10.2	85.5585		15.23	82.7942		3.6	305.949
n	6	6		6	6		3.95	6		6	6		6	6		6	6
Mean	7.35667	61.7084		8.01333	51.3401		3.27167	294.745		9.30667	78.0651		15.415	83.7999		2.99667	254.674
Std	0.737988	6.19031		1.32988	8.52033		0.537342	48.4092		1.99402	16.726		1.15929	6.30219		0.59379	50.4637
P-value	7.50811e-06	7.50811e-06		2.2937e-05	2.2937e-05		2.34415e-05	2.34415e-05		1.33994e-05	0.0296503		0.000848292	0.000848292		0.000175276	0.000175276

[truncated: 31 more sheets: Fig.5d, Fig.5d_pHH3_MP, Fig.5e_VpHH3_MP, Fig.5h_CidU_Ki67, Fig.6g_Intensity of Axin, Fig.7e_Pax6_Wnt inhibitor, Fig.7e_Casp3_Wnt inhibitor, Fig.7e_Prox1_Wnt inhibitor, Fig.7e_Zbtb20_Wnt inhibitor, SFig.2g_LSD1, SFig.3b,d_Satb2_Tbr1_DLP, SFig.3g_Zbtb20_MP, SFig.3h_Volume of Zbzb20_MP, SFig.3i_Prox1_MP, SFig.4c,d, SFig.4f,g_H3K4 activator, SFig.5k_Intensity, SFig.5l_Intensity_, SFig.5b_Volume of Pax6_MP, SFig.5c_Ki67_LDP …]
